# Supplementary material for: Uncovering Hidden Layers of Cell Cycle Regulation through Integrative Multi-omic Analysis
Source: PLoS Genet. 2015 Oct 6;11(10):e1005554. doi: 10.1371/journal.pgen.1005554 (PMC4595013; doi:10.1371/journal.pgen.1005554)
Supplement: S1 Table — (XLSX) [file pgen.1005554.s012.xlsx]

## Sheet: Combined with max option
Supplementary Table 1. Combined dataset of log(2) RMA-normalized mRNA levels, LFQ- and iBAQ-normalized translation rates, and LFQ- and iBAQ-normalized protein abundance, for G1, S-phase and G2/M.
Uniprot IDs	Leading Uniprot IDs	Protein names	Gene names	mRNA G1_Rep1	mRNA G1_Rep2	mRNA G1_Rep3	mRNA S_Rep1	mRNA S_Rep2	mRNA S_Rep3	mRNA G2/M_Rep1	mRNA G2/M_Rep2	mRNA G2/M_Rep3	Translation (LFQ) G1_Rep1	Translation (LFQ) G1_Rep2	Translation (LFQ) G1_Rep3	Translation (LFQ) S_Rep1	Translation (LFQ) S_Rep2	Translation (LFQ) S_Rep3	Translation (LFQ) G2/M_Rep1	Translation (LFQ) G2/M_Rep2	Translation (LFQ) G2/M_Rep3	Translation (iBAQ) G1_Rep1	Translation (iBAQ) G1_Rep2	Translation (iBAQ) G1_Rep3	Translation (iBAQ) S_Rep1	Translation (iBAQ) S_Rep2	Translation (iBAQ) S_Rep3	Translation (iBAQ) G2/M_Rep1	Translation (iBAQ) G2/M_Rep2	Translation (iBAQ) G2/M_Rep3	Protein (LFQ) G1_Rep1	Protein (LFQ) G1_Rep2	Protein (LFQ) G1_Rep3	Protein (LFQ) S_Rep1	Protein (LFQ) S_Rep2	Protein (LFQ) S_Rep3	Protein (LFQ) G2/M_Rep1	Protein (LFQ) G2/M_Rep2	Protein (LFQ) G2/M_Rep3	Protein (iBAQ) G1_Rep1	Protein (iBAQ) G1_Rep2	Protein (iBAQ) G1_Rep3	Protein (iBAQ) S_Rep1	Protein (iBAQ) S_Rep2	Protein (iBAQ) S_Rep3	Protein (iBAQ) G2/M_Rep1	Protein (iBAQ) G2/M_Rep2	Protein (iBAQ) G2/M_Rep3	GOBP name
A0AUL9;B4DV45;H7C3T2;Q2TAZ0;Q2TAZ0-3	A0AUL9	Autophagy-related protein 2 homolog A	ATG2A	9.00396	8.9704	9.04425	9.03552	8.95764	9.07375	9.14536	9.0488	9.1944	21.453	20.8519	21.1503	21.8909	21.8505	21.7895	21.7541	21.658	21.7421	16.7824	15.5794	16.7291	18.0632	17.4551	16.9209	18.3134	16.7313	18.5856	NaN	25.7035	NaN	NaN	NaN	NaN	25.9606	25.7028	NaN	17.746	17.8426	19.0557	14.297	15.8509	14.5491	19.6138	20.4164	20.6801
A0A024R9W3;A0AV96;B7Z8Z7;B7ZLP7;D6R9D6;D6R9M7;D6RA49;D6RBP6;D6RBS9;D6RCT1;D6REZ6;D6RFL5;Q5T0W7;Q8TBY0;A0AV96-2	A0AV96	RNA-binding protein 47	RBM47;FLJ20273	10.3099	10.3971	10.2833	10.3624	10.4042	10.4227	10.6804	10.7362	10.6152	NaN	NaN	NaN	NaN	NaN	20.0657	NaN	NaN	NaN	16.3538	16.6791	16.6001	16.3378	16.3989	17.5027	NaN	16.0718	16.0045	29.1632	29.1911	29.2504	29.3266	29.1679	29.3315	29.1474	29.2659	29.2215	24.8069	24.6199	24.8173	22.703	22.9691	21.6082	24.5661	24.5857	24.8018	base conversion or substitution editing;biological regulation;cellular macromolecule metabolic process;cellular metabolic process;cellular nitrogen compound metabolic process;cellular process;cytidine to uridine editing;macromolecule metabolic process;macromolecule modification;metabolic process;mRNA metabolic process;mRNA modification;mRNA processing;nitrogen compound metabolic process;nucleic a…
A0AVL1;B4DDM8;C9J6H5;C9JPM3;F8WC54;Q13443;Q13443-2	A0AVL1	Disintegrin and metalloproteinase domain-containing protein 9	ADAM9	12.3798	12.3355	12.2488	12.3589	12.1539	12.0981	12.245	12.2393	12.2156	23.9403	23.8442	23.9833	23.7267	23.7688	23.5537	23.7192	23.6944	23.4679	20.4247	20.4904	20.4064	20.0717	20.0367	20.1669	20.3864	20.0304	20.3612	NaN	NaN	NaN	NaN	NaN	NaN	25.4945	NaN	NaN	19.7954	18.7633	18.6921	17.8061	15.2397	15.7008	20.0026	19.4562	18.385	activation of MAPKK activity;activation of protein kinase activity;biological adhesion;biological regulation;cell activation;cell adhesion;cell adhesion mediated by integrin;cell differentiation;cell surface receptor linked signaling pathway;cell-cell adhesion;cell-cell adhesion mediated by integrin;cell-matrix adhesion;cell-substrate adhesion;cellular developmental process;cellular macromolecule…
A0A024RDB0;A0AVT1;B3KSS1;H0Y8S8;H0Y9U5;A0AVT1-2;A0AVT1-3;A0AVT1-4	A0AVT1	Ubiquitin-like modifier-activating enzyme 6	UBA6;UBE1L2	10.8561	10.807	10.8189	10.7338	10.8413	10.7003	10.6856	10.7182	10.6537	22.4005	22.2012	22.3196	22.4631	22.2465	22.3547	22.4661	22.4398	22.4143	18.2375	18.3124	18.4463	17.6349	18.3473	18.6794	19.1161	18.7961	19.3495	30.2454	30.2682	30.347	29.9468	29.8887	29.923	30.6274	30.555	30.7404	24.7108	24.4415	24.6911	21.8271	21.9812	20.261	24.9315	25.3687	25.3235	catabolic process;cellular catabolic process;cellular macromolecule catabolic process;cellular macromolecule metabolic process;cellular metabolic process;cellular process;cellular protein metabolic process;macromolecule catabolic process;macromolecule metabolic process;macromolecule modification;metabolic process;modification-dependent macromolecule catabolic process;modification-dependent protei…
A0A087WXU3;A0FGR8;H7BXI1;A0FGR8-2;A0FGR8-4;A0FGR8-6;C9JGI7	A0FGR8	Extended synaptotagmin-2	ESYT2	11.3482	11.304	11.3585	11.1458	11.1984	11.2088	11.2627	11.3195	11.2699	21.8322	21.9681	22.0724	21.8493	21.6791	21.8134	21.438	22.197	21.2306	18.307	18.0012	19.2541	18.204	18.4657	18.6565	18.6293	18.5039	18.5515	NaN	NaN	NaN	27.0443	26.8827	27.2776	NaN	NaN	NaN	18.1179	19.0696	NaN	19.5898	19.3791	18.4866	18.6385	18.5732	19.8358
A0MZ66;A0MZ66-2;A0MZ66-3;A0MZ66-4;A0MZ66-5;A0MZ66-6;A0MZ66-7;B7Z7Z9	A0MZ66	Shootin-1	KIAA1598	10.9163	10.8245	10.7957	10.834	10.805	10.8341	10.5935	10.6217	10.6897	23.1707	23.3407	23.285	23.528	23.3936	23.2881	23.4581	23.6395	23.5863	20.4113	20.2941	19.9268	19.9741	20.4873	20.0672	20.4847	19.8314	20.998	31.2221	31.0751	31.2533	30.5206	30.7441	30.4694	31.0513	31.2096	31.1413	26.2814	25.7877	26.269	23.1748	23.832	21.711	25.6987	26.3866	26.3313	axon guidance;chemotaxis;locomotion;response to chemical stimulus;response to external stimulus;response to stimulus;taxis
A0RZB6;A0RZG6;D6RAI3;D6RBP7;D6REA1;D6RG16;D6RIU8;Q9H173;D6R940;F5H0H2	A0RZB6	Nucleotide exchange factor SIL1	SIL1	9.00986	9.04541	9.07204	8.9578	8.89619	8.91829	8.94304	9.04111	9.12349	NaN	NaN	NaN	NaN	NaN	20.7934	NaN	NaN	NaN	17.132	18.0814	18.5909	16.5363	16.9403	19.0066	17.603	NaN	17.7186	27.3629	26.8055	27.0971	27.2415	27.362	27.3583	26.9808	27.2568	27.0664	22.6734	22.6148	22.9633	20.535	21.3267	19.933	22.7959	23.1942	23.2903	cellular macromolecule metabolic process;cellular metabolic process;cellular process;cellular protein metabolic process;establishment of localization;establishment of localization in cell;establishment of protein localization;intracellular protein transport;intracellular transport;macromolecule metabolic process;metabolic process;primary metabolic process;protein folding;protein metabolic process…
A1L0T0;E9PJS0;E9PL44;E9PNL1;M0QZX5;M0R026;M0R1B5;Q59GP4;C9JNI8	A1L0T0	Acetolactate synthase-like protein	ILVBL	8.77694	8.90811	8.88066	8.77462	8.72836	8.72809	8.83052	9.00479	8.96133	21.2941	21.4725	21.3418	21.2304	21.5273	21.9716	21.7536	21.4136	21.8758	17.8152	18.1799	18.3656	19.1899	18.4416	19.3885	18.9155	19.6996	20.4061	28.8217	29.0474	28.6514	29.4112	29.0697	29.3505	29.3549	29.2322	29.347	24.1412	24.1227	24.1987	22.5976	22.8072	21.3079	24.6429	25.338	25.0325
A1L1B7;B3KU03;C9JIR3;D3DPS3;E9PLH3;H0YF21;Q3KQU3;Q6NX58;Q3KQU3-2;Q3KQU3-3;Q3KQU3-4	A1L1B7	MAP7 domain-containing protein 1	MAP7D1;RPRC1	9.54591	9.72162	9.64715	9.62527	9.54187	9.68136	9.89251	9.78233	9.84909	22.9208	22.954	22.9719	22.5827	22.7161	22.4944	22.7964	22.9616	22.8005	19.8338	19.7173	19.79	18.9055	19.6491	19.5329	20.0446	19.2799	20.252	28.1038	27.9816	27.977	27.5589	27.5435	27.7613	27.9001	27.7093	27.9901	22.6546	22.8433	22.6431	20.9043	19.8958	19.1576	22.449	22.9073	23.443
A1L390;G3V278;G3V311;G3V3I3;A1L390-3	A1L390	Pleckstrin homology domain-containing family G member 3	PLEKHG3	8.00824	8.11867	7.94104	7.74477	7.86997	8.0263	8.12394	8.18233	8.21243	20.0918	20.0158	19.787	NaN	19.7387	NaN	20.2112	20.0689	19.8609	16.2331	16.5229	15.958	14.5539	15.135	14.6995	17.127	16.3894	17.0929	NaN	25.1093	25.2763	NaN	25.3201	NaN	25.3077	NaN	NaN	19.4915	19.2211	20.21	18.5732	17.2095	16.4534	19.1642	20.2375	20.4235	biological regulation;regulation of biological process;regulation of cellular process;regulation of Ras protein signal transduction;regulation of response to stimulus;regulation of Rho protein signal transduction;regulation of signal transduction;regulation of signaling;regulation of small GTPase mediated signal transduction
A0A087X0R2;A1Z5I6;A1Z5I7;A1Z5I8;A2AB05;A2AB06;A2AB07;B4DQD0;B4DYH4;H0Y6Z8;Q14676;E7ENQ0;E7EVA7;E9PGY5;F8VU38;F8VV34;F8VZP8;F8W1C2;Q14676-2;Q14676-3;Q14676-4	A1Z5I7	Mediator of DNA damage checkpoint protein 1	MDC1	9.70082	9.54415	9.55173	9.63204	9.35893	9.57863	9.96411	10.0556	9.99838	22.1628	22.2879	22.3565	22.5936	22.436	22.6023	22.7308	22.6055	22.6189	17.695	17.4938	17.8526	17.7101	18.2591	18.1441	18.5402	18.0962	18.6415	28.4251	28.3679	28.4742	28.2395	28.6752	28.3869	28.788	28.6731	29.1203	22.8273	21.7633	22.1407	19.5515	20.3887	18.1508	22.4171	22.6085	22.929	biological regulation;cell cycle;cell cycle checkpoint;cellular macromolecule metabolic process;cellular metabolic process;cellular nitrogen compound metabolic process;cellular process;cellular response to stimulus;cellular response to stress;DNA damage checkpoint;DNA integrity checkpoint;DNA metabolic process;DNA recombination;DNA repair;double-strand break repair;double-strand break repair via …
A2A274;B2RBW5;B4DEC3;B4DJW1;B4DLY4;B4DW08;B4DZ08;O75944;Q71UF1;Q99798;F5H2A5	A2A274	Aconitate hydratase, mitochondrial	ACO2	11.3317	11.4613	11.4598	11.4336	11.405	11.5746	11.4865	11.5354	11.5135	21.5584	21.6225	22.0343	21.8041	21.8982	21.8864	21.2032	21.528	21.4134	18.3056	17.8802	19.0685	18.105	18.1818	18.8786	18.4093	18.4003	19.0153	31.5307	31.4828	31.5499	32.0363	32.0827	32.0778	31.918	31.7112	31.7262	26.3952	26.0595	26.4153	24.7485	25.1419	23.5121	26.5489	26.8776	26.8045	acetyl-CoA catabolic process;acetyl-CoA metabolic process;carboxylic acid metabolic process;catabolic process;cellular catabolic process;cellular ketone metabolic process;cellular metabolic process;cellular process;citrate metabolic process;coenzyme catabolic process;coenzyme metabolic process;cofactor catabolic process;cofactor metabolic process;metabolic process;organic acid metabolic process;o…
A2A296;B3KM36;B3KN59;O95816;B4DXE2	A2A296	BAG family molecular chaperone regulator 2	BAG2	11.3168	11.3235	11.3834	11.477	11.598	11.6236	11.5326	11.5214	11.5292	22.1239	22.0859	22.0939	21.9646	21.7825	21.7402	21.4515	21.7074	21.6355	20.2604	18.783	20.8441	18.9947	20.5303	19.6153	20.5831	19.7053	21.0407	32.1655	32.1012	32.1573	32.1119	32.1924	31.795	31.8141	31.8821	31.977	28.57	28.1528	28.4197	26.4293	26.6842	24.3412	28.1289	28.5435	28.4327	cellular macromolecule metabolic process;cellular metabolic process;cellular process;cellular protein metabolic process;macromolecule metabolic process;metabolic process;primary metabolic process;protein folding;protein metabolic process
A2A299;A2A2A0;B4DIT7;B4DTN7;P21980;Q6DKH2;Q9H035;V9HWG3;F5H6P0;P21980-2;P21980-3	A2A299	Protein-glutamine gamma-glutamyltransferase 2	TGM2;HEL-S-45	9.04707	8.97034	8.80197	8.28096	8.25109	8.45148	8.58141	8.59862	8.64994	22.6476	22.2334	22.5036	23.1058	23.0029	23.0802	22.8995	22.9445	23.017	19.276	19.0029	19.2968	20.3818	19.9426	19.9383	20.3529	19.8459	20.7335	31.6403	31.6637	31.5511	30.8656	30.8526	30.6423	31.0019	30.8598	30.9993	26.7349	26.4677	26.6487	23.6942	23.9403	22.1553	26.0271	25.9366	26.2474	apoptotic cell clearance;biological regulation;cellular component organization;cellular component organization or biogenesis;cellular macromolecule metabolic process;cellular membrane organization;cellular metabolic process;cellular process;cellular protein metabolic process;endocytosis;establishment of localization;macromolecule metabolic process;macromolecule modification;membrane invagination;…
A2A2D0;B5BU83;B7Z1W4;B7Z4K3;E5RIR6;E7EVN3;P16949;Q59G27;Q96CE4;Q9H169;P16949-2	A2A2D0	Stathmin	STMN1	11.8697	11.8684	11.8734	11.8036	11.9891	11.8725	11.7797	11.7614	11.7423	22.3877	22.6503	22.436	23.0243	22.9084	22.94	22.7337	22.4564	22.5523	21.4978	21.5971	21.4433	21.7506	21.6782	22.0484	21.9759	21.0443	22.2375	32.299	32.3295	32.3498	31.4586	31.6167	31.1886	32.05	31.9387	31.683	29.4343	28.9704	29.4331	25.9719	27.0717	24.5051	29.0931	28.6534	28.6317	anatomical structure development;biological regulation;cell cycle process;cell differentiation;cellular component disassembly;cellular component disassembly at cellular level;cellular component organization;cellular component organization at cellular level;cellular component organization or biogenesis;cellular component organization or biogenesis at cellular level;cellular developmental process;c…
A2A2F0;B3KWL5;B4E2E8;Q6MZJ2;Q86X10;A2A2E9;Q86X10-2;Q86X10-3;Q86X10-4	A2A2F0	Ral GTPase-activating protein subunit beta	RALGAPB;DKFZp686N19168	10.9798	11.0344	10.9499	10.7881	10.8392	10.7808	10.9822	11.052	11.0434	21.0663	21.1262	21.0451	20.663	20.8526	20.9644	20.8188	20.7664	20.75	16.6076	17.0768	17.2416	15.8186	16.6039	16.8208	17.064	16.9233	17.5341	NaN	25.8077	NaN	NaN	NaN	NaN	NaN	26.1657	NaN	NaN	19.6453	NaN	NaN	17.4995	22.8968	19.9996	20.1666	20.0426	activation of Ral GTPase activity;activation of Ras GTPase activity;biological regulation;positive regulation of catalytic activity;positive regulation of GTPase activity;positive regulation of hydrolase activity;positive regulation of molecular function;positive regulation of Ral GTPase activity;positive regulation of Ras GTPase activity;regulation of biological process;regulation of catabolic p…
A2A2L5;A2A2L6;B2RB99;B4DEJ8;B4DXL5;Q9BY42;A8MSH5	A2A2L5	Protein RTF2 homolog	RTFDC1	10.2204	10.2716	10.3478	9.99536	10.09	9.93257	10.0152	10.0756	10.0465	21.4566	21.3102	21.5584	21.3549	20.9327	NaN	NaN	21.2817	NaN	19.132	19.0599	19.3853	18.8323	18.4293	17.4542	17.816	18.7361	18.0856	29.47	29.2749	29.4144	28.8234	29.0059	28.8824	29.1439	29.3151	29.1059	25.5666	25.0356	25.5491	22.2667	23.3156	21.0405	25.0952	25.635	25.5223
A0A087WUK3;A0A087X2D2;A2A2M0;E9PIQ9;E9PQF3;Q9NQG5	A2A2M0	Regulation of nuclear pre-mRNA domain-containing protein 1B	RPRD1B	10.5327	10.5115	10.4588	10.6904	10.5313	10.6233	10.3852	10.536	10.4774	22.1996	22.0003	21.7191	21.9345	22.0251	22.0191	21.4294	21.5061	21.4249	21.6161	19.4944	19.2722	18.9626	20.5339	19.6124	18.7715	18.6109	19.5828	31.2443	31.338	31.1491	30.9832	31.2107	31.0265	31.0791	31.195	31.2852	27.7839	27.7406	27.3364	24.928	25.5953	23.4687	27.553	27.6535	27.6054	biological regulation;cellular macromolecule metabolic process;cellular metabolic process;cellular process;cellular protein metabolic process;dephosphorylation;dephosphorylation of RNA polymerase II C-terminal domain;macromolecule metabolic process;macromolecule modification;metabolic process;phosphate-containing compound metabolic process;phosphorus metabolic process;primary metabolic process;pr…
A2A2M1;B2R5S3;B4DHP7;B4DNL7;B4DXH0;F2Z2E7;F8WB23;F8WER8;H0YGN5;H7C0I5;Q53FP3;Q5QP19;Q8WV90;Q9Y697;F5GYK5;F8WCX6;Q9Y697-2	A2A2M1	Cysteine desulfurase, mitochondrial	NFS1	11.2401	11.293	11.3397	11.379	11.3779	11.3328	11.3361	11.4409	11.3215	22.276	22.2835	22.2386	22.0123	21.9484	22.0297	22.0623	22.2229	21.6769	19.442	20.043	19.9604	19.2958	19.5136	19.6003	19.3322	19.3806	18.8664	29.6086	29.6567	29.9618	30.0363	29.9114	30.0615	29.5859	29.452	29.5373	25.2107	24.7104	25.4909	23.2774	23.6237	21.7776	24.9383	25.0595	25.0362	amine metabolic process;aromatic compound biosynthetic process;biosynthetic process;carboxylic acid metabolic process;cellular amine metabolic process;cellular amino acid metabolic process;cellular aromatic compound metabolic process;cellular biosynthetic process;cellular component assembly;cellular component organization;cellular component organization or biogenesis;cellular ketone metabolic pro…
A0A087WUB9;A2A2P1;Q8WYA6;Q8WYA6-2;Q8WYA6-3	A2A2P1	Beta-catenin-like protein 1	CTNNBL1	9.53227	9.42197	9.49118	9.10285	9.34937	9.18282	9.32044	9.27868	9.34285	22.2649	21.6763	21.7107	21.9506	22.3593	22.3852	21.9763	22.0898	22.0009	19.0773	19.0811	19.3239	19.328	19.5534	19.8863	19.7139	19.2842	20.293	31.5604	31.5247	31.3274	31.7178	31.6756	31.6287	31.329	31.3038	31.2069	27.1409	26.8942	27.0963	24.8647	25.2108	23.477	26.5938	26.8611	27.056	apoptosis;biological regulation;cell death;cellular process;death;immune system process;positive regulation of apoptosis;positive regulation of biological process;positive regulation of cell death;positive regulation of cellular process;positive regulation of programmed cell death;programmed cell death;regulation of apoptosis;regulation of biological process;regulation of cell death;regulation of…
A2A2Q9;Q9Y312	A2A2Q9	Protein AAR2 homolog	AAR2	10.8074	10.8208	10.7764	11.0028	11.1644	11.0066	11.11	11.2056	11.1757	NaN	NaN	NaN	NaN	NaN	NaN	NaN	NaN	NaN	17.2569	17.304	17.6201	17.3432	17.1779	17.5286	17.9979	16.9701	17.9472	28.6959	28.6114	28.4528	28.7596	28.8455	28.627	28.5083	28.6731	28.5272	24.5831	24.7398	24.5183	22.5022	22.6168	21.1883	24.6361	25.0954	24.7423
A0A024R2Z1;A0A087WTB6;A0A087WZE5;A2A2R6;A8MTJ3;B3KP89;C9JL77;C9JPP4;H3BTM2;O43383;P09471;P11488;P19087;P63096;Q5T697;Q6AWC5;Q8N6I9;B3KTZ0;B4E2X5;B7ZA26;F5GZL8;F5H4U5;P04899;P04899-2;P04899-3;P04899-4;P09471-2	A2A2R6	Guanine nucleotide-binding protein G(i) subunit alpha-2;Guanine nucleotide-binding protein G(i) subunit alpha-1	GNAI2;WUGSC:H_LUCA16.1;GNAI1	11.4887	11.5439	11.5548	11.4689	11.5054	11.5677	11.507	11.4984	11.5125	22.1745	22.1375	22.3368	21.8553	22.2969	22.1586	22.0959	21.6024	21.9638	20.4988	20.0789	20.8089	19.199	19.9795	20.5298	20.27	19.2905	20.5463	28.8774	28.7342	28.8785	29.0247	28.7982	29.2895	28.7741	28.7253	28.7032	25.0445	24.5858	25.0215	22.8259	22.6953	21.6777	24.9396	25.1507	25.08	activation of adenylate cyclase activity;activation of adenylate cyclase activity by dopamine receptor signaling pathway;activation of adenylate cyclase activity by G-protein signaling pathway;adenosine receptor signaling pathway;biological regulation;blood coagulation;cAMP-mediated signaling;cell activation;cell communication;cell cycle;cell division;cell surface receptor linked signaling pathwa…
A0A087WU26;A0A087WVV2;A1A5C4;A1A5C5;A2A2S5;A7BI36;B3KSG1;F8W7S5;Q05DK7;Q32NB1;Q9P2E9;V9GY78;Q9P2E9-2;Q9P2E9-3	A2A2S5	Ribosome-binding protein 1	RRBP1	9.33357	9.37241	9.40029	8.9571	8.85327	9.00586	9.35797	9.54286	9.36883	26.9756	27.0088	26.5522	27.2254	27.1427	27.0278	26.4039	26.4957	26.2261	22.2942	22.4986	22.4018	22.357	22.3803	22.4495	22.1635	21.6462	22.1611	32.0278	31.8029	31.8653	31.9604	31.8899	31.9329	31.7823	31.8875	31.8394	25.4516	25.1781	25.3841	23.0465	23.3971	21.8304	25.1073	25.436	25.4307	biological regulation;biosynthetic process;cellular biosynthetic process;cellular macromolecule biosynthetic process;cellular macromolecule metabolic process;cellular metabolic process;cellular process;cellular protein metabolic process;cellular response to stimulus;establishment of localization;establishment of protein localization;macromolecule biosynthetic process;macromolecule metabolic proce…
A0A024QZT9;A2A2U4;B3KPX6;P16083;Q59EN2;Q5TD05;Q5TD07	A2A2U4	Ribosyldihydronicotinamide dehydrogenase [quinone]	NQO2	12.3823	12.4041	12.3844	12.4346	12.5294	12.4552	12.3457	12.3777	12.3042	NaN	NaN	NaN	NaN	NaN	NaN	NaN	NaN	NaN	18.513	17.5565	18.396	18.0993	17.9799	17.803	18.0942	17.985	18.2947	31.0819	30.9954	31.3983	30.6584	30.7662	30.4604	31.3201	31.5215	31.7025	27.5269	27.0524	27.7004	24.9029	25.2	23.2376	27.7152	27.7923	28.4429
A2A2V2;P42696;Q5TCT4;H7C5M1;P42696-2	A2A2V2	RNA-binding protein 34	RBM34	10.2452	10.022	10.1481	10.1487	10.4268	10.3752	10.0343	10.0253	10.0892	23.5264	23.6151	23.6078	23.9554	24.11	23.995	23.3955	23.3799	23.0554	20.7492	20.9718	20.8334	21.1686	21.3804	21.4504	21.0705	20.116	20.7919	NaN	25.5469	NaN	26.037	NaN	NaN	NaN	NaN	NaN	21.84	20.6728	20.9523	19.2521	20.3907	17.7161	20.6336	21.3076	21.2348
A2A305;A2A306;B3KQ73;B4DH66;B4DRB6;B4DZ54;B4E0R5;B7Z7P2;F5H2U4;Q59EA0;Q5H9Q2;Q5JV08;Q5T6F2;Q6UWR4;Q9P0H6;A6NCA8;E7ESH1;E7EWG4;F5H2C8;Q5JV03	A2A305	Ubiquitin-associated protein 2	UBAP2	11.9566	11.913	11.7567	11.7973	11.7144	11.7801	12.1951	12.24	12.1571	22.2964	22.2341	22.2911	22.296	22.2968	22.0982	22.9418	22.8475	22.6202	19.3571	19.4731	19.6027	19.0572	19.363	19.1258	20.3882	19.6529	20.3583	30.0499	29.7898	30.0958	29.6317	29.8918	29.7896	29.7415	30.0044	29.9197	25.2518	24.8481	25.3605	22.7231	23.1962	21.4984	25.0311	25.4812	25.5695
A2A326;A7E228;A8K2T5;H0UI66;K7EKT4;O15090;O75362;Q92618	A2A326	Zinc finger protein 217	ZNF217	9.9979	10.0793	10.0454	10.5018	10.7013	10.5829	9.79473	9.82679	9.86312	NaN	NaN	NaN	21.1951	20.8314	20.8424	NaN	NaN	20.7508	15.5997	15.4669	15.5974	17.0207	16.9265	17.1887	16.0904	NaN	16.9017	25.5996	25.6865	25.5416	25.7869	25.8026	25.7648	25.9708	25.7946	25.6429	19.8721	19.1496	20.0971	17.678	18.5201	16.384	19.9296	20.1968	20.1012	biological regulation;biosynthetic process;cellular biosynthetic process;cellular macromolecule biosynthetic process;cellular macromolecule metabolic process;cellular metabolic process;cellular nitrogen compound metabolic process;cellular process;macromolecule biosynthetic process;macromolecule metabolic process;metabolic process;negative regulation of biological process;negative regulation of bi…
A2A3R5;A2A3R6;A2A3R7;D3DRJ5;P62753;Q96DV6;Q9BZU1	A2A3R5	40S ribosomal protein S6	RPS6	13.4939	13.5214	13.5317	13.4696	13.5742	13.5198	13.479	13.4784	13.4197	26.5053	26.5584	26.6272	26.5165	26.6333	26.6377	26.1899	26.3667	26.2476	25.0371	25.3101	25.9165	25.5536	25.5984	25.3961	25.6492	25.1268	25.9663	33.1255	33.0019	33.2629	32.6775	32.7353	32.5421	33.0409	33.1534	33.187	30.2126	29.9057	30.4114	27.4164	28.195	26.1844	30.1089	30.5136	30.3768	biological regulation;biosynthetic process;carbohydrate homeostasis;catabolic process;cell surface receptor linked signaling pathway;cellular biosynthetic process;cellular catabolic process;cellular component disassembly;cellular component disassembly at cellular level;cellular component organization;cellular component organization at cellular level;cellular component organization or biogenesis;c…
A0A024QZN9;A0A024QZT0;A2A3S1;B4DKM5;P45880;Q5JSD1;Q5JSD2;P45880-1;P45880-2	A2A3S1	Voltage-dependent anion-selective channel protein 2	VDAC2	13.4386	13.392	13.3928	13.2813	13.3115	13.2943	13.3283	13.352	13.3024	24.5613	24.3899	24.5699	24.1466	24.3153	24.3803	23.9748	24.0486	23.9817	22.5703	22.4702	22.7563	21.72	21.7654	22.4127	22.5996	21.7789	22.7974	33.9742	33.9268	34.0525	34.4323	34.4043	34.3845	34.0439	33.8986	33.9317	30.166	29.7763	30.12	28.5321	28.7223	27.2418	29.9743	30.3258	30.1708
A2A437;B3KWM1;B3KXA8;B3KXJ7;B4DWI5;F5GWR7;H0Y380;H0Y4H1;H0Y6Z7;H0Y7Z9;P10586;P23468;Q2HXI4;Q308M3;Q3KPI9;Q59FI2;Q59H90;Q5W9G3;Q7Z3X4;E7ERQ2;F2Z3B8;F5GWT7;F5GWY7;P10586-2;P23468-3;P23468-4;P23468-5;P23468-6	A2A437	Receptor-type tyrosine-protein phosphatase F	PTPRF;LAR	10.3774	10.3275	10.3321	10.4199	10.1357	10.3447	10.7083	10.7159	10.6237	24.8547	24.9921	24.8599	24.5918	24.7534	24.7917	24.9282	24.8453	24.9392	20.1566	20.5962	20.1972	19.8418	19.8493	20.1375	20.6212	20.3396	20.9608	28.1128	27.9802	27.8244	28.9613	28.8926	28.7269	27.875	27.7469	28.007	21.7573	21.0618	21.4203	20.1787	20.7937	19.1288	20.7106	20.9414	21.4469	biological adhesion;biological regulation;cell adhesion;cell surface receptor linked signaling pathway;cellular process;cellular response to stimulus;enzyme linked receptor protein signaling pathway;regulation of biological process;regulation of cellular process;response to stimulus;signal transduction;transmembrane receptor protein tyrosine phosphatase signaling pathway
A2A5X0;A6PW57;A6PW58;P78517;Q99755;B4DIG7;B4DY52;F2Z3N1;O14986;O14986-2;O60331;O60331-2;O60331-3;O60331-4;Q99755-2;Q99755-3;Q99755-4	A2A5X0	Phosphatidylinositol 4-phosphate 5-kinase type-1 alpha	PIP5K1A	11.9501	12.0489	11.8855	12.3864	12.3385	12.3903	12.0753	12.2238	12.1865	22.6557	22.3831	22.4027	23.1334	23.2183	23.2826	22.3908	22.3258	22.2498	20.0917	19.6988	19.9707	20.3446	20.4726	20.9726	20.058	19.5801	20.4712	28.1034	28.029	28.0396	27.9077	28.0803	28.3502	28.103	27.8962	28.1679	23.7015	23.4003	23.5278	21.4943	21.9252	20.2182	23.3443	23.953	24.0474	actin cytoskeleton organization;actin cytoskeleton reorganization;actin filament-based process;activation of Rac GTPase activity;activation of Ras GTPase activity;activation of Rho GTPase activity;adherens junction assembly;adherens junction organization;axon guidance;biological adhesion;biological regulation;biosynthetic process;cell adhesion;cell chemotaxis;cell differentiation;cell junction as…
A2AB09;A2AB10;A2AB11;A2AB12;A2AB13;A2ABJ5;A2VCL5;O75955;Q53HQ0;Q5ST80;Q6IB58;B0S8A9;B0S8B0;B0V108;B0V109;B0V110;B0V111;B0V112;B0V114;B0V2I8;B0V2J0;B4DVY7;F8VSI6	A2AB09	Flotillin-1	FLOT1	10.8614	10.8459	10.8187	10.8916	10.901	10.8819	10.8141	10.8924	10.8846	23.4812	23.7127	23.6257	23.5737	23.5796	23.4354	23.074	23.3365	23.2724	20.7525	21.1793	20.8483	20.479	20.6729	20.8124	20.5599	20.4716	21.0283	31.6895	31.5879	31.7064	31.5411	31.8697	31.5916	31.7831	31.7853	31.7453	26.923	26.74	26.9904	25.063	25.3351	23.8197	26.8452	27.2744	27.29
A2AB15;B4DZ28;O60231;Q5SQH4;Q5SQH5;Q6PKC8;Q9P186;B0V0F7;B0V0F8;F8VPA4;Q5JP46	A2AB15	Putative pre-mRNA-splicing factor ATP-dependent RNA helicase DHX16	DHX16;DBP2	10.9059	10.941	10.859	10.5851	10.4516	10.7061	10.9729	11.1047	11.0127	22.8101	22.7732	22.82	22.7741	22.8461	22.6404	23.0794	23.1432	23.0276	19.0861	18.9482	19.5112	19.0134	18.7565	19.1627	20.0179	19.4068	19.9746	29.6835	29.7182	29.6195	29.8952	30.0197	29.9492	29.9609	29.9362	29.9461	24.4024	24.218	23.8886	22.0923	22.6052	20.7253	24.4635	24.8439	24.6822	cellular macromolecule metabolic process;cellular metabolic process;cellular nitrogen compound metabolic process;cellular process;macromolecule metabolic process;metabolic process;mRNA metabolic process;mRNA processing;nitrogen compound metabolic process;nucleic acid metabolic process;nucleobase-containing compound metabolic process;primary metabolic process;RNA metabolic process;RNA processing;R…
A0A024RCS7;A0A087X1W5;A2AB20;B4DMA8;B4E063;Q9BW19;A2BEW4	A2AB20	Kinesin-like protein KIFC1	KIFC1	9.66385	9.64872	9.53867	9.89546	9.8958	9.97076	10.599	10.5909	10.5075	23.936	23.8313	23.8299	24.9298	24.8318	24.868	25.4849	25.4625	25.3817	20.424	20.2683	20.5767	21.1203	21.3504	21.6624	22.5845	22.004	22.8017	29.5728	29.5064	29.7433	30.3396	30.5135	30.4827	30.9311	30.9125	30.9609	24.6312	25.0489	24.9607	23.2996	23.7945	22.3042	24.6714	25.0642	25.6848	biological regulation;blood coagulation;cell cycle process;cell division;cellular component movement;cellular component organization;cellular component organization at cellular level;cellular component organization or biogenesis;cellular component organization or biogenesis at cellular level;cellular process;chromosome organization;chromosome segregation;coagulation;hemostasis;microtubule-based m…
A0A024RCR2;A2AB27;A8MPZ0;B4DNS8;B4DWZ0;B4DYK6;B7ZAS6;P36915;Q0EFC6;Q6P458;Q86Z07;Q96QB8;B0V0L0;E7ETJ1;P36915-2	A2AB27	Guanine nucleotide-binding protein-like 1	GNL1;HSR1	9.26865	9.25676	9.28786	9.26237	9.30824	9.34002	9.22979	9.27972	9.19617	21.2116	21.4031	21.4429	21.8307	21.7276	21.7397	21.7664	21.7322	21.3423	18.0553	18.3462	18.3147	18.866	18.8534	19.7719	19.1822	18.3122	19.4851	27.2187	27.3546	27.5851	26.939	26.2242	26.0693	28.2176	28.2111	28.6868	22.6575	21.8115	23.0145	19.1825	18.735	16.9432	23.5579	23.8517	24.0575	adaptive immune response;adaptive immune response based on somatic recombination of immune receptors built from immunoglobulin superfamily domains;biological regulation;cellular process;cellular response to stimulus;cellular response to stress;immune effector process;immune response;immune system process;leukocyte mediated immunity;lymphocyte mediated immunity;regulation of biological process;reg…
A0A024RCT1;A2AB90;B7Z4V3;O15533;Q6P1N7;A2AB92;A2ABB9;A8MUD0;C9JA35;D3YTI9;E9PGM2;F8VS90;G3V0I4;G5E9H8;O15533-2;O15533-3;Q5HYV0	A2AB90	Tapasin	TAPBP	11.7761	11.8187	11.9228	11.7545	11.4447	11.8671	12.0205	12.0922	12.0136	NaN	21.8433	21.4927	21.5393	21.9224	21.6947	21.7723	21.6629	21.991	17.4442	19.2576	18.3127	18.2073	20.0147	18.4925	20.3387	19.6917	21.0413	27.7359	27.8904	27.538	28.4336	27.7709	28.357	28.4397	27.7847	27.7873	23.7099	24.093	23.3452	22.7315	22.1371	21.4626	24.9214	24.2975	23.5814	antigen processing and presentation;antigen processing and presentation of endogenous antigen;antigen processing and presentation of endogenous peptide antigen;antigen processing and presentation of endogenous peptide antigen via MHC class I;antigen processing and presentation of exogenous antigen;antigen processing and presentation of exogenous peptide antigen;antigen processing and presentation…
A0A024RCN6;A2ABF4;B4DT32;H0Y426;P26640;B0V043;B0V044;B4DZ61;E7EVJ6;H0Y3X9;H0Y4A6;Q5SP20	A2ABF4	Valine--tRNA ligase	VARS	11.1497	11.2538	11.2045	11.0965	10.8945	11.2148	11.4352	11.4559	11.3406	26.2035	26.1319	26.2163	26.4363	26.4085	26.4023	26.3191	26.4092	26.3658	22.1743	22.3658	22.4276	22.4385	22.2779	22.4406	22.8331	22.1536	23.1257	32.8874	32.9258	32.6315	32.7421	32.7105	32.8374	33.2106	33.0825	33.0604	27.1704	26.9533	26.9086	24.8165	25.0935	23.5206	27.4014	27.4925	27.4602	amine metabolic process;amino acid activation;biosynthetic process;carboxylic acid metabolic process;cellular amine metabolic process;cellular amino acid metabolic process;cellular biosynthetic process;cellular ketone metabolic process;cellular macromolecule biosynthetic process;cellular macromolecule metabolic process;cellular metabolic process;cellular nitrogen compound metabolic process;cellul…
A0A024RCN9;A2ABF8;A2ABF9;B7Z852;H0Y4K5;Q59FM7;Q96KQ7;A2BED6;A2BED7;B0UZY0;B0UZY1;B0UZY3;H0YHA9;H0YIM0;Q96KQ7-2;Q96KQ7-3	A2ABF8	Histone-lysine N-methyltransferase EHMT2	EHMT2	10.0879	10.0721	10.158	9.84629	9.89108	9.94428	10.1131	10.1195	10.1694	21.6841	22.2079	21.9031	NaN	21.1353	21.1124	21.4209	21.6538	21.0378	18.0706	18.7723	18.5369	15.3833	16.6457	17.4816	17.707	17.2938	18.2257	27.9958	28.0362	27.6072	28.2558	28.1183	28.2169	27.6237	27.6769	27.2736	22.3384	21.852	22.0725	20.6138	20.7919	18.9804	21.6868	22.2289	22.0013	biological regulation;cellular macromolecule metabolic process;cellular metabolic process;cellular nitrogen compound metabolic process;cellular process;cellular protein metabolic process;DNA alkylation;DNA metabolic process;DNA methylation;DNA modification;macromolecule metabolic process;macromolecule methylation;macromolecule modification;metabolic process;methylation;nitrogen compound metabolic…
A2ABK4;B4DZZ3;B7Z6T4;E7ENC7;E7EWR7;E9PD43;H9ZYJ1;P18615;Q9BQJ6;A2ABK1;A2ABK2;A2ABK3;B4DUN1;B4DYX9	A2ABK4	Negative elongation factor E	NELFE;RDBP;NELF-E	11.7522	11.699	11.8228	11.6358	11.7282	11.6824	11.623	11.6	11.6132	22.8244	22.6994	22.6878	22.5581	22.59	22.6546	22.8835	22.6571	22.6081	20.6894	20.3406	20.6782	19.6827	20.1392	20.4577	21.0924	20.1425	21.3754	29.7858	29.8494	29.8632	29.8415	30.0837	30.1075	29.4878	29.6331	29.6087	25.8139	25.589	25.5685	23.5412	24.3816	22.0109	25.4023	25.6499	25.7069	biological regulation;biosynthetic process;cellular biosynthetic process;cellular macromolecule metabolic process;cellular metabolic process;cellular nitrogen compound metabolic process;cellular process;macromolecule metabolic process;metabolic process;nitrogen compound metabolic process;nucleic acid metabolic process;nucleobase-containing compound metabolic process;positive regulation of biologi…
A2ABL5;B4DNU0;Q53HH3;Q92759;B4DTJ5	A2ABL5	General transcription factor IIH subunit 4	GTF2H4	9.22543	9.37776	9.33386	9.65151	9.62653	9.52486	9.62237	9.60576	9.63871	NaN	NaN	NaN	NaN	NaN	NaN	NaN	NaN	19.4877	16.7816	16.8103	16.9325	NaN	16.482	16.4515	17.137	16.8487	17.5905	NaN	NaN	NaN	NaN	NaN	NaN	NaN	NaN	26.3603	21.4802	22.206	20.9244	19.6181	20.4591	19.2129	21.599	21.7385	22.1865	biological regulation;biosynthetic process;catabolic process;cellular biosynthetic process;cellular catabolic process;cellular macromolecule catabolic process;cellular macromolecule metabolic process;cellular metabolic process;cellular nitrogen compound metabolic process;cellular process;cellular protein metabolic process;cellular response to stimulus;cellular response to stress;DNA catabolic pro…
A0A024RCQ8;A2ABN7;A8K358;B7Z424;G8JLL2;Q9UMR5;A2ABN5;A2ABN6;A2ARM6;A2ARM8;B0S865;B0S872;B0UYY2;B0UYY4;B0UYY6;E9PKC2;E9PLL3;E9PRP4;G3XAH1;G8JLE1;G8JLQ0;Q9UMR5-2	A2ABN7	Lysosomal thioesterase PPT2	PPT2;hCG_1999928	10.0331	10.0537	9.90488	10.2142	10.2187	10.2063	10.1643	10.2123	10.1901	NaN	21.5662	21.9099	21.52	21.3753	NaN	NaN	21.4422	NaN	18.5923	19.0851	22.0216	18.6682	18.4453	17.802	18.4198	18.5385	19.6235	NaN	NaN	NaN	26.9029	NaN	26.8001	NaN	NaN	NaN	NaN	22.0882	22.1213	21.7066	20.6251	20.2722	NaN	22.0077	22.0836	cellular macromolecule metabolic process;cellular metabolic process;cellular process;cellular protein metabolic process;macromolecule metabolic process;macromolecule modification;metabolic process;primary metabolic process;protein metabolic process;protein modification process
A0A024RCP3;A2AE48;A2AE51;Q12899;Q5SPU2	A2AE48	Tripartite motif-containing protein 26	TRIM26	10.5958	10.6421	10.728	10.0817	10.0336	10.1505	10.6204	10.6199	10.6681	NaN	NaN	18.8597	NaN	NaN	NaN	NaN	NaN	NaN	15.3782	16.3856	16.1936	16.7807	16.759	16.7473	17.4568	NaN	18.4907	28.1855	27.6627	27.7696	26.5087	26.9703	27.1185	28.1141	28.0618	28.406	23.51	22.8477	23.4215	19.0781	20.2202	18.6303	23.4475	23.7478	23.9432
A0A060VCU7;A0A060VCV6;A0A060VCX7;A0A060VD03;A0A060VD27;A0A060VHI0;A0A060VHI5;A0A068W643;A0A087WWL9;A2AEA2;A4Q9R6;A6H578;A6H581;A6Q0R3;A6YQG8;A7LH95;A8YQF3;B0JF23;B1PQ27;B2ZSE2;B3WFP3;B4DVY0;B4E316;B5BLP2;B5MA82;B9WPN5;C0KTQ5;C0KTQ6;C1K0X7;C1K0X8;C1K0Y0;C1K9J2;C7C619;C7EAN4;C7EDP3;C7EW73;D0AB34;D3K0R2;D6CJC1;D9UAX0;D9UAZ3;D9UAZ7;D9UAZ8;E0WMP9;E0WMY7;E0WN44;E0WN45;E1XUP6;E1Y6P6;E1Y7F7;E3Q0Y3;E3Q1I0…	A2AEA2	HLA class I histocompatibility antigen, Cw-7 alpha chain	HLA-C;HLA-Cw	12.2211	12.3542	12.3207	12.0898	12.1025	12.1497	12.3322	12.3994	12.3391	NaN	NaN	NaN	NaN	NaN	21.6252	NaN	NaN	NaN	19.4938	19.2577	19.3163	19.0276	18.8333	19.2548	19.5273	18.5103	19.8782	NaN	NaN	NaN	NaN	NaN	24.5452	NaN	NaN	NaN	21.1577	19.3817	20.2687	NaN	18.3386	17.0217	19.9692	21.3757	20.706	antigen processing and presentation;antigen processing and presentation of exogenous antigen;antigen processing and presentation of exogenous peptide antigen;antigen processing and presentation of exogenous peptide antigen via MHC class I;antigen processing and presentation of exogenous peptide antigen via MHC class I, TAP-dependent;antigen processing and presentation of exogenous peptide antigen…
A0A075B759;A2BFH1;A8K486;B2RE56;B4DM82;C9J5S7;E5RIZ5;F5H284;F8WE65;P62937;Q71V99;Q9Y536;V9HWF5;Q567Q0	A2BFH1	Peptidyl-prolyl cis-trans isomerase A;Peptidyl-prolyl cis-trans isomerase A, N-terminally processed;Peptidyl-prolyl cis-trans isomerase	PPIA;HEL-S-69p	14.3966	14.3322	14.3202	14.3797	14.4204	14.4221	14.3341	14.3673	14.2586	27.4709	27.4402	27.497	27.1429	27.353	27.4427	27.4199	27.4135	27.5617	26.0303	26.1308	26.3404	25.7303	26.1358	26.4557	25.1962	26.3957	26.209	36.5247	36.755	36.65	36.428	36.4816	36.2863	36.6433	36.4828	36.725	33.3761	33.3426	33.5435	31.1326	31.5245	29.915	33.3388	33.5526	33.6633	biological regulation;biosynthetic process;cell activation;cell migration;cell motility;cellular biosynthetic process;cellular component movement;cellular macromolecule biosynthetic process;cellular macromolecule metabolic process;cellular metabolic process;cellular nitrogen compound metabolic process;cellular process;cellular process involved in reproduction;cellular protein metabolic process;DN…
A0A024R1K7;A2IDB1;A2IDB2;B2R6N6;F8WEB6;Q04917;Q9H4N8	A2IDB1	14-3-3 protein eta	YWHAH	11.7215	11.6336	11.6526	11.7844	11.724	11.8169	11.8414	11.8477	11.8544	22.3183	22.8099	22.5953	22.9719	22.8949	22.8366	22.5764	22.8594	22.7965	20.0637	20.5146	20.3173	21.1565	20.9251	20.9743	21.3001	20.8297	21.0785	32.3079	32.2345	32.1949	31.2619	31.6171	31.4328	31.8728	31.9899	31.858	28.3758	28.1994	28.4941	25.4383	26.0773	23.8504	27.5734	28.3472	28.2162	biological regulation;C21-steroid hormone catabolic process;C21-steroid hormone metabolic process;catabolic process;cellular hormone metabolic process;cellular metabolic process;cellular process;cellular response to stimulus;corticosteroid receptor signaling pathway;establishment of localization;establishment of localization in cell;establishment of protein localization;glucocorticoid catabolic p…
A2IDC6;A2IDC7;Q13084;Q4TT37;Q4TT38;Q6FHK1	A2IDC6	39S ribosomal protein L28, mitochondrial	MRPL28	12.1592	12.1193	12.2261	12.0351	12.089	12.1139	12.1146	12.0323	12.0284	20.8653	20.3749	20.7808	20.4112	20.3231	20.2778	20.5928	20.506	20.56	18.9914	18.7721	19.5515	18.4422	18.7496	18.2916	19.2259	18.9108	19.4236	29.2268	29.3315	29.1936	29.242	29.5499	29.097	29.293	29.2236	29.2134	25.8797	25.4667	25.5501	23.69	24.2197	22.195	25.6919	25.954	26.0933	biosynthetic process;cellular biosynthetic process;cellular macromolecule biosynthetic process;cellular macromolecule metabolic process;cellular metabolic process;cellular process;cellular protein metabolic process;macromolecule biosynthetic process;macromolecule metabolic process;metabolic process;primary metabolic process;protein metabolic process;translation
A2RRE5;Q9NRY4;Q9NRY4-2	A2RRE5	Rho GTPase-activating protein 35	ARHGAP35;GRLF1	10.3718	10.4198	10.4414	10.3226	10.1304	10.3525	10.4791	10.542	10.4963	20.1117	20.1297	20.0296	NaN	NaN	19.902	19.8565	20.0327	19.9229	15.6188	16.3877	15.7499	13.8415	13.2653	15.0257	16.0337	14.8944	16.3863	25.93	25.8957	26.4023	NaN	25.3419	NaN	26.2471	26.3824	26.3328	19.8374	19.5265	19.9785	15.1652	15.0858	NaN	20.4397	20.7123	20.0852	axon guidance;biological regulation;biosynthetic process;cellular biosynthetic process;cellular macromolecule biosynthetic process;cellular macromolecule metabolic process;cellular metabolic process;cellular nitrogen compound metabolic process;cellular process;cellular response to stimulus;chemotaxis;intracellular signal transduction;locomotion;macromolecule biosynthetic process;macromolecule met…
A2RRP1;G1UI26;H0Y5G7;H7BZU5;H7C1U4;A2RRP1-2;C9JCM7	A2RRP1	Neuroblastoma-amplified sequence	NBAS	10.1897	10.2997	10.2471	10.2072	10.2986	10.1765	10.1004	10.1039	10.1547	20.7347	20.448	20.9384	20.8864	20.7577	20.8609	20.7486	20.9575	20.8332	16.1574	15.6233	15.4946	16.0145	15.4549	16.3557	16.0415	16.1126	16.3549	27.0631	27.1506	26.7551	26.9525	26.8654	26.4311	26.3886	26.8675	26.8305	20.706	19.5452	20.385	17.4889	19.1247	16.2862	19.5875	19.6514	20.7067
A2RRQ7;A4FU77;B4E0P5;B4E150;O75643;Q5ZF01;Q7L5W4;Q9H8B9;Q9P172;Q9UNV9;C9JAQ9;F5H447;F5H4C1;O75643-2	A2RRQ7	U5 small nuclear ribonucleoprotein 200 kDa helicase	SNRNP200	13.9385	13.9279	13.8897	13.9405	13.8496	14.0297	14.0421	14.0665	14.0434	27.7085	27.6248	27.5878	27.5294	27.5771	27.6362	27.8029	27.6792	27.7125	22.8748	22.7554	22.7096	22.4205	22.6411	22.7352	23.0882	22.8219	23.3756	33.5428	33.5257	33.2685	33.8619	33.7356	33.8705	33.7153	33.687	33.5942	26.9143	26.5057	26.6403	24.8174	24.9705	23.6572	26.9333	27.1646	27.3235	cellular component assembly;cellular component assembly at cellular level;cellular component organization;cellular component organization at cellular level;cellular component organization or biogenesis;cellular component organization or biogenesis at cellular level;cellular macromolecular complex assembly;cellular macromolecular complex subunit organization;cellular process;cis assembly of pre-ca…
A0A087X0I6;A2SY06;B4DIB3;B4DKN1;H0YIY6;H0YKJ3;H0YKP9;H0YNV4;J3KNR0;P27448;Q86U11;Q9P0L2;X5D2M4;X5DNR8;E9PHX2;P27448-2;P27448-3;P27448-4;P27448-6;P27448-7;P27448-8;Q9P0L2-3	A2SY06	MAP/microtubule affinity-regulating kinase 3;Serine/threonine-protein kinase MARK1	MARK3;MARK1	9.78328	9.5691	9.61187	9.60732	9.59625	9.56099	9.83081	9.87291	9.9155	22.6365	22.5153	22.5465	22.5891	22.3921	22.6869	22.4999	22.5548	22.7419	19.2546	19.1122	19.6419	18.7659	18.9701	18.9033	19.0384	19.2853	19.7972	25.3433	25.5754	NaN	NaN	NaN	NaN	25.7045	26.1713	25.1895	20.0498	19.8233	19.4699	16.7684	17.4145	NaN	20.2549	21.2438	20.3911	biological regulation;cell migration;cell motility;cell surface receptor linked signaling pathway;cellular component movement;cellular process;cellular response to stimulus;intracellular protein kinase cascade;intracellular signal transduction;locomotion;neuron migration;regulation of biological process;regulation of cellular process;response to stimulus;signal transduction;Wnt receptor signaling…
A2TJX0;B4DL96;B4E2I1;Q13887;Q5T6X2;Q9HBZ3	A2TJX0	Krueppel-like factor 5	KLF5	10.4064	10.4528	10.4707	10.8754	10.9468	11.1032	10.4301	10.4858	10.4471	23.4022	23.1165	23.413	24.4278	24.4881	24.6853	23.1952	23.3454	23.4153	20.9001	21.4036	21.2725	21.9182	23.1577	23.6426	20.9624	20.7856	21.5404	27.3267	27.263	27.5062	28.2049	27.7773	27.6973	27.5296	27.2394	27.0159	23.3923	23.3894	23.8367	22.4687	22.0852	20.5847	23.2654	23.4728	23.2309	biosynthetic process;cellular biosynthetic process;cellular macromolecule biosynthetic process;cellular macromolecule metabolic process;cellular metabolic process;cellular nitrogen compound metabolic process;cellular process;macromolecule biosynthetic process;macromolecule metabolic process;metabolic process;nitrogen compound metabolic process;nucleic acid metabolic process;nucleobase-containing …
A3KFI9;B4DDG3;Q05048	A3KFI9	Cleavage stimulation factor subunit 1	CSTF1	11.0566	11.031	11.0332	11.1607	11.2045	11.1565	11.3388	11.2865	11.3312	21.5624	21.3904	21.688	21.4746	21.2346	21.4133	21.9576	21.3896	21.7634	18.9029	19.1467	19.6438	18.3304	19.2521	19.4916	19.6705	19.4601	19.984	30.9699	31.161	31.0916	31.5696	31.5331	31.2013	31.2485	31.0752	31.3289	27.062	26.9196	27.07	25.5038	25.6696	23.5691	27.0321	27.1562	27.366	biosynthetic process;cellular biosynthetic process;cellular macromolecule metabolic process;cellular metabolic process;cellular nitrogen compound metabolic process;cellular process;macromolecule metabolic process;metabolic process;mRNA 3'-end processing;mRNA cleavage;mRNA metabolic process;mRNA polyadenylation;mRNA processing;nitrogen compound metabolic process;nuclear mRNA splicing, via spliceos…
A3KFJ0;A3KFJ1;A3KFJ2;B2R6Z3;B4DX16;B4DXA6;O14965;Q5QPD1;Q5QPD2;Q5QPD4	A3KFJ0	Aurora kinase A	AURKA	11.7599	11.501	11.4528	11.7029	11.8667	11.6603	12.9354	12.844	12.9205	22.7796	22.9122	22.8178	22.8534	22.9447	22.8857	24.757	24.7945	25.0515	19.9393	19.5979	19.9322	19.873	20.1343	19.6849	22.6691	22.0206	23.0539	28.787	28.5778	28.7944	28.9755	29.0068	28.9442	30.3174	30.3296	30.3654	24.4413	23.4998	24.1638	22.1215	22.7034	20.6087	25.9497	26.3909	26.1186	anaphase-promoting complex-dependent proteasomal ubiquitin-dependent protein catabolic process;attachment of spindle microtubules to chromosome;attachment of spindle microtubules to kinetochore;biological regulation;catabolic process;cell cycle phase;cell cycle process;cell division;cell projection organization;cellular catabolic process;cellular component assembly;cellular component assembly at …
A2VCR1;A3KFL1;A3KFL2;A3KFL4;A3KFL5;B3KQW2;B4E001;Q13868;B4DKK6	A3KFL1	Exosome complex component RRP4	EXOSC2	12.6384	12.621	12.7864	12.7258	12.7548	12.7214	12.7691	12.7876	12.7832	23.004	22.741	22.7656	22.4093	22.5665	22.5167	22.7438	22.629	22.8534	21.1414	20.9641	21.1247	20.3499	20.4554	20.8541	21.1703	20.5334	21.4548	30.04	30.2416	30.2645	30.5508	30.5428	30.2154	30.0951	30.1615	30.2193	26.3853	26.3352	26.7262	24.5274	25.1397	23.0089	26.3769	26.7468	26.8521	biological regulation;catabolic process;cellular catabolic process;cellular macromolecule catabolic process;cellular macromolecule metabolic process;cellular metabolic process;cellular nitrogen compound metabolic process;cellular process;exonucleolytic nuclear-transcribed mRNA catabolic process involved in deadenylation-dependent decay;macromolecule catabolic process;macromolecule metabolic proce…
A3KMH1;A3KMH1-2;A3KMH1-3;A8MYW7;E2QRD0	A3KMH1	von Willebrand factor A domain-containing protein 8	VWA8	10.0708	10.0906	9.95142	9.58199	9.78174	9.60116	9.93405	10.0345	9.93224	19.9211	NaN	NaN	NaN	NaN	19.8315	NaN	NaN	NaN	15.2292	15.0428	16.3332	14.0951	14.3467	15.0096	14.721	14.373	15.6644	28.2368	28.4555	28.4335	28.8209	28.7798	28.6358	28.6468	28.2421	28.4556	21.4877	21.5845	21.7142	20.0566	20.0527	18.3067	22.121	21.8149	22.0035
A3KN83;B3KUC1;B4DL53;B4DV91;K7ES28;Q9NVJ3;Q9Y2G9;A3KN83-2;A3KN83-3;A3KN83-4;F8W8H8	A3KN83	Protein strawberry notch homolog 1	SBNO1	11.3779	11.3174	11.2753	11.2284	11.2885	11.1457	11.4076	11.4833	11.477	24.515	24.4033	24.4783	24.3401	24.3599	24.4765	24.5705	24.4566	24.5527	20.6853	20.4123	20.6394	19.926	20.2271	20.5308	21.0158	20.3116	21.0821	27.0373	27.0709	26.8954	26.8175	27.1479	26.8028	27.9319	27.5596	27.9739	20.8787	21.1683	20.5058	18.6061	19.625	17.6081	21.9453	21.839	22.369	biological regulation;biosynthetic process;cell activation;cell activation involved in immune response;cellular biosynthetic process;cellular macromolecule biosynthetic process;cellular macromolecule metabolic process;cellular metabolic process;cellular nitrogen compound metabolic process;cellular process;immune effector process;immune system process;leukocyte activation;leukocyte activation invo…
A3KPE3;C6KMR8;I6ZVX6;O43638;Q12948;Q8WXT4;Q99958;W6CJ52;P55316;Q12952	A3KPE3	Forkhead box protein C1	FOXC1	10.0406	10.0348	10.0545	10.0515	10.1936	10.1454	10.2762	10.2263	10.2499	NaN	NaN	NaN	NaN	21.5624	NaN	21.7789	21.7287	21.6079	17.608	18.2933	18.8511	18.4708	19.4802	18.9066	20.2214	19.5001	19.9577	26.2788	25.9822	26.6979	NaN	26.6374	26.4984	27.0415	26.5997	27.0471	22.5672	21.5955	23.2342	19.1819	20.4139	19.4382	23.1919	23.2444	23.4904	amine metabolic process;aminoglycan metabolic process;anatomical structure development;anatomical structure formation involved in morphogenesis;anatomical structure morphogenesis;anterior/posterior pattern specification;anti-apoptosis;appendage morphogenesis;artery morphogenesis;axon choice point recognition;axon midline choice point recognition;biological regulation;biosynthetic process;blood ve…
A4D1E9;C9J8R7;C9JEQ8;C9JNI1;F8WBB5;F8WBY0;F8WCN4;A4D1E9-2;A4D1E9-3	A4D1E9	GTP-binding protein 10	GTPBP10	10.9409	10.9447	11.021	11.2281	11.1987	11.0736	11.2053	11.2592	11.2642	20.55	20.6471	20.1236	19.8281	NaN	20.0684	20.6838	20.8263	20.7932	18.2175	18.1595	17.6839	16.1653	16.2694	17.3858	17.6793	18.3653	18.756	29.0192	29.1781	29.2562	29.0729	29.1954	29.0781	29.38	29.0462	29.4807	24.7155	24.0427	24.799	22.38	22.6594	20.9017	24.5929	24.7238	25.2517	cellular component biogenesis;cellular component biogenesis at cellular level;cellular component organization or biogenesis;cellular component organization or biogenesis at cellular level;cellular process;ribonucleoprotein complex biogenesis;ribosome biogenesis
A4D1W8;Q96J80;Q9UM22;Q9UM22-2	A4D1W8	Mammalian ependymin-related protein 1	MERP1;UCC1;EPDR1	9.59919	9.65843	9.42777	9.76275	9.73007	9.66174	9.54844	9.6411	9.70899	NaN	NaN	NaN	NaN	NaN	19.8825	NaN	NaN	NaN	17.6832	17.6565	17.586	16.879	17.2355	17.7346	17.0984	16.7978	18.4814	NaN	NaN	NaN	27.4193	27.3984	27.3325	26.5329	NaN	26.9369	21.8582	22.3044	22.58	21.3428	21.92	18.7832	23.0314	18.2058	22.397	biological adhesion;cell adhesion;cell-matrix adhesion;cell-substrate adhesion;cellular process
A4D212;A4D213;H7C582;Q8N201;Q9BT91	A4D212	Integrator complex subunit 1	INTS1;DKFZP586J0619	9.3256	9.39527	9.39158	9.42385	9.15982	9.42903	9.58377	9.61858	9.59005	24.9364	24.7771	24.8215	24.8267	24.9319	24.841	24.9955	25.008	24.8616	19.9973	19.9065	20.0177	19.7989	19.6358	20.1272	20.5237	19.6454	20.4244	26.991	27.108	26.9956	27.7026	27.5624	27.5896	27.2538	26.7152	27.2919	20.3954	19.4829	19.0681	19.266	18.9052	17.7249	19.7111	20.6847	20.7816
A4D2B8;A5YRY4;B4DGM0;C9J167;P54278;Q13401;Q16544;Q16590;Q16603;Q5FBW7;Q5FBW8;Q68D20;Q7Z3Q2;A4D2B8-2;A4D2B8-3;I3L0B5;P54278-2;P54278-3;P54278-4;Q13401-2;Q13670	A4D2B8	Mismatch repair endonuclease PMS2;Putative postmeiotic segregation increased 2-like protein 11	PMS2;PMS2P11;DTX2	10.6974	10.6803	10.6831	10.8766	10.7109	10.6448	10.7841	10.8081	10.8152	20.6727	20.8498	20.8989	NaN	20.6063	20.116	20.4673	21.1995	21.0538	17.0956	17.3684	17.6193	14.6406	16.5607	17.0028	18.0393	17.0952	18.3698	29.0697	28.9243	29.0699	29.0394	29.0878	28.9718	29.0505	29.0775	28.9987	23.6599	23.4039	23.5807	22.0553	21.6713	20.9579	23.6683	23.6345	23.7466	biological regulation;cell cycle process;cellular macromolecule metabolic process;cellular metabolic process;cellular nitrogen compound metabolic process;cellular process;cellular response to stimulus;cellular response to stress;DNA metabolic process;DNA recombination;DNA repair;immune system process;macromolecule metabolic process;metabolic process;mismatch repair;nitrogen compound metabolic pro…
A4D2Q0;A7MCZ7;B4E278;E9PHI4;H0Y6N5;H0Y742;O94901;Q5S4N2;C9JJU6;C9JK55;C9JR15;C9JS54;C9K051;E9PDU4;E9PF23;F8WD13;H7C019;H7C2K3;H7C3X3;O94901-2;O94901-3;O94901-4;O94901-5	A4D2Q0	SUN domain-containing protein 1	SUN1;UNC84A	9.93509	9.85652	9.87387	9.79761	9.8463	9.76368	9.94581	10.037	9.93154	22.6588	22.76	22.906	23.0033	23.009	22.8733	22.5811	22.7412	22.5759	18.9025	19.4353	19.3177	19.1272	19.1555	19.0328	19.6297	18.8047	19.3729	NaN	NaN	NaN	25.507	24.6785	25.0502	24.6204	NaN	NaN	NaN	17.2608	NaN	18.2749	17.4839	16.4821	19.0384	17.7308	NaN	biological regulation;cellular component organization;cellular component organization at cellular level;cellular component organization or biogenesis;cellular component organization or biogenesis at cellular level;cellular process;cytoskeletal anchoring at nuclear membrane;cytoskeleton organization;maintenance of location;maintenance of location in cell;maintenance of protein localization to orga…
A4QPE4;E9PJZ2;O15020;O15020-2	A4QPE4	Spectrin beta chain, non-erythrocytic 2	SPTBN2	8.53739	8.56284	8.57448	8.52377	8.62261	8.78964	8.89056	8.91238	8.75178	25.5576	25.6947	25.6803	24.9394	24.9675	25.0751	25.658	25.6992	25.7711	20.86	20.9147	20.8907	19.6724	19.6384	19.7909	21.0876	20.4642	21.3569	31.2363	31.121	31.0221	31.2117	31.1907	31.3331	30.8911	31.0156	30.9446	24.304	23.9211	24.0646	22.2569	22.6447	20.9564	23.6787	24.4041	24.4563	actin filament capping;axon guidance;biological regulation;cell death;cellular component organization;cellular component organization or biogenesis;cellular process;chemotaxis;death;establishment of localization;locomotion;negative regulation of actin filament depolymerization;negative regulation of actin filament polymerization;negative regulation of biological process;negative regulation of cel…
A0A088AWQ2;A5YKK6;B3KPW6;B3KS60;B4DTM8;B4DYL7;B5MDN3;B7Z6X2;H3BMH0;H3BMZ2;H3BNB1;H3BPF1;H3BR89;H3BT18;H3BTH2;H3BU44;H3BVC9;A5YKK6-2;A5YKK6-3;A5YKK6-4;F5H1F4;F8WA87	A5YKK6	CCR4-NOT transcription complex subunit 1	CNOT1	13.0393	13.0506	12.9968	12.8786	12.8318	12.8456	13.0418	13.0718	13.0043	25.5522	25.5486	25.5188	25.3826	25.2996	25.3809	25.4232	25.4343	25.435	20.6702	20.6324	20.8426	19.9376	20.2478	20.6354	20.8101	20.3179	21.0669	30.6783	30.6609	30.1023	30.5677	30.4671	30.6575	30.8788	30.8399	30.7723	24.101	23.6532	23.2171	21.7613	21.8426	20.1385	23.939	24.1873	24.241	biological regulation;biosynthetic process;catabolic process;cellular biosynthetic process;cellular catabolic process;cellular macromolecule biosynthetic process;cellular macromolecule catabolic process;cellular macromolecule metabolic process;cellular metabolic process;cellular nitrogen compound metabolic process;cellular process;macromolecule biosynthetic process;macromolecule catabolic process…
A6NCE7;H3BTE7;H3BTL1;H6UMI0;Q658J6;Q9GZQ8;Q9H492;Q9H492-2	A6NCE7	Microtubule-associated proteins 1A/1B light chain 3B;Microtubule-associated proteins 1A/1B light chain 3 beta 2;Microtubule-associated proteins 1A/1B light chain 3A	MAP1LC3B;MAP1LC3B2;DKFZp762B153;MAP1LC3A	12.448	12.2961	12.3601	12.1781	12.2401	12.2337	12.4714	12.4823	12.477	21.5887	20.864	21.175	21.3367	21.3748	21.4189	21.3972	20.998	21.74	21.4721	20.8701	21.2368	21.0587	21.1266	21.4166	21.6982	20.8444	22.3835	28.9643	29.2262	29.4077	27.7809	28.4231	28.0166	29.5926	29.3594	29.5804	27.0165	27.0356	27.4341	24.1403	24.7767	22.4889	27.451	27.7518	28.0137	autophagic vacuole assembly;autophagy;catabolic process;cellular catabolic process;cellular component assembly;cellular component assembly at cellular level;cellular component organization;cellular component organization at cellular level;cellular component organization or biogenesis;cellular component organization or biogenesis at cellular level;cellular metabolic process;cellular process;metabo…
A6NCQ0;A6NFX8;A6NJU6;C9JYY9;H0YEY4;Q9UKK9;A6NHE8	A6NCQ0	ADP-sugar pyrophosphatase	NUDT5	12.7116	12.5581	12.6532	12.5256	12.6111	12.5079	12.4413	12.5412	12.4198	22.2971	22.3208	22.3733	22.1593	22.3332	22.5666	21.9966	22.1068	22.0606	20.469	20.8255	20.8957	20.4154	20.373	20.7556	20.7862	20.5336	21.1027	31.3591	31.4992	31.3387	31.1515	31.3969	31.0696	31.4939	31.5499	31.6416	28.0592	27.8485	28.0455	25.5776	26.1683	24.0226	28.1456	28.4846	28.5801	alcohol catabolic process;alcohol metabolic process;carbohydrate catabolic process;carbohydrate metabolic process;catabolic process;cellular carbohydrate catabolic process;cellular carbohydrate metabolic process;cellular catabolic process;cellular metabolic process;cellular nitrogen compound catabolic process;cellular nitrogen compound metabolic process;cellular process;D-ribose catabolic process…
A6ND22;Q9Y3D3;B4E032	A6ND22	28S ribosomal protein S16, mitochondrial	MRPS16	11.3727	11.4767	11.4845	11.5768	11.541	11.5338	11.3126	11.3886	11.4398	20.4957	21.2021	20.68	20.9179	20.9829	20.831	NaN	20.6176	20.3981	19.4223	20.0974	19.3155	19.2	19.3018	19.9196	17.3166	19.2814	18.9094	29.1841	29.063	29.1326	29.5927	29.5432	29.829	29.3153	29.2498	29.3889	25.1461	25.6306	26.2924	24.3979	24.4416	23.1839	26.2225	26.19	26.2498	biosynthetic process;cellular biosynthetic process;cellular macromolecule biosynthetic process;cellular macromolecule metabolic process;cellular metabolic process;cellular process;cellular protein metabolic process;macromolecule biosynthetic process;macromolecule metabolic process;metabolic process;primary metabolic process;protein metabolic process;translation
A6ND36;K7EKG0	A6ND36	Protein FAM83G	FAM83G	7.66413	7.73717	7.67795	7.52749	7.54934	7.45388	7.37458	7.92572	7.77785	19.987	NaN	NaN	NaN	NaN	19.6819	19.748	19.6438	19.674	16.6067	15.6402	14.5172	14.1471	15.6535	16.3143	16.495	16.0272	16.8862	NaN	NaN	26.8088	NaN	NaN	NaN	NaN	NaN	NaN	22.2432	17.9436	22.1963	14.978	NaN	NaN	20.0054	22.067	19.836
A6NDG6;H3BV17	A6NDG6	Phosphoglycolate phosphatase	PGP	12.0088	11.9646	12.0955	12.0802	12.1338	12.1761	11.9635	11.975	11.913	21.1381	21.452	21.273	21.1515	21.4161	21.0854	21.1748	21.5628	21.4015	18.6729	19.3225	19.2688	19.0652	18.9487	18.9846	19.6408	19.0769	20.1159	29.766	29.9093	29.9736	29.4893	29.5925	29.3916	30.073	30.2843	30.539	25.7802	25.6196	26.1323	22.9279	23.6249	21.5662	26.1068	26.4898	26.8788	carbohydrate metabolic process;metabolic process;primary metabolic process
A0A024QZ26;A6NDI8;B3KMC3;B3KNA1;B3KT76;B3KVK5;B3KY98;B4DJ18;B4DZH6;B4DZN1;C9J172;C9JEF4;E7EP63;E7EPS2;E7ER52;E9PEH1;H7C0Z9;Q9BRX7;Q9NSW6;Q9NZS3;Q9UBN7;E7ERH6;E7EUZ1	A6NDI8	Histone deacetylase 6	HDAC6;DKFZp566E044	8.34023	8.43554	8.35972	8.3068	8.29459	8.28239	8.54005	8.46998	8.51558	NaN	NaN	NaN	NaN	19.3668	19.5647	NaN	NaN	NaN	16.4701	15.218	15.2909	14.1644	15.9492	16.4276	15.7686	15.3008	15.775	29.8438	30.0776	30.1304	29.8179	29.799	NaN	30.3678	30.2485	30.5312	24.8529	24.9051	25.1321	23.1248	23.4066	16.6766	25.0008	21.7832	25.9782	aggresome assembly;autophagy;biological regulation;biosynthetic process;catabolic process;cell communication;cellular biosynthetic process;cellular catabolic process;cellular component assembly;cellular component assembly at cellular level;cellular component organization;cellular component organization at cellular level;cellular component organization or biogenesis;cellular component organization…
A0A087WWY3;A6NDY9;B4DTD5;B4E2F9;F8WE98;H0Y5C6;H0Y5F3;H7C2E7;P21333;Q2VP91;Q5HY54;Q60FE5;Q60FE6;Q6NXF2;Q86TQ3;Q8TES4;Q96C61	A6NDY9	Filamin-A	FLNA;FLJ00119	12.0371	11.9248	11.9091	11.9429	11.6435	11.9146	12.1723	12.1974	12.1956	29.4926	29.6153	29.5443	29.427	29.4118	29.3622	29.4652	29.5394	29.4313	24.4192	24.5785	24.5541	24.0768	24.1713	24.1607	24.7269	24.1482	24.9718	36.2204	36.1974	36.0804	36.1166	35.9719	36.134	36.5164	36.4618	36.5074	29.2583	29.0245	29.0754	27.0945	27.2821	25.7395	29.4338	29.7096	29.7533	actin crosslink formation;actin cytoskeleton organization;actin cytoskeleton reorganization;actin filament organization;actin filament-based process;biological regulation;cAMP-mediated signaling;cell activation;cell cycle process;cell junction assembly;cell junction organization;cell surface receptor linked signaling pathway;cellular component assembly;cellular component assembly at cellular leve…
A6NDZ3;Q59H15;Q9Y3Z3;Q9Y3Z3-2	A6NDZ3	Deoxynucleoside triphosphate triphosphohydrolase SAMHD1	SAMHD1	10.2541	10.2039	10.1964	10.3577	10.3868	10.3156	10.1832	10.2568	10.3089	21.6183	21.6537	21.4188	21.618	21.6856	21.4197	20.8513	21.4226	21.1862	17.7169	18.3092	18.735	18.3974	18.4083	18.8066	18.8635	17.8788	19.2754	29.5899	29.676	29.8082	29.5735	29.7262	29.3846	29.7336	29.494	29.7097	24.7953	24.6565	24.9923	22.224	22.9023	20.6661	24.4435	24.5978	24.7411	biological regulation;defense response;defense response to virus;immune effector process;immune response;immune system process;innate immune response;multi-organism process;regulation of biological process;regulation of defense response;regulation of immune response;regulation of immune system process;regulation of innate immune response;regulation of response to stimulus;regulation of response t…
A0A024R2P0;A0A024R7P5;A0A024RCF2;A6NE09;C9J9K3;C9JQR9;P08865;Q96RS2	A6NE09	40S ribosomal protein SA	RPSA;RPSAP58;LOC388524	13.5989	13.5706	13.6103	13.5133	13.6155	13.57	13.5265	13.5157	13.5067	27.9688	27.6589	27.7795	27.6147	27.4206	27.8001	27.9546	27.6882	28.0301	26.3115	25.51	26.4521	25.8833	24.8451	26.4643	26.6641	26.0806	26.9007	35.419	35.5622	35.5859	35.3477	35.5955	35.2779	35.3287	35.2265	35.5612	31.9025	31.8811	32.0726	29.6038	29.9694	28.2515	31.7325	31.9596	32.3086	biological adhesion;biosynthetic process;catabolic process;cell adhesion;cellular biosynthetic process;cellular catabolic process;cellular component assembly;cellular component assembly at cellular level;cellular component disassembly;cellular component disassembly at cellular level;cellular component organization;cellular component organization at cellular level;cellular component organization o…
A6NE76;K4DI93;Q13620;Q13620-1;Q13620-3	A6NE76	Cullin-4B	CUL4B	10.4533	10.3475	10.3653	10.2858	10.3888	10.262	10.2209	10.1875	10.2163	24.0949	23.9502	23.9932	24.0988	24.0168	24.1269	23.9227	23.9412	23.8795	20.2385	20.2252	20.2755	20.1403	19.8783	20.6694	20.3867	20.0224	20.522	30.4709	30.4959	30.1849	30.4086	30.1214	30.4279	30.5257	30.5725	30.387	24.9626	24.744	24.3344	22.2107	22.4492	21.234	24.8868	25.7501	24.9808	catabolic process;cell cycle;cellular catabolic process;cellular macromolecule catabolic process;cellular macromolecule metabolic process;cellular metabolic process;cellular nitrogen compound metabolic process;cellular process;cellular response to stimulus;cellular response to stress;DNA metabolic process;DNA repair;macromolecule catabolic process;macromolecule metabolic process;metabolic process…
A6NEC2;B3KTP2;B3KU93;B4DGH6;B7Z1H4;B7Z1V9;B7Z4B2;B7Z6T6;B7Z899;E9PI82;E9PJ74;E9PJF9;E9PJY4;E9PLK3;E9PP11;E9PPD4;E9PPZ2;E9PRQ5;H0YCQ5;H0YDG0;P55786;A6NEC2-2;A6NEC2-3;B7Z463;E5RJ24;E7EWZ2;F5GZY4;F5H0W3;H0YAQ6;H0YBP6	A6NEC2	Puromycin-sensitive aminopeptidase	NPEPPS	12.3584	12.3024	12.2259	12.3416	12.0946	12.2203	12.2642	12.3269	12.3098	25.0458	24.9408	24.9642	24.5558	24.6538	24.8445	25.184	24.8552	25.2863	21.5948	21.3019	21.5361	20.6959	21	21.6924	21.9161	21.1015	22.3736	32.6899	32.7518	32.7339	32.2309	32.4643	32.2445	33.0522	33.0861	32.9321	27.2036	27.2681	27.2025	24.6156	25.1026	23.192	27.5054	27.8295	27.6637	antigen processing and presentation;antigen processing and presentation of peptide antigen;antigen processing and presentation of peptide antigen via MHC class I;cellular macromolecule metabolic process;cellular metabolic process;cellular process;cellular protein metabolic process;cellular response to chemical stimulus;cellular response to hypoxia;cellular response to oxygen levels;cellular respo…
A6NEM2;B4DKE2;Q05C05;Q53FE7;Q9Y5Z7;P51610;P51610-2;P51610-3	A6NEM2	Host cell factor 1;HCF N-terminal chain 1;HCF N-terminal chain 2;HCF N-terminal chain 3;HCF N-terminal chain 4;HCF N-terminal chain 5;HCF N-terminal chain 6;HCF C-terminal chain 1;HCF C-terminal chain 2;HCF C-terminal chain 3;HCF C-terminal chain 4;HCF C-terminal chain 5;HCF C-terminal chain 6	HCFC1;HCFC1	11.0775	11.1623	11.013	11.1155	10.747	11.1378	11.4265	11.5698	11.5275	23.7743	24.1074	23.9887	23.7401	23.8438	23.7441	23.819	23.9505	23.722	19.3972	19.8978	19.9995	19.2739	19.045	19.6388	19.9512	19.4183	19.8958	31.5781	31.6393	31.6714	31.8745	31.8404	31.7343	31.611	31.5515	31.6318	25.4859	25.1585	25.7227	23.5947	23.9873	21.845	25.3869	25.604	25.7184	biological regulation;biosynthetic process;cell cycle;cellular biosynthetic process;cellular component organization;cellular component organization at cellular level;cellular component organization or biogenesis;cellular component organization or biogenesis at cellular level;cellular macromolecule biosynthetic process;cellular macromolecule metabolic process;cellular metabolic process;cellular ni…
A6NEM5;B1AK81;Q92643	A6NEM5	GPI-anchor transamidase	PIGK	11.0977	11.0132	11.08	10.9541	11.0846	10.9918	10.9926	10.9825	10.8468	20.8623	21.2381	20.8633	20.6753	21.1658	21.0194	NaN	20.5238	NaN	19.1139	18.7923	19.4952	18.7876	17.7926	18.958	17.5304	17.6393	17.9386	26.8988	26.9855	26.5095	27.5493	26.8544	27.2858	26.3367	26.6672	26.6386	23.4069	22.5642	22.0006	20.2395	20.7295	19.6081	22.4805	22.9656	22.3697	attachment of GPI anchor to protein;cellular macromolecule metabolic process;cellular metabolic process;cellular process;cellular protein metabolic process;C-terminal protein amino acid modification;C-terminal protein lipidation;macromolecule metabolic process;macromolecule modification;metabolic process;post-translational protein modification;primary metabolic process;protein folding;protein lip…
A6NF31;A8K2T9;B4DLQ3;E9KL37;O75665;Q4G0Q0;Q4VAK3;Q6P668;Q7Z7F6;F5H2Z4;O75665-2;O75665-3	A6NF31	Oral-facial-digital syndrome 1 protein	OFD1	9.30239	9.22915	9.27335	9.31069	9.65773	9.39286	9.2891	9.26626	9.21254	21.2602	21.2765	21.1265	21.4847	21.6424	21.6608	21.4865	21.3733	21.5141	16.8454	17.5092	16.9721	17.7395	17.8036	17.9261	18.1928	16.2401	18.4558	26.8048	26.4183	26.7874	27.0291	27.3682	26.8449	26.5433	26.9156	27.0642	21.7069	21.2409	20.1472	18.9747	19.5124	17.436	20.3691	20.8154	21.8892	cell cycle process;cellular component movement;cellular process;cilium movement;epithelial cilium movement;epithelial cilium movement involved in determination of left/right asymmetry;G2/M transition of mitotic cell cycle;microtubule-based movement;microtubule-based process
A6NF51;B7Z9J7;F8VRY7;F8VVW8;F8VZG4;F8W1J0;O95861;V9HWF9;B4DUS9;C9JI50;O95861-2	A6NF51	3(2),5-bisphosphate nucleotidase 1	BPNT1;HEL20	10.533	10.3942	10.6285	10.5313	10.8559	10.6949	10.2093	10.1985	10.2508	20.7688	20.5457	20.4497	20.6538	21.1048	20.8404	20.1729	NaN	20.3112	18.729	18.1941	18.0847	17.9855	19.0037	18.4851	17.9331	17.1076	18.4006	29.8979	30.1281	29.9313	29.553	29.7582	29.4935	30.293	30.1032	30.2884	25.7019	25.6358	25.8286	23.3056	23.6195	21.2649	25.9359	26.3014	26.3378	3'-phosphoadenosine 5'-phosphosulfate metabolic process;anatomical structure development;cellular lipid metabolic process;cellular metabolic process;cellular nitrogen compound metabolic process;cellular process;developmental process;glycerolipid metabolic process;glycerophospholipid metabolic process;heterocycle metabolic process;lipid metabolic process;lipid modification;lipid phosphorylation;me…
A0A087X142;A6NFQ9;A6NMH6;B7ZVZ1;C9J4G8;C9JV02;F8W8I8;Q92599;F6W7K9;Q92599-2;Q92599-3	A6NFQ9	Septin-8	SEPT8	9.53723	9.555	9.35186	9.6958	9.71097	9.7085	9.35107	9.40854	9.58789	NaN	NaN	NaN	20.4586	20.0312	20.0733	20.0799	NaN	20.3791	16.2597	16.7751	15.968	17.7249	17.3108	17.7594	18.0475	16.612	18.8461	29.2477	29.5226	29.3433	29.2812	29.2812	29.0599	28.9928	29.1826	29.1267	25.1376	25.0924	25.174	22.432	23.2138	21.0291	24.7003	25.2681	24.9958	cell cycle;cellular process
A0A024R015;A0A087WYP9;A6NFV8;D6RAX1;D6RCT8;D6RID1;D6RJC6;Q96EV8;F5GY46;Q96EV8-2	A6NFV8	Dysbindin	DTNBP1	8.69478	8.78159	8.67353	8.51187	8.49561	8.39465	8.69616	8.67911	8.64574	NaN	NaN	NaN	NaN	NaN	NaN	NaN	NaN	NaN	16.7132	16.3574	16.8905	NaN	NaN	NaN	17.3713	16.8809	18.1437	26.0147	25.6192	26.055	NaN	NaN	NaN	NaN	25.8741	NaN	23.1173	21.2503	22.1947	18.486	19.3577	17.6317	22.7099	23.1374	22.6766	actin cytoskeleton organization;actin cytoskeleton reorganization;actin filament-based process;anatomical structure morphogenesis;biological regulation;cell part morphogenesis;cell projection morphogenesis;cell projection organization;cellular component morphogenesis;cellular component organization;cellular component organization at cellular level;cellular component organization or biogenesis;cel…
A0A024R8L1;A6NG10;B4DFG2;B4DFL8;B4DV07;K7EIJ0;K7EIK1;K7EIN1;K7EMC9;K7ENL2;K7ESN4;Q7Z511;Q969T9;E7EX86	A6NG10	WW domain-binding protein 2	WBP2	11.1422	11.2848	11.1967	11.2133	11.0683	11.236	11.2087	11.3211	11.3242	NaN	20.2072	19.6047	NaN	NaN	20.2014	NaN	NaN	NaN	17.6408	19.2646	18.7737	18.8233	18.1623	19.3774	19.3001	17.2171	19.2924	28.271	28.4486	28.7571	27.8327	27.7805	27.9694	28.3277	28.3	28.5064	25.539	25.2254	26.3121	22.9395	23.654	21.9223	25.0418	25.8004	26.1872	biological regulation;cell surface receptor linked signaling pathway;cellular process;cellular response to chemical stimulus;cellular response to endogenous stimulus;cellular response to fibroblast growth factor stimulus;cellular response to growth factor stimulus;cellular response to hormone stimulus;cellular response to insulin stimulus;cellular response to organic substance;cellular response t…
A6NG45;A6NJJ0;H7C3T4;Q13162;V9HW63	A6NG45	Peroxiredoxin-4	PRDX4;HEL-S-97n	10.9259	10.9447	10.9441	10.8143	10.9702	10.9454	10.857	10.8476	10.7896	24.1197	24.2066	23.9462	24.3983	24.1759	24.3079	23.8785	23.9597	24.0799	22.1263	22.1511	22.1915	22.2527	21.718	22.5641	22.4936	21.5251	22.4751	33.5893	33.2467	33.556	33.5508	33.5096	33.2822	33.4127	33.3689	33.5172	30.0233	29.2397	29.9955	27.526	27.8193	26.0499	29.8433	30.3363	30.7106	cellular macromolecule metabolic process;cellular metabolic process;cellular process;cellular protein metabolic process;I-kappaB phosphorylation;macromolecule metabolic process;macromolecule modification;metabolic process;phosphate-containing compound metabolic process;phosphorus metabolic process;phosphorylation;primary metabolic process;protein metabolic process;protein modification process;pro…
A3KLL5;A6NGH2;B7Z9S8;P05026;Q58I20;Q6LEU2;V9GYR2;P05026-2	A6NGH2	Sodium/potassium-transporting ATPase subunit beta-1	ATP1B1	11.8638	11.8064	11.7625	11.8369	11.9788	11.8842	11.8245	11.8508	11.809	23.1427	23.0427	23.3541	23.6383	23.6613	23.8218	22.406	22.6988	22.8383	21.538	21.6303	21.6769	21.934	22.0456	22.2094	20.6429	20.8928	21.2966	29.0295	29.2357	28.847	29.1696	29.2236	29.6514	29.2926	29.0746	29.2592	25.7399	25.4514	25.4072	23.4699	23.9636	22.807	25.6435	25.9129	25.7294	ATP biosynthetic process;ATP metabolic process;biological regulation;biosynthetic process;blood coagulation;cell migration;cell motility;cellular biosynthetic process;cellular component movement;cellular metabolic process;cellular nitrogen compound biosynthetic process;cellular nitrogen compound metabolic process;cellular process;coagulation;hemostasis;heterocycle biosynthetic process;heterocycle…
A6NGP5;B4DL85;B4DLH4;B4E1P3;H3BMM8;H3BMT0;H3BMV3;H3BS08;H3BTV5;H3BU16;Q9H910;Q9H910-2	A6NGP5	Hematological and neurological expressed 1-like protein	HN1L	10.7976	10.7581	10.8556	10.684	10.5739	10.5729	10.8017	10.8155	10.8037	21.7086	21.6823	21.7089	21.4782	21.537	21.669	21.4311	21.403	21.525	20.0362	20.4258	20.2721	19.6406	19.7199	20.1021	20.1153	19.4868	20.4057	30.7523	30.7569	30.9565	30.3752	30.4486	30.2843	30.6029	30.5718	30.6948	27.4066	27.1689	27.6143	24.839	25.3465	23.5309	27.199	27.3993	27.5425
A6NGV6;A8K6P0;B0AZM1;B4E3L5;F8T0U3;F8T0U4;I6L9E7;O43392;P27540;Q53F30;E7EN08;F8WAP6;P27540-2;P27540-3	A6NGV6	Aryl hydrocarbon receptor nuclear translocator	ARNT	10.9567	10.942	10.9527	11.1426	10.9837	11.1315	11.1077	11.1477	11.0996	NaN	NaN	NaN	NaN	20.2292	NaN	NaN	NaN	NaN	16.9337	17.1204	16.5136	16.5626	16.7846	16.5996	16.4628	17.1881	17.7279	26.7357	26.8496	26.8832	26.9437	26.6967	27.052	26.8108	26.6671	26.6381	21.0597	21.4831	21.7269	19.8431	19.553	18.8166	21.2745	21.6734	22.2292	biological regulation;biosynthetic process;cellular biosynthetic process;cellular macromolecule biosynthetic process;cellular macromolecule metabolic process;cellular metabolic process;cellular nitrogen compound metabolic process;cellular process;cellular response to chemical stimulus;cellular response to oxidative stress;cellular response to stimulus;cellular response to stress;macromolecule bio…
A6NGW1;A8K509;C9JST7;E9PIZ0;O95070;E9PS11;F8W9A1	A6NGW1	Protein YIF1A	YIF1A	11.0279	11.033	11.0123	10.9739	11.0578	11.0651	11.054	11.0721	11.029	NaN	NaN	NaN	NaN	NaN	19.8728	NaN	NaN	NaN	19.0471	18.7332	19.005	18.6057	18.1894	18.9969	18.9912	18.4912	20.6351	NaN	NaN	NaN	NaN	NaN	25.4956	NaN	NaN	NaN	22.142	21.1134	NaN	19.4916	20.2128	19.142	21.8605	22.3504	NaN	activation of signaling protein activity involved in unfolded protein response;biological regulation;cellular process;establishment of localization;establishment of protein localization;positive regulation of catalytic activity;positive regulation of hydrolase activity;positive regulation of kinase activity;positive regulation of molecular function;positive regulation of nuclease activity;positiv…
A0A024QZJ1;A0A024QZN5;A6NH27;B4DP12;O95229;R4GMS7;A6NNP9;A6NNV6	A6NH27	ZW10 interactor	ZWINT	11.1031	11.2233	11.2027	11.3528	11.4932	11.3611	10.9004	10.9532	10.9822	22.5663	22.9457	22.8087	23.187	23.3881	23.2504	22.7474	22.6377	22.5947	20.6757	20.6922	20.4389	21.0011	21.4513	21.5622	21.3212	20.5888	21.2864	28.1604	28.328	28.4186	28.0469	28.0554	28.11	28.2753	28.2542	28.0856	23.9232	24.1256	24.3619	22.2816	22.2638	20.0215	23.9691	23.8454	24.1166	biological regulation;cell cycle checkpoint;cell cycle phase;cell cycle process;cell division;cellular component organization;cellular component organization at cellular level;cellular component organization or biogenesis;cellular component organization or biogenesis at cellular level;cellular process;cellular response to stimulus;chromosome organization;chromosome segregation;cytoskeleton organi…
A6NH36;B2R491;B7Z1M6;P62701;Q53HV1;Q8TD47;Q96IR1;C9JEH7;C9JQ55;P22090	A6NH36	40S ribosomal protein S4, X isoform;40S ribosomal protein S4	RPS4X	13.5386	13.4144	13.5322	13.4863	13.4485	13.4336	13.4137	13.4433	13.3187	27.3508	27.3706	27.3325	27.4284	27.4833	27.4771	27.1801	27.2209	27.2034	24.7367	24.9757	25.5363	24.9984	25.4065	25.6574	25.7879	24.4329	25.6823	35.1661	35.0563	35.2097	34.3591	34.5399	34.6719	35.1626	35.1765	35.133	31.2538	31.0682	31.4864	28.4539	28.8686	27.2144	31.1028	31.6084	31.5581	biological regulation;biosynthetic process;catabolic process;cellular biosynthetic process;cellular catabolic process;cellular component disassembly;cellular component disassembly at cellular level;cellular component organization;cellular component organization at cellular level;cellular component organization or biogenesis;cellular component organization or biogenesis at cellular level;cellular …
A6NHG4;B4DJQ7;B4E259;B5MC82;H7C342;J3KQ18;P30046;Q53Y51;B7Z522	A6NHG4	D-dopachrome decarboxylase;D-dopachrome decarboxylase-like protein	DDT;DDTL	13.1593	13.1806	13.0234	13.1534	13.0888	13.1617	12.991	13.0368	13.1273	NaN	21.6033	NaN	21.967	21.6286	NaN	NaN	21.3032	NaN	19.4766	20.7738	18.7755	20.9893	20.6699	19.5331	19.2592	20.0554	20.1559	32.2674	32.0584	32.0891	31.6978	31.5849	31.2305	32.2432	32.5206	32.3227	29.7263	29.2266	29.5152	26.4813	26.9571	24.6481	29.4689	30.2697	29.8985	biosynthetic process;cellular biosynthetic process;cellular metabolic process;cellular process;melanin biosynthetic process;melanin metabolic process;metabolic process;pigment biosynthetic process;pigment metabolic process;secondary metabolic process
A6NHH0;B3KPZ2;B4DWP1;Q9H7Z7;X6RJ95;H7C5L1	A6NHH0	Prostaglandin E synthase 2;Prostaglandin E synthase 2 truncated form	PTGES2	9.34733	9.44079	9.35042	9.40482	9.28441	9.47016	9.42284	9.46121	9.43771	22.5576	22.4972	22.4491	22.1146	22.1932	22.1527	22.2115	21.9501	21.8883	20.0993	19.6091	20.1505	18.8604	19.2808	19.9356	20.2438	18.5428	19.9711	30.8211	30.751	30.6781	30.9304	31.2388	30.8465	30.503	30.474	30.3191	26.2508	26.1242	26.1131	24.1236	24.4465	23.7406	25.5597	26.0002	25.7705	biological regulation;biosynthetic process;carboxylic acid biosynthetic process;carboxylic acid metabolic process;cell redox homeostasis;cellular biosynthetic process;cellular homeostasis;cellular ketone metabolic process;cellular lipid metabolic process;cellular metabolic process;cellular process;fatty acid biosynthetic process;fatty acid metabolic process;homeostatic process;icosanoid biosynthe…
A0A024R899;A6NHN2;Q4VXB0;Q9HBD1;Q9HBD1-2;Q9HBD1-3;Q9HBD1-4;Q9HBD1-5;Q9HBD1-6	A6NHN2	Roquin-2	RC3H2;MNAB	11.0614	11.1132	11.0352	11.2513	11.252	11.1595	11.2111	11.3331	11.2944	NaN	NaN	19.6993	NaN	NaN	20.2692	NaN	NaN	NaN	NaN	16.0703	15.9659	14.7629	14.5339	17.3159	15.4926	13.9963	14.8939	NaN	NaN	NaN	NaN	NaN	NaN	24.6555	26.4486	26.4485	18.5817	19.4418	20.0832	18.2177	16.796	15.6201	18.5841	20.9372	21.0687
A6NHR2;H0Y4J2;Q6TGK8;Q9BZE1;S4R369;E9PB99	A6NHR2	39S ribosomal protein L37, mitochondrial	MRPL37	12.9117	12.8206	12.8766	12.8347	12.846	12.8151	12.8884	12.8707	12.8669	23.4228	23.2554	23.3437	23.2991	23.5725	23.406	23.0641	23.0149	23.4477	20.4503	20.4504	20.4212	20.2305	20.5939	20.9737	20.619	19.984	21.4264	30.9277	31.0143	31.211	31.4806	31.4348	31.4327	31.0184	30.8966	30.9043	26.0539	25.8857	26.2244	24.7464	24.8159	23.4515	26.1536	26.3408	26.4012	biosynthetic process;cellular biosynthetic process;cellular macromolecule biosynthetic process;cellular macromolecule metabolic process;cellular metabolic process;cellular process;cellular protein metabolic process;macromolecule biosynthetic process;macromolecule metabolic process;metabolic process;primary metabolic process;protein metabolic process;translation
A6NHR9;J3KRK8;J3KTK7;J3KTL8;J3QSH1;A6NHR9-2;A6NHR9-3	A6NHR9	Structural maintenance of chromosomes flexible hinge domain-containing protein 1	SMCHD1	11.6227	11.5286	11.5075	11.5399	11.5459	11.4532	11.5629	11.5519	11.5563	23.69	23.417	23.5048	23.3888	23.5995	23.6285	23.6378	23.4397	23.7343	18.9108	18.619	18.7915	18.4271	18.547	19.0042	19.5328	18.1884	19.5395	30.8858	30.9456	30.8728	31.1526	31.1175	31.1309	31.1138	31.0556	31.0816	24.3081	24.3134	24.3136	22.208	22.5472	20.6829	24.3156	24.7669	24.8867	cellular component organization;cellular component organization at cellular level;cellular component organization or biogenesis;cellular component organization or biogenesis at cellular level;cellular process;chromosome organization;organelle organization
A6NHU4;B4DKT3;B4E0M1;H0Y804;P17516;P42330;Q04828;Q2XPP3;S4R3D5;S4R3Z2;B4DK69;B4DL37;E9PBP5;H7C4R4;P52895;P52895-2	A6NHU4	Aldo-keto reductase family 1 member C3	AKR1C3	6.8806	7.3727	6.88125	6.77489	6.76085	7.28454	6.82863	7.18327	7.26319	22.8211	23.103	23.3207	23.042	23.0665	22.8126	23.0102	23.0192	22.7178	21.1336	20.6446	20.9401	20.2061	20.8707	20.5661	20.8516	20.7793	20.9459	32.3578	32.2235	32.4186	32.2714	32.3875	32.1519	33.1138	33.2861	33.1243	27.9843	27.816	28.1233	25.9472	26.5029	24.4617	28.8837	29.2233	29.1797	alcohol catabolic process;alcohol metabolic process;anatomical structure development;androgen biosynthetic process;androgen metabolic process;antibiotic metabolic process;apocarotenoid metabolic process;bile acid and bile salt transport;bile acid biosynthetic process;bile acid metabolic process;biological regulation;biosynthetic process;C21-steroid hormone metabolic process;carboxylic acid biosyn…
A6NIC1;A8K8K1;B4DSL0;O00442;O00442-2	A6NIC1	RNA 3-terminal phosphate cyclase	RTCA	12.3086	12.2799	12.3322	12.3699	12.2523	12.2068	12.2192	12.2271	12.2361	21.4847	21.2036	21.5627	21.6752	21.5842	21.864	21.8236	22.0698	22.0366	19.7953	17.0858	20.0028	19.7372	19.6817	18.7985	18.8109	19.3135	20.3942	27.1087	27.3592	27.357	27.2728	27.111	26.944	27.7902	27.4642	27.7754	23.0495	22.9851	23.3062	20.9937	21.1898	18.7528	23.5917	23.5749	23.8844	cellular macromolecule metabolic process;cellular metabolic process;cellular nitrogen compound metabolic process;cellular process;macromolecule metabolic process;metabolic process;nitrogen compound metabolic process;nucleic acid metabolic process;nucleobase-containing compound metabolic process;primary metabolic process;RNA metabolic process;RNA processing
A0A024QYU7;A6NIE6;B4DI97;B4DPP9;B4DTK6;B4DZL9;B7ZB55;F5H148;H3BMT1;H7C6B9;O75703;Q2M238;Q9NYV6	A6NIE6	RNA polymerase I-specific transcription initiation factor RRN3	RRN3	11.4124	11.401	11.3797	11.4799	11.645	11.4626	11.7435	11.7656	11.6075	23.5233	23.2509	23.337	23.317	23.4185	23.4487	23.6857	23.4563	23.5411	20.0263	19.7914	20.1851	19.7219	20.416	20.1547	20.2761	19.9142	20.8333	27.3009	27.6072	27.4795	27.8409	27.9078	27.5897	27.8782	27.4815	27.7526	21.7582	22.1833	21.9922	20.3986	20.5338	18.6265	22.6466	22.9468	22.9263	biological regulation;biosynthetic process;cellular biosynthetic process;cellular macromolecule biosynthetic process;cellular macromolecule metabolic process;cellular metabolic process;cellular nitrogen compound metabolic process;cellular process;macromolecule biosynthetic process;macromolecule metabolic process;metabolic process;nitrogen compound metabolic process;nucleic acid metabolic process;…
A6NIT2;A6NMN0;P46020;P46020-2;P46020-3	A6NIT2	Phosphorylase b kinase regulatory subunit alpha, skeletal muscle isoform	PHKA1	9.76439	9.68386	9.73066	9.75559	9.76548	9.69126	9.79885	9.73965	9.81597	20.8274	20.6699	21.0182	20.7075	20.983	20.9676	20.6842	20.6007	20.7997	17.0453	16.6294	17.4626	16.7108	17.4675	17.7854	17.8561	17.0508	16.4998	26.51	26.8431	26.4286	26.5272	NaN	NaN	26.8778	26.6503	26.6031	21.2092	21.0548	20.3494	18.4346	18.7906	16.0841	21.2011	21.1051	20.7132	alcohol metabolic process;carbohydrate catabolic process;carbohydrate metabolic process;catabolic process;cellular carbohydrate catabolic process;cellular carbohydrate metabolic process;cellular glucan metabolic process;cellular macromolecule metabolic process;cellular metabolic process;cellular polysaccharide catabolic process;cellular polysaccharide metabolic process;cellular process;energy der…
A0A024RB87;A0A075B6Q0;A2IRN0;A6NIZ1;A8KAH9;B7ZAY2;B7ZB78;E7ESV4;F5GWU8;F5GX62;F5GYB5;F5GYH7;F5GZG1;F5H004;F5H077;F5H0B7;F5H491;F5H4H0;F5H500;F5H6R7;F5H7Y6;F5H823;F8WBC0;P61224;P62834;Q5U0C3;Q9BXV4;B4DQI8;B4DW74;B4DW94;F5H147	A6NIZ1	Ras-related protein Rap-1b;Ras-related protein Rap-1b-like protein;Ras-related protein Rap-1A	RAP1B;RAP1A;Raichu404X	12.2638	12.1271	12.1031	11.9712	12.093	11.9391	12.1786	12.1898	12.1117	22.5041	22.7355	22.3805	22.7866	22.6959	22.5977	22.3242	21.8769	22.2825	21.1872	21.4324	21.1621	21.2291	21.1579	21.3639	21.1863	20.2952	21.778	29.0863	29.0278	28.6373	29.2836	29.1004	29.8981	29.049	28.9498	28.8468	25.7166	25.3276	25.6676	23.7548	24.1016	23.159	25.782	26.1521	26.0697	activation of MAPKK activity;activation of protein kinase activity;biological regulation;cell activation;cell surface receptor linked signaling pathway;cellular macromolecule metabolic process;cellular metabolic process;cellular process;cellular protein metabolic process;cellular response to stimulus;energy derivation by oxidation of organic compounds;energy reserve metabolic process;enzyme linke…
A6NJ78;B5MC64;F8WD83;P0C7V9;A6NJ78-2;A6NJ78-3;A6NJ78-4	A6NJ78	Probable methyltransferase-like protein 15	METTL15	10.0236	9.85953	9.80775	9.78033	9.84779	9.56085	9.4774	9.39575	9.43627	NaN	NaN	NaN	NaN	NaN	20.2918	NaN	NaN	NaN	17.9829	18.3292	18.3836	18.2944	17.6254	17.8544	NaN	17.7794	17.6051	31.6024	31.4595	31.5505	31.0437	31.5215	31.5497	32.0911	31.7531	31.8115	26.8371	26.8141	27.6102	24.5992	25.3209	22.7109	28.7669	28.4172	28.2837
A6NJA2;B2RD79;B3KTG4;B7Z4N8;D3DUG9;J3KS55;J3QQT6;P54578;H0YA47	A6NJA2	Ubiquitin carboxyl-terminal hydrolase 14;Ubiquitin carboxyl-terminal hydrolase	USP14	12.0823	11.9513	12.0153	11.89	11.8612	11.9127	12.0552	12.0883	12.0423	23.9907	24.0575	23.9578	24.0594	24.1025	23.8072	23.8912	24.0998	24.0622	21.284	21.5275	21.5883	21.1284	21.3071	21.3759	21.6038	21.01	21.6176	32.1089	32.1979	32.0689	32.0592	31.9475	31.9983	32.1055	32.0578	32.1613	27.5683	27.4665	27.6844	25.2972	25.4083	23.7889	27.5529	27.9089	27.9596	biological regulation;catabolic process;cellular catabolic process;cellular macromolecule catabolic process;cellular macromolecule metabolic process;cellular metabolic process;cellular process;macromolecule catabolic process;macromolecule metabolic process;metabolic process;modification-dependent macromolecule catabolic process;modification-dependent protein catabolic process;primary metabolic pr…
A6NJH9;O14602;P47813;X6RAC9	A6NJH9	Eukaryotic translation initiation factor 1A, X-chromosomal;Eukaryotic translation initiation factor 1A, Y-chromosomal	EIF1AX;EIF1AY	12.429	12.3731	12.3839	12.3885	12.3849	12.3899	12.3587	12.3631	12.3514	21.6595	NaN	21.8296	NaN	21.8911	NaN	NaN	21.4545	NaN	21.0739	19.9157	21.179	19.7766	20.9235	20.9161	20.5182	20.2314	20.432	31.3443	31.5298	31.7132	31.7501	31.6446	31.3947	31.5445	31.471	31.6422	28.8442	28.7519	29.0451	26.833	27.0681	25.3874	28.614	28.9788	29.007
A0A087WU27;A0A087WUS4;A6NKB8;C9JMZ3;H7C2T3;Q7RU04;Q9H4A4	A6NKB8	Aminopeptidase B	RNPEP	12.0027	11.9962	12.0572	11.9591	11.8802	12.0685	12.0613	12.1176	12.0894	23.6268	23.5485	23.4355	23.6342	23.7588	23.5605	23.4715	23.4399	23.6241	20.3965	20.517	20.5739	20.2637	20.3992	20.7713	20.7218	19.9003	21.1135	31.9649	32.115	31.8369	31.524	31.4486	31.5006	31.9751	32.0852	32.0129	27.1577	26.8138	26.9927	24.2629	24.6898	22.8815	26.9267	27.3263	27.3004	alkene biosynthetic process;biosynthetic process;carboxylic acid biosynthetic process;carboxylic acid metabolic process;cellular alkene metabolic process;cellular biosynthetic process;cellular ketone metabolic process;cellular lipid metabolic process;cellular metabolic process;cellular process;fatty acid biosynthetic process;fatty acid metabolic process;icosanoid biosynthetic process;icosanoid me…
A6NKD9;G3V2D7;G3V4C8;G3V5D5;H0YJE0;H0YJY5	A6NKD9	Coiled-coil domain-containing protein 85C	CCDC85C	8.74531	8.65368	8.79675	8.62692	8.6749	8.81615	9.35765	9.08629	9.25809	20.1397	20.019	19.9249	NaN	20.0173	19.7526	20.7456	20.5685	20.8491	17.3957	17.5773	16.8832	16.5186	17.8373	17.3356	19.2608	18.3938	19.4584	NaN	26.4526	25.9404	NaN	NaN	NaN	NaN	NaN	25.7924	21.1199	22.2923	22.0854	18.6802	17.6847	15.9813	21.1953	21.0905	21.3956	anatomical structure development;cerebral cortex development;developmental process
A0A087WWM0;A0A087WYS5;A6NKE1;O43617;A6NDN0	A6NKE1	Trafficking protein particle complex subunit 3	TRAPPC3	12.2524	12.2796	12.318	12.2141	12.1791	12.1715	12.1364	12.1599	12.278	NaN	NaN	NaN	19.6698	NaN	NaN	19.6623	19.8191	19.5612	17.7376	17.491	17.6511	18.1788	17.5541	NaN	18.7086	18.4698	18.7838	29.6461	29.892	29.8868	29.3887	29.4124	29.2051	29.5892	29.7935	29.6458	26.7423	26.579	26.8932	23.9532	24.3294	22.1577	26.7036	26.9813	26.8977
A6NKF1;F8WC89;H0YEW7;A6NKF1-2	A6NKF1	SAC3 domain-containing protein 1	SAC3D1	9.54134	9.63542	9.63942	9.70149	9.48649	9.80302	9.73962	9.55398	9.4782	NaN	NaN	NaN	NaN	NaN	NaN	NaN	NaN	NaN	NaN	NaN	16.2094	NaN	NaN	NaN	NaN	NaN	NaN	27.0679	27.1882	27.2262	27.1636	27.181	NaN	27.1533	27.2348	27.3127	23.0313	23.1862	23.5915	20.9431	21.3	18.4219	22.9633	23.5395	23.8286	cell cycle phase;cell cycle process;cell division;cellular component organization;cellular component organization at cellular level;cellular component organization or biogenesis;cellular component organization or biogenesis at cellular level;cellular process;mitosis;nuclear division;organelle fission;organelle organization
A6NKH3;C9J4Z3;E9PEL3;G5E9R3;M0R0A1;M0R2L6;P61513;Q6P4E4	A6NKH3	60S ribosomal protein L37a	RPL37A	10.5009	10.4732	10.5522	10.4972	10.481	10.4784	10.4361	10.5109	10.4328	21.2369	21.406	21.3567	21.278	21.5752	21.2569	21.0766	20.7704	21.1767	21.1358	21.4404	21.4345	21.056	21.3249	21.2743	21.3539	20.459	21.7736	29.8189	29.986	29.9104	29.9955	29.5824	29.2051	29.8094	29.6414	29.7394	27.9002	27.8407	28.2016	25.6426	25.9361	23.9907	27.8228	28.1234	28.1689	biosynthetic process;catabolic process;cellular biosynthetic process;cellular catabolic process;cellular component disassembly;cellular component disassembly at cellular level;cellular component organization;cellular component organization at cellular level;cellular component organization or biogenesis;cellular component organization or biogenesis at cellular level;cellular macromolecular complex…
A6NKT7;B4DQN6;B4DTM4;B4DTT2;B4DYH0;B4DZH4;B4E0M7;F8VYC4;J3KNE0;J3KQ37;O14715;P0DJD0;P0DJD1;Q7Z3J3;Q99666;V9HWE4	A6NKT7	RanBP2-like and GRIP domain-containing protein 3;RanBP2-like and GRIP domain-containing protein 4;RANBP2-like and GRIP domain-containing protein 8;RANBP2-like and GRIP domain-containing protein 5/6;RANBP2-like and GRIP domain-containing protein 1;RANBP2-like and GRIP domain-containing protein 2	RGPD3;RGPD4;RGPD8;RGPD5;HEL161;RGPD1;RGPD2	12.8264	12.766	12.6841	12.7143	12.7326	12.6342	12.7023	12.7195	12.6915	25.5163	25.3968	25.4291	25.1376	25.1814	25.2938	25.1119	25.0413	25.0871	19.7466	20.0546	19.9722	19.4041	19.6015	19.7056	19.8739	19.2549	20.0724	27.0879	NaN	26.7728	26.9438	NaN	NaN	27.3382	27.0628	27.358	20.765	19.9833	20.3835	18.4193	19.0332	14.6497	20.7809	20.849	20.9957	cellular process;establishment of localization;establishment of localization in cell;establishment of protein localization;establishment of protein localization in Golgi;establishment of protein localization to organelle;Golgi vesicle transport;intracellular protein transport;intracellular transport;intra-Golgi vesicle-mediated transport;protein targeting;protein targeting to Golgi;protein transp…
A6NKZ9;A8K5C4;B4DHS3;E7ETC0;E7ETJ9;O15187;Q01085;Q2TSD2;Q49AS9;Q59G49;E5RG67;Q01085-2	A6NKZ9	Nucleolysin TIA-1 isoform p40;Nucleolysin TIAR	TIA1;TIAL1	10.1111	10.0138	10.0537	10.1287	10.1521	10.267	10.2346	10.2073	10.1932	22.6478	22.7061	22.6679	22.7587	22.5894	22.6661	22.7306	22.757	22.6342	20.2454	20.4652	20.6828	20.621	19.7882	20.744	21.0375	20.8812	21.3084	30.9877	30.8488	31.0482	30.885	31.0536	30.7909	30.8734	30.7841	30.9749	27.0843	26.6761	27.2304	24.703	25.4727	23.4378	26.9231	27.1392	27.182	apoptosis;biological regulation;cell death;cellular process;death;defense response;induction of apoptosis;induction of programmed cell death;positive regulation of apoptosis;positive regulation of biological process;positive regulation of cell death;positive regulation of cellular process;positive regulation of programmed cell death;programmed cell death;regulation of apoptosis;regulation of biol…
A6NL76;A8K3K1;B7Z6P1;P68032;P68133;Q5T8M8;Q7Z7J6;B4DUI8;B8ZZJ2;C9JFL5;E7EQV5;E9PG30;F5H1C1;F6QUT6;F6UVQ4;F8WB63;P62736;P63267;Q5T8M7	A6NL76	Actin, aortic smooth muscle;Actin, gamma-enteric smooth muscle;Actin, alpha cardiac muscle 1;Actin, alpha skeletal muscle	ACTA2;ACTG2;ACTA1;ACTC1;ACTA1	8.71223	8.85998	8.89632	8.96901	8.72695	8.95604	8.89813	8.85085	8.85651	26.8457	26.9398	26.9216	26.5806	26.6835	26.9221	26.5163	26.6863	27.2918	24.4888	24.8661	24.8655	24.2474	24.1204	24.6013	24.5854	24.034	25.6318	34.4574	33.7842	34.3038	33.5482	33.3176	33.1708	34.1802	33.7514	34.1865	30.1258	29.7254	30.1355	27.2492	27.7566	26.2387	29.6425	29.8563	30.7672	actin cytoskeleton organization;actin filament organization;actin filament-based movement;actin filament-based process;actin-mediated cell contraction;actin-myosin filament sliding;actomyosin structure organization;adherens junction organization;anatomical structure development;anatomical structure formation involved in morphogenesis;anatomical structure morphogenesis;apoptosis;axon guidance;biol…
A6NLD2;B3KM52;B3KMR3;B7Z3H8;O95140;Q5JXC5;O95140-2	A6NLD2	Mitofusin-2	MFN2	10.9701	10.9263	11.1122	11.1521	10.9934	11.0902	11.2135	11.1737	11.1281	23.5124	23.5888	23.5002	23.2646	23.3876	23.3362	23.4504	23.3298	23.1982	20.1227	20.4327	20.4621	19.6544	19.7924	20.2775	20.3936	19.9227	20.4441	27.8843	28.0669	27.8012	28.7845	28.5947	28.6593	28.4492	28.0197	28.3495	22.6851	22.574	22.4006	21.4908	21.3806	19.9059	22.9352	23.3295	23.3068	biological regulation;blood coagulation;cellular component organization;cellular component organization at cellular level;cellular component organization or biogenesis;cellular component organization or biogenesis at cellular level;cellular localization;cellular membrane fusion;cellular membrane organization;cellular process;coagulation;establishment of localization;establishment of localization …
A6NLM8;P51571;H7C1C6	A6NLM8	Translocon-associated protein subunit delta	SSR4	10.1582	10.2413	10.2277	10.2457	10.3132	10.2084	10.1113	10.1049	10.2048	23.2636	23.2254	23.2761	23.183	23.2062	22.947	22.7462	22.7273	22.5783	22.9075	22.5767	22.5967	21.8077	21.9184	22.1983	22.4097	21.6788	22.396	31.2047	31.1869	30.9635	31.4832	31.2281	31.5507	31.273	31.2694	30.9103	28.342	28.3324	28.1909	26.7141	26.9792	25.465	28.4696	28.5917	28.2864	biosynthetic process;cellular biosynthetic process;cellular macromolecule biosynthetic process;cellular macromolecule metabolic process;cellular metabolic process;cellular process;cellular protein metabolic process;cotranslational protein targeting to membrane;establishment of localization;establishment of localization in cell;establishment of protein localization;establishment of protein localiz…
A0A087WU68;A0A087WUW5;A6NLN1;K7EK45;K7EKJ7;K7EKX4;K7ELW5;K7ES59;P26599;Q59H49;P26599-2;P26599-3	A6NLN1	Polypyrimidine tract-binding protein 1	PTBP1	12.9994	13.0064	13.017	12.9189	12.8403	12.962	13.1639	13.202	13.1525	25.3574	25.3242	25.3059	25.4302	25.4913	25.3384	25.2213	25.3241	25.3899	22.7957	22.9848	22.8197	22.6471	23.3471	22.6721	23.512	23.3656	23.8323	35.1818	35.2651	35.1741	35.7404	35.5964	35.5292	35.0468	34.8462	34.9617	30.785	30.5897	30.7443	29.4542	29.5156	29.0061	30.5016	30.6528	30.6377	biological regulation;cellular macromolecule metabolic process;cellular metabolic process;cellular nitrogen compound metabolic process;cellular process;macromolecule metabolic process;metabolic process;mRNA metabolic process;mRNA processing;negative regulation of biological process;negative regulation of cell differentiation;negative regulation of cellular metabolic process;negative regulation of…
A6NM32;C9JAN8;C9JQD4;H0YEL5;O43447;Q6FH36;Q6FH57;A6NNE7	A6NM32	Peptidyl-prolyl cis-trans isomerase H;Peptidyl-prolyl cis-trans isomerase	PPIH	11.0927	11.001	10.9351	10.8573	11.0798	10.7681	10.8202	10.8278	10.8628	20.0834	19.7684	NaN	NaN	NaN	NaN	19.8749	NaN	NaN	18.5156	18.4149	NaN	17.519	17.767	17.9658	18.6719	17.4051	18.2459	30.3375	30.4115	30.4734	30.4888	30.5863	30.2473	30.0922	30.3753	30.0799	26.7981	26.7862	27.38	25.0937	25.5706	23.0819	26.7512	27.0048	27.2919	cellular component assembly;cellular component organization;cellular component organization or biogenesis;cellular macromolecule metabolic process;cellular metabolic process;cellular nitrogen compound metabolic process;cellular process;cellular protein metabolic process;macromolecular complex assembly;macromolecular complex subunit organization;macromolecule metabolic process;metabolic process;mR…
A6NML8;A8K5F7;B3KMJ1;B7ZLJ0;C9J6U3;K4DI95;O60879;Q17R91;F5H7I1;O60879-2;O60879-3	A6NML8	Protein diaphanous homolog 2	DIAPH2	4.63598	4.60826	4.72411	4.65598	4.52279	4.54794	4.67437	4.65888	4.64606	NaN	NaN	NaN	NaN	NaN	NaN	NaN	NaN	NaN	NaN	NaN	NaN	NaN	NaN	15.2878	NaN	NaN	14.3524	27.8762	28.1996	27.8744	27.9709	27.4692	27.8395	28.6055	28.237	28.6343	20.9198	24.7542	21.6487	19.9573	18.0009	17.2685	21.2743	21.5786	22.2431	actin cytoskeleton organization;actin filament-based process;cell differentiation;cellular component organization;cellular component organization at cellular level;cellular component organization or biogenesis;cellular component organization or biogenesis at cellular level;cellular developmental process;cellular process;cytokinesis;cytoskeleton organization;developmental process;female gamete gen…
A0A087WU64;A6NMQ1;P09884	A6NMQ1	DNA polymerase alpha catalytic subunit;DNA polymerase	POLA1	10.9907	11.0177	11.0525	10.9383	10.9794	10.8115	10.4555	10.5335	10.4926	24.7173	24.6737	24.7405	25.2082	25.2784	25.2868	24.5933	24.583	24.4935	20.642	20.5162	20.5087	20.7231	20.7743	21.3209	20.4894	20.1709	20.4763	30.6898	30.7705	30.3415	30.6623	30.6505	30.6935	30.8738	30.7744	30.8387	24.6013	24.6058	24.1831	22.386	22.6568	21.3454	24.7636	24.8574	25.0677	anatomical structure homeostasis;biological regulation;biosynthetic process;cell cycle checkpoint;cell cycle phase;cell cycle process;cell proliferation;cellular biosynthetic process;cellular component organization;cellular component organization at cellular level;cellular component organization or biogenesis;cellular component organization or biogenesis at cellular level;cellular macromolecule b…
A6NMS2;B2R860;D3YTJ7;H7C540;P11908;H7C518;P11908-2	A6NMS2	Ribose-phosphate pyrophosphokinase 2	PRPS2	11.7674	11.7091	11.7795	11.7766	11.7583	11.8246	11.6048	11.6511	11.6726	23.2935	23.2977	23.2074	23.3254	23.3471	23.2595	23.2317	23.1058	23.1353	20.9929	21.2123	21.3481	20.9334	21.1101	21.0463	21.8057	21.0568	21.8045	31.2463	31.0364	31.1774	30.6278	30.9547	30.4946	30.9614	31.079	30.9962	27.3838	26.8393	27.3477	24.6293	25.2956	22.9673	26.8904	27.4012	27.4122	biosynthetic process;cellular biosynthetic process;cellular metabolic process;cellular nitrogen compound biosynthetic process;cellular nitrogen compound metabolic process;cellular process;metabolic process;nitrogen compound metabolic process;nucleobase-containing compound biosynthetic process;nucleobase-containing compound metabolic process;nucleobase-containing small molecule metabolic process;n…
A6NMU3;B2RAY1;B4DZT2;C9J1E5;Q92783;Q92783-2	A6NMU3	Signal transducing adapter molecule 1	STAM	12.1259	12.093	12.078	11.8705	11.9452	11.7894	11.9323	11.9996	11.8856	21.3044	21.0138	21.5668	21.024	21.1327	21.0934	21.0391	20.8083	21.343	19.0741	18.8793	19.1281	18.646	18.4455	18.9883	19.1965	17.9992	19.0713	28.9405	29.0978	29.092	28.7927	29.0234	28.6816	28.7012	28.8938	28.8877	25.1984	24.5835	24.6362	22.0056	22.9956	20.9681	24.3789	24.7525	25.1362	biological regulation;cell surface receptor linked signaling pathway;cellular component organization;cellular component organization or biogenesis;cellular membrane organization;cellular process;cellular response to stimulus;endosome transport;enzyme linked receptor protein signaling pathway;epidermal growth factor receptor signaling pathway;establishment of localization;establishment of localiza…
A0A024R5Z7;A6NMY6;B3KRQ1;B4DNH8;H0YKL9;H0YKN4;H0YKS4;H0YKV8;H0YKX9;H0YKZ7;H0YL33;H0YLE2;H0YLV6;H0YM50;H0YMD0;H0YMD9;H0YMM1;H0YMT9;H0YMU9;H0YMW4;H0YN28;H0YN42;H0YN52;H0YNA0;H0YNB8;H0YNP5;P07355;V9HW65;P07355-2	A6NMY6	Annexin A2;Annexin;Putative annexin A2-like protein	ANXA2;HEL-S-270;ANXA2P2	13.1034	13.1305	13.0949	13.1811	13.0784	13.1167	13.0641	13.0965	12.9856	30.1639	30.0738	30.0814	29.7826	29.6835	29.7046	29.6256	29.7491	29.8277	27.5359	27.7696	27.3741	27.2692	27.4306	27.1711	27.3613	26.8484	27.3663	37.0851	37.0833	37.2018	37.13	37.1939	37.629	37.0104	36.8461	37.0583	32.4625	32.2565	32.6171	30.8719	31.0011	30.2407	32.3382	32.4479	32.6614	anatomical structure development;anatomical structure formation involved in morphogenesis;angiogenesis;biological regulation;developmental process;positive regulation of biological process;positive regulation of cellular component organization;positive regulation of cellular process;positive regulation of organelle organization;positive regulation of transport;positive regulation of vesicle fusio…
A0A024R468;A6NN50;A8MSZ8;O75147;O75147-1;O75147-2	A6NN50	Obscurin-like protein 1	OBSL1;CHPF	7.88223	8.03281	7.95926	8.19857	7.84232	8.05489	8.01027	8.05838	7.9732	NaN	21.8998	NaN	21.7006	20.9065	21.6389	21.3612	21.379	20.9776	15.1892	16.9567	15.7865	16.6233	16.5929	17.0635	17.6566	16.5709	16.5639	24.5895	NaN	NaN	NaN	25.5424	25.2937	25.4116	25.3121	25.4018	18.4135	17.2704	18.3022	16.2388	17.6457	15.3087	18.8693	19.0971	19.5589	actin cytoskeleton organization;actin filament-based process;actomyosin structure organization;anatomical structure formation involved in morphogenesis;cardiac myofibril assembly;cellular component assembly;cellular component assembly at cellular level;cellular component assembly involved in morphogenesis;cellular component organization;cellular component organization at cellular level;cellular c…
A0A087WU13;A0A087WZG3;A6NNI4;B4DK09;B4DPP0;F5GXT1;G8JLH6;P21926;Q56CY1;E7ERM7	A6NNI4	CD9 antigen	CD9;BTCC-1	12.6596	12.6487	12.6733	12.2865	12.4819	12.3299	12.4954	12.5163	12.4356	20.887	20.9848	21.1366	NaN	21.0686	20.7379	20.8438	20.8306	20.9034	20.4638	20.6038	20.569	19.0178	20.3783	20.4365	21.2554	19.7578	20.856	27.7129	27.5299	27.2792	27.0044	27.5444	28.3076	27.7703	27.3408	27.2923	25.2667	24.3931	24.906	22.9035	23.0106	22.7708	24.8393	24.9911	24.7288	anatomical structure formation involved in morphogenesis;biological adhesion;cell activation;cell adhesion;cell junction assembly;cell junction organization;cell-cell junction assembly;cell-cell junction organization;cellular component assembly;cellular component assembly at cellular level;cellular component assembly involved in morphogenesis;cellular component movement;cellular component organiz…
A6NNK5;A8KA50;B3KVT9;B7Z3E7;C9JXV0;H7BZY0;H7C151;H7C3N7;H7C495;M0R142;Q12888;F8VY86;Q12888-2	A6NNK5	Tumor suppressor p53-binding protein 1	TP53BP1	9.8305	9.84008	9.73399	9.54821	9.72644	9.60541	9.67147	9.75713	9.7469	24.0379	24.0294	24.0508	23.9538	24.0513	24.0719	24.421	24.0698	24.2262	19.5975	19.5706	19.8726	18.9317	19.1575	19.5109	20.3881	19.2662	20.3111	30.4751	30.3162	30.2898	30.4833	30.5279	30.5555	29.9682	29.8782	30.1237	24.1769	24.017	24.0477	21.8574	22.2757	20.6509	23.7611	23.695	23.8836	biological regulation;cellular macromolecule metabolic process;cellular metabolic process;cellular nitrogen compound metabolic process;cellular process;cellular response to stimulus;cellular response to stress;DNA metabolic process;DNA recombination;DNA repair;double-strand break repair;double-strand break repair via homologous recombination;macromolecule metabolic process;metabolic process;nitro…
A0A088AWL4;A2RUU9;A6NNN6;B4DJ00;B4DWY1;B9EIS5;D3DSQ0;E5RGQ4;E7ETA6;E7EV93;E9PGW9;H0YBA1;Q15154;C9JBL6;E7EV56;Q15154-2;Q15154-3	A6NNN6	Pericentriolar material 1 protein	PCM1	10.5665	10.5133	10.5141	10.5494	10.681	10.5124	10.5371	10.5629	10.4913	23.7938	23.9193	23.8243	23.9288	23.8634	23.8077	24.0429	24.1211	24.0661	19.0365	19.6099	19.6231	19.4253	19.0757	19.3409	20.0226	19.7339	20.3356	29.6417	29.6159	29.7561	29.3058	29.4163	29.3659	29.857	29.9076	29.7972	23.3648	23.0819	23.5452	20.8978	21.3514	19.1734	23.3519	23.8776	23.7011	anatomical structure development;anatomical structure formation involved in morphogenesis;anatomical structure morphogenesis;biological adhesion;biological regulation;cell adhesion;cell communication;cell cycle process;cell migration;cell motility;cell projection assembly;cell projection organization;cell-cell adhesion;cellular component assembly;cellular component assembly at cellular level;cell…
A6NNY8;J3QS30;K7ERX6;K7ESK0;Q70EK9;Q9NSJ7;Q9UPT9;Q9UPT9-2	A6NNY8	Ubiquitin carboxyl-terminal hydrolase 22	USP22	13.2259	13.2455	13.1848	12.9502	12.8549	13.0624	13.2628	13.3695	13.3285	20.1044	NaN	NaN	NaN	NaN	19.6887	NaN	NaN	NaN	17.4298	16.9899	16.0534	16.6191	16.8478	16.9511	16.2344	16.5849	16.7862	27.5592	27.4245	27.6181	27.1862	27.7767	27.7236	27.3372	27.4184	27.2656	22.805	23.0715	22.5931	19.8544	20.9177	19.9297	23.7517	23.0739	23.0744	biological regulation;biosynthetic process;catabolic process;cell cycle;cellular biosynthetic process;cellular catabolic process;cellular component organization;cellular component organization at cellular level;cellular component organization or biogenesis;cellular component organization or biogenesis at cellular level;cellular macromolecule biosynthetic process;cellular macromolecule catabolic p…
A4UCT2;A4UCU2;A6NNZ2;B4DMJ5;B4DMU8;B4DQN9;B4DXZ5;B4DY90;B4E052;B7ZAF0;B7ZAK1;I3L2F9;P07437;Q1KSF8;Q5JP53;Q5ST81;Q5SU16;Q6LC01;Q6P602;Q96B85;Q9BUU9;A6NKZ8;CON__ENSEMBL:ENSBTAP00000025008;E7EWR1;E9PBJ4;F5H894;F8VUJ7;F8VW92;F8VYX6;G3V2A3;Q9H4B7	A6NNZ2	Tubulin beta chain;Tubulin beta-3 chain	TUBB;XTP3TPATP1;TUBB3	14.2965	14.2906	14.2765	14.4311	14.4319	14.3988	14.4228	14.4291	14.4109	30.383	30.1689	30.3419	30.649	30.7737	30.7681	30.8268	30.662	30.8354	28.1553	27.9398	28.1703	28.0942	28.2436	28.4903	28.7859	28.2548	28.8762	35.166	35.3608	35.3895	34.6979	34.7642	34.5467	35.3229	35.0809	35.2408	30.9302	30.7534	31.6961	28.1475	28.6266	26.8707	31.0859	31.1827	31.4012	biological regulation;cell cycle process;cell division;cell killing;cellular component assembly;cellular component assembly at cellular level;cellular component movement;cellular component organization;cellular component organization at cellular level;cellular component organization or biogenesis;cellular component organization or biogenesis at cellular level;cellular macromolecular complex assem…
A6NP24;C9JH92;Q08257;A6NN60;Q08257-2	A6NP24	Quinone oxidoreductase	CRYZ	12.8293	12.7629	12.7847	12.8608	12.802	12.8048	12.7673	12.7345	12.7163	19.8506	20.6227	20.0367	20.0814	NaN	20.226	NaN	20.5	NaN	16.8494	17.9295	17.7522	18.0375	16.0136	17.6254	15.4079	18.5432	NaN	30.0566	30.1782	30.0538	29.7679	30.0427	29.9048	29.6538	29.9552	29.8662	25.7245	25.7668	25.9403	23.6644	24.0965	22.3431	25.226	25.7796	25.7121	catabolic process;cellular catabolic process;cellular component assembly;cellular component organization;cellular component organization or biogenesis;cellular metabolic process;cellular process;macromolecular complex assembly;macromolecular complex subunit organization;metabolic process;multicellular organismal process;neurological system process;protein complex assembly;protein complex subunit …
A0A024RBY6;A6NP46;A8K8B7;B4DFX4;B4DH54;F8WBI8;F8WC39;F8WDA9;F8WF44;H7C2A0;P32189;Q14409;A6NJP5;F8W7S9;P32189-1;P32189-2	A6NP46	Glycerol kinase;Putative glycerol kinase 3	GK;GK3P	11.1805	11.2592	11.3109	11.9148	11.9232	11.9007	11.0387	11.102	11.1663	NaN	NaN	NaN	NaN	NaN	NaN	NaN	NaN	18.9609	15.0802	14.7983	14.6517	15.4684	15.6722	16.2505	15.4165	14.7352	16.7157	26.0507	26.347	26.1888	26.5889	26.72	26.8059	26.7221	26.5666	26.8304	21.9446	21.4325	20.9357	19.6492	20.3555	18.7366	21.8788	22.4248	22.2123	acylglycerol biosynthetic process;acylglycerol metabolic process;alcohol biosynthetic process;alcohol metabolic process;alditol biosynthetic process;alditol metabolic process;biosynthetic process;carbohydrate biosynthetic process;carbohydrate metabolic process;cellular biosynthetic process;cellular carbohydrate biosynthetic process;cellular carbohydrate metabolic process;cellular lipid metabolic …
A6PVH9;B0QZ18;E7ENH5;E7EV27;F2Z2V0;H0Y524;Q59EI4;Q5JX44;Q5JX45;Q5JX52;Q5JX53;Q5JX54;Q5JX55;Q5JX56;Q5JX57;Q5JX58;Q5JX59;Q5JX60;Q5JX61;Q99829	A6PVH9	Copine-1	CPNE1	12.3054	12.2678	12.2409	12.4441	12.2902	12.4037	12.4636	12.4932	12.4944	24.0736	24.1551	24.0646	23.8512	23.787	23.897	23.7093	23.7156	23.4739	21.7739	22.1386	21.7875	21.4396	21.4102	21.7818	21.8109	21.28	21.9681	31.6646	31.6789	31.6875	31.1097	31.0967	31.0685	31.705	31.5059	31.6056	27.5741	27.2477	27.5991	25.0422	25.4775	23.3508	27.5855	27.6576	27.7945	cellular process;establishment of localization;lipid metabolic process;metabolic process;primary metabolic process;transport;vesicle-mediated transport
A6PVI0;A6PVI1;B3KQH4;B4DRP9;Q5JX62;Q69YJ7;Q9NTZ6	A6PVI0	RNA-binding protein 12	RBM12;DKFZp667H197	12.3054	12.2678	12.2409	12.4441	12.2902	12.4037	12.4636	12.4932	12.4944	22.953	22.9435	22.9928	24.2867	24.3287	24.1902	23.8074	23.8634	23.9342	19.9795	20.0513	20.1252	21.2895	21.2645	21.3536	21.173	20.7869	21.8219	30.8839	30.939	31.0967	31.0884	31.2569	31.3389	31.1472	31.2137	31.0666	26.1599	26.0522	26.4477	24.2757	24.7136	22.8551	26.3526	26.7622	26.4531
A2TJK5;A6PVJ2;A6PVJ3;B4DV36;H0Y5K5;H0Y621;O95330;Q5JWS0;Q9Y282;E9PFA8;H0Y6Z0;H0Y802;H7BXI5;H7BY06;Q9Y282-2;Q9Y282-3	A6PVJ2	Endoplasmic reticulum-Golgi intermediate compartment protein 3	ERGIC3	11.842	11.9643	11.9175	11.9934	11.8834	11.9265	11.9124	12.0311	12.0297	22.3022	22.4129	22.4115	22.2296	22.4216	22.2404	22.3497	22.0961	21.9678	20.6595	19.651	20.5049	20.6057	20.4982	19.9266	20.6936	20.5249	21.2053	25.9655	26.4644	NaN	NaN	NaN	26.8514	26.7869	26.6668	26.4288	22.3986	22.5218	21.9427	18.6902	20.8754	19.8795	23.1062	23.4738	23.4671	cellular process;ER to Golgi vesicle-mediated transport;establishment of localization;establishment of localization in cell;Golgi vesicle transport;intracellular transport;transport;vesicle-mediated transport
A6PVN5;A6PVN6;A6PVN7;A6PVN8;A6PVN9;B4DDQ6;B4DLX5;B4DZF8;B7ZBP7;B7ZBP9;B7ZBQ0;C9IZ76;F6WIT2;H0Y6E5;Q15257;Q5T948;Q5T949;Q68CR8;Q15257-2;Q15257-3;Q15257-4	A6PVN5	Serine/threonine-protein phosphatase 2A activator	PPP2R4;DKFZp781M17165	10.3649	10.5167	10.3924	10.3323	10.3103	10.3689	10.4661	10.5487	10.5469	22.2272	22.0987	22.0787	21.6762	21.6294	21.9088	22.0192	21.8994	22.0926	20.002	20.1724	19.6046	18.9168	19.1976	19.6842	20.0966	19.5318	20.5006	30.0794	30.3273	30.1071	30.0532	29.862	29.7324	30.5036	30.5198	30.3558	26.1097	26.0408	25.9977	23.7291	24.0516	21.8005	26.4505	26.6391	26.7453	ATP catabolic process;ATP metabolic process;biological regulation;catabolic process;cellular catabolic process;cellular macromolecule metabolic process;cellular metabolic process;cellular nitrogen compound catabolic process;cellular nitrogen compound metabolic process;cellular process;cellular protein metabolic process;heterocycle catabolic process;heterocycle metabolic process;macromolecule meta…
A0A087X1F4;A6PVP4;B3KUJ9;B7ZBQ1;B7ZBQ3;Q9H944;B4DE08	A6PVP4	Mediator of RNA polymerase II transcription subunit 20	MED20	9.72815	9.84759	9.75814	10.0424	9.90549	9.78201	9.74723	9.92047	9.8979	NaN	NaN	NaN	NaN	NaN	18.3757	NaN	NaN	NaN	17.8239	16.697	17.6657	17.1947	17.9586	17.2278	17.8317	15.8906	17.5063	27.2776	27.235	27.2349	27.9286	27.5916	27.6916	27.2565	27.287	27.5777	24.4834	24.2926	24.546	22.2099	21.9583	20.8908	24.437	24.7947	24.616
A6PVU8;B7Z4Y1;B7Z688;Q53FX0;Q9NNX1;F5GZ37;F5H607;Q6UWW7;Q9NNX1-2;Q9NNX1-3	A6PVU8	Tuftelin	TUFT1	10.0817	10.1479	10.0603	10.4878	10.1472	10.1965	10.185	10.3745	10.3868	21.1559	21.0073	20.8658	21.7581	22.0081	21.8779	20.8885	21.0603	20.7439	18.8618	17.9743	18.08	19.1241	19.3165	19.5947	19.194	18.3013	18.6963	NaN	NaN	NaN	NaN	NaN	NaN	NaN	24.7326	NaN	19.9576	19.6757	19.5493	17.7655	18.1826	NaN	19.801	20.656	19.7383	anatomical structure development;anatomical structure morphogenesis;biomineral tissue development;bone mineralization;developmental process;odontogenesis;organ morphogenesis;tissue development
A6PVX1;B4DPI7;C9JVL0;F2Z2W8;F8WBA9;F8WCR4;H0Y532;Q13228;Q9H8A8;V9HWG1;A6PVW9;B4E1F3;Q13228-2	A6PVX1	Selenium-binding protein 1	SELENBP1;HEL-S-134P	11.6139	11.7406	11.8315	11.6513	11.7017	11.7309	11.6775	11.7129	11.6614	21.2882	21.1033	21.3481	21.788	21.681	22.0571	21.8232	21.6396	21.9402	17.7682	18.2639	19.1801	18.5177	19.1177	19.2286	19.3731	18.6777	19.7014	30.1181	30.2112	30.3885	29.7669	29.9769	29.3863	30.9007	30.9882	30.982	25.2968	25.3458	25.6177	22.6926	23.093	20.7015	25.9877	26.4165	26.4453	establishment of localization;establishment of protein localization;protein transport;transport
A6PVX3;H0Y3Y9;H0Y561;P55036;P55036-2;Q5VWC4	A6PVX3	26S proteasome non-ATPase regulatory subunit 4	PSMD4;PSMD4	9.32991	9.28412	9.28167	9.25604	9.20232	9.22429	9.0015	9.11216	9.12301	24.2494	24.1862	24.1169	24.1402	24.0719	24.1349	23.9239	23.7882	24.023	22.4202	22.5035	22.663	22.2339	21.8612	22.5042	22.4051	21.5712	22.8286	31.4025	31.5609	31.5299	31.4804	31.4791	31.2826	31.4455	31.2737	31.3992	27.8168	27.6806	27.8685	25.6572	26.0566	23.585	27.6661	27.8812	27.9854	anaphase-promoting complex-dependent proteasomal ubiquitin-dependent protein catabolic process;antigen processing and presentation;antigen processing and presentation of exogenous antigen;antigen processing and presentation of exogenous peptide antigen;antigen processing and presentation of exogenous peptide antigen via MHC class I;antigen processing and presentation of exogenous peptide antigen …
A6PW30;B4DSK8;E9PIR8;E9PJY9;H0YCT3;H7C238;M0R2X2;Q7Z3K3;B7ZBY5;E9PM80;F5H8H4;Q7Z3K3-2;Q7Z3K3-3;Q7Z3K3-4;Q7Z3K3-5	A6PW30	Pogo transposable element with ZNF domain	POGZ	11.2655	11.3638	11.2533	11.3137	11.2327	11.2982	11.4126	11.4901	11.432	22.2881	22.2078	22.3478	22.5316	22.6304	22.6977	22.5399	22.5186	22.4999	18.5774	18.6557	18.5553	18.8894	18.7832	18.987	19.1182	18.6776	18.9197	29.1676	29.3708	29.1648	29.5175	29.4002	29.5991	29.4061	29.2966	29.4334	23.5949	23.5537	23.5217	21.811	21.883	20.4027	23.5945	23.8859	23.739	biological regulation;cell cycle process;cell division;cellular component assembly;cellular component assembly at cellular level;cellular component organization;cellular component organization at cellular level;cellular component organization or biogenesis;cellular component organization or biogenesis at cellular level;cellular macromolecular complex assembly;cellular macromolecular complex subun…
A6PW79;Q8N884;Q8N884-2	A6PW79	Cyclic GMP-AMP synthase	MB21D1	10.6535	10.4009	10.5349	10.5334	10.6101	10.5854	10.6039	10.6344	10.6149	NaN	NaN	NaN	20.6608	20.1957	20.0115	19.7872	20.1889	20.2024	16.3701	15.6515	15.3719	17.7553	17.3354	18.1568	16.8114	16.6462	17.1202	26.9353	26.6003	26.9747	26.9507	26.707	26.6175	27.0511	27.1102	27.2473	22.2005	21.7556	22.4804	20.268	19.8546	18.2406	22.2251	22.7145	22.5455	multi-organism process;response to biotic stimulus;response to other organism;response to stimulus;response to virus
A0A087WU36;A6QRG9;A6QRH1;B4DHQ7;B4DRU3;B7Z924;E2PU09;F5H3A2;H0Y6J7;H0Y7X5;H0YAM9;O15031;O60486;Q16293;Q2TBE4;Q3LIB1;Q86YC4;Q9Y4D7;E7EQZ5	A6QRG9	Plexin-B2	PLXNB2	11.1317	11.164	11.1316	10.8149	10.6522	10.9087	11.4209	11.5137	11.4519	23.9407	23.8632	23.8772	23.6931	23.6007	23.7321	23.7752	23.7566	23.6697	19.3734	19.3422	19.7351	19.0287	18.767	19.3288	19.4055	19.1671	19.8667	28.5873	28.627	28.941	28.7749	28.8946	28.6668	28.6442	28.8304	28.8081	22.1754	21.9267	22.4416	20.4297	20.9496	18.7325	22.2949	22.537	22.4287	anatomical structure development;anatomical structure formation involved in morphogenesis;axon guidance;biological adhesion;biological regulation;brain development;cell adhesion;cell migration;cell motility;cell proliferation;cellular component assembly;cellular component assembly at cellular level;cellular component movement;cellular component organization;cellular component organization at cell…
A0A087WV22;A6QRI9;B8A6G2;F8W7C6;H7C123;H7C2C5;H7C2U2;P27635;Q96L21;X1WI28;X5D2T3;X5D2W5;X5D7P1	A6QRI9	60S ribosomal protein L10;60S ribosomal protein L10-like	RPL10;RPL10L	14.6865	14.66	14.6653	14.6661	14.6797	14.6815	14.6613	14.6811	14.618	25.2376	25.46	25.2341	26.0043	25.8872	25.8602	25.2882	25.4931	25.2197	24.162	24.4814	24.3696	24.8868	24.6999	24.99	24.7186	24.2254	24.883	34.2261	34.1358	34.2286	33.571	33.4804	33.5302	33.8862	33.8644	33.8263	31.1837	31.0422	31.3437	28.5835	29.0029	27.2241	30.9251	31.2908	31.1453	biosynthetic process;catabolic process;cellular biosynthetic process;cellular catabolic process;cellular component disassembly;cellular component disassembly at cellular level;cellular component organization;cellular component organization at cellular level;cellular component organization or biogenesis;cellular component organization or biogenesis at cellular level;cellular macromolecular complex…
A6QRJ1;B3KR70;B4DWM8;Q15904;Q8NF19;A6NLC6;F2Z3L8;F8W684;H7C0T7;H7C2Y8	A6QRJ1	V-type proton ATPase subunit S1	ATP6AP1;FLJ00383	12.3947	12.4867	12.4427	12.4721	12.3486	12.5445	12.483	12.6005	12.6197	23.5201	23.3199	23.2751	23.1716	23.1881	23.0609	23.0401	23.011	23.2004	21.4334	20.9506	21.776	20.4084	20.4857	21.1051	21.1275	20.3985	21.4625	NaN	NaN	NaN	NaN	NaN	NaN	27.1164	26.7448	26.6454	21.7704	21.5221	21.1755	20.7841	20.8529	19.0096	22.635	22.8047	22.9616	ATP hydrolysis coupled proton transport;cation transport;cellular process;energy coupled proton transport, against electrochemical gradient;establishment of localization;hydrogen transport;ion transmembrane transport;ion transport;monovalent inorganic cation transport;proton transport;transmembrane transport;transport
A7E2D7;Q96L91;F8WCN8;Q96L91-2;Q96L91-3;Q96L91-4;Q96L91-5	A7E2D7	E1A-binding protein p400	EP400	9.06448	9.05499	8.9574	8.77726	8.6249	8.70115	9.09738	9.2322	9.18362	22.0053	21.8627	22.0138	22.0847	22.1138	21.9194	22.3712	22.1874	22.1848	17.1044	17.4145	16.9826	17.0746	16.6653	17.3743	17.413	16.9268	18.2984	25.3703	NaN	25.5098	25.5098	NaN	24.7291	NaN	NaN	NaN	18.4767	17.2412	18.545	16.6354	16.587	14.8042	18.1803	19.3541	18.4287	biological regulation;cellular component organization;cellular component organization at cellular level;cellular component organization or biogenesis;cellular component organization or biogenesis at cellular level;cellular macromolecule metabolic process;cellular metabolic process;cellular process;cellular protein metabolic process;chromatin modification;chromatin organization;chromosome organiza…
A7E2V4;H7BZ52;H7C453;Q8N420;S4R393;S4R3B3;S4R3H3;S4R3U7;S4R410;A7E2V4-2;A7E2V4-3;A7E2V4-4;A7E2V4-5;H0YCW2;H7BZW8;H7C214;H7C2Y4	A7E2V4	Zinc finger SWIM domain-containing protein 8	ZSWIM8	9.26178	9.23864	9.17927	9.24945	9.16364	9.43935	9.19525	9.17278	9.20019	19.9802	19.6264	19.902	20.0597	20.2812	20.0354	20.216	20.0159	19.8667	15.2521	16.1959	15.2819	15.6011	15.7708	15.9557	16.1096	15.4811	16.2002	NaN	NaN	NaN	NaN	NaN	NaN	NaN	NaN	25.3672	16.9084	NaN	NaN	NaN	NaN	NaN	17.7036	18.0654	19.4049
A8K8E1;C9JA93;F8VV61;F8WCB5;F8WDJ1;F8WF35;Q8TC07;Q9NSR4;Q8TC07-2	A8K8E1	TBC1 domain family member 15	TBC1D15	11.7713	11.5699	11.7183	11.5664	11.7608	11.6643	11.533	11.5892	11.4205	23.5343	23.457	23.6486	23.8911	23.7714	24.0547	23.381	23.6472	23.5369	20.7306	18.9247	18.9342	20.9934	18.6014	20.7375	21.4095	20.8148	20.7384	29.3293	29.4535	29.2875	29.1556	28.8908	29.0531	29.6054	29.3439	29.3445	24.3573	24.1171	24.0542	21.8179	21.7341	20.3879	24.5664	24.5981	24.7591
A8K8G0;B2RDE8;B7Z525;B7Z958;P51858;Q5SZ07;Q5SZ08	A8K8G0	Hepatoma-derived growth factor	HDGF	13.4988	13.4552	13.5044	13.3913	13.4035	13.3812	13.5615	13.6082	13.5756	24.9892	24.8158	24.9493	24.6164	24.4625	24.5634	24.6819	24.611	24.5638	22.1849	22.0719	23.9649	21.5509	21.5383	21.9812	24.0906	21.6138	23.0956	33.8456	33.8326	33.7886	33.7866	33.7772	33.5409	33.6432	33.6821	33.8048	29.7966	29.5802	29.8914	27.6852	28.1611	26.2356	29.5949	30.0471	30.039	activation of signaling protein activity involved in unfolded protein response;biological regulation;biosynthetic process;cell proliferation;cellular biosynthetic process;cellular macromolecule biosynthetic process;cellular macromolecule metabolic process;cellular metabolic process;cellular nitrogen compound metabolic process;cellular process;macromolecule biosynthetic process;macromolecule metab…
A8K8J9;B3KTX4;F8VRV7;F8VW18;F8VX93;F8W0U6;F8W1I6;H0YHL1;H0YI98;Q13561;Q53H88;V9HW58;F5H223;F5H2S7;F8VZD2;F8WAG8;Q13561-2;Q13561-3	A8K8J9	Dynactin subunit 2	DCTN2;HEL-S-77	11.6198	11.6777	11.7049	11.6811	11.6985	11.816	11.6677	11.7256	11.7062	22.8073	22.8328	22.6032	22.9856	23.0015	23.0534	22.9158	22.8758	22.9315	20.1839	20.3456	20.2062	20.8721	20.5781	20.5037	20.7784	20.6245	21.7001	32.0012	31.9777	32.096	31.5642	31.6897	31.2508	31.9622	31.9897	31.96	27.8171	27.4295	27.8758	25.2982	25.6001	23.3312	27.4268	28.2558	28.2493	cell cycle phase;cell cycle process;cell proliferation;cellular component organization;cellular component organization at cellular level;cellular component organization or biogenesis;cellular component organization or biogenesis at cellular level;cellular process;G2/M transition of mitotic cell cycle;microtubule-based process;mitosis;nuclear division;organelle fission;organelle organization
A8K968;B2RB02;B3KT50;B3KY28;B7Z2D7;B7Z2G3;B7Z338;B7Z8M8;J3KT37;J3QS83;E7EUF8;F5GX05;F5H7W5;H0YGI6;Q9Y2J2;Q9Y2J2-2;Q9Y2J2-3	A8K968	Band 4.1-like protein 3;Band 4.1-like protein 3, N-terminally processed	EPB41L3	7.47114	7.57451	7.68146	7.53842	7.60872	7.48501	7.51847	7.60076	7.61916	20.4553	20.5397	20.5754	20.7899	20.9092	20.5476	20.6614	20.6504	NaN	16.7858	16.6609	17.1758	16.7693	17.0622	16.9497	16.3202	16.2754	16.1824	31.4261	31.3024	31.3663	31.3476	31.378	31.332	31.2351	31.4202	31.3783	26.2822	25.6133	26.1089	23.7168	24.2591	22.5507	25.9156	26.3875	26.1657	actin cytoskeleton organization;actin filament-based process;cellular component organization;cellular component organization at cellular level;cellular component organization or biogenesis;cellular component organization or biogenesis at cellular level;cellular process;cortical actin cytoskeleton organization;cortical cytoskeleton organization;cytoskeleton organization;organelle organization
A8MPP1;B4DK70;B4DMS8;B4DZY1;B4E115;C9K0E8;F5GXJ8;F5H235;F6WZM0;Q2NKM7;Q7KYX3;Q92771;Q93000;Q96FC9;F5GXL6;F5GYY1;H0Y3U9;Q96FC9-2;Q96FC9-3;Q96FC9-4;Q96FC9-5	A8MPP1	Putative ATP-dependent RNA helicase DDX11-like protein 8;Probable ATP-dependent RNA helicase DDX11;Putative ATP-dependent RNA helicase DDX12	DDX11;DDX11L8;DDX12P;CHLR1	10.8585	10.878	10.8504	10.8155	10.6348	10.7946	10.6345	10.5727	10.6073	20.9063	20.845	20.7697	20.9754	21.0164	NaN	20.5899	20.7549	20.7591	17.4891	18.6214	17.8526	16.7193	16.9457	17.5694	17.8006	16.6623	17.2929	27.7092	27.826	27.4105	27.7172	27.7777	27.6407	28.144	28.1304	28.235	22.1525	22.1241	22.079	20.3134	20.5875	18.4632	22.8603	22.8781	22.6929	activation of signaling protein activity involved in unfolded protein response;biological regulation;cell cycle;cell cycle phase;cell cycle process;cellular component organization;cellular component organization at cellular level;cellular component organization or biogenesis;cellular component organization or biogenesis at cellular level;cellular process;chromosome organization;chromosome segrega…
A0A024R704;A8MPP7;A8MPY5;C9J2M4;C9JWF7;E7ETV6;F8WBW4;H7C2I2;H7C521;H7C5L6;P78362;Q59GF4;Q9UPE1;D6RBF8;D6RBM8;H0Y932;H3BLV9;Q5R363;Q96SB4;Q96SB4-3;Q9UPE1-2;Q9UPE1-3;Q9UPE1-4	A8MPP7	SRSF protein kinase 2;SRSF protein kinase 2 N-terminal;SRSF protein kinase 2 C-terminal;SRSF protein kinase 1	SRPK2;SRPK1	12.8234	12.8428	12.7731	12.7102	12.7101	12.7025	12.8534	12.8741	12.8486	25.6849	25.7764	25.6813	26.4704	26.3771	26.3543	25.8477	25.7388	25.483	22.9471	23.0136	23.1758	23.4371	23.4737	23.6647	23.2118	22.7997	22.7912	30.405	30.3949	30.3411	29.7883	29.7888	29.7836	30.4976	30.5303	30.6905	26.0328	25.4829	25.9334	23.3768	23.1652	21.8215	25.9277	26.0556	26.2355	anatomical structure formation involved in morphogenesis;angiogenesis;biological regulation;cell differentiation;cellular component assembly;cellular component assembly at cellular level;cellular component organization;cellular component organization at cellular level;cellular component organization or biogenesis;cellular component organization or biogenesis at cellular level;cellular development…
A8K1A2;A8MPU2;B4DQY5;C9IZZ8;C9J0J6;C9J5T5;C9J6Y2;C9JBU8;C9JZ07;G3V1A3;O14713;Q6IAZ8;O14713-2	A8MPU2	Integrin beta-1-binding protein 1	ITGB1BP1	11.1814	11.1112	11.2482	11.2089	11.2388	11.1565	11.1141	11.0952	11.0264	NaN	NaN	NaN	20.4555	NaN	NaN	NaN	NaN	NaN	17.4254	18.1797	17.5106	18.614	17.1295	18.2015	18.1896	18.2928	NaN	25.8604	NaN	NaN	NaN	NaN	NaN	NaN	NaN	NaN	22.4139	NaN	18.897	NaN	19.3247	19.798	NaN	NaN	NaN	biological adhesion;biological regulation;cell adhesion;cell migration;cell motility;cell surface receptor linked signaling pathway;cell-matrix adhesion;cell-substrate adhesion;cellular component movement;cellular process;cellular response to stimulus;integrin-mediated signaling pathway;intracellular protein kinase cascade;intracellular signal transduction;locomotion;regulation of biological proc…
A8MQ02;G1UI22;H0Y7R8;H0Y8L4;H0Y9I0;H0YA98;J3KN01;P55196;Q5TIG5;Q96C95;C9IYT9;C9JX92;E9PFY5;F8W9I4;P55196-1;P55196-2;P55196-3;P55196-5;P55196-6	A8MQ02	Afadin	MLLT4	8.42142	8.43086	8.38992	8.32922	8.24425	8.33045	8.63951	8.64275	8.62835	NaN	NaN	NaN	NaN	NaN	20.3298	20.4147	20.3682	NaN	NaN	15.2399	NaN	15.4437	15.4674	15.6194	16.1703	15.5681	16.1327	25.9673	26.1463	25.6553	26.5298	26.1123	NaN	26.9919	26.2754	26.9785	19.6186	19.6241	19.5371	17.6591	17.6111	14.6093	20.3703	20.7378	20.3991	adherens junction organization;biological adhesion;biological regulation;cell adhesion;cell communication;cell junction assembly;cell junction organization;cell-cell junction organization;cell-cell signaling;cellular component assembly;cellular component assembly at cellular level;cellular component organization;cellular component organization at cellular level;cellular component organization or …
A0A087WWR6;A0A087WWU4;A0A087WXI3;A0A087WY29;A0A087X1M7;A8MQB8;B4DFH8;B4DZ17;G3V0J0;G8JLE9;Q06787;Q59GC1;Q8IUI9;Q8IXW7;R9WPL0;R9WQY1;X5D907;X5DQX7;F8W871;G8JL90;Q06787-2;Q06787-3;Q06787-4;Q06787-5;Q06787-6;Q06787-7;Q06787-8	A8MQB8	Fragile X mental retardation protein 1	FMR1	10.4175	10.251	10.3271	10.094	10.0899	9.98687	10.1878	10.1667	10.1709	20.3868	20.4864	20.6088	20.8872	20.5318	20.8929	20.8633	20.9562	20.3216	17.7917	17.468	17.7327	17.7996	17.3121	17.9567	17.6625	17.6958	17.7007	28.9574	29.0296	29.1311	29.3357	29.0968	28.9974	28.7946	29.0217	29.0862	23.9497	23.8941	24.2968	22.1258	22.321	20.3199	24.1179	24.3155	24.4535	biological regulation;establishment of localization;establishment of RNA localization;mRNA transport;negative regulation of biological process;negative regulation of biosynthetic process;negative regulation of cellular biosynthetic process;negative regulation of cellular macromolecule biosynthetic process;negative regulation of cellular metabolic process;negative regulation of cellular process;ne…
A8MRA7;B7Z3U4;H0YCA6;H0YD21;H0YEW4;I3L448;Q5TC12;Q9NTF8;I3L1W9	A8MRA7	ATP synthase mitochondrial F1 complex assembly factor 1	ATPAF1	8.2151	8.14878	8.30691	8.39236	8.36934	8.37088	8.28172	8.16811	8.20262	NaN	NaN	NaN	NaN	NaN	23.7669	NaN	NaN	NaN	20.6304	21.3415	21.3463	22.0504	21.8407	22.2039	21.9542	21.8492	18.5009	27.2757	27.2668	27.456	28.0847	28.0855	27.9841	27.926	27.3334	27.5925	23.4483	23.2407	23.2789	21.9473	22.7874	20.9575	23.7147	24.2225	24.0648	cellular component assembly;cellular component organization;cellular component organization or biogenesis;macromolecular complex assembly;macromolecular complex subunit organization;protein complex assembly;protein complex subunit organization
A8MT02;B4DVS0;J3KRY3;J3QLE5;P14678;P63162;Q15182;Q53HE7;Q5XPV6;Q66K91;Q6LBS1;Q9UIS4;S4R3P3;X5DP00;B3KVR1;E7ENP4;P14678-2;P14678-3	A8MT02	Small nuclear ribonucleoprotein-associated proteins B and B;Small nuclear ribonucleoprotein-associated protein N;Small nuclear ribonucleoprotein-associated protein	SNRPB;SNRPN	12.7385	12.807	12.8018	12.7892	12.7456	12.7952	12.7146	12.8012	12.8033	24.1004	24.0615	24.0968	23.8474	23.8456	23.8692	23.7554	23.7512	23.867	22.0989	22.0104	22.0288	21.5491	21.5752	21.7663	22.036	21.1479	22.208	32.3431	32.4193	32.5374	32.9135	32.865	32.9448	32.4524	32.6677	32.742	28.5085	28.2839	28.836	26.9261	27.2576	25.4886	28.5686	28.8953	28.8191	biosynthetic process;cellular biosynthetic process;cellular component assembly;cellular component assembly at cellular level;cellular component organization;cellular component organization at cellular level;cellular component organization or biogenesis;cellular component organization or biogenesis at cellular level;cellular macromolecular complex assembly;cellular macromolecular complex subunit o…
A0A024R0L5;A8MT37;M0QYV0;P49840;Q68D16;F5H7D7	A8MT37	Glycogen synthase kinase-3 alpha	GSK3A;DKFZp686D0638	11.9643	11.9267	11.9162	11.9383	11.8184	11.9776	12.0378	12.0907	12.0685	NaN	NaN	NaN	NaN	20.3002	NaN	NaN	NaN	NaN	17.9213	16.9475	18.3052	18.2411	18.3626	19.3646	19.591	18.8657	20.4519	27.827	27.6082	27.7394	27.3386	27.4558	27.3686	28.3615	28.0592	28.1485	24.7825	22.8998	23.2571	20.5347	20.9712	18.6305	24.6778	23.666	23.8946	activation of signaling protein activity involved in unfolded protein response;anatomical structure development;anatomical structure morphogenesis;biological regulation;carbohydrate metabolic process;cardiac chamber morphogenesis;cardiac left ventricle morphogenesis;cardiac ventricle morphogenesis;cell surface receptor linked signaling pathway;cellular carbohydrate metabolic process;cellular gluc…
A8MT40;B3KU99;B4DZL5;B7ZAR9;H3BQG3;H3BU60;H3BUH3;H3BV59;Q8NCN5;Q9NWE6;E7EMA7	A8MT40	Pyruvate dehydrogenase phosphatase regulatory subunit, mitochondrial	PDPR	10.9735	10.8985	10.8704	11.0214	11.0399	11.0565	11.0348	11.2093	11.2129	NaN	NaN	NaN	NaN	19.3473	NaN	NaN	NaN	NaN	14.8055	15.1265	14.7494	15.4602	15.5886	NaN	NaN	14.1585	15.1768	28.8191	29.0625	28.9864	29.5883	29.4637	29.6072	29.3194	29.038	29.0287	23.4564	23.4176	23.3998	21.8432	22.0459	20.6529	23.9355	23.8185	24.3396	amine catabolic process;amine metabolic process;biological regulation;carboxylic acid catabolic process;carboxylic acid metabolic process;catabolic process;cellular amine metabolic process;cellular amino acid catabolic process;cellular amino acid metabolic process;cellular catabolic process;cellular ketone metabolic process;cellular metabolic process;cellular nitrogen compound metabolic process;c…
A0A024R739;A8MTK3;B7Z7M5;H7C4C7;Q5MJ32;Q5MJ34;Q5MJ35;Q9NUX5;V9GY10;H0Y3L4;H0Y7G8;H7BXH1;Q9NUX5-2	A8MTK3	Protection of telomeres protein 1	POT1	9.87046	9.91897	9.81413	10.0579	10.0658	9.97342	9.89779	9.91191	9.72681	NaN	NaN	NaN	NaN	NaN	18.8072	NaN	NaN	NaN	15.3114	15.2077	15.7163	NaN	13.717	16.0218	NaN	NaN	15.9092	NaN	NaN	NaN	NaN	NaN	NaN	NaN	NaN	25.6423	19.2565	19.7014	NaN	16.7672	18.0058	15.8702	20.4535	NaN	21.1205	anatomical structure homeostasis;biological regulation;biosynthetic process;cellular biosynthetic process;cellular component assembly;cellular component assembly at cellular level;cellular component organization;cellular component organization at cellular level;cellular component organization or biogenesis;cellular component organization or biogenesis at cellular level;cellular macromolecule bios…
A8MTM1;E9PQ63;P16152;B4DFK7	A8MTM1	Carbonyl reductase [NADPH] 1	CBR1	9.90369	9.90024	9.88058	9.95727	10.0586	10.098	9.9788	9.94078	9.90138	23.6244	23.6206	23.8239	23.1503	23.321	23.5642	23.7343	23.6525	24.4302	21.5409	21.8559	22.0638	20.7435	21.1804	21.2501	21.7508	21.5563	22.5677	32.9972	33.1076	33.1162	32.7195	32.9351	32.5674	33.5367	33.4019	33.6468	29.0514	28.9105	29.1097	26.6203	27.221	25.13	29.4447	29.5944	29.9117	cellular ketone metabolic process;cellular metabolic process;cellular process;cofactor metabolic process;drug metabolic process;fat-soluble vitamin metabolic process;metabolic process;quinone cofactor metabolic process;small molecule metabolic process;vitamin K metabolic process;vitamin metabolic process
A8MU27;A8MUA9;P55854;B4DUW4;H7BZT4;P61956;P61956-2;Q6EEV6	A8MU27	Small ubiquitin-related modifier 2;Small ubiquitin-related modifier 3	SUMO2;SUMO3	12.7843	12.656	12.6785	12.6149	12.7574	12.5864	12.6393	12.6297	12.6647	22.9101	23.1083	22.978	23.2782	23.362	22.7132	23.2475	23.1777	22.698	24.0161	24.2135	24.0363	24.0998	24.1578	23.7551	24.5431	23.6079	24.4794	32.6898	32.5701	32.7672	31.541	32.0461	32.2854	32.0185	32.6749	32.0414	31.584	31.4325	31.7701	29.1927	29.307	27.9393	31.2387	31.791	31.3701	biological regulation;cellular localization;cellular macromolecule localization;cellular macromolecule metabolic process;cellular metabolic process;cellular process;cellular protein localization;cellular protein metabolic process;localization;macromolecule localization;macromolecule metabolic process;macromolecule modification;metabolic process;negative regulation of biological process;negative r…
A0A024R0Q7;A8MU39;B2R6R6;B4DDZ8;B4DLP6;B7Z1I1;H0YDU8;P53041;Q53FR0;Q59F46;Q9BPW0	A8MU39	Serine/threonine-protein phosphatase;Serine/threonine-protein phosphatase 5	PPP5C	10.4783	10.4141	10.3645	10.7153	10.6233	10.6926	10.5179	10.5223	10.6636	21.6026	21.8108	21.6173	21.7627	21.7028	21.7706	21.7367	21.7013	22.048	18.6998	18.9229	19.0054	18.7227	18.436	18.9769	19.3087	18.555	19.6297	30.5255	30.4894	30.3913	30.2449	30.2201	30.2008	30.5303	30.4507	30.6894	25.847	25.7058	25.7215	23.4848	23.9112	22.2236	25.9793	26.0855	26.2369	biological regulation;biosynthetic process;cell cycle phase;cell cycle process;cellular biosynthetic process;cellular component organization;cellular component organization at cellular level;cellular component organization or biogenesis;cellular component organization or biogenesis at cellular level;cellular macromolecule biosynthetic process;cellular macromolecule metabolic process;cellular meta…
A0A024QZY1;A8MU58;B2R7M3;F8W950;F8WCL2;Q13155	A8MU58	Aminoacyl tRNA synthase complex-interacting multifunctional protein 2	AIMP2;JTV1	11.7901	11.7425	11.7875	11.6199	11.6949	11.6431	11.814	11.825	11.8375	23.2891	21.9706	22.8871	NaN	NaN	NaN	22.7603	22.6044	22.3969	21.1441	20.3371	20.8913	19.6725	19.5476	19.9935	20.4317	19.7329	21.1163	31.5706	31.6757	31.5023	31.7509	31.6274	31.6423	31.6619	31.7053	31.6704	27.6875	27.6039	27.6036	25.461	25.7954	23.8647	27.7147	27.957	28.0083	amine metabolic process;amino acid activation;apoptosis;carboxylic acid metabolic process;cell death;cell differentiation;cellular amine metabolic process;cellular amino acid metabolic process;cellular developmental process;cellular ketone metabolic process;cellular macromolecule metabolic process;cellular metabolic process;cellular nitrogen compound metabolic process;cellular process;death;devel…
A8MUD9;C9JIJ5;C9JZ88;D3DWG1;O95036;P18124	A8MUD9	60S ribosomal protein L7	RPL7	13.912	13.7857	13.7807	13.7684	13.8641	13.7594	13.784	13.6579	13.7073	27.3838	27.4382	27.3787	27.6039	27.6572	27.5596	26.9759	27.1212	27.01	25.4883	25.8156	25.5641	25.8935	25.5531	25.6447	25.3562	24.9591	25.7201	34.4389	34.3397	34.5421	34.0179	34.1799	34.0179	34.4479	34.3001	34.4667	30.959	30.5915	30.9883	28.5298	28.8967	27.4066	30.7545	30.9771	31.1618	biosynthetic process;catabolic process;cellular biosynthetic process;cellular catabolic process;cellular component biogenesis;cellular component biogenesis at cellular level;cellular component disassembly;cellular component disassembly at cellular level;cellular component organization;cellular component organization at cellular level;cellular component organization or biogenesis;cellular componen…
A8MUH2;P18859;Q6IB54;Q6NZ59	A8MUH2	ATP synthase-coupling factor 6, mitochondrial	ATP5J	10.4922	10.4288	10.5081	10.3575	10.458	10.3986	10.3332	10.3363	10.4556	21.573	21.8744	21.6248	21.5865	21.5588	21.5694	21.3402	21.6636	21.4565	19.7304	22.0712	21.7741	20.2008	19.5949	21.0284	21.0793	20.2637	22.2553	31.046	31.0473	30.9042	31.4248	31.5237	31.2866	30.825	30.9233	30.7045	28.9611	28.6234	28.7786	26.834	27.6193	25.7451	28.4637	28.8262	28.5523	ATP biosynthetic process;ATP catabolic process;ATP metabolic process;ATP synthesis coupled proton transport;biosynthetic process;catabolic process;cation transport;cellular biosynthetic process;cellular catabolic process;cellular metabolic process;cellular nitrogen compound biosynthetic process;cellular nitrogen compound catabolic process;cellular nitrogen compound metabolic process;cellular proc…
A8MUS3;B9EJE3;H7BY10;K7EJV9;K7EMA7;K7ERT8;O95014;P62750;Q53RC5;A8MXA8	A8MUS3	60S ribosomal protein L23a	RPL23A	13.9393	13.865	13.8672	13.7841	13.8611	13.8022	13.8462	13.8207	13.7674	25.015	25.0536	25.0508	24.5084	24.5768	24.1359	24.6947	24.4897	24.7165	24.4801	24.3912	24.6005	23.6299	23.7978	23.7185	24.4335	23.7111	24.7358	33.5785	33.4394	33.6066	33.0912	33.3178	33.0886	33.3692	33.5691	33.3398	31.1087	30.82	31.151	28.4833	29.0894	27.2152	30.8253	31.1967	31.1464	biosynthetic process;catabolic process;cell proliferation;cellular biosynthetic process;cellular catabolic process;cellular component disassembly;cellular component disassembly at cellular level;cellular component organization;cellular component organization at cellular level;cellular component organization or biogenesis;cellular component organization or biogenesis at cellular level;cellular mac…
A8MUT6;B4DF78;B4E2H8;B7Z3U2;B7Z647;B9EGL1;C9IYP1;C9J110;C9JCP6;C9JN61;C9JUA9;E7EQD7;F2Z2L0;F8W750;H7C166;K7EQM6;P78352;Q12959;Q3ZCU5;Q59FC4;Q6PJH1;Q8N3T5;E7ETS7;E7EWL7;E9PG21;Q12959-2;Q12959-3;Q12959-4;Q12959-5;Q12959-6;Q12959-7	A8MUT6	Disks large homolog 1	DLG1	11.4949	11.4659	11.4516	11.2596	11.3418	11.221	11.4559	11.5305	11.4965	20.3837	20.5653	20.2594	20.4577	NaN	20.1505	20.4873	NaN	20.0552	16.5951	17.9138	16.6477	16.7664	16.5241	17.0565	17.3694	16.1731	17.9377	28.9785	29.0125	28.8937	28.9615	28.9799	29.1478	28.8358	28.6266	28.7336	23.9141	23.7752	23.4136	22.175	22.068	20.9746	23.8991	23.2843	23.9045	actin cytoskeleton organization;actin filament organization;actin filament-based process;alpha-amino-3-hydroxy-5-methyl-4-isoxazole propionate receptor clustering;anatomical structure morphogenesis;axon guidance;behavior;biological adhesion;biological regulation;cell adhesion;cell communication;cell cycle checkpoint;cell junction assembly;cell junction organization;cell part morphogenesis;cell pr…
A8MV33;F2Z2Y4;G1UI32;O00764;V9HWC3;F2Z3F8;O00764-2;O00764-3	A8MV33	Pyridoxal kinase	PDXK;HEL-S-1a	9.65234	9.72247	9.71989	9.65591	9.52937	9.73959	9.93083	9.94235	9.89831	21.6006	21.2065	20.9273	20.5723	20.499	20.379	21.4197	20.7623	21.5527	19.7419	19.7701	18.9689	18.2675	18.9667	18.3353	19.4118	19.1713	20.3658	30.6691	30.9059	30.7803	30.4845	30.0992	30.2661	30.4682	30.8196	30.5763	26.8873	26.9573	27.0854	24.9458	24.8606	22.8923	26.7257	27.1498	27.1183	biosynthetic process;cell proliferation;cellular biosynthetic process;cellular metabolic compound salvage;cellular metabolic process;cellular process;coenzyme biosynthetic process;coenzyme metabolic process;cofactor biosynthetic process;cofactor metabolic process;heterocycle metabolic process;metabolic process;pyridoxal 5'-phosphate salvage;pyridoxal phosphate biosynthetic process;pyridoxal phosp…
A8MV53;C9J3W3;C9JHF7;H7C446;Q9NQ55;C9J3F9;C9JW41;Q9NQ55-2	A8MV53	Suppressor of SWI4 1 homolog	PPAN	8.91959	8.85303	8.88366	9.1448	9.14586	9.19547	9.14159	9.25484	9.16419	23.9204	23.9569	24.1318	24.328	24.3478	24.4469	23.7488	23.6313	23.824	21.1461	21.6694	22.3179	21.7565	21.7307	21.9545	21.4369	20.7946	22.0829	28.1573	28.3402	28.1867	28.5797	28.5629	28.6572	28.2042	28.1982	28.5435	24.0686	23.9974	23.8606	22.037	22.6075	20.7744	23.9309	23.9701	24.2869	activation of adenylate cyclase activity;activation of phospholipase C activity;activation of phospholipase C activity by G-protein coupled receptor protein signaling pathway coupled to IP3 second messenger;biological regulation;calcium-mediated signaling;cell surface receptor linked signaling pathway;cellular macromolecule metabolic process;cellular metabolic process;cellular nitrogen compound m…
A0A024RAY1;A8MV73;B3KNI7;B3KQF8;B4DRL6;B4E2A2;F5GYR7;F5GZ10;F5GZ98;F5H1K9;F5H221;F5H2H9;F5H2W9;F5H3C4;F5H502;F5H592;F5H6X8;F5H8I0;F8WE35;Q6VMQ6;F5GX74;G3V1U0;Q6VMQ6-2	A8MV73	Activating transcription factor 7-interacting protein 1	ATF7IP	11.2597	11.3158	11.1265	10.6969	10.638	10.5641	11.898	11.9372	11.926	NaN	21.0617	20.9917	20.931	21.2055	21.3721	21.7071	21.5053	21.1147	15.792	16.4542	17.6568	17.7877	17.091	17.426	18.8857	17.3987	18.044	NaN	26.1788	26.3153	26.3942	26.4697	26.4423	26.2734	26.2492	26.5223	21.0713	20.1757	20.9344	18.6709	19.0615	15.7779	20.2199	21.5788	21.8564	biological regulation;biosynthetic process;cellular biosynthetic process;cellular macromolecule biosynthetic process;cellular macromolecule metabolic process;cellular metabolic process;cellular nitrogen compound metabolic process;cellular process;DNA alkylation;DNA metabolic process;DNA methylation;DNA modification;interspecies interaction between organisms;macromolecule biosynthetic process;macr…
A0A087WU32;A8MVM1;C9JXR7;P42574;Q5HYI3;F5H531	A8MVM1	Caspase-3;Caspase-3 subunit p17;Caspase-3 subunit p12	CASP3	10.3244	10.2445	10.2483	10.2057	10.2015	10.3156	10.2038	10.1597	10.1717	NaN	NaN	NaN	NaN	19.133	NaN	NaN	NaN	NaN	NaN	17.1826	17.7628	16.8418	17.0905	NaN	NaN	NaN	NaN	27.2762	27.2281	26.6603	26.5803	26.9506	NaN	27.2775	27.0882	27.1007	23.5307	23.3868	23.3112	20.7276	21.4616	17.1478	23.2666	23.7122	23.63	activation of caspase activity;activation of caspase activity by cytochrome c;apoptosis;biological regulation;catabolic process;cell death;cell surface receptor linked signaling pathway;cellular catabolic process;cellular component organization;cellular component organization or biogenesis;cellular macromolecule catabolic process;cellular macromolecule metabolic process;cellular membrane organiza…
A0A024RCG3;A8K067;A8MVQ3;C9JLN0;E9PRS8;P49589;Q59HE5;B4DKY1;E9PLP0;P49589-2;P49589-3	A8MVQ3	Cysteine--tRNA ligase, cytoplasmic	CARS	9.35072	9.29326	9.29734	9.55971	9.76125	9.54379	9.46379	9.49171	9.40339	22.2721	22.0176	22.3232	22.6739	22.6178	22.4909	22.5273	22.6851	22.6327	18.36	18.4905	18.784	19.5017	19.2437	19.0937	19.3494	18.8593	19.7505	30.9244	30.8522	30.7922	30.7289	30.7113	30.462	31.3435	31.4778	31.4366	25.5423	25.4312	25.5162	23.0657	23.9964	21.2832	25.9886	26.4845	26.5435	amine metabolic process;amino acid activation;carboxylic acid metabolic process;cellular amine metabolic process;cellular amino acid metabolic process;cellular ketone metabolic process;cellular macromolecule metabolic process;cellular metabolic process;cellular nitrogen compound metabolic process;cellular process;cysteinyl-tRNA aminoacylation;macromolecule metabolic process;metabolic process;ncRN…
A0A024RCB2;A8MVT4;A8MYK1;B2R9J4;H7C2P7;Q16540;A6NJD9	A8MVT4	39S ribosomal protein L23, mitochondrial	MRPL23	10.1583	10.1225	10.1934	10.1682	10.1085	10.2061	10.1066	9.88817	10.1405	19.8243	NaN	NaN	NaN	NaN	NaN	19.776	NaN	NaN	18.7228	16.7525	17.5051	16.9175	18.1756	NaN	18.445	16.7883	17.4158	28.737	28.7917	29.1161	29.2105	29.1605	29.2626	29.2709	28.855	29.0192	25.6074	25.4043	25.9822	23.8294	24.1424	22.3882	25.9649	25.9085	26.0298	biosynthetic process;cellular biosynthetic process;cellular macromolecule biosynthetic process;cellular macromolecule metabolic process;cellular metabolic process;cellular process;cellular protein metabolic process;macromolecule biosynthetic process;macromolecule metabolic process;metabolic process;primary metabolic process;protein metabolic process;translation
A8MVZ6;Q96G01;F8W113;Q96G01-3	A8MVZ6	Protein bicaudal D homolog 1	BICD1;GLYAT	9.49331	9.24049	9.49676	8.88057	8.98227	8.98906	9.27819	9.30738	9.35681	NaN	NaN	NaN	NaN	NaN	NaN	NaN	NaN	18.9614	NaN	16.4333	15.3251	NaN	NaN	NaN	NaN	NaN	15.7957	NaN	28.1525	NaN	NaN	NaN	NaN	NaN	NaN	NaN	NaN	22.3061	NaN	20.3343	19.2196	NaN	NaN	NaN	NaN	anatomical structure morphogenesis;biological regulation;cellular component assembly;cellular component assembly at cellular level;cellular component movement;cellular component organization;cellular component organization at cellular level;cellular component organization or biogenesis;cellular component organization or biogenesis at cellular level;cellular localization;cellular macromolecular co…
A0A024QZ64;A0A024R145;A0A087WXX2;A8K430;A8MVZ9;B7Z1H6;B7Z1L5;B7Z1N6;B7Z1Y2;B7Z1Z9;B7Z3K7;B7Z3K9;C9J8F3;J3KSV6;J3QKK1;J3QKP5;K7EKH5;P05062;P09972;Q5T7D5;Q8NHT3	A8MVZ9	Fructose-bisphosphate aldolase C	ALDOC	9.1724	9.24219	9.41367	9.13842	9.36035	9.1254	9.26414	9.2674	9.13753	28.1616	28.4197	28.3424	28.2531	27.7533	28.2111	28.2961	28.3405	28.3232	25.5355	25.9171	25.876	25.4842	25.4132	25.7056	26.0116	25.5341	26.3334	31.731	31.7331	31.6988	31.1292	31.3743	31.1947	31.7452	31.7088	31.7512	27.785	27.4233	27.6241	24.8329	25.5071	23.2727	27.4768	27.8302	27.9191	alcohol biosynthetic process;alcohol catabolic process;alcohol metabolic process;biological regulation;biosynthetic process;carbohydrate biosynthetic process;carbohydrate catabolic process;carbohydrate metabolic process;catabolic process;cellular biosynthetic process;cellular carbohydrate biosynthetic process;cellular carbohydrate catabolic process;cellular carbohydrate metabolic process;cellular…
A8MW50;C9J7H8;D6NKH9;F5H155;F5H245;F5H5G7;F5H793;G3XAP5;G9BCY7;G9BCY8;P07195;P07864;Q5U077;Q6ZMR3	A8MW50	L-lactate dehydrogenase A chain;L-lactate dehydrogenase;L-lactate dehydrogenase B chain;L-lactate dehydrogenase	LDHA;HEL-S-133P;LDHB	14.1222	14.0439	14.0864	14.0095	14.0507	13.9705	14.0286	14.0167	13.9921	27.4847	27.4381	27.5549	26.743	27.2589	27.3035	27.1849	26.8199	27.2919	25.3244	24.9972	25.7805	25.1007	25.1022	24.7188	24.9731	24.4003	25.7262	37.3058	37.2438	37.2656	36.7427	36.7386	36.6673	37.0841	37.1153	37.0218	33.1549	32.9178	33.6583	30.5392	30.8228	29.7716	32.9425	33.3461	33.4169	alcohol catabolic process;alcohol metabolic process;carbohydrate catabolic process;carbohydrate metabolic process;carboxylic acid metabolic process;catabolic process;cellular carbohydrate catabolic process;cellular carbohydrate metabolic process;cellular ketone metabolic process;cellular metabolic process;cellular process;generation of precursor metabolites and energy;glucose catabolic process;gl…
A8MWP7;B4DFG1;B4DKJ7;B7Z9N2;C9JN83;C9JW55;F8W808;H0Y8T0;P41227;Q6P4J0;Q9BSU3;A6NM98	A8MWP7	N-alpha-acetyltransferase 10	NAA10	11.7244	11.7481	11.6539	11.6547	11.7747	11.7127	11.7124	11.7035	11.7495	22.5695	22.3075	22.5558	22.5187	22.5603	22.5709	22.3953	22.3991	22.6418	20.5941	20.493	20.7971	20.5983	20.9166	20.8391	20.8737	20.0761	21.0092	31.2581	31.1263	31.1951	31.1386	31.2701	31.267	31.1418	31.0948	31.1185	27.4482	27.1442	27.5997	25.2844	25.6548	23.7149	27.2608	27.4352	27.6214	cellular component organization;cellular component organization at cellular level;cellular component organization or biogenesis;cellular component organization or biogenesis at cellular level;cellular macromolecule metabolic process;cellular metabolic process;cellular nitrogen compound metabolic process;cellular process;cellular protein metabolic process;DNA conformation change;DNA metabolic proc…
A0A024R1X2;A8MWR2;J3QKM5;Q8TF74	A8MWR2	WAS/WASL-interacting protein family member 2	WIPF2;WIRE	8.50113	8.46403	8.39345	8.56363	8.51875	8.49351	8.85141	8.85884	8.88213	NaN	NaN	NaN	NaN	NaN	19.0832	NaN	NaN	NaN	15.6533	15.2657	15.985	15.379	15.3406	16.1983	15.6812	15.2541	16.0832	27.332	27.3337	27.2546	NaN	27.0324	27.2121	27.3672	27.1078	27.2966	22.5981	21.9352	22.3634	18.8846	20.0687	18.6474	22.9425	22.7334	22.9298
A8MX29;A8MZ87;C9JHT2;E9PI24;E9PM83;E9PP09;E9PQ02;Q9H0B6;Q9H0B6-2	A8MX29	Kinesin light chain 2	KLC2	10.0421	10.0715	9.92202	10.3796	10.1349	10.4076	10.1621	10.231	10.2703	21.966	21.708	21.8306	22.1108	21.9489	21.9376	21.9945	21.9612	21.8735	18.7579	18.8334	18.3786	18.4591	18.727	18.8049	19.0475	18.4973	19.0211	28.8939	29.1758	29.1333	28.8865	28.9026	28.5817	28.7184	28.7503	28.8316	23.9211	23.8466	24	21.6176	22.0129	20.0025	23.3826	23.7149	23.7945	biological regulation;blood coagulation;coagulation;hemostasis;multicellular organismal process;regulation of biological quality;regulation of body fluid levels
A8MX75;B4E0F6;E7EVE9;K7EIT8;K7EKF3;K7ENL1;P18074;Q2TB79;Q6ZNQ5;E9PM96;P18074-2	A8MX75	TFIIH basal transcription factor complex helicase XPD subunit	ERCC2	10.3269	10.4321	10.4574	10.4001	10.2444	10.2523	10.6988	10.711	10.7114	NaN	19.6017	19.2064	NaN	NaN	NaN	NaN	NaN	NaN	14.7782	16.3756	15.9572	15.2548	14.4026	NaN	15.5917	14.8841	NaN	26.9378	27.0772	27.1504	27.2835	27.389	27.0128	27.168	27.0674	27.0755	21.5282	21.0894	21.8088	19.9661	20.5968	17.9555	22.302	22.3593	22.2013	biological regulation;biosynthetic process;catabolic process;cell cycle checkpoint;cell differentiation;cellular biosynthetic process;cellular catabolic process;cellular developmental process;cellular macromolecule catabolic process;cellular macromolecule metabolic process;cellular metabolic process;cellular nitrogen compound metabolic process;cellular process;cellular protein metabolic process;c…
A8MXB6;C9JMB8;C9JY58;E5KLJ5;E5KLJ6;E5KLJ7;E5KLJ9;E5KLK0;E5KLK1;E5KLK2;E5KLL9;E5KLM0;E5KLM1;E5KLM2;H7C141;H7C321;H7C3G2;O60313;Q6PEK6;O60313-2	A8MXB6	Dynamin-like 120 kDa protein, mitochondrial;Dynamin-like 120 kDa protein, form S1	OPA1	11.805	11.7301	11.7256	11.5569	11.6065	11.567	11.5763	11.5967	11.5907	24.5342	24.6259	24.6195	24.4172	24.4128	24.432	24.2584	24.202	24.1279	20.7059	20.9725	21.0298	20.5011	20.3299	20.7341	20.8646	20.2081	20.7304	32.1221	32.0691	32.0807	32.6216	32.5108	32.5023	31.8343	31.7783	31.7489	26.5256	26.128	26.4765	24.6604	24.9785	23.197	26.1858	26.4319	26.3888	apoptosis;axon cargo transport;axon transport of mitochondrion;biological regulation;cell death;cellular component movement;cellular component organization;cellular component organization at cellular level;cellular component organization or biogenesis;cellular component organization or biogenesis at cellular level;cellular membrane fusion;cellular membrane organization;cellular process;cytoskelet…
A0A024RDK8;A8MXB9;C9J660;C9JL30;E9PBT8;E9PG02;F8WA42;F8WES7;F8WEV7;F8WEX5;H7C3B2;J3KQJ1;J3QT17;Q75LP3;Q8NBJ7;Q8NBJ7-2;Q8NBJ7-3;Q8NBJ7-4;Q8NBJ7-5	A8MXB9	Sulfatase-modifying factor 2	SUMF2;DKFZP566I1024	11.8299	11.9461	11.9885	11.9667	11.9631	12.0396	12.0031	11.9936	11.9714	21.9462	21.9838	22.3897	22.2843	22.4427	22.4801	21.8299	21.8573	22.1031	19.9779	19.9004	20.7731	20.0684	20.1743	20.5862	20.4025	18.8342	20.9304	30.1007	30.1579	30.3971	30.1923	30.4701	30.4378	30.0947	29.9844	30.1185	26.3348	26.074	26.6345	24.3886	24.7369	23.4302	26.1088	26.3522	26.398
A8MXE0;C9JCP0;C9JFJ1;C9JIG4;C9JN43;C9JX45;E7ENX0;E7EPI9;E7ERI1;O15460;Q05DA4;Q5HYD8;H7BZL9;O15460-2	A8MXE0	Prolyl 4-hydroxylase subunit alpha-2	P4HA2;DKFZp686M0919	10.2612	10.3109	10.2951	9.92363	10.0758	9.90763	10.1667	10.2751	10.1548	20.6105	20.5993	20.5076	NaN	20.4298	20.4582	20.4262	20.4746	20.3403	17.4378	17.3144	17.5591	14.8665	16.8807	18.6846	17.6084	16.9511	17.77	28.8463	28.6526	28.715	28.9509	28.9814	28.9973	28.7428	28.5904	28.5533	25.0186	23.0691	23.6715	21.6001	22.0461	21.5665	23.2117	23.2402	23.5945
A8MXE8;Q7Z5J4;A8MTC3;C9JWB0;E7ETW1;E7EVZ3;Q7Z5J4-2;Q7Z5J4-3;Q7Z5J4-4	A8MXE8	Retinoic acid-induced protein 1	RAI1	8.9434	8.8861	8.81283	8.44078	8.41638	8.74979	9.1027	9.11856	8.97683	20.0509	20.0031	20.2529	NaN	NaN	NaN	20.329	20.2181	20.2643	15.4443	15.9612	16.058	12.9768	12.3023	13.3873	16.197	15.9793	16.5323	NaN	NaN	28.5175	28.4506	28.7916	NaN	28.5977	28.2892	28.478	21.9142	21.532	22.2086	20.2403	20.6334	18.8925	21.8126	22.2643	22.2539
A0A024RCC9;A8MXH2;B4DS05;B7ZAC7;B7ZAK9;B7ZB83;C9J1B1;C9J6D1;C9JZI7;E9PJJ2;E9PKI2;E9PKT8;E9PNJ7;E9PNW0;E9PP22;E9PS34;H0YCI4;Q99733;A8MZ22;F5HFY4	A8MXH2	Nucleosome assembly protein 1-like 4	NAP1L4	11.028	11.0393	11.0517	11.0037	11.1404	11.0481	11.0698	11.0492	10.9886	24.0028	24.2627	24.4232	24.2982	24.3653	24.2917	24.1402	24.0166	23.9686	21.9325	22.1925	22.5145	21.9179	22.027	22.3253	22.3161	21.2814	22.6946	32.8552	32.8167	32.8464	32.1667	32.3262	31.9903	32.6324	32.6695	32.6866	28.6981	28.665	28.7926	26.2115	26.5839	24.6541	28.6812	29.1832	29.3033	cellular component assembly;cellular component assembly at cellular level;cellular component organization;cellular component organization at cellular level;cellular component organization or biogenesis;cellular component organization or biogenesis at cellular level;cellular macromolecular complex assembly;cellular macromolecular complex subunit organization;cellular process;chromatin organization…
A0A024R4M0;A5D904;A8MXK4;B5MCT8;B7Z732;C9JM19;F2Z3C0;P46781	A8MXK4	40S ribosomal protein S9	RPS9	13.3952	13.4413	13.4384	13.2303	13.3251	13.2805	13.3725	13.3742	13.4292	27.1473	27.0428	27.1046	27.343	27.3266	27.3567	26.8618	26.8837	27.3434	25.4678	25.7854	25.834	25.6459	25.5679	26.0054	25.7684	25.2156	26.301	33.6223	33.5742	33.9201	33.1854	33.3334	33.3287	33.7155	33.8185	33.823	30.4319	30.0837	30.4981	27.7199	28.1299	26.7175	30.1609	30.5906	30.5849	biological regulation;biosynthetic process;catabolic process;cellular biosynthetic process;cellular catabolic process;cellular component disassembly;cellular component disassembly at cellular level;cellular component organization;cellular component organization at cellular level;cellular component organization or biogenesis;cellular component organization or biogenesis at cellular level;cellular …
A4UCS7;A8MWR8;A8MXL6;E7ERC8;P55735;Q53GB2;Q59FA6;A8MV37	A8MXL6	Protein SEC13 homolog	SEC13	11.1111	11.0859	11.1804	10.9545	11.049	11.0424	11.0226	11.0283	11.1354	NaN	NaN	NaN	NaN	NaN	NaN	NaN	NaN	NaN	19.1427	19.3245	19.0409	19.3423	19.5642	19.4776	19.443	19.2731	19.9748	31.7633	31.7459	31.5904	31.8255	32.1154	31.4477	31.4203	31.4553	31.6251	28.2071	27.9215	27.9871	26.0898	26.6725	24.3658	27.6883	28.1338	28.2961	antigen processing and presentation;antigen processing and presentation of peptide antigen;antigen processing and presentation of peptide antigen via MHC class I;carbohydrate metabolic process;cell cycle phase;cell cycle process;cellular carbohydrate metabolic process;cellular component organization;cellular component organization at cellular level;cellular component organization or biogenesis;ce…
A8MXP8;H0YL43;Q14257;F8WCY5	A8MXP8	Reticulocalbin-2	RCN2	11.4857	11.3542	11.5542	11.4889	11.6258	11.5725	11.3331	11.2669	11.2641	21.5333	21.1839	21.3447	21.091	21.1351	21.2095	20.9446	21.1813	20.7613	19.8846	19.6159	19.8589	18.5582	19.2933	19.4583	18.9954	18.5882	19.3816	29.961	29.8525	30.0966	30.286	30.3517	30.2214	29.7874	29.7084	29.571	26.3768	25.9675	26.3808	24.4319	24.7457	23.1595	25.906	26.2465	26.0825
A8MXP9;D6R8Z5;D6R991;D6R9F3;D6RB45;D6RBS2;D6RCM3;D6REK4;D6REM6;H0Y8T4;P43243;Q68D11;Q68E03;B3KM87;D6RAM9;D6RAY2;D6RBI2;D6RBK5;D6RE02	A8MXP9	Matrin-3	MATR3;DKFZp686K23100	11.8984	11.8534	11.8667	11.6902	11.7874	11.8059	11.8276	11.788	11.7136	26.3928	26.4628	26.5679	26.4749	26.4834	26.4381	26.228	26.3656	26.1644	23.2293	23.646	23.3119	22.8847	22.7782	23.4874	23.218	22.9805	23.0672	34.7435	34.6766	34.8007	34.9116	34.9226	34.7599	34.2371	34.4389	34.312	29.4138	29.3467	29.5748	27.8884	27.9407	26.908	28.8829	29.437	29.1057
A8MYB8;B3KSJ6;C9JKT2;C9JMC5;E9PNN6;I3L1H6;I3L3I9;I3L3W9;I3L4E5;P30838;Q6PKA6;Q8N9T9;E7ERM4;H0Y3F3	A8MYB8	Aldehyde dehydrogenase, dimeric NADP-preferring;Aldehyde dehydrogenase	ALDH3A1	7.81194	7.84691	8.03707	8.05693	8.03707	8.15958	8.00538	7.9737	7.87049	NaN	NaN	NaN	NaN	NaN	NaN	NaN	NaN	19.6025	15.1193	NaN	NaN	NaN	NaN	NaN	NaN	NaN	17.6412	27.2155	26.9303	27.4576	26.6946	NaN	NaN	NaN	NaN	NaN	22.5988	22.8095	23.5196	19.3407	18.6908	17.0262	20.4631	20.559	20.7946	cellular aldehyde metabolic process;cellular metabolic process;cellular process;metabolic process
A0A087WTD7;A0A087WX73;A0A087WY36;A0A087X047;A8MYJ1;B0AZU4;B7ZW05;H0YK84;H0YLH1;H0YMW2;Q12802;E7EWV9;F5H8M3;H0Y4V5;H0YK18;H7BYL5;Q12802-2;Q12802-4	A8MYJ1	A-kinase anchor protein 13	AKAP13	9.93235	9.95208	9.87126	9.5076	9.5172	9.44843	9.94692	9.965	9.88277	23.6332	23.6796	23.659	23.5014	23.4816	23.7934	23.7231	23.6768	23.9034	18.6446	18.4232	18.8123	18.1161	18.1625	19.0574	20.3691	18.2613	19.5865	29.4213	29.5231	29.2942	28.4914	28.9529	28.4209	29.6565	29.5954	29.8805	22.6638	22.3731	22.6026	18.6266	19.9697	17.7127	22.8108	23.2785	23.5225	apoptosis;biological regulation;cell death;cell surface receptor linked signaling pathway;cellular process;cellular response to stimulus;death;enzyme linked receptor protein signaling pathway;induction of apoptosis;induction of apoptosis by extracellular signals;induction of programmed cell death;intracellular signal transduction;nerve growth factor receptor signaling pathway;positive regulation …
A0A024QZ68;A8MYQ9;B4DNC0;C9JBG0;C9JY26;E7ES60;H7C0Y7;J3QLC6;K7EIF2;K7EJW7;Q6NXT3;Q96PJ7;Q9BZG1;V9GY61;C9JI96;E9PEJ9;H0Y4D1;Q9BZG1-2	A8MYQ9	Ras-related protein Rab-34	RAB34	11.3929	11.4007	11.426	11.338	11.3258	11.4254	11.3886	11.4054	11.4056	20.2945	NaN	NaN	19.6923	20.1628	20.8541	19.7775	NaN	20.0111	18.464	16.8142	NaN	16.8953	17.5471	18.1447	18.1725	16.7228	18.8078	26.9967	27.1577	27.3461	27.4283	27.4205	27.8864	27.4997	27.3818	27.4276	23.4122	22.9291	23.4505	21.7218	21.7499	20.2545	23.6504	23.496	22.7779	biological regulation;cellular process;cellular response to stimulus;establishment of localization;establishment of protein localization;intracellular signal transduction;protein transport;regulation of biological process;regulation of cellular process;response to stimulus;signal transduction;small GTPase mediated signal transduction;transport
A8MYT4;B4DPV9;K7EIV6;K7EKH3;K7ENH3;M0R308;M0R386;Q8NEB9	A8MYT4	Phosphatidylinositol 3-kinase catalytic subunit type 3;Phosphatidylinositol 3-kinase	PIK3C3	10.9876	10.9493	10.9947	10.7734	10.7643	10.7595	10.8904	10.9035	10.7767	21.3416	21.3687	21.5045	21.2537	21.3338	21.5201	21.3629	21.4968	21.1388	18.083	18.1084	18.0533	17.3565	17.7521	18.0931	17.7732	17.5391	17.6984	27.4727	27.5438	27.3115	27.3232	27.552	27.8364	27.9449	27.7496	27.7518	22.2656	22.0559	22.1522	18.8719	20.29	18.6193	22.5258	22.709	22.6986	biological regulation;cell cycle;cell surface receptor linked signaling pathway;cellular process;cellular response to chemical stimulus;cellular response to endogenous stimulus;cellular response to hormone stimulus;cellular response to insulin stimulus;cellular response to organic substance;cellular response to peptide hormone stimulus;cellular response to stimulus;cytokinesis;defense response;en…
A8MYV2;B8ZZ08;B8ZZ09;B8ZZ10;B8ZZ12;D3DU41;F2Z322;F8WBC1;Q1W6G4;Q53G47;Q9NQ29;Q9NQ29-2;Q9NQ29-3	A8MYV2	Putative RNA-binding protein Luc7-like 1	LUC7L	9.79108	9.73683	9.76194	9.60812	9.79522	9.72592	9.89348	9.77713	9.75483	20.5099	20.6809	20.6657	20.6893	20.5143	20.7273	20.8402	20.6754	20.5755	18.2384	18.519	18.5709	18.2463	18.1017	18.5616	18.9651	18.2515	18.9579	28.5517	28.5222	29.0055	27.4761	27.4453	27.7559	28.1611	28.2395	28.2573	24.6719	24.2337	25.0202	20.422	21.3884	19.4955	24.483	24.8302	24.2169
A8MYV4;B4DIA9;B4DWH4;B7ZA76;Q8IX04;F5H6L6;H7BYD6;Q8IX04-2;Q8IX04-3;Q8IX04-4;Q8IX04-5	A8MYV4	Ubiquitin-conjugating enzyme E2 variant 3	UEVLD	10.5887	10.542	10.6267	10.5567	10.5824	10.4801	10.4011	10.5903	10.5077	19.1763	NaN	NaN	18.8323	NaN	19.2494	19.4841	NaN	19.8928	16.1296	NaN	16.4161	16.4239	NaN	16.5039	16.6014	14.9779	17.3508	27.7663	27.7927	27.7003	27.7348	27.4824	27.3853	27.9972	27.7419	27.7553	23.2804	23.0079	23.3073	20.2428	21.051	17.98	23.275	23.202	23.656	carbohydrate metabolic process;cellular carbohydrate metabolic process;cellular macromolecule metabolic process;cellular metabolic process;cellular process;cellular protein metabolic process;establishment of localization;establishment of protein localization;macromolecule metabolic process;macromolecule modification;metabolic process;primary metabolic process;protein metabolic process;protein mod…
A8MYZ9;B3KVW8;Q9BXW7;Q9BXW7-2	A8MYZ9	Cat eye syndrome critical region protein 5	CECR5	9.19564	9.3176	9.33277	9.26758	9.16486	9.14413	9.29813	9.43808	9.54324	NaN	NaN	NaN	23.556	NaN	NaN	NaN	NaN	23.4242	22.1986	16.554	16.1066	21.721	15.7962	16.5811	18.1344	16.5497	17.0488	29.2898	29.4122	29.4445	29.6076	29.6386	29.5299	29.1273	29.3575	29.3852	24.762	24.7936	25.3668	23.2422	23.5735	21.909	24.8754	25.1363	25.1755
A0A087WUV8;A0A087X2B5;A8MZ77;B4DNE1;B4DY23;I3L192;P35613;Q54A51;R4GMX5;R4GN83;I3L4S8;I3NI00;P35613-2;P35613-4	A8MZ77	Basigin	BSG;hEMMPRIN	13.0407	13.1053	13.1195	12.9466	12.8529	13.0127	13.1612	13.1806	13.1508	25.7824	25.8613	25.834	25.3205	25.3729	25.3911	25.1573	25.0369	25.2061	23.145	23.4187	23.3773	22.6671	22.6542	22.9487	22.9048	22.1401	23.402	31.8314	31.8218	31.6156	32.1282	31.927	32.01	31.5704	31.6687	31.6986	27.8833	27.6632	27.7902	26.3445	26.3404	24.9061	27.8199	28.0218	27.9835	biological regulation;blood coagulation;carboxylic acid metabolic process;cell migration;cell motility;cell surface receptor linked signaling pathway;cellular component movement;cellular ketone metabolic process;cellular metabolic process;cellular process;cellular response to stimulus;coagulation;hemostasis;immune system process;leukocyte migration;locomotion;metabolic process;monocarboxylic acid…
A8MZB2;P61599;A6NHA3	A8MZB2	N-alpha-acetyltransferase 20	NAA20	9.34434	9.07894	9.11084	9.06159	9.23397	9.00284	9.04678	9.1247	9.03839	NaN	NaN	19.9216	NaN	NaN	NaN	NaN	NaN	NaN	19.4704	18.3273	19.5805	17.3725	17.28	18.2266	18.7569	17.1401	18.3493	28.0684	28.2654	28.0541	27.9579	28.1063	27.934	28.4798	28.4676	28.7296	24.8157	25.1906	25.0585	22.6106	23.6679	20.5864	25.4585	25.6301	25.8053
A8CGI0;A8CGI1;A8MZF8;B9EGI2;H0Y7E2;H7C3G6;J3KSK7;J3KSW8;J3QRL2;K7EJ14;K7EL39;Q5ZEZ6;Q6WCQ1;Q8N236;Q96EE5;Q9Y6X7;U6FSN9;A8MW37;H7BZN9;Q6WCQ1-2;Q6WCQ1-3	A8MZF8	Myosin phosphatase Rho-interacting protein;Tyrosine-protein kinase receptor	MPRIP;Mprip-Ntrk1 fusion gene	11.6077	11.6481	11.7694	11.7285	11.4581	11.8385	11.8454	11.9387	11.818	21.86	21.9516	21.98	21.3494	21.1704	21.2097	21.1041	21.1158	21.3788	18.1868	18.5461	18.2515	17.123	15.97	16.9611	17.1065	17.0229	17.2168	29.6498	29.5878	29.5817	29.8322	29.8646	29.825	29.1696	29.0661	29.1713	23.7168	23.5921	23.7542	22.3255	22.6054	20.1478	22.7742	23.2101	23.196
A8MZF9;B4DIG2;J3KRL5;J3QKV7;J3QKW7;J3QL90;J3QR71;J3QRI9;P55039;Q59FW9	A8MZF9	Developmentally-regulated GTP-binding protein 2	DRG2	11.2861	11.285	11.2427	11.1402	11.2073	11.1036	11.3	11.315	11.4382	20.1713	20.2955	20.5116	20.0911	20.2933	19.8936	20.1413	NaN	NaN	17.3644	17.877	18.2201	16.9514	17.6314	17.1705	17.5664	16.3442	17.2697	27.1546	27.408	27.188	27.0383	27.1017	NaN	27.616	27.61	28.118	22.9504	22.7672	22.9608	20.4764	20.9157	NaN	23.4482	23.5392	23.9606	biological regulation;cellular process;cellular response to stimulus;regulation of biological process;regulation of cellular process;response to stimulus;signal transduction
A0A024R4N9;A9C4B9;B0V3J0;B4DT51;E7EQB3;Q9BSV6	A9C4B9	tRNA-splicing endonuclease subunit Sen34	TSEN34	9.87054	9.86126	9.93869	9.96115	9.90982	9.84279	9.80194	9.66462	9.8582	21.1472	20.6362	20.8583	20.7276	20.9413	21.3939	20.9257	20.4991	20.9872	19.3585	18.5828	19.6607	18.865	18.9578	19.226	18.0743	18.5538	19.3893	28.2886	28.2186	28.5214	28.6863	28.821	28.5738	27.9547	28.4434	28.0807	24.4357	24.2208	24.6902	22.629	23.0463	20.2844	24.2559	24.8027	24.8104	cellular macromolecule metabolic process;cellular metabolic process;cellular nitrogen compound metabolic process;cellular process;macromolecule metabolic process;metabolic process;mRNA metabolic process;mRNA processing;ncRNA metabolic process;ncRNA processing;nitrogen compound metabolic process;nucleic acid metabolic process;nucleobase-containing compound metabolic process;primary metabolic proce…
A9J4F5;O00488	A9J4F5	Zinc finger protein 593	ZNF593	9.67119	9.66369	9.7539	9.72082	9.85904	9.72505	9.82992	9.82235	9.76243	NaN	NaN	NaN	NaN	NaN	NaN	NaN	NaN	NaN	18.5442	18.3672	NaN	NaN	NaN	NaN	20.0239	17.7643	18.1679	NaN	26.2214	26.1431	26.3149	26.378	NaN	NaN	NaN	NaN	23.0623	23.2429	23.3776	21.9958	22.2053	NaN	22.5828	23.1018	22.8181	biological regulation;biosynthetic process;cellular biosynthetic process;cellular macromolecule biosynthetic process;cellular macromolecule metabolic process;cellular metabolic process;cellular nitrogen compound metabolic process;cellular process;macromolecule biosynthetic process;macromolecule metabolic process;metabolic process;negative regulation of biological process;negative regulation of bi…
A0A024QYZ8;A0A024R9Z8;A9YTQ3;E5RFG4;E5RGQ2;G3V143;P35869;A9YTQ3-2;A9YTQ3-3	A9YTQ3	Aryl hydrocarbon receptor;Aryl hydrocarbon receptor repressor	AHR;AHRR;hCG_1985585	11.7016	11.6864	11.5761	11.9395	12.0471	11.9552	11.7623	11.8143	11.7393	21.7893	21.6668	21.7554	22.9	22.8503	23.0521	21.9818	21.7946	22.235	18.4649	18.8594	19.091	19.9859	20.0184	20.5407	19.7226	19.441	19.9177	NaN	NaN	NaN	NaN	NaN	NaN	NaN	NaN	24.9682	18.9732	NaN	18.6655	16.3539	16.7074	15.2763	NaN	19.5955	20.4989	apoptosis;biological regulation;biosynthetic process;cell cycle;cell death;cellular biosynthetic process;cellular macromolecule biosynthetic process;cellular macromolecule metabolic process;cellular metabolic process;cellular nitrogen compound metabolic process;cellular process;death;induction of apoptosis;induction of apoptosis by extracellular signals;induction of programmed cell death;macromol…
A9Z1X7;B4DED5;B7Z7U0;E9PCT1;M0QXG5;M0R088;M0R1E7;Q8IYB3;Q8IYB3-2	A9Z1X7	Serine/arginine repetitive matrix protein 1	SRRM1	11.3769	11.3469	11.2314	11.1579	11.1859	11.0653	11.2985	11.3404	11.308	23.5607	23.6149	23.5883	23.1305	23.302	23.3957	23.3667	23.4441	23.3832	20.0998	20.2887	20.2558	19.5967	19.7475	19.809	20.1484	19.7836	20.6122	28.2875	28.2215	27.5113	27.8151	27.581	NaN	28.9612	28.4315	28.6321	23.2981	22.5324	21.7687	19.128	21.247	19.5046	23.3404	23.6076	23.7994	biosynthetic process;cellular biosynthetic process;cellular macromolecule metabolic process;cellular metabolic process;cellular nitrogen compound metabolic process;cellular process;establishment of localization;establishment of localization in cell;establishment of RNA localization;intracellular transport;macromolecule metabolic process;metabolic process;mRNA 3'-end processing;mRNA export from nu…
B0AZS6;B7Z2E6;D0PNI1;E5RGE1;E5RIR4;E7ESK7;E7EVZ2;E7EX29;E9PD24;H0YB80;P63104;Q2F831;Q6LD62;E7EX24	B0AZS6	14-3-3 protein zeta/delta	YWHAZ	13.2541	13.176	13.1844	13.0853	13.0549	13.1093	13.1215	13.1425	13.1493	26.2271	26.652	26.5506	26.2427	26.2726	26.0834	26.2848	26.543	26.4425	24.3164	24.8361	24.8809	24.306	24.2299	24.3375	24.793	24.4238	25.1839	35.7317	35.832	35.8064	35.3826	35.3057	35.2894	35.6285	35.731	35.7234	31.9583	31.8605	32.0583	29.7277	29.9833	28.9135	31.8143	31.8009	32.1668	anti-apoptosis;biological regulation;cell activation;cellular macromolecule metabolic process;cellular metabolic process;cellular nitrogen compound metabolic process;cellular process;cellular response to stimulus;gene expression;macromolecule metabolic process;metabolic process;mRNA metabolic process;negative regulation of apoptosis;negative regulation of biological process;negative regulation of…
A0A087WWJ2;B0AZT5;C9J5D1;C9J5J3;C9JZU6;E7EQ69;F8WCK0;Q9GZZ1;F8WB80;Q9GZZ1-2	B0AZT5	N-alpha-acetyltransferase 50	NAA50	13.7881	13.7213	13.7278	13.7617	13.6784	13.7134	13.7936	13.8032	13.8433	21.7363	21.5642	22.0233	21.3182	21.3884	21.5797	21.8272	21.8259	21.5514	20.2153	20.258	20.8392	19.6429	20.1265	20.2049	20.7911	19.4999	19.3088	31.6235	31.3992	31.708	31.5662	31.5358	31.1281	31.5169	31.6105	31.7789	28.3433	27.8768	28.3904	26.2573	26.3085	24.4435	28.0795	28.3111	28.3922	cellular macromolecule metabolic process;cellular metabolic process;cellular process;cellular protein metabolic process;macromolecule metabolic process;macromolecule modification;metabolic process;N-terminal protein amino acid acetylation;N-terminal protein amino acid modification;primary metabolic process;protein acetylation;protein acylation;protein metabolic process;protein modification process
B0AZV0;H0YH33;Q9Y3F4;B4DNJ6	B0AZV0	Serine-threonine kinase receptor-associated protein	STRAP	11.8083	11.7687	11.7805	11.5833	11.6277	11.6801	11.63	11.6498	11.6623	24.6486	24.5716	24.7342	24.6379	24.5905	24.5766	24.5114	24.4956	24.5508	21.9562	22.3897	22.3349	22.001	21.8391	21.8764	22.5843	21.9779	22.4635	33.3931	33.4179	33.4671	33.0654	33.2245	32.9974	33.3242	33.4369	33.4664	29.0989	28.873	29.2565	26.7427	27.1582	25.2378	28.9083	29.3237	29.4035	cellular macromolecule metabolic process;cellular metabolic process;cellular nitrogen compound metabolic process;cellular process;macromolecule metabolic process;metabolic process;mRNA metabolic process;mRNA processing;nitrogen compound metabolic process;nucleic acid metabolic process;nucleobase-containing compound metabolic process;primary metabolic process;RNA metabolic process;RNA processing;R…
A0A087X278;A0A087X2H4;B0FLL2;B4DI16;B4DY91;B7Z7U8;F6RAZ1;F6XNB3;O60352;O60825;Q68DE0;B4DUN5;B7Z955;F2Z2I2;F5H5L1;O60825-2;P16118;Q16875;Q16875-2;Q5VX15;Q5VX20;Q5W015	B0FLL2	6-phosphofructo-2-kinase/fructose-2,6-bisphosphatase 3;6-phosphofructo-2-kinase;Fructose-2,6-bisphosphatase;6-phosphofructo-2-kinase/fructose-2,6-bisphosphatase 2;6-phosphofructo-2-kinase;Fructose-2,6-bisphosphatase	PFKFB3;PFKFB2	9.88179	9.76756	9.76782	10.0236	9.9629	9.77123	9.96474	9.99418	10.099	NaN	NaN	NaN	NaN	NaN	19.5185	NaN	NaN	NaN	15.6921	NaN	16.2305	NaN	16.4393	17.4112	16.6605	16.2538	NaN	30.2618	29.9779	30.1724	29.795	29.7391	29.8938	30.333	30.3718	30.2247	25.2303	25.0339	25.3784	22.2268	22.5375	21.0335	25.4704	25.634	25.2898	alcohol biosynthetic process;alcohol catabolic process;alcohol metabolic process;biological regulation;biosynthetic process;carbohydrate biosynthetic process;carbohydrate catabolic process;carbohydrate metabolic process;catabolic process;cellular biosynthetic process;cellular carbohydrate biosynthetic process;cellular carbohydrate catabolic process;cellular carbohydrate metabolic process;cellular…
B0I1T2;F8WEW9;B0I1T2-2;B0I1T2-3;B0I1T2-4	B0I1T2	Unconventional myosin-Ig;Minor histocompatibility antigen HA-2	MYO1G	6.7145	6.5786	6.6386	6.17963	6.49928	6.30314	6.70695	6.45292	6.61218	23.9508	23.9849	23.9266	24.082	24.066	24.0907	24.3266	24.119	24.0479	20.4529	20.2659	20.4301	20.0149	20.2348	20.6489	20.7039	20.1289	21.0633	30.1834	30.2007	29.8186	30.2583	30.1849	30.191	30.2762	30.3089	30.2869	24.822	24.3575	24.037	22.5663	22.726	20.595	24.4976	25.1303	24.9323
B0QXZ6;B3KT27;C9J6K3;C9JM54;O95503;Q9HC52	B0QXZ6	Chromobox protein homolog 8	CBX8	9.61163	9.7015	9.69579	10.0793	9.91464	10.033	9.98342	9.99094	9.98211	20.6114	20.756	20.0776	NaN	20.1682	20.2467	20.7447	20.581	20.3942	17.893	18.4508	17.7914	16.6303	17.3433	17.7169	18.3663	18.0426	18.6649	28.1909	27.7727	28.1359	28.4016	28.5013	28.0994	28.3963	28.3336	28.2495	23.9108	23.1403	24.6668	21.9851	22.4976	19.8707	23.6716	24.1609	23.8998	biological regulation;biosynthetic process;cellular biosynthetic process;cellular component organization;cellular component organization at cellular level;cellular component organization or biogenesis;cellular component organization or biogenesis at cellular level;cellular macromolecule biosynthetic process;cellular macromolecule metabolic process;cellular metabolic process;cellular nitrogen comp…
A0A024R4X7;B0QY21;B4E2D3;Q9UKX7;Q9UKX7-2	B0QY21	Nuclear pore complex protein Nup50	NUP50;hCG_1989366	10.0715	10.0452	9.83278	9.8942	10.0281	9.86778	10.2388	10.2769	10.2026	21.7428	21.6003	21.6595	21.5719	21.9563	21.8898	21.6959	21.8268	21.5103	18.8231	18.4442	19.0442	18.9931	18.8697	19.3257	19.1538	18.7184	19.4916	30.6175	30.5709	30.7481	30.5389	30.7359	30.3964	29.9061	30.2483	30.0721	25.8603	25.496	26.0681	23.7239	24.2654	22.417	25.1678	25.8989	25.2995	biological regulation;carbohydrate metabolic process;carbohydrate transport;cell surface receptor linked signaling pathway;cellular process;cellular response to chemical stimulus;cellular response to cytokine stimulus;cellular response to organic substance;cellular response to stimulus;cytokine-mediated signaling pathway;establishment of localization;establishment of localization in cell;establis…
A0A087WU73;A0A087X287;A1L1A9;A4FUJ8;B0QY83;B0QY84;B3KXK5;E7ER32;I3L2A0;I3L2S3;Q05BP1;Q969V6;Q9ULH7;W0Z7M9	B0QY83	MKL/myocardin-like protein 2;Phosphatase and actin regulator	MKL2	9.52132	9.59925	9.42428	9.34703	9.36034	9.26015	9.61409	9.63245	9.57527	NaN	NaN	NaN	NaN	NaN	NaN	20.5987	19.9981	NaN	15.2209	15.158	15.5259	14.99	14.9035	NaN	17.4815	16.9125	NaN	27.8789	27.4118	27.022	26.7065	26.5237	26.3024	27.1076	26.8954	27.1968	22.3338	22.0095	22.1498	20.2626	19.3021	17.8713	21.8474	22.2805	21.8891	anatomical structure development;biological regulation;biosynthetic process;cell differentiation;cellular biosynthetic process;cellular developmental process;cellular macromolecule biosynthetic process;cellular macromolecule metabolic process;cellular metabolic process;cellular nitrogen compound metabolic process;cellular process;developmental process;interspecies interaction between organisms;ma…
B0QY89;B0QY90;B3KNG0;B3KPB9;B4DEH4;B4DQF6;C9JHP4;C9K0Q7;H0Y7E6;H7C3A0;Q7Z5X3;Q8N7H0;Q9Y262;G8JLH4	B0QY89	Eukaryotic translation initiation factor 3 subunit L	EIF3L	13.3177	13.2892	13.3885	13.2143	13.3054	13.2599	13.2965	13.2867	13.1927	25.3935	25.5091	25.4382	25.5851	25.4952	25.5201	25.605	25.6059	25.5452	22.4366	22.7062	22.4508	22.415	22.3756	22.7425	23.2377	22.498	23.0613	32.6948	32.7766	32.4046	32.8079	32.6882	32.6354	32.7787	32.747	32.6217	27.8987	27.7756	27.6059	26.1117	26.1187	24.4833	27.9425	28.0657	28.0405
B0QYA4;B0QYA5;B0QYA6;B0QYA7;B0QYA8;B4E1K8;O15371;A8MWD3;B0QYA3;B4DVY1	B0QYA4	Eukaryotic translation initiation factor 3 subunit D	EIF3D	14.1085	13.9788	13.9904	14.0258	14.0633	14.1568	14.0076	14.0454	13.9788	23.5943	23.5884	23.6581	23.9747	24.0365	23.989	24.0846	23.9097	23.7528	20.941	20.9156	21.2369	21.0169	21.2464	21.4918	21.9275	20.9467	21.9422	31.6485	31.4955	31.685	30.4969	30.3486	30.8559	32.0194	31.8767	31.8789	27.2096	26.7378	27.2678	23.7704	23.9274	22.8164	27.3249	27.5045	27.6601
A0A024R1J3;B0QYC6;B0QYC7;B0QYC8;Q00587;Q00587-2	B0QYC6	Cdc42 effector protein 1	CDC42EP1	10.514	10.6145	10.5505	10.8303	10.6958	10.835	10.9435	11.0738	11.0282	NaN	NaN	NaN	NaN	NaN	NaN	NaN	NaN	19.6817	15.9195	NaN	16.3024	15.3851	16.0446	17.5609	16.7579	16.1552	18.0739	26.7176	26.9903	26.5912	27.4199	27.2488	27.1063	26.6606	26.3498	26.4792	22.5965	22.4561	22.6712	21.4064	21.5073	19.4305	22.2239	22.1301	22.9633	biological regulation;positive regulation of biological process;positive regulation of cell projection organization;positive regulation of cellular component organization;positive regulation of cellular process;positive regulation of pseudopodium assembly;regulation of anatomical structure morphogenesis;regulation of biological process;regulation of biological quality;regulation of cell morphogen…
B0QYD3;B7ZLZ1;P31941;Q9UH17;W0HJ78;B0QYD2;P31941-2;Q8IUX4;Q9UH17-2	B0QYD3	DNA dC->dU-editing enzyme APOBEC-3B;DNA dC->dU-editing enzyme APOBEC-3A;DNA dC->dU-editing enzyme APOBEC-3C	APOBEC3B;APOBEC3A;APOBEC3C	12.2862	12.3804	12.303	12.2899	12.3603	12.2757	12.4828	12.3987	12.3642	20.7355	20.617	20.6829	21.4009	21.4476	21.3578	21.6457	21.3715	21.46	18.6061	17.9096	18.1892	18.6756	18.2873	18.9267	19.339	18.6499	19.5444	28.9084	29.0612	28.8856	29.4972	29.6505	29.8043	29.2765	29.0961	29.1264	24.0566	24.1924	25.0017	22.9501	23.1348	21.5552	24.8059	25.5375	25.6324	base conversion or substitution editing;biological regulation;cellular macromolecule metabolic process;cellular metabolic process;cellular nitrogen compound metabolic process;cellular process;cellular response to chemical stimulus;cellular response to stimulus;cellular response to xenobiotic stimulus;clearance of foreign intracellular DNA;clearance of foreign intracellular DNA by conversion of DN…
A0A024R4X1;B0QYG7;B0QYG8;H0Y923;Q6FIA3;Q9UNF0;Q9UNF0-2	B0QYG7	Protein kinase C and casein kinase substrate in neurons protein 2	PACSIN2	11.1025	11.1441	11.1282	10.8042	10.686	10.7622	11.1984	11.1781	11.1314	20.7535	21.2191	21.0968	21.2673	NaN	20.537	21.3235	21.0656	21.4378	18.6525	18.7056	19.2972	18.6781	18.0179	16.1925	18.7076	19.0497	19.4798	30.503	30.6813	30.6983	30.4891	30.455	29.939	30.6596	30.4668	30.6932	26.2801	26.177	26.2033	24.0424	24.295	22.0467	26.18	26.0629	26.2312	actin cytoskeleton organization;actin filament-based process;cellular component organization;cellular component organization at cellular level;cellular component organization or biogenesis;cellular component organization or biogenesis at cellular level;cellular membrane organization;cellular process;cytoskeleton organization;endocytosis;establishment of localization;membrane invagination;membrane…
A9Z0R7;B0QYK0;C3UMV2;C3UMV3;C3UMV4;C9JGE3;F8WC90;Q01844;Q71E78;B0QYK1;H7BY36;Q01844-2;Q01844-3;Q01844-4;Q01844-5	B0QYK0	RNA-binding protein EWS	EWSR1;EWSR1	10.6577	10.5785	10.5921	10.2078	10.3249	10.3401	10.4971	10.414	10.3786	23.413	23.465	23.496	23.1553	23.3648	22.9347	23.5273	23.4382	23.2072	21.278	21.3505	21.6615	20.8074	21.0435	20.5826	21.7429	21.081	21.7543	31.4616	30.9862	31.321	31.1877	31.3316	31.3835	31.0542	31.1831	31.0121	27.5375	26.3777	27.3834	25.2654	25.6484	23.3437	27.2091	27.4816	27.394	biological regulation;biosynthetic process;cellular biosynthetic process;cellular macromolecule biosynthetic process;cellular macromolecule metabolic process;cellular metabolic process;cellular nitrogen compound metabolic process;cellular process;macromolecule biosynthetic process;macromolecule metabolic process;metabolic process;nitrogen compound metabolic process;nucleic acid metabolic process;…
A8K503;B0QYN7;H3BPC4;H3BQQ9;H3BRD1;P63279;Q7KZS0	B0QYN7	SUMO-conjugating enzyme UBC9	UBE2I	9.28186	9.30429	9.17315	9.34995	9.35429	9.43716	9.23808	9.27694	9.34892	21.2046	NaN	21.2153	21.2213	21.5296	21.0315	21.3965	21.168	21.1931	19.997	20.2431	20.6083	20.9297	20.5744	19.9699	20.4725	20.2129	21.7087	31.8173	31.9781	31.9947	31.9873	31.9875	31.977	32.1343	31.9294	32.1339	29.3934	29.3478	29.7647	27.36	27.74	25.8061	29.5169	29.6443	29.7888	biological regulation;cell cycle phase;cell cycle process;cell division;cellular component organization;cellular component organization at cellular level;cellular component organization or biogenesis;cellular component organization or biogenesis at cellular level;cellular macromolecule metabolic process;cellular metabolic process;cellular process;cellular protein metabolic process;chromosome segr…
A0A087WZB5;B0QYP8;Q9HBI1;B0QYM8;B0QYP6;Q9HBI1-2	B0QYP8	Beta-parvin	PARVB	10.7036	10.6738	10.7824	10.6856	10.7456	10.7757	10.829	10.707	10.7581	20.7527	20.5121	20.5903	20.3302	NaN	NaN	20.5007	NaN	20.6618	18.4795	18.499	18.3018	18.2406	17.6467	17.9738	18.3857	14.758	19.0589	NaN	25.231	NaN	NaN	NaN	NaN	NaN	25.5047	25.5865	18.663	20.8467	18.4293	16.5762	17.6887	NaN	19.0995	21.9292	21.4659	biological adhesion;cell adhesion;cell junction assembly;cell junction organization;cellular component assembly;cellular component assembly at cellular level;cellular component organization;cellular component organization at cellular level;cellular component organization or biogenesis;cellular component organization or biogenesis at cellular level;cellular process
A0A087WYN2;B0QYR5;B0QYR9;B0QYS0;B0QYS1;B0QYS2;B0QYS3;H3BMM6;H3BPI3;Q9UJY4;B0QYR6;B0QYS4;B0QYS5;Q6IC75;Q9UJY5;Q9UJY5-3;Q9UJY5-4	B0QYR5	ADP-ribosylation factor-binding protein GGA1;ADP-ribosylation factor-binding protein GGA2	GGA1;GGA2	10.5053	10.5754	10.5081	10.3788	10.3407	10.2929	10.4598	10.5837	10.5069	20.6701	20.9117	NaN	NaN	20.5086	20.3407	20.6705	NaN	19.6454	17.7609	18.035	15.9984	16.3449	17.3195	16.8728	18.9244	16.1797	18.5177	26.4065	25.69	26.3909	25.8506	26.2412	25.5233	25.7699	26.2557	25.8678	21.5645	21.3722	21.575	19.5956	19.6231	17.5848	21.1141	22.1081	21.9374	cellular process;establishment of localization;establishment of localization in cell;establishment of protein localization;intracellular protein transport;intracellular transport;protein transport;transport;vesicle-mediated transport
A0A024R1U0;B0QYT4;B0QYT5;B0QYT6;B4DY16;B4E0U0;H0Y4Q3;P46060;Q8WUS7;Q9BSK3;F8W7I9	B0QYT4	Ran GTPase-activating protein 1	RANGAP1	10.642	10.6898	10.6509	10.9777	10.7992	10.9692	11.0903	11.1428	11.1276	23.9271	23.8436	23.7837	23.8384	23.7117	23.6712	24.3719	24.2154	24.2146	21.2011	21.1185	21.3326	20.6566	20.7488	21.0236	22.1437	21.153	22.0784	32.5994	32.6906	32.7467	32.3886	32.5934	32.2084	32.5635	32.5219	32.625	27.9237	27.9828	28.0594	25.2539	26.0221	24.0832	27.7398	28.3225	28.3697	biological regulation;cell cycle phase;cell cycle process;cellular process;cellular response to stimulus;mitotic prometaphase;negative regulation of biological process;negative regulation of intracellular protein transport;negative regulation of intracellular transport;negative regulation of nucleocytoplasmic transport;negative regulation of protein export from nucleus;negative regulation of prot…
B0QYV8;B0QYV9;B3KV00;B7Z6H9;E9PIY6;E9PJT7;E9PK28;E9PM18;E9PM63;E9PMR9;E9PMU9;E9PNY8;E9PQP3;G5E9L0;H0YDX1;H0YF45;Q8N6H7;B4DX29;B4E327;E9PN48;H0YDN9	B0QYV9	ADP-ribosylation factor GTPase-activating protein 2	ARFGAP2	9.37778	9.37671	9.47302	9.35945	9.27974	9.35095	9.42245	9.52075	9.5277	21.7218	21.643	21.5539	21.3603	21.5956	21.3634	21.0532	21.5056	21.3087	19.236	19.3588	19.3034	17.3839	17.8074	19.1071	18.4033	17.6479	19.5343	29.4672	29.4427	29.4133	29.1168	29.0009	29.1657	29.3161	29.2183	29.4302	25.0268	24.7814	24.7525	22.1711	22.8906	20.7912	24.7223	24.7657	24.9431	biological regulation;cellular process;establishment of localization;establishment of localization in cell;establishment of protein localization;intracellular protein transport;intracellular transport;protein secretion;protein transport;regulation of ARF GTPase activity;regulation of biological process;regulation of catabolic process;regulation of catalytic activity;regulation of cellular catabol…
B0QZ36;B0QZ37;E9PPG9;E9PQ57;P78406	B0QZ36	mRNA export factor	RAE1	10.2429	10.1873	10.1575	10.1032	10.1264	10.0996	10.345	10.5009	10.5231	22.3754	22.1918	22.312	21.97	21.9632	22.05	22.4342	22.0815	22.5851	20.2885	20.4472	20.5134	19.72	19.7882	20.0777	20.0427	19.2863	20.9615	31.033	31.1365	31.3435	31.3625	31.4212	31.1917	31.0224	30.8588	31.1804	27.3285	27.3479	27.6223	25.727	26.1087	24.4266	27.2244	27.365	27.7535	biological regulation;carbohydrate metabolic process;carbohydrate transport;cell surface receptor linked signaling pathway;cellular process;cellular response to chemical stimulus;cellular response to cytokine stimulus;cellular response to organic substance;cellular response to stimulus;cytokine-mediated signaling pathway;establishment of localization;establishment of localization in cell;establis…
B0QZ43;B2RDK6;B4DPN7;D3DR65;O75477	B0QZ43	Erlin-1	ERLIN1;SPFH1	11.678	11.6451	11.5475	11.8832	11.7287	11.7165	11.7657	11.7903	11.7649	22.1984	22.3143	22.0739	21.8551	21.9105	22.0769	21.6185	21.5601	21.5655	19.9299	20.1534	20.1253	19.3212	19.3841	19.7603	17.858	19.3618	20.5833	27.6595	27.52	NaN	NaN	27.7361	26.6334	27.4449	27.5921	27.3961	23.7003	22.9167	22.595	19.8109	21.9937	18.7522	23.2926	23.3098	23.5601	catabolic process;cellular catabolic process;cellular macromolecule catabolic process;cellular macromolecule metabolic process;cellular metabolic process;cellular process;ER-associated protein catabolic process;macromolecule catabolic process;macromolecule metabolic process;metabolic process;modification-dependent macromolecule catabolic process;modification-dependent protein catabolic process;pr…
A0A024R862;A0A024R875;A0A024R8A2;B0QZ65;B3KMM3;B3KN67;B3KTX2;B4DGD8;B4DK42;C9IZ08;C9IZX9;F8W9S7;H0Y4E7;H0Y7I9;Q14C86;Q14C86-2;Q14C86-3;Q14C86-4;Q14C86-5;Q14C86-6	B0QZ65	GTPase-activating protein and VPS9 domain-containing protein 1	GAPVD1	10.7584	10.772	10.6496	10.5098	10.5605	10.5754	10.7612	10.9044	10.8239	24.1985	24.032	24.0397	23.9882	24.0085	24.1019	24.297	24.2045	24.3269	20.3508	20.552	20.333	19.7268	20.007	20.3682	20.706	20.2259	21.3021	30.7287	30.7099	30.3258	30.4685	30.3039	30.6959	31.1081	31.055	30.9003	24.936	24.7127	24.5106	22.6263	22.6899	21.3211	25.1806	25.4935	25.3868	biological regulation;cellular component organization;cellular component organization or biogenesis;cellular membrane organization;cellular process;cellular response to stimulus;endocytosis;establishment of localization;membrane invagination;membrane organization;regulation of biological process;regulation of cellular process;regulation of establishment of protein localization;regulation of local…
B0QZ77;F8WCH8;H0Y746;H0Y7V3;H7C1W5;O43410;Q5T454;Q96T76;E9PDQ4;F8W9Y2;Q96T76-5;Q96T76-7	B0QZ77	MMS19 nucleotide excision repair protein homolog	MMS19	10.3841	10.4566	10.37	10.2859	10.3699	10.297	10.4126	10.4498	10.3951	21.9802	21.6881	21.3928	21.6493	21.5904	22.0504	21.6475	21.3335	21.6525	17.9339	18.3639	18.2538	18.8027	18.5898	18.8331	18.2341	17.6261	18.6188	29.8311	29.9163	29.5648	29.8542	29.6303	29.5598	30.2596	30.1747	30.2885	24.4359	23.8636	24.1127	21.9785	22.026	20.182	24.9018	24.9841	25.2381	biological regulation;biosynthetic process;cellular biosynthetic process;cellular macromolecule biosynthetic process;cellular macromolecule metabolic process;cellular metabolic process;cellular nitrogen compound metabolic process;cellular process;cellular response to stimulus;cellular response to stress;chromosome segregation;DNA metabolic process;DNA repair;macromolecule biosynthetic process;mac…
B0QZ88;B0QZA0;B3KN46;Q3B7A0;Q9H7B4;Q9H7B4-3	B0QZ88	Histone-lysine N-methyltransferase SMYD3	SMYD3	8.38363	8.30552	8.32559	8.4727	8.59892	8.53029	8.39663	8.34853	8.41884	NaN	19.5692	NaN	NaN	NaN	19.8662	NaN	NaN	20.1598	16.3998	17.3201	16.2771	15.5823	16.5235	17.6176	16.7675	15.7151	19.2123	27.3668	27.5039	27.4069	NaN	NaN	NaN	27.2601	27.5127	27.3076	23.1024	23.4104	23.6278	18.4845	NaN	16.8838	22.9157	23.8215	23.0061
B0QZE6;E9PAP1;E9PQM8;E9PRF4;E9PS59;Q15047;X6R732;X6RHV1;Q15047-2;Q15047-3	B0QZE6	Histone-lysine N-methyltransferase SETDB1	SETDB1	10.0591	10.0572	10.0438	10.0583	10.1274	10.0358	10.1751	10.1515	10.17	21.3868	21.3585	21.3205	21.0173	20.674	20.6999	21.5691	21.6555	21.491	17.105	17.1907	17.1367	16.823	16.9058	16.6997	17.8754	17.5126	18.327	NaN	NaN	27.3062	NaN	NaN	NaN	NaN	NaN	NaN	18.2898	17.9931	21.3479	14.3294	14.5868	17.1754	18.4053	18.8718	17.0913	biological regulation;biosynthetic process;cellular biosynthetic process;cellular macromolecule biosynthetic process;cellular macromolecule metabolic process;cellular metabolic process;cellular nitrogen compound metabolic process;cellular process;macromolecule biosynthetic process;macromolecule metabolic process;metabolic process;nitrogen compound metabolic process;nucleic acid metabolic process;…
B0QZK4;B0QZK8;B0QZK9;B4E0N8;Q5SSJ5;Q5SWC8;X6RGJ2;Q5SSJ5-2;Q5SSJ5-3;Q5SSJ5-5	B0QZK4	Heterochromatin protein 1-binding protein 3	HP1BP3	11.6905	11.706	11.627	11.9179	11.781	11.9202	11.9913	12.0304	11.9888	25.4258	25.2903	25.681	26.2728	26.0599	26.0887	25.1185	25.0985	25.3659	22.6985	23.0755	23.1156	23.1828	23.1512	23.3609	23.1244	22.409	23.1095	29.5456	29.367	29.766	29.5116	29.3731	29.779	30.0669	29.9447	30.4751	24.9501	24.6469	25.2676	22.7799	22.8762	21.3559	25.3046	25.8906	26.3252	cellular component assembly;cellular component assembly at cellular level;cellular component organization;cellular component organization at cellular level;cellular component organization or biogenesis;cellular component organization or biogenesis at cellular level;cellular macromolecular complex assembly;cellular macromolecular complex subunit organization;cellular process;chromatin organization…
A0A024QZY3;B0S8I6;Q14320;Q9Y247	B0S8I6	Protein FAM50A	FAM50A	11.8586	11.7494	11.9505	11.9165	11.9533	11.9421	11.8975	11.857	11.8531	21.4124	NaN	NaN	21.4221	21.4661	21.6018	21.5206	NaN	21.4325	19.9078	17.8455	17.8241	19.1506	19.7075	20.3498	19.8111	18.2111	19.9886	30.8831	30.8403	31.0615	30.8002	30.9746	30.8901	30.7499	30.9902	31.1194	26.9312	26.5178	26.8517	24.9938	25.5526	23.2838	26.4991	27.563	27.5369	gamete generation;male gamete generation;multicellular organismal process;multicellular organismal reproductive process;reproductive process;spermatogenesis
A8K806;A8K9A1;B0UZZ8;B4DNI0;B4DP15;H0Y6G3;O15213;A2ABB6;Q5HYZ1	B0UZZ8	WD repeat-containing protein 46	WDR46	9.98544	9.96062	10.0678	9.97021	9.9422	10.0048	9.99472	10.1089	10.0226	23.2843	23.0674	23.2136	22.7703	22.7658	22.87	23.2477	23.2402	23.2527	20.4264	20.6347	20.6945	20.0321	20.2568	20.2216	20.9542	20.6202	21.4431	28.0033	27.8749	28.0884	28.2175	28.2772	28.0364	28.1492	28.1409	28.1779	24.1879	23.3119	23.0901	21.7216	22.064	19.9282	22.9438	23.6182	23.5869
B0YIW5;B0YIW6;E9PK34;P48444;Q6MZV5;Q6P1Q5;E9PEU4	B0YIW6	Coatomer subunit delta	ARCN1;DKFZp686M09245	11.713	11.6229	11.5727	11.6418	11.6086	11.6164	11.693	11.7134	11.698	23.6811	23.5759	23.6644	23.8433	23.7728	23.928	23.6588	23.6256	23.5066	20.9054	20.6691	21.2117	20.7922	20.8797	21.2684	21.0413	20.5879	21.1518	32.0135	31.921	31.9314	31.5303	31.5765	31.5225	31.7769	31.9696	31.7025	27.2704	27.0545	27.194	24.8994	25.2003	23.325	26.8928	27.6077	27.5094	cellular component organization;cellular component organization at cellular level;cellular component organization or biogenesis;cellular component organization or biogenesis at cellular level;cellular process;COPI coating of Golgi vesicle;establishment of localization;establishment of localization in cell;establishment of protein localization;Golgi transport vesicle coating;Golgi vesicle transpor…
B0YIZ1;B4DYI5;H7C2A1;Q0VDF9;Q6P155	B0YIZ1	Heat shock 70 kDa protein 14	HSPA14	10.5716	10.486	10.4991	10.4143	10.4637	10.4431	10.276	10.3332	10.3432	20.7694	20.6373	20.6324	20.5015	20.7809	20.5039	20.4915	20.37	20.5868	18.1654	18.2989	18.008	17.2743	17.8185	18.3625	17.5403	17.2896	18.1586	29.122	28.857	28.9571	28.7542	28.9492	28.6185	28.9254	29.0624	29.3018	24.3717	23.9146	24.3043	22.0351	22.54	20.5739	24.2931	24.5193	24.8565	cellular macromolecule metabolic process;cellular metabolic process;cellular process;cellular protein metabolic process;'de novo' cotranslational protein folding;'de novo' protein folding;macromolecule metabolic process;metabolic process;primary metabolic process;protein folding;protein metabolic process;response to stimulus;response to stress
A0A024R3F4;A0A024R3H6;A0A087WZL0;B0YJ65;B4DK17;B7Z2B9;Q5W9G0;Q6ZUD6;Q86UU1;Q8NC75;Q96D60;Q96SW0;F5GZP1;Q86UU1-2;Q86UU1-3	B0YJ65	Pleckstrin homology-like domain family B member 1	PHLDB1;KIAA0638	8.25392	8.31901	8.29598	8.20708	8.07405	8.24539	8.64873	8.51461	8.44898	NaN	NaN	NaN	NaN	NaN	NaN	NaN	NaN	NaN	13.4566	NaN	NaN	NaN	14.8886	NaN	15.2202	14.9271	14.7697	NaN	NaN	NaN	NaN	NaN	NaN	24.6805	NaN	NaN	NaN	NaN	NaN	NaN	NaN	NaN	18.6582	NaN	NaN
A0JNT2;A5Z217;B0YJC4;B0YJC5;B3KRK8;B3KWQ6;B4DE66;B4DIR1;B4DUI0;F8W835;H7C5W5;K7EKH6;K7EKH9;K7ELP4;L7RDA5;O43790;P08670;P17661;P41219;P78385;Q14533;Q16352;Q45VM6;Q45VM7;Q45VM8;Q53HU8;Q53SB5;Q59EM6;Q5JVS8;Q5RLN2;Q7RTT2;Q8N1N4;Q9H319;U3KPR1;V9HWE1;E7EMV2;E7ESP9;E9PBF7;F5H288;P07196;P07197;P41219-2	B0YJC4	Vimentin	VIM;HEL113	13.3613	13.3277	13.2987	13.1848	13.1516	13.2135	13.3256	13.3577	13.3119	27.8077	28.1792	28.2932	28.1151	28.0693	28.0716	28.0998	27.597	27.5672	25.0175	24.9644	25.1209	24.5723	24.66	24.8421	25.0666	24.5577	25.4617	37.215	37.2816	37.2965	37.4149	37.3883	37.353	36.9363	36.9475	36.9302	32.3552	32.1695	32.2982	30.3091	30.6427	29.0727	31.78	32.17	32.133	actin filament-based movement;actin filament-based process;actin-mediated cell contraction;actin-myosin filament sliding;anatomical structure development;anterograde axon cargo transport;axon cargo transport;axon transport of mitochondrion;biological regulation;cell communication;cell differentiation;cell-cell signaling;cellular component assembly;cellular component assembly at cellular level;cel…
B1AH48;B4DVZ4;Q16762;Q53EW8;E7EN05	B1AH48	Thiosulfate sulfurtransferase;Sulfurtransferase	TST	11.1573	11.1883	11.2153	11.1572	11.3117	11.246	11.126	11.2207	11.302	20.9121	20.9032	21.0087	NaN	20.67	20.7693	20.8806	20.8091	21.0097	18.8652	18.9091	19.0332	17.5087	18.3775	18.7886	19.2814	18.5659	20.0604	30.2886	30.1194	30.4623	30.5769	30.4447	30.5017	30.1032	30.1194	30.1002	26.5583	25.9656	26.5938	23.9295	24.9251	23.2089	26.0894	26.5542	26.4992	amine catabolic process;amine metabolic process;carboxylic acid catabolic process;carboxylic acid metabolic process;catabolic process;cellular amine metabolic process;cellular amino acid catabolic process;cellular amino acid metabolic process;cellular catabolic process;cellular ketone metabolic process;cellular metabolic process;cellular nitrogen compound catabolic process;cellular nitrogen compo…
B1AH49;P25325;Q2VEU0;Q2VEU1;Q59HD5;E7ENL2	B1AH49	3-mercaptopyruvate sulfurtransferase;Sulfurtransferase	MPST	8.96796	9.03807	9.08765	8.95888	8.99605	9.06025	9.04378	9.11172	9.07305	NaN	NaN	NaN	NaN	NaN	18.9878	NaN	NaN	NaN	16.7204	16.3832	16.9592	NaN	16.0675	17.0097	17.3938	16.2984	17.9262	29.3624	29.4643	29.5839	29.5316	29.5115	29.1562	29.6755	29.8208	29.7677	25.4232	25.4965	25.706	23.261	23.8029	21.7577	25.6717	26.1127	26.3027	catabolic process;cellular catabolic process;cellular metabolic process;cellular nitrogen compound catabolic process;cellular nitrogen compound metabolic process;cellular process;cyanate catabolic process;cyanate metabolic process;metabolic process;nitrogen compound metabolic process;organic acid metabolic process;response to chemical stimulus;response to stimulus;response to toxin;small molecule…
A0A024R1P2;A0A024R9T5;A4D2P0;A4D2P1;A4D2P2;B1AH77;B1AH78;B1AH80;J3KSC4;J3QLK0;P15153;P60763;P63000;P63000-2	B1AH77	Ras-related C3 botulinum toxin substrate 1;Ras-related C3 botulinum toxin substrate 2;Ras-related C3 botulinum toxin substrate 3	RAC1;RAC2;RAC3;hCG_20693	12.6407	12.6295	12.5813	12.5426	12.464	12.5111	12.5687	12.6665	12.6319	22.0588	22.1469	22.1836	21.7378	22.1116	21.7483	21.8475	21.6087	22.0509	20.5718	21.3074	20.7704	20.9578	20.7532	20.3897	20.8361	20.0764	21.0639	30.0911	30.0206	29.8995	30.1728	29.9743	30.5608	30.3089	30.2147	30.211	27.3525	26.9697	26.8653	25.3653	25.4292	24.2125	27.3909	27.3454	27.4394	actin cytoskeleton organization;actin filament organization;actin filament polymerization;actin filament-based process;actin polymerization or depolymerization;anatomical structure arrangement;anatomical structure development;anatomical structure morphogenesis;apoptosis;auditory receptor cell morphogenesis;axon guidance;biological adhesion;biological regulation;cell activation;cell adhesion;cell …
A0A024R1N1;A8CLL2;B1AH99;B4DRV3;B4E0I9;B4E3S1;O14729;O14794;P11055;P12882;P13535;P35579;Q2PS10;Q5BKV1;Q66K75;Q68D89;Q6ZNL4;Q86XU5;Q99529;Q9UKX2;Q9UKX3;Q9UMJ0;Q9Y623;REV__B4DQZ7;REV__E7EQT4;REV__Q9UKV3;REV__S4R3H4;V9HWC1;B1PS43;H0Y3P4;P35579-2;P35749;P35749-2;P35749-3;Q3MIV8	B1AH99	Myosin-9	MYH9	11.1631	11.1113	11.0662	10.6348	10.3048	10.5978	11.2653	11.3595	11.2792	27.6409	27.6518	27.6597	27.4058	27.4155	27.3916	27.4355	27.5402	27.6889	22.8578	22.9982	23.0417	22.5319	22.6914	22.8144	22.9482	22.5823	23.6939	35.5954	35.491	35.1938	35.2357	35.2374	35.316	35.5176	35.6392	35.5072	29.1482	28.7171	28.6466	26.3187	26.7824	25.1969	28.9986	29.4061	29.1754	actin cytoskeleton organization;actin cytoskeleton reorganization;actin filament-based movement;actin filament-based process;actin-mediated cell contraction;actin-myosin filament sliding;actomyosin structure organization;adult heart development;anatomical structure development;anatomical structure formation involved in morphogenesis;anatomical structure morphogenesis;angiogenesis;atrial cardiac m…
B1AHA8;B2R7U4;F2YMD9;P09601;Q6FH11;Q96DI8	B1AHA8	Heme oxygenase 1	HMOX1	9.34216	9.39891	9.60806	9.27807	9.1458	9.22052	9.24586	9.04241	9.22886	NaN	NaN	19.9471	NaN	20.7669	NaN	NaN	NaN	21.2011	17.0408	NaN	17.9837	15.7416	18.9134	NaN	17.0464	17.9265	20.0701	NaN	NaN	NaN	NaN	NaN	24.4205	NaN	NaN	NaN	20.2783	NaN	NaN	18.0186	19.0264	17.2597	NaN	NaN	NaN	anatomical structure formation involved in morphogenesis;angiogenesis;anti-apoptosis;biological regulation;catabolic process;cation homeostasis;cell death;cell proliferation;cellular catabolic process;cellular cation homeostasis;cellular chemical homeostasis;cellular component assembly;cellular component organization;cellular component organization or biogenesis;cellular homeostasis;cellular ion …
A8K521;B1AHA9;B1AHB0;B1AHB1;B1AHB2;B3KVF0;B4DQ39;B4DVK5;F8WFD7;P33992;Q59F49;E7EQY5;F8WBR1	B1AHA9	DNA replication licensing factor MCM5	MCM5	11.191	11.1607	11.3086	10.8146	10.7761	10.8084	10.4281	10.5153	10.5051	24.7183	24.6978	24.6297	24.5682	24.6094	24.5274	24.0294	24.0004	23.9791	21.3782	21.5718	21.3723	20.9173	21.1099	21.2102	20.9875	20.3546	20.8625	33.2503	33.3122	33.2396	33.555	33.5202	33.465	33.4101	33.2588	33.4601	27.9675	27.9555	28.0662	26.0908	26.4564	24.7962	28.0331	28.2172	28.3559	biological regulation;biosynthetic process;cell cycle checkpoint;cell cycle phase;cell cycle process;cell division;cellular biosynthetic process;cellular macromolecule biosynthetic process;cellular macromolecule metabolic process;cellular metabolic process;cellular nitrogen compound metabolic process;cellular process;DNA metabolic process;DNA replication;DNA strand elongation;DNA strand elongatio…
A0A024R1N4;B1AHC9;B2RDN9;B4DE32;B4E356;P12956;Q6IC76;B1AHC7;B1AHC8;F5H1I8	B1AHC9	X-ray repair cross-complementing protein 6	XRCC6	13.2652	13.287	13.3374	13.1948	13.2322	13.2138	13.0915	13.2196	13.1345	26.6269	26.458	26.4788	26.3859	26.3907	26.521	26.4279	26.4168	26.5521	23.1001	22.9254	24.0242	23.0708	23.876	23.3863	24.1322	22.4365	24.2929	34.4844	34.5006	34.5258	34.8231	34.8995	34.8515	34.5689	34.6394	34.7389	29.6019	29.3202	29.5347	27.8699	28.0226	27.1073	29.3973	30.0214	29.9731	anatomical structure homeostasis;biological regulation;biosynthetic process;cellular biosynthetic process;cellular component organization;cellular component organization at cellular level;cellular component organization or biogenesis;cellular component organization or biogenesis at cellular level;cellular macromolecule biosynthetic process;cellular macromolecule metabolic process;cellular metabol…
B1AHD1;P55769;Q6FHM6	B1AHD1	NHP2-like protein 1;NHP2-like protein 1, N-terminally processed	NHP2L1	11.4369	11.505	11.478	11.4904	11.6229	11.4873	11.5183	11.4764	11.4178	21.7077	21.7302	21.6088	21.7685	21.4884	21.6808	21.679	21.4108	21.5695	20.5814	20.8441	20.79	19.9096	20.2673	20.5346	21.0501	19.6573	21.2907	32.6043	32.6441	32.6322	32.8408	32.9329	32.6984	32.4071	32.5172	32.4083	29.6091	29.4417	29.7701	27.8807	28.3514	26.2965	29.469	29.6891	29.7595	cellular component biogenesis;cellular component biogenesis at cellular level;cellular component organization or biogenesis;cellular component organization or biogenesis at cellular level;cellular macromolecule metabolic process;cellular metabolic process;cellular nitrogen compound metabolic process;cellular process;macromolecule metabolic process;metabolic process;mRNA metabolic process;mRNA pro…
B1AHE3;B1AHE4;H0Y7N2;Q7Z524;Q9NTC6;Q9UBB4;E7ESH8;Q9UBB4-2	B1AHE3	Ataxin-10	ATXN10	12.2614	12.2804	12.3321	12.3146	12.3507	12.3087	12.3444	12.316	12.3242	21.2797	20.9732	21.2706	20.9539	21.0856	21.1727	21.352	21.4746	21.1221	18.0194	18.6094	18.0226	17.9693	18.5194	18.3595	19.2681	18.3454	19.5672	28.759	28.8923	28.5725	28.7661	28.6587	28.701	28.5933	28.489	28.5229	24.2315	24.1127	24.0593	21.7369	21.6943	20.4428	24.1397	24.6464	24.0542	cell death;cell projection organization;cellular component organization;cellular component organization at cellular level;cellular component organization or biogenesis;cellular component organization or biogenesis at cellular level;cellular process;death;neuron projection development
A0A024R4X0;B1AHF3;P00387;Q6TGM5;Q6ZVI6;F8WCX7;P00387-2;P00387-3	B1AHF3	NADH-cytochrome b5 reductase 3;NADH-cytochrome b5 reductase 3 membrane-bound form;NADH-cytochrome b5 reductase 3 soluble form	CYB5R3	12.2635	12.3773	12.3009	12.1904	12.0893	12.2622	12.3933	12.396	12.3503	22.92	23.0948	23.092	22.7916	22.5459	22.7599	22.6537	22.5661	22.7286	22.2817	21.1678	21.0306	19.803	20.3608	20.6489	19.2157	20.0858	20.4207	29.7717	29.3713	29.2371	30.2371	30.017	30.5279	29.9836	29.7995	29.8994	26.2555	25.5987	25.8253	24.4283	24.4371	22.9125	26.3115	26.723	26.8612	alcohol metabolic process;biosynthetic process;blood circulation;carboxylic acid metabolic process;cellular ketone metabolic process;cellular metabolic process;cellular process;cholesterol biosynthetic process;cholesterol metabolic process;circulatory system process;L-ascorbic acid metabolic process;lipid biosynthetic process;lipid metabolic process;metabolic process;multicellular organismal proc…
B1AJQ6;B4DSZ1;Q6LEU0;Q86Y82	B1AJQ6	Syntaxin-12	STX12	9.16992	9.171	9.15566	9.19549	9.44573	9.24245	8.92833	9.06609	8.96483	NaN	NaN	NaN	NaN	NaN	NaN	NaN	NaN	18.4111	15.8449	NaN	NaN	NaN	NaN	NaN	NaN	NaN	17.2728	NaN	NaN	NaN	NaN	NaN	26.2419	NaN	NaN	NaN	21.2811	21.0944	21.1125	19.9156	20.2668	19.1879	22.0117	21.8543	21.6101	biological regulation;cellular process;cholesterol efflux;cholesterol transport;establishment of localization;establishment of localization in cell;establishment of protein localization;intracellular protein transport;intracellular transport;lipid transport;organic substance transport;posttranscriptional regulation of gene expression;protein stabilization;protein transport;regulation of biologica…
B1AJY5;B1AJY6;B1AJY7;O75832;O75832-2	B1AJY5	26S proteasome non-ATPase regulatory subunit 10	PSMD10	13.1478	13.1053	13.1475	13.0395	13.0167	12.957	13.1348	13.1487	13.1441	NaN	NaN	NaN	NaN	NaN	16.7263	NaN	NaN	NaN	16.0804	17.9239	16.3717	15.959	16.1105	15.1633	16.9807	NaN	NaN	30.0111	29.8892	29.9362	29.8797	29.8398	29.4261	29.9201	30.0751	30.1554	26.7252	26.3782	26.6756	24.4557	24.7537	21.9716	26.2327	26.5562	26.652	anaphase-promoting complex-dependent proteasomal ubiquitin-dependent protein catabolic process;antigen processing and presentation;antigen processing and presentation of exogenous antigen;antigen processing and presentation of exogenous peptide antigen;antigen processing and presentation of exogenous peptide antigen via MHC class I;antigen processing and presentation of exogenous peptide antigen …
B1AK13;G8FGB4;H0Y2L7;P35914;F5GYT9;P35914-2	B1AK13	Hydroxymethylglutaryl-CoA lyase, mitochondrial	HMGCL	7.21359	7.42036	7.33823	7.78894	7.67112	7.60722	7.61301	7.60264	7.46832	NaN	NaN	NaN	NaN	NaN	NaN	NaN	NaN	19.9179	16.5847	16.7621	16.6676	15.9928	NaN	16.851	16.5149	NaN	18.4801	28.8709	29.0669	29.3146	29.0702	29.2666	29.1594	29.1816	29.021	29.0747	24.9569	25.0327	25.4564	23.1138	23.4271	20.9332	25.2981	25.4955	25.7077	amine catabolic process;amine metabolic process;biosynthetic process;branched chain family amino acid catabolic process;branched chain family amino acid metabolic process;carboxylic acid catabolic process;carboxylic acid metabolic process;catabolic process;cellular amine metabolic process;cellular amino acid catabolic process;cellular amino acid metabolic process;cellular biosynthetic process;cel…
B1AK20;B3KTC6;B4DGD5;B4DPK2;Q5TH61;Q9NVH1;Q9UMU8;F5H1N1;Q9NVH1-2;Q9NVH1-3	B1AK20	DnaJ homolog subfamily C member 11	DNAJC11	10.5217	10.5059	10.4493	10.6297	10.5014	10.5441	10.89	10.8595	10.8781	21.199	20.8045	21.1639	20.4394	20.2862	20.5109	20.8542	20.6262	21.2023	18.8751	18.5428	19.2829	18.1298	17.5039	17.0325	18.0838	17.3142	18.3899	29.6407	29.8049	29.6811	30.3024	30.3337	30.4684	30.2554	30.0697	29.9668	25.284	25.1738	24.9679	23.8279	23.8168	22.0809	25.7571	25.5122	25.4224	cellular macromolecule metabolic process;cellular metabolic process;cellular process;cellular protein metabolic process;macromolecule metabolic process;metabolic process;primary metabolic process;protein folding;protein metabolic process
B1AK85;B1AK87;B1AK88;B2R7T8;B4DWA6;P47756;Q7L4N0;E7EQ40;F6Q0E3;F6USW4;P47756-2	B1AK85	F-actin-capping protein subunit beta	CAPZB	11.4752	11.4696	11.494	11.2382	11.1143	11.2624	11.3262	11.3778	11.4048	22.3846	22.4868	22.5258	22.5753	22.6396	22.4301	22.4106	22.7979	22.5017	20.19	20.4687	20.9676	20.2861	20.3519	20.4563	20.3549	19.853	20.5221	32.5575	32.5023	32.5682	32.2658	32.4903	32.2361	32.0108	32.148	32.1638	28.8428	28.5953	28.804	26.3353	26.8206	24.8534	28.3475	28.5304	28.5721	actin cytoskeleton organization;actin filament capping;actin filament-based process;biological regulation;blood coagulation;cellular component movement;cellular component organization;cellular component organization at cellular level;cellular component organization or biogenesis;cellular component organization or biogenesis at cellular level;cellular process;coagulation;cytoskeleton organization;…
A0A024RCY3;A0A087WXU1;A8K5K3;B0QYS6;B0QYS7;B1AKB4;B1AKB5;B4DNC7;B4DPL3;B7Z757;C9JBI8;E9PKJ8;O14948;O75030;P19484;Q75KY0;C9J845;C9K0S7;D3K197;E9PFN0;O75030-10;O75030-2;O75030-3;O75030-4;O75030-5;O75030-6;O75030-7;O75030-8;O75030-9;P19484-2;Q8WYR3	B1AKB5	Microphthalmia-associated transcription factor	MITF	10.7934	10.7987	10.7681	11.1521	11.2742	11.0973	10.5998	10.5049	10.495	NaN	NaN	19.8218	NaN	NaN	NaN	NaN	NaN	NaN	16.5837	16.6895	17.6627	17.2781	17.3287	17.6353	16.8687	NaN	NaN	26.4457	26.8859	27.044	26.2445	26.6328	26.5448	26.3549	26.3535	NaN	22.3307	22.5746	22.6505	20.1552	20.9364	19.1342	22.2095	22.6621	22.0195	anatomical structure development;biological regulation;biosynthetic process;cell differentiation;cellular biosynthetic process;cellular component assembly;cellular component organization;cellular component organization or biogenesis;cellular developmental process;cellular macromolecule biosynthetic process;cellular macromolecule metabolic process;cellular metabolic process;cellular nitrogen compo…
B1AKC8;B2RBP0;B3KR52;F8WAI8;Q1RMZ5;Q9NUA8	B1AKC8	Zinc finger and BTB domain-containing protein 40	ZBTB40	9.48157	9.48365	9.45375	9.00535	9.04916	9.06797	9.61999	9.63707	9.56485	22.7503	22.1051	22.4054	NaN	22.0196	21.9454	22.2356	21.9452	22.1221	18.6016	17.9637	18.0304	17.8674	17.4523	18.139	18.296	17.7969	18.6055	NaN	NaN	NaN	NaN	23.8696	NaN	NaN	NaN	NaN	16.6917	17.4007	NaN	15.4363	16.0549	NaN	17.8918	17.0358	18.2331	anatomical structure development;biological regulation;biomineral tissue development;biosynthetic process;bone mineralization;cellular biosynthetic process;cellular macromolecule biosynthetic process;cellular macromolecule metabolic process;cellular metabolic process;cellular nitrogen compound metabolic process;cellular process;cellular response to stimulus;cellular response to stress;development…
B1AKI2;B1AKI4;B1AKI5;B1AKI6;C9J4T8;Q9NUK0;B4E3F7;C9JP00;E9PBW7;H7C4T5;O95205;Q5VZF2;Q5VZF2-2;Q5VZF2-3;Q9NR56;Q9NR56-2;Q9NR56-3;Q9NR56-4;Q9NR56-5;Q9NR56-6;Q9NUK0-2	B1AKI6	Muscleblind-like protein 2;Muscleblind-like protein 3;Muscleblind-like protein 1	MBNL2;MBLL;MBNL3;MBNL1	12.6994	12.7175	12.6207	12.386	12.5725	12.3757	12.7007	12.7527	12.719	NaN	NaN	NaN	NaN	20.713	NaN	NaN	NaN	NaN	16.6509	NaN	NaN	15.5259	19.0185	16.3904	NaN	15.8505	NaN	30.0849	30.1077	30.2599	30.2488	30.8021	30.0921	30.0475	30.0008	30.1337	26.8761	26.5883	26.9016	24.589	25.4646	23.0962	26.5716	27.2664	26.9704	anatomical structure development;anatomical structure morphogenesis;appendage morphogenesis;biological regulation;cell differentiation;cellular developmental process;cellular macromolecule metabolic process;cellular metabolic process;cellular nitrogen compound metabolic process;cellular process;chordate embryonic development;developmental process;embryo development;embryo development ending in bi…
A0A087WYK8;B1AKJ5;B4DRI0;B4DYV0;F5H7V1;G3V1R5;H0Y5G9;O43847;Q6UUU9;Q96L67;E9PHF8;F5H6R2;O43847-2	B1AKJ5	Nardilysin	NRD1	12.3701	12.3035	12.35	12.1822	12.2733	12.1707	12.1364	12.16	12.1397	24.825	24.8505	24.869	24.7379	24.9237	24.9585	24.8099	24.8153	24.6276	21.1065	21.0027	21.3216	20.6529	20.8279	21.1495	21.5002	20.7959	21.7027	31.1665	31.2095	31.0054	30.6752	30.6073	30.8791	31.8214	31.6494	31.6928	25.6604	25.5521	25.5432	22.7668	22.9325	21.5711	26.4315	26.3502	26.3717	biological regulation;cell migration;cell motility;cell proliferation;cellular component movement;cellular component organization;cellular component organization or biogenesis;cellular process;locomotion;macromolecule metabolic process;metabolic process;neuromuscular junction development;positive regulation of biological process;positive regulation of catabolic process;positive regulation of cell…
B1AKJ6;B3KW33;B7Z4Q6;G8JLK0;H0YE19;Q59HA8;Q96SU4;Q9BRN2;E9PJW9;Q96SU4-2;Q96SU4-3;Q96SU4-4;Q96SU4-5;Q96SU4-6;Q96SU4-7	B1AKJ6	Oxysterol-binding protein-related protein 9;Oxysterol-binding protein	OSBPL9	12.3402	12.3526	12.2957	12.3997	12.385	12.2996	12.2637	12.2469	12.3216	21.4131	21.5211	21.6276	21.5216	21.3551	21.2937	21.188	21.3065	21.3598	18.5301	18.4817	18.6222	18.108	17.9559	18.259	18.9882	18.0969	19.285	29.9516	29.9653	29.8547	29.6792	29.8256	29.7842	30.0982	29.9221	30.0991	25.2092	24.9402	25.1246	22.4275	23.1585	20.5142	25.2808	25.778	25.7108	establishment of localization;lipid transport;organic substance transport;transport
A0A024R4E2;A0A087WTZ4;A0A087WV68;A0A087WW61;A0A087WX29;A0A087WX67;A0A087WXQ5;A0A087WXV3;A0A087WYE7;A0A087WYY0;A0A087WZC9;A0A087X260;B1AKP7;B4DRW3;G3V162;K7EL26;Q13148;B4DJ45;Q13148-2;Q13148-3	B1AKP7	TAR DNA-binding protein 43	TARDBP	13.2054	13.1458	13.3863	13.584	13.5094	13.3991	13.2904	13.3082	13.0223	23.4506	23.6818	23.4779	23.4789	23.4591	23.4969	23.4555	23.5859	23.3619	21.5746	21.934	21.8084	21.4916	21.4867	21.3561	21.9788	21.5588	22.5204	32.4804	32.5348	32.4695	32.5899	32.5552	32.5594	31.9057	32.1284	31.7666	28.5941	28.4608	28.3755	27.0969	27.1142	26.2617	28.1099	28.4666	28.2415	3'-UTR-mediated mRNA stabilization;biological regulation;biosynthetic process;cell death;cellular biosynthetic process;cellular macromolecule biosynthetic process;cellular macromolecule metabolic process;cellular metabolic process;cellular nitrogen compound metabolic process;cellular process;death;interaction with symbiont;interspecies interaction between organisms;macromolecule biosynthetic proc…
B1AKP8;B1AKQ2;B3KX59;P42345;Q96QW8;B4DZD5;F5GYA6	B1AKP8	Serine/threonine-protein kinase mTOR	MTOR	10.3354	10.3124	10.3411	10.1145	10.0395	10.129	10.3878	10.4407	10.3979	23.5541	23.4558	23.536	23.4838	23.7005	23.5304	23.4948	23.2341	23.37	18.5477	18.6986	18.7292	18.6347	18.5388	18.6815	19.094	17.6269	18.7747	28.83	29.1145	28.5055	29.0841	28.8621	28.8533	29.4243	29.038	28.9879	22.3365	21.6802	21.0454	19.7167	19.865	18.1957	22.8893	22.7115	22.1823	biological regulation;catabolic process;cell communication;cell growth;cell surface receptor linked signaling pathway;cellular macromolecule metabolic process;cellular metabolic process;cellular process;cellular protein metabolic process;cellular response to chemical stimulus;cellular response to endogenous stimulus;cellular response to external stimulus;cellular response to extracellular stimulu…
A0A024R056;B1AKQ8;B2R6K4;B3KVK2;E9PCP0;F1T0G4;F1T0G5;F5H0S8;F5H100;F5H8J8;F6UT28;F6X3N5;P16520;P62873;Q59G26;Q71UM6;Q71UM7;B1AKQ7;B1AKQ9	B1AKQ8	Guanine nucleotide-binding protein G(I)/G(S)/G(T) subunit beta-1	GNB1	12.6036	12.5801	12.6093	12.4239	12.3683	12.4336	12.5715	12.5301	12.561	24.5104	24.6521	24.5877	24.1063	24.2483	24.5804	24.4676	24.2113	24.581	23.0795	23.3033	23.0661	22.4865	22.7579	23.4013	23.0343	22.6997	23.4653	32.534	32.9177	32.7225	32.7431	32.6879	32.5106	32.3408	32.2132	32.4407	28.92	29.011	29.0194	26.8185	27.0953	25.2516	28.6978	29.354	29.3429	activation of phospholipase C activity;activation of phospholipase C activity by G-protein coupled receptor protein signaling pathway coupled to IP3 second messenger;anatomical structure development;biological regulation;cell activation;cell communication;cell proliferation;cell surface receptor linked signaling pathway;cell-cell signaling;cellular metabolic process;cellular process;cellular resp…
B1AKR6;B4DFR2;H3BNG9;H3BPA0;H3BQI1;Q7Z4M1;Q8TF09;Q9NP97;Q9NP97-2	B1AKR6	Dynein light chain roadblock-type 1;Dynein light chain roadblock-type 2	DYNLRB1;DYNLRB2	10.1669	10.1671	10.235	10.1762	10.3114	10.148	10.207	10.2182	10.1561	NaN	NaN	NaN	NaN	NaN	21.267	NaN	NaN	21.0755	18.5748	17.9436	19.6453	18.0101	18.6729	20.3554	18.5211	17.9241	20.558	30.476	30.4354	30.5104	29.9766	30.1545	29.859	30.5042	30.4377	30.6697	28.1727	27.8347	28.0446	25.3609	25.9952	23.8292	27.9609	28.1327	28.4281	behavior;cellular component movement;cellular process;establishment of localization;microtubule-based movement;microtubule-based process;multicellular organismal process;response to abiotic stimulus;response to light stimulus;response to radiation;response to stimulus;transport;visual behavior
A8K5M4;B1AKS5;H7C1X3;H9XFB4;Q13177;Q59FN2;B3KNX7;E9PM17;O75914;O75914-2;O75914-3;O75914-4;Q13153;Q13153-2	B1AKS5	Serine/threonine-protein kinase PAK 1;Serine/threonine-protein kinase PAK 2;PAK-2p27;PAK-2p34	PAK1;PAK2	11.1467	11.0328	11.02	11.1165	10.9301	11.2051	11.3218	11.5318	11.4457	24.53	24.6102	24.5497	24.4227	24.4248	24.2799	24.5353	24.5792	24.2373	22.0143	22.382	22.2424	21.2291	21.3507	22.0571	22.2992	21.4263	22.2361	32.3543	32.2829	32.5588	31.9712	32.0665	31.6647	32.2616	32.2469	32.2955	27.8128	27.503	27.9572	25.2526	25.5685	23.4714	27.6119	27.7841	28.0829	actin cytoskeleton organization;actin cytoskeleton reorganization;actin filament-based process;activation of immune response;anatomical structure morphogenesis;antigen receptor-mediated signaling pathway;apoptosis;axon guidance;axonogenesis;biological regulation;branching morphogenesis of a tube;cell death;cell part morphogenesis;cell projection morphogenesis;cell projection organization;cell sur…
B1AKT3;M0R072;Q9Y3A6;B1AKT4;F5H307	B1AKT3	Transmembrane emp24 domain-containing protein 5	TMED5	12.217	12.2141	12.1702	12.0359	12.114	11.9426	12.3528	12.4527	12.2626	NaN	NaN	NaN	NaN	NaN	NaN	NaN	NaN	19.7637	17.1646	16.9529	17.4629	18.5745	16.8301	17.2052	17.4644	17.1732	19.0039	26.7019	26.83	26.581	27.3053	26.7838	26.706	27.0483	27.565	26.5851	23.7422	22.907	23.5517	22.2469	21.3564	19.8476	23.878	24.3748	23.7381	cellular component organization;cellular component organization at cellular level;cellular component organization or biogenesis;cellular component organization or biogenesis at cellular level;cellular process;establishment of localization;establishment of protein localization;Golgi organization;Golgi ribbon formation;organelle organization;protein transport;transport
B1AKY9;B2RAQ4;B3KNQ8;B3KRI1;B3KSY7;B3KV59;B3KW93;B3KX35;B4DHD7;B4DIQ8;B4E0R9;B7Z1N5;B7Z1Q9;B7Z3F8;B7Z3V1;B7Z9V4;H0Y7C1;M0QXF2;M0R116;P05023;P13637;P20648;P50993;Q53ES0;Q53FM3;Q58I21;Q58I22;Q58I23;Q5TC01;Q5TC02;Q5TC05;Q658V6;B7Z2T0;B7Z3U6;E9PC07;E9PC51;E9PHR6;E9PRA5;F5H0J0;F5H3A1;F5H6J6;H7BXX5;P05023-2;Q13733	B1AKY9	Sodium/potassium-transporting ATPase subunit alpha-1	ATP1A1	13.3981	13.375	13.3421	13.2211	13.2234	13.2096	13.3762	13.4363	13.3248	27.8353	27.838	27.7425	27.5985	27.5841	27.5379	27.6275	27.6433	27.4299	24.2461	24.3396	24.3052	23.7788	23.8154	23.9292	24.3843	24.2916	24.4681	31.2566	31.2078	30.7775	31.6621	31.3841	32.2628	31.853	31.7211	31.5189	25.8601	25.4918	25.3506	24.0696	24.1466	23.4847	26.4977	26.6132	26.3108	ATP biosynthetic process;ATP hydrolysis coupled proton transport;ATP metabolic process;biological regulation;biosynthetic process;cation homeostasis;cation transport;cell motility;cellular biosynthetic process;cellular cation homeostasis;cellular chemical homeostasis;cellular component movement;cellular homeostasis;cellular ion homeostasis;cellular metabolic process;cellular monovalent inorganic …
B1AL05;H0Y6Y8;H0YBU8;M0R051;Q8N983;B1AL06;C9J5Q3;Q8N983-2;Q8N983-3;Q8N983-4	B1AL05	39S ribosomal protein L43, mitochondrial	MRPL43	9.57408	9.61725	9.64998	9.66622	9.68611	9.61727	9.56357	9.63828	9.6313	NaN	NaN	20.7657	20.785	NaN	20.3339	NaN	NaN	NaN	18.7079	18.8845	19.1079	18.8571	17.8083	19.356	19.3028	17.7815	17.582	29.6009	29.5401	29.8049	30.137	30.0992	30.2725	29.7699	29.5195	29.7322	26.4039	25.8806	26.2821	24.6102	25.2861	23.3703	26.043	26.2975	26.6548	biosynthetic process;cellular biosynthetic process;cellular macromolecule biosynthetic process;cellular macromolecule metabolic process;cellular metabolic process;cellular process;cellular protein metabolic process;macromolecule biosynthetic process;macromolecule metabolic process;metabolic process;primary metabolic process;protein metabolic process;translation
B1AL79;H0Y429;H0Y5V5;Q16513;Q6P5W9;Q9UHS4;Q16513-2;Q16513-3;Q16513-4;Q16513-5	B1AL79	Serine/threonine-protein kinase N2	PKN2	12.3105	12.2305	12.252	12.2096	12.1543	12.1319	12.3177	12.2877	12.2665	23.2337	23.2026	23.2744	23.5536	23.4522	23.3684	23.3049	23.3931	23.13	19.3362	19.4438	19.838	19.569	19.368	19.7033	19.9865	19.3068	19.827	30.3019	30.3724	30.349	30.3613	30.2266	30.1263	30.5922	30.4759	30.6228	24.696	24.4438	24.7478	22.3747	22.7148	20.9929	24.8207	25.037	25.0525	ameboidal cell migration;apical junction assembly;apoptosis;biological adhesion;biological regulation;biosynthetic process;cell adhesion;cell cycle;cell death;cell division;cell junction assembly;cell junction organization;cell migration;cell motility;cell-cell junction assembly;cell-cell junction organization;cellular biosynthetic process;cellular component assembly;cellular component assembly a…
B1ALA7;B1ALA9;B7ZB02;P60891;Q15244;Q53FW2;B4DNL6	B1ALA7	Ribose-phosphate pyrophosphokinase 1	PRPS1	12.4566	12.459	12.5229	12.4176	12.4657	12.3838	12.3276	12.3195	12.3408	22.6584	22.4898	22.3373	22.2722	22.608	22.0585	22.4732	22.1953	22.0672	20.7019	20.582	20.4658	20.0245	20.4367	19.9911	20.6456	19.8136	20.4271	33.182	33.2875	33.1782	32.6943	32.9864	32.5607	33.1174	33.216	33.1703	29.2306	29.1917	29.2096	26.742	27.0919	25.6201	29.1625	29.3323	29.5516	5-phosphoribose 1-diphosphate biosynthetic process;5-phosphoribose 1-diphosphate metabolic process;alcohol biosynthetic process;alcohol metabolic process;AMP biosynthetic process;AMP metabolic process;anatomical structure development;anatomical structure morphogenesis;biosynthetic process;carbohydrate biosynthetic process;carbohydrate metabolic process;cellular aromatic compound metabolic process…
B1ALB4;B4DLY0;D6RAD0;E9PBK2;E9PD50;E9PEK3;Q6TV06;Q8NB69;Q92540;Q96N31;E9PCE5;E9PCI0;E9PEH2;Q92540-2;Q92540-4	B1ALB4	Protein SMG7	SMG7;SGA56M	11.6746	11.6469	11.5532	11.3364	11.2707	11.3937	11.7591	11.8068	11.8108	22.0303	22.074	21.8979	21.4551	21.4344	21.6516	22.0609	21.7492	22.0085	18.1012	18.6271	18.6275	17.5808	16.7056	17.6546	18.9846	18.5073	18.9639	26.4787	26.1627	26.0073	25.9718	25.3762	25.7254	26.1515	26.1717	26.3056	21.5013	20.7776	20.3457	17.6914	18.0982	15.8476	20.8907	20.993	21.3578	biological regulation;catabolic process;cellular catabolic process;cellular macromolecule catabolic process;cellular macromolecule metabolic process;cellular metabolic process;cellular nitrogen compound metabolic process;cellular process;establishment of localization;establishment of localization in cell;establishment of RNA localization;gene expression;intracellular transport;macromolecule catab…
B1ALC0;B3KTE1;O15511;Q6IPM3;O15511-2	B1ALC0	Actin-related protein 2/3 complex subunit 5	ARPC5	12.0399	12.076	12.1026	12.1711	12.1296	12.1576	12.0094	11.9278	11.979	NaN	NaN	NaN	20.0276	NaN	NaN	NaN	19.4642	20.4938	17.6272	17.8333	18.4311	18.2917	17.9879	18.2212	17.5358	17.8185	19.8501	29.9482	30.0562	30.1043	29.8407	29.961	29.3768	29.8933	30.0469	30.0922	27.5638	26.6037	26.9587	24.3998	24.6955	22.9868	26.3928	27.0422	25.9879	actin cytoskeleton organization;actin filament-based process;biological regulation;cellular component movement;cellular component organization;cellular component organization at cellular level;cellular component organization or biogenesis;cellular component organization or biogenesis at cellular level;cellular process;cytoskeleton organization;organelle organization;regulation of actin cytoskelet…
A0A024R0D2;B1ALD0;B1ALD1;B1ALD3;B2RBF6;B3KSJ4;B4DTG3;Q9Y6B7;B1ALD2;B7Z4X3	B1ALD0	AP-4 complex subunit beta-1	AP4B1;hCG_38636	10.1829	10.1762	10.1904	10.4883	10.6042	10.3388	9.74166	9.91914	9.89761	NaN	NaN	20.391	NaN	NaN	20.1482	NaN	NaN	19.8848	16.5045	16.442	16.8244	NaN	16.4704	16.9302	16.3195	NaN	16.8401	24.7876	NaN	NaN	NaN	NaN	NaN	25.4534	NaN	25.739	19.8969	18.8421	18.1231	17.7259	16.7668	16.005	19.8705	18.9508	20.3062	cellular process;establishment of localization;establishment of localization in cell;establishment of protein localization;intracellular protein transport;intracellular transport;protein transport;transport;vesicle-mediated transport
A5D6X0;A7E2E1;B1ALF6;B1ALG1;B1ALG2;B3KNW7;B4DNT1;B4DSI8;B4E0F1;B9EGQ8;F6T8Q0;F6UH26;F6VDE0;F6XE55;F6XG14;P51532;Q59FZ6;Q8N9Q1;Q9HBD4;F5H0X5;F6XDY1;H0YGM3;P51532-2;P51532-3;P51532-4;P51532-5	B1ALF6	Transcription activator BRG1	SMARCA4	10.9134	10.9062	10.8294	10.7093	10.6244	10.7676	10.9962	11.0305	11.0116	25.0974	25.1526	25.142	24.889	24.7509	24.7754	24.8291	24.7693	24.931	21.0866	21.225	21.3168	20.4682	20.5617	20.8546	21.1508	20.5673	21.5655	28.466	28.3864	28.0068	28.6271	28.5022	28.7458	29.1365	28.972	29.5263	21.8961	22.2406	22.6557	20.5465	21.0209	19.2661	23.1795	23.4064	23.8589	anatomical structure development;biological regulation;biosynthetic process;cellular biosynthetic process;cellular component disassembly;cellular component disassembly at cellular level;cellular component organization;cellular component organization at cellular level;cellular component organization or biogenesis;cellular component organization or biogenesis at cellular level;cellular macromolecul…
A0A087WSW7;B1ALG6;F6XU50;Q0VGL2;Q6I7N8;Q76H82;Q9NRZ9;Q9NW36;Q9NRZ9-2;Q9NRZ9-3;Q9NRZ9-4;Q9NRZ9-5;Q9NRZ9-6;Q9NRZ9-7;Q9NRZ9-8;Q9NRZ9-9	B1ALG6	Lymphoid-specific helicase	HELLS	9.83836	9.73982	9.67624	9.66882	9.66449	9.61684	9.35473	9.18578	9.28562	23.741	24.0622	23.9593	24.8139	24.8357	24.8892	23.8997	23.9809	23.9814	20.6028	20.8716	20.6186	21.3428	21.4707	21.5821	21.0186	20.4428	21.2838	29.8635	30.0069	29.6984	30.0396	29.9516	30.0111	30.204	30.0764	30.0996	24.9002	24.5282	24.5494	22.5712	22.6525	21.1206	24.9943	25.2225	25.0811	biological regulation;biosynthetic process;cell activation;cell cycle phase;cell cycle process;cell division;cell proliferation;cellular biosynthetic process;cellular component assembly;cellular component assembly at cellular level;cellular component organization;cellular component organization at cellular level;cellular component organization or biogenesis;cellular component organization or biog…
A8K874;B1AM43;Q5VZE5;Q5VZE6	B1AM43	N-alpha-acetyltransferase 35, NatC auxiliary subunit	NAA35	11.5664	11.5179	11.5389	11.6606	11.5827	11.4825	11.7115	11.682	11.6374	21.2267	21.3121	21.2546	20.9332	21.3839	21.2847	21.2706	20.8997	21.4305	17.9733	18.0248	19.5986	17.4901	17.7846	18.364	18.1851	17.0827	18.8481	27.4626	27.3661	27.5926	27.3951	27.5017	27.3959	28.1342	27.8074	28.0253	22.6081	22.0448	22.2363	19.498	20.6627	18.4036	23.0635	23.2184	23.0739	cell proliferation;muscle cell proliferation;smooth muscle cell proliferation
A0A087WVQ4;A0A087WWI2;A0A087WWY1;A0A087WYE4;A0A087X0I1;A6H8X1;A7YY83;B1AMJ5;B3KVI2;B7ZLE9;B9EG74;C9K0C9;E9PJK3;E9PJU0;E9PS60;F8WBJ0;F8WCI3;F8WF55;Q05CZ3;Q5CZA0;Q5JTU8;Q66GT8;Q6MZT4;Q7Z3M0;Q8TBR0;Q96SN8;E9PCD3;Q96SN8-2;Q96SN8-3;Q96SN8-4	B1AMJ5	CDK5 regulatory subunit-associated protein 2	CDK5RAP2;DKFZp686M1993;DKFZp686D1070;DKFZp686E2242	9.31974	9.35019	9.3556	8.95798	8.93572	8.82573	9.52567	9.52138	9.39098	23.6171	23.7047	23.5766	23.7751	23.8879	23.7944	24.1642	24.1755	24.081	18.8038	19.4686	19.2589	19.0075	19.15	19.2401	19.9484	19.3743	20.3759	28.1519	27.9543	28.0797	27.8875	27.8413	27.9498	27.9817	28.358	28.567	21.0199	22.5556	21.0946	19.3633	19.6374	17.0704	21.9599	21.2796	22.6815	anatomical structure development;biological regulation;brain development;cell cycle process;cellular component assembly;cellular component assembly at cellular level;cellular component organization;cellular component organization at cellular level;cellular component organization or biogenesis;cellular component organization or biogenesis at cellular level;cellular macromolecular complex assembly;…
A0A024R0C7;B1AMN7;Q9NPX3;Q9P2B4	B1AMN7	CTTNBP2 N-terminal-like protein	CTTNBP2NL	10.5468	10.4851	10.3293	10.5661	10.693	10.6229	10.4951	10.5656	10.6238	20.8502	20.8474	20.6881	20.9844	21.3372	21.0164	NaN	20.5919	20.3803	16.8619	17.5637	17.936	17.5061	18.3491	18.2793	16.3818	17.0585	16.7265	27.3123	27.4002	27.2706	27.5472	27.6195	27.7414	27.1947	27.2055	27.4188	22.3612	22.3432	22.0809	20.1738	20.7358	19.3949	21.8495	21.9431	22.3495
B1AMS2;B4DPT4;B4DZW0;B4E049;Q14141;Q541S4;Q548C9;Q6B514;Q6NT82;Q8NFH9;Q8NFI0;Q8NFI1;Q8NFI2;F5H1J5;F8W8Q8;Q14141-2;Q14141-3;Q14141-4	B1AMS2	Septin-6	SEPT6	11.5198	11.5158	11.5309	11.4518	11.3786	11.4623	11.5624	11.5679	11.5534	21.7275	21.5774	21.7044	21.9151	21.8222	21.8107	21.8089	21.8196	21.9506	19.3297	18.8383	19.5591	19.3674	19.1473	19.4749	19.8647	19.2283	20.2491	29.5494	29.4855	29.5749	29.5157	29.6237	29.3518	29.5178	29.4149	29.4222	25.2172	24.9037	24.9956	23.382	23.8505	21.4097	24.9514	25.3608	25.8899	cell cycle;cellular process;cytokinesis;interspecies interaction between organisms;multi-organism process
A8K8M9;B1AMT1;B1AMT2;B1AMT3;B1AMT4;B2R8Y6;B2RU25;B4DQ46;B4DYS8;D6W5U7;Q6AI02;Q6MZM3;Q6MZM4;Q6MZP3;Q8N3U4;Q9UJ98;F8WAK8;H7BYK9;Q8N3U4-2;Q9UJ98-2	B1AMT1	Cohesin subunit SA-2	STAG2;DKFZp686C21148;DKFZp686P16143;DKFZp686P168;DKFZp686I05169	12.0757	12.0662	12.0632	11.8216	11.8908	11.83	11.9138	11.8743	11.8618	23.3059	23.4148	23.6191	23.3964	23.2005	23.4467	23.58	23.4003	23.3037	18.8293	19.503	20.0429	19.1161	19.2789	19.6143	20.0552	19.2111	19.9298	30.1899	30.3061	29.9017	30.641	30.4639	30.8272	30.4252	30.381	30.2789	24.5068	24.2768	24.0947	22.6989	23.0123	21.1726	24.4546	24.7511	24.8104	biological regulation;cell cycle phase;cell cycle process;cell division;cellular component assembly;cellular component assembly at cellular level;cellular component organization;cellular component organization at cellular level;cellular component organization or biogenesis;cellular component organization or biogenesis at cellular level;cellular process;chromosome organization;chromosome organizat…
B1AMW1;H0YDI1;P19256;Q14748;Q16393;Q9BRW0;P19256-2;P19256-3	B1AMW1	Lymphocyte function-associated antigen 3	CD58	11.8268	11.7481	11.8281	11.8167	11.9848	11.85	11.9407	11.9526	11.8779	NaN	NaN	NaN	NaN	NaN	19.4006	NaN	NaN	NaN	18.3672	19.2004	19.3203	18.8281	18.9069	18.6152	18.4471	18.226	18.5695	NaN	NaN	NaN	NaN	NaN	NaN	NaN	NaN	24.1989	21.6967	NaN	21.0115	NaN	NaN	NaN	21.4996	21.3621	21.6772	biological adhesion;biological regulation;blood coagulation;cell adhesion;cell migration;cell motility;cell-cell adhesion;cellular component movement;cellular process;coagulation;hemostasis;immune system process;leukocyte migration;locomotion;multicellular organismal process;regulation of biological quality;regulation of body fluid levels
B1AN89;B4DH17;B4DXR2;B4DZE1;O43432;Q59GJ0;Q5SWD0;B1AN91;B1AN92;F5H564;F5H8J4;H0YGB3;H7BYW0;O43432-2;O43432-3;Q504Z1	B1AN89	Eukaryotic translation initiation factor 4 gamma 3	EIF4G3	10.5248	10.5222	10.3945	10.062	10.1857	10.072	10.5678	10.5789	10.6162	20.801	21.0354	20.6253	20.825	20.7714	20.937	21.0827	20.8073	20.5147	16.6543	16.7122	17.293	15.5425	16.0674	16.5934	16.3052	15.3195	16.7542	28.2433	28.3435	28.1091	27.6407	27.6594	27.9623	28.3957	28.31	28.3351	21.8354	21.7369	21.9666	18.8402	19.1573	17.8433	21.9435	22.1113	22.3236	biological regulation;cell surface receptor linked signaling pathway;cellular macromolecule metabolic process;cellular metabolic process;cellular nitrogen compound metabolic process;cellular process;cellular response to chemical stimulus;cellular response to cytokine stimulus;cellular response to organic substance;cellular response to stimulus;cytokine-mediated signaling pathway;interspecies inte…
B1ANE3;B4DST3;B7ZLW7;B7ZLW8;Q6MZH4;Q99707;B4DFV0	B1ANE3	Methionine synthase	MTR;DKFZp686A22123	9.42521	9.41729	9.36176	9.4008	9.39358	9.27883	9.50766	9.5189	9.48396	22.8168	22.8247	23.0177	22.6674	22.8347	22.7875	22.8934	23.0053	23.2054	18.9525	18.6803	19.0554	18.1298	18.0642	18.7897	19.2203	18.3244	19.5486	29.0259	29.3514	29.2775	28.8408	28.9099	29.0295	29.6723	29.4008	29.2844	23.3264	23.0755	23.1634	20.7626	21.0004	19.1753	23.668	23.3671	23.4752	anatomical structure development;cellular aromatic compound metabolic process;cellular metabolic process;cellular process;developmental process;heterocycle metabolic process;metabolic process;nervous system development;nitrogen compound metabolic process;pteridine-containing compound metabolic process;system development;xenobiotic metabolic process
A8K9X5;B1ANM7;B3KT28;B4DEJ6;Q9UNN5;F5GZD2;Q9UNN5-2	B1ANM7	FAS-associated factor 1	FAF1	11.2251	11.1963	11.1448	10.7357	10.9011	10.7108	10.9507	10.9116	10.8538	21.7969	21.6654	21.7078	21.669	21.6406	21.9954	21.6561	21.3473	NaN	17.8497	19.9456	19.9781	19.2717	19.5674	19.2711	18.7028	17.7958	16.7271	30.2367	30.2551	30.3683	29.9745	30.1759	29.8276	30.3131	30.3653	30.2957	25.6113	25.2598	25.7737	23.1536	23.6482	21.9314	25.5669	26.0932	26.0935	apoptosis;biological regulation;catabolic process;cell death;cellular catabolic process;cellular macromolecule catabolic process;cellular macromolecule metabolic process;cellular metabolic process;cellular process;cytoplasmic sequestering of NF-kappaB;cytoplasmic sequestering of protein;cytoplasmic sequestering of transcription factor;death;macromolecule catabolic process;macromolecule metabolic …
B1ANR0;B1ANR1;H0Y5F5;H0Y6X6;H0YCC8;H0YEQ8;H0YER0;H0YEU6;Q13310;Q147Y3;Q15164;Q3B867;Q53GL4;Q59GZ7;Q6IQ30;P0CB38;Q13310-2;Q13310-3	B1ANR0	Polyadenylate-binding protein 4	PABPC4	12.1978	12.2305	12.1765	12.0642	11.8914	12.0303	12.3074	12.3671	12.3149	24.587	24.6385	24.5811	24.3304	24.4338	24.4166	24.2934	24.4601	24.361	21.3816	21.7613	21.6758	21.2162	21.1363	21.264	21.5679	20.7447	21.9038	32.7232	32.7814	32.8306	32.4271	32.5488	32.5479	32.616	32.5547	32.5664	27.9221	27.6433	28.0356	25.1889	25.9494	24.1174	27.7414	27.9317	27.6485	biological regulation;biosynthetic process;blood coagulation;catabolic process;cellular biosynthetic process;cellular catabolic process;cellular macromolecule biosynthetic process;cellular macromolecule catabolic process;cellular macromolecule metabolic process;cellular metabolic process;cellular nitrogen compound metabolic process;cellular process;cellular protein metabolic process;coagulation;h…
B1AP13;B1AP15;B2R658;B4DPY4;B4DUF2;H3BLV0;H7BY55;P08174;Q8TD11;Q8TD12;Q8TD13;Q8TD14;E9PSH2;F5H2H0;P08174-2;Q14UF4;Q14UF5;Q14UF6	B1AP13	Complement decay-accelerating factor	CD55	13.4857	13.4676	13.4254	13.5486	13.5494	13.5464	13.5084	13.4702	13.498	24.7595	24.5403	24.5839	25.1327	25.0319	24.9138	24.3135	24.3704	24.0334	21.629	22.6208	21.7582	23.5992	22.5595	21.8777	21.5161	20.7528	21.79	30.2881	30.55	30.2739	30.3587	30.2547	30.5734	30.2382	30.0882	30.1054	25.9115	25.9819	25.7768	23.9582	23.9161	22.871	25.6855	25.7008	25.6996	activation of immune response;biological regulation;calcium ion homeostasis;cation homeostasis;cellular calcium ion homeostasis;cellular cation homeostasis;cellular chemical homeostasis;cellular divalent inorganic cation homeostasis;cellular homeostasis;cellular ion homeostasis;cellular metal ion homeostasis;cellular process;chemical homeostasis;complement activation;complement activation, classi…
A5YP36;B1AP46;B2RDH5;B3KXY5;B4DEZ1;B7Z6G5;E7EW84;F2Z3K0;Q8TAG9;Q9NTA6;Q9NUN4;E9PHI3;F2Z2Q3	B1AP46	Exocyst complex component 6	EXOC6;SEC15L3;DKFZp761I2124	9.25294	9.12646	9.20748	9.28977	9.44726	9.35155	9.34555	9.40249	9.32869	NaN	NaN	NaN	NaN	NaN	NaN	NaN	NaN	NaN	14.1459	14.5387	13.5237	NaN	NaN	NaN	16.6682	13.5813	16.5043	25.829	25.2003	25.0187	NaN	NaN	NaN	25.9668	25.952	25.241	20.4134	19.9714	19.2909	17.015	17.0906	15.3481	20.2378	20.8528	20.4079	cellular process;establishment of localization;establishment of protein localization;membrane docking;protein transport;transport;vesicle docking;vesicle docking involved in exocytosis
A0A087WYF6;A8K5W5;B1AP61;B3KMC4;B4DF48;B4DHJ2;B4DPK9;B4E255;B7ZME8;E7ESD2;F5GY39;F8W7U3;J3KP36;Q5SNT6;Q5SNT8;Q5SRD0;Q5T1D7;Q641Q2;Q9NVB8;Q9Y4E1;Q9Y4N4;A6NLG0;F5H046;F5H0J6;F5H871;I3L0C9;I3L0H6;Q641Q2-2;Q9Y4E1-2;Q9Y4E1-3;Q9Y4E1-4	B1AP61	WASH complex subunit FAM21A;WASH complex subunit FAM21B;WASH complex subunit FAM21C	FAM21A;FAM21B;FAM21C	11.2622	11.2713	11.2031	11.1846	11.25	11.116	11.1142	11.1288	11.108	23.3531	23.3367	23.3475	23.0903	23.2601	23.2719	23.3799	23.6516	23.3087	18.8986	19.3183	19.3692	19.1992	19.113	19.3646	19.8485	19.1153	20.319	28.9748	28.9128	29.1268	28.3884	28.6005	28.5799	28.9635	28.9615	29.23	22.8872	22.8	23.1355	20.5082	21.0328	19.024	23.0539	22.9886	23.5466	cellular process;endosome transport;establishment of localization;establishment of localization in cell;intracellular transport;retrograde transport, endosome to Golgi;transport;vesicle-mediated transport
B1APE1;B1APE2;Q00403	B1APE1	Transcription initiation factor IIB	GTF2B	12.1467	11.9969	12.1616	12.1763	12.2535	12.204	12.0859	12.0777	12.0982	21.1209	20.9799	21.232	21.2583	21.1924	21.3787	21.2014	20.8944	21.0242	18.9075	18.9029	19.186	19.248	18.9507	19.1801	19.8423	18.2981	19.8462	28.5375	28.0364	28.5107	28.5532	28.6911	28.3902	28.401	28.0269	28.4527	24.5194	23.8464	24.4711	22.4547	22.6975	20.8697	24.0772	24.4387	24.3825	biological regulation;biosynthetic process;cellular biosynthetic process;cellular macromolecule metabolic process;cellular metabolic process;cellular nitrogen compound metabolic process;cellular process;interspecies interaction between organisms;macromolecule metabolic process;metabolic process;multi-organism process;nitrogen compound metabolic process;nucleic acid metabolic process;nucleobase-co…
A0A087WVC4;A0A087WVV9;B1APF6;B1APF7;B1APF8;B1APF9;B1APG0;B1APG1;B1APG2;B1APG3;B2RB89;B4E2L0;B7ZA00;P22612;P22694;B1APG4;C9JK39;F8W831;P22694-2;P22694-3;P22694-4;P22694-5;P22694-6;P22694-7;P22694-8;P22694-9	B1APF6	cAMP-dependent protein kinase catalytic subunit beta	PRKACB	10.4875	10.487	10.5427	10.6228	10.6136	10.6992	10.5386	10.5255	10.5156	19.3874	NaN	19.3861	NaN	NaN	19.7985	19.5475	NaN	19.4882	16.7789	16.1378	17.8795	15.9806	16.6817	17.3917	17.4812	16.6467	18.2982	NaN	NaN	NaN	NaN	NaN	NaN	NaN	26.6183	26.5079	21.8705	21.0845	21.675	19.1564	19.9032	18.1819	22.456	22.8215	22.5588	activation of phospholipase C activity;activation of protein kinase A activity;activation of protein kinase activity;acylglycerol catabolic process;acylglycerol metabolic process;alcohol biosynthetic process;alcohol metabolic process;anatomical structure development;biological regulation;biosynthetic process;blood coagulation;cAMP-mediated signaling;carbohydrate biosynthetic process;carbohydrate …
B1APJ0;B4DDK6;B4DHQ8;B4DI18;B7ZB25;O14925;Q5SRD1;C9JSY4;C9JV18;E7EP42;E9PB91	B1APJ0	Mitochondrial import inner membrane translocase subunit Tim23;Putative mitochondrial import inner membrane translocase subunit Tim23B	TIMM23;TIMM23B	13.3016	13.2445	13.2384	13.1195	13.1385	13.0906	13.191	13.1813	13.1381	22.0003	21.6581	21.8457	21.3985	21.6848	21.6838	21.9819	21.3384	21.8182	20.1265	20.1876	20.4507	19.8024	20.0094	20.1561	20.7865	19.7397	20.9865	29.547	29.5655	29.5794	29.9562	29.8545	30.1677	29.4756	29.0364	29.0928	26.8016	24.7848	26.6963	24.962	25.3119	23.7917	26.2003	26.3566	25.5738	establishment of localization;establishment of localization in cell;establishment of protein localization;establishment of protein localization in mitochondrion;establishment of protein localization to organelle;intracellular protein transport;intracellular transport;mitochondrial transport;protein import;protein targeting;protein targeting to mitochondrion;protein transport;transport
B1APM4;B4DFD8;B7ZAT6;P35610;A8K3P4;B4DU95	B1APM4	Sterol O-acyltransferase 1;O-acyltransferase	SOAT1	11.4515	11.3268	11.3525	11.1959	11.3572	11.1946	11.299	11.3433	11.3129	25.5743	25.6064	25.6339	25.4901	25.5704	25.3519	25.3568	25.4798	25.0812	24.0251	22.628	22.3301	22.18	23.9623	21.8472	23.8844	21.6088	22.211	26.7834	26.8779	26.2442	NaN	27.0402	27.5503	26.62	26.6241	26.4623	21.9654	21.8879	21.9632	20.6111	20.8229	20.5253	22.2686	23.1066	22.4907	alcohol metabolic process;biological regulation;cell differentiation;cellular component assembly;cellular component organization;cellular component organization or biogenesis;cellular developmental process;cellular lipid metabolic process;cellular metabolic process;cellular process;chemical homeostasis;cholesterol efflux;cholesterol esterification;cholesterol homeostasis;cholesterol metabolic pro…
B1APP6;B1APP8;H0Y3Y3;H0Y757;O14943;Q01813;Q49A78;Q5VSR5;Q8WTZ9;V9GY25;V9GYV7;H0Y3P8;Q5VSR6;Q5VSR7	B1APP6	ATP-dependent 6-phosphofructokinase, platelet type	PFKP;PFK-P	11.7704	11.7742	11.8453	11.8351	11.7068	11.7373	11.8	11.8837	11.8394	25.191	25.2523	25.3001	25.1878	25.2708	25.4068	25.6362	25.5233	25.7896	22.1492	22.2791	22.5654	22.02	22.2207	22.5221	22.9745	22.2444	23.3087	33.3668	33.2956	33.1915	32.7858	32.8156	32.8088	33.4564	33.4166	33.3496	28.4495	28.2379	28.1908	25.6996	26.0447	24.4499	28.5672	28.7045	28.8284	alcohol catabolic process;alcohol metabolic process;carbohydrate catabolic process;carbohydrate metabolic process;catabolic process;cellular carbohydrate catabolic process;cellular carbohydrate metabolic process;cellular metabolic process;cellular process;generation of precursor metabolites and energy;glucose catabolic process;glucose metabolic process;glycolysis;hexose catabolic process;hexose m…
B1APQ0;B3KM51;B3KN37;B4DEU0;B4DH07;B4DRW8;H0Y4F7;H0Y7L7;Q5JRX3;Q68DT6;C9JSL2;E7ES23;E9PDX6;Q5JRX3-2	B1APQ0	Presequence protease, mitochondrial	PITRM1	12.383	12.405	12.3409	12.3051	12.2198	12.2669	12.3334	12.357	12.3985	22.7652	22.603	22.7478	22.6481	22.5232	22.7231	22.349	22.1939	22.3147	18.9329	18.9343	19.2994	18.4924	18.7746	19.2683	18.4875	17.3799	19.0374	30.9847	30.7321	30.9654	31.1345	31.1544	31.2298	30.8869	30.6869	31.0216	25.2826	25.0045	25.1698	23.6404	23.6496	22.1788	25.1654	25.0401	25.4225	macromolecule metabolic process;metabolic process;primary metabolic process;protein metabolic process;proteolysis
B1APR7;B4E151;Q0P685;Q99504;B4DIR7;B4DNZ7;Q8IVX7;Q99504-2	B1APR7	Eyes absent homolog 3	EYA3	9.99003	10.0497	9.92519	9.89804	9.97866	9.94759	10.0548	10.198	10.0846	NaN	NaN	NaN	NaN	NaN	17.9331	NaN	NaN	NaN	16.115	16.0402	NaN	15.7116	NaN	15.7852	16.5561	15.4967	16.3098	26.5916	26.5122	26.7017	26.4845	26.1674	NaN	26.5921	26.378	26.4553	22.678	22.1711	22.2741	20.1257	20.5225	17.4223	22.4068	22.7866	22.5632	anatomical structure morphogenesis;biological regulation;biosynthetic process;cellular biosynthetic process;cellular component organization;cellular component organization at cellular level;cellular component organization or biogenesis;cellular component organization or biogenesis at cellular level;cellular macromolecule biosynthetic process;cellular macromolecule metabolic process;cellular metab…
B1AQ61;B4E2Y2;K7EP75;K7ERA7;O95155;O95155-2;O95155-3	B1AQ61	Ubiquitin conjugation factor E4 B	UBE4B	10.2206	10.2737	10.2689	10.2125	10.0083	10.1802	10.2963	10.3221	10.4835	22.9117	22.8188	22.9776	22.9321	22.7227	22.8564	22.6169	22.8337	22.6792	18.8554	18.9309	19.363	18.3454	18.3446	18.7775	19.0234	18.5036	19.5497	29.3487	29.6533	29.1754	29.5301	29.7525	29.3346	29.7696	29.4269	29.6702	24.4679	23.4554	23.2567	21.0087	21.5326	19.5889	23.7227	23.5337	24.4356	apoptosis;catabolic process;cell death;cellular catabolic process;cellular macromolecule catabolic process;cellular macromolecule metabolic process;cellular metabolic process;cellular process;cellular protein metabolic process;death;macromolecule catabolic process;macromolecule metabolic process;macromolecule modification;metabolic process;modification-dependent macromolecule catabolic process;mo…
B1AQP8;B1AQP9;P07099;Q6FGZ3;R4SBI6	B1AQP8	Epoxide hydrolase 1	EPHX1	10.8644	10.8607	10.7769	10.6407	10.6987	10.8497	10.9035	11.0059	10.9652	20.8651	20.8603	21.0123	21.137	21.1604	21.023	21.0523	20.9913	20.9743	18.2466	18.4953	18.4199	17.9657	18.1883	17.3685	18.7375	18.1172	18.8425	27.9504	27.7477	27.7953	28.6436	28.4656	29.174	28.9887	28.2735	28.2389	23.2651	22.9272	23.2324	21.9548	21.9299	21.1466	24.1231	23.9571	24.0935	aromatic compound catabolic process;catabolic process;cellular aromatic compound metabolic process;cellular catabolic process;cellular metabolic process;cellular process;metabolic process;response to chemical stimulus;response to stimulus;response to toxin
A0A024R8Y0;B1AQT3;B1AQT4;E9PKH1;E9PP32;E9PQC4;Q9BZD4	B1AQT3	Kinetochore protein Nuf2	CDCA1;NUF2	10.1832	10.1164	10.0496	10.2639	10.3098	10.1895	11.1037	11.117	11.0617	21.819	21.2498	21.4242	21.2759	21.5323	21.6931	22.0363	22.5063	22.4465	19.027	17.6012	18.2214	18.4007	18.1677	18.6886	19.8184	19.6647	20.43	29.2533	29.4037	29.1542	28.4204	28.4976	28.4968	29.2163	29.371	29.2231	24.826	24.3682	24.4656	21.2309	21.7634	20.8608	24.4043	25.019	24.74	cell cycle phase;cell cycle process;cell division;cellular component organization;cellular component organization at cellular level;cellular component organization or biogenesis;cellular component organization or biogenesis at cellular level;cellular process;chromosome segregation;mitosis;mitotic prometaphase;nuclear division;organelle fission;organelle organization
B1AR60;B7Z611;Q8IYB8	B1AR60	ATP-dependent RNA helicase SUPV3L1, mitochondrial	SUPV3L1	12.6673	12.7131	12.7023	12.963	13.0197	12.8734	12.852	12.8196	12.7818	20.5009	20.5511	20.5307	20.4862	20.7988	20.9149	20.5749	20.7693	20.9293	17.9124	18.1235	17.8971	17.6224	16.7348	17.5381	17.3754	16.896	18.1153	27.8149	28.4388	28.2829	28.4237	28.3461	29.0564	29.0995	28.5002	28.7458	22.3319	22.6292	22.9018	21.3421	21.4538	20.2491	23.9225	23.7851	24.4605	anatomical structure morphogenesis;anti-apoptosis;biological regulation;catabolic process;cell part morphogenesis;cellular catabolic process;cellular component maintenance;cellular component maintenance at cellular level;cellular component morphogenesis;cellular component organization;cellular component organization at cellular level;cellular component organization or biogenesis;cellular componen…
A0A024QZK7;A8K7J7;B1AR61;B1AR62;B1AR63;B3KRA9;B4DG62;P19367;Q59FD4;Q71V75;E7ENR4;P19367-2;P19367-3;P19367-4	B1AR61	Hexokinase-1	HK1	7.215	7.41032	7.19703	7.22841	7.23548	7.02752	7.19201	7.31729	7.57494	22.1702	21.965	21.8609	22.197	21.2499	21.5635	22.0071	21.739	21.9419	18.8525	18.1455	18.2507	17.983	17.4452	17.9937	19.1121	17.9986	19.493	30.6861	30.6058	30.4566	30.8902	31.0161	31.0437	30.8931	30.7667	30.7822	25.5057	25.3188	25.1374	23.0953	23.5443	21.7049	25.4703	25.5696	25.3897	alcohol catabolic process;alcohol metabolic process;carbohydrate catabolic process;carbohydrate metabolic process;carbohydrate transport;catabolic process;cellular carbohydrate catabolic process;cellular carbohydrate metabolic process;cellular metabolic process;cellular process;establishment of localization;generation of precursor metabolites and energy;glucose catabolic process;glucose metabolic…
B1AUU8;B3KR37;B7Z240;P42566;Q7Z5V0;S4R3U1;A6NL94;H7BYP0;P42566-2	B1AUU8	Epidermal growth factor receptor substrate 15	EPS15	11.4715	11.3733	11.3486	11.4783	11.5917	11.4382	11.3183	11.3159	11.3116	22.8515	22.829	22.7947	22.4892	22.7532	23.1288	22.9554	22.7839	22.8441	19.955	18.9864	18.6058	19.3604	19.7294	18.8716	18.8505	18.5039	18.7747	29.0252	29.0924	29.077	29.029	28.9472	29.0979	28.815	28.9419	29.1287	23.8664	23.458	23.9122	21.3807	21.9402	19.7524	23.4429	23.8537	23.7582	biological regulation;cell proliferation;cell surface receptor linked signaling pathway;cellular component assembly;cellular component assembly at cellular level;cellular component organization;cellular component organization at cellular level;cellular component organization or biogenesis;cellular component organization or biogenesis at cellular level;cellular macromolecular complex assembly;cell…
A0A024QZQ2;B1AVU8;B4DEK5;B4DRB7;C9JIZ6;P07602;Q53FJ5;Q59EN5;Q5BJH1;F5H0X6;F8W6Z6;P07602-2;P07602-3	B1AVU8	Prosaposin;Saposin-A;Saposin-B-Val;Saposin-B;Saposin-C;Saposin-D	PSAP	12.1077	12.1156	12.1638	12.0318	11.9625	12.0041	12.135	12.1967	12.1502	25.7124	25.4707	25.5686	25.3948	25.3863	25.3651	25.2309	25.3239	25.1054	23.0589	21.6485	23.0657	20.9501	22.6473	22.8011	21.7426	21.0843	22.5324	32.0343	32.1439	32.0421	32.1882	32.439	31.8953	32.1744	32.1011	32.1926	27.038	27.0306	27.0877	25.1762	25.8528	24.3725	27.2863	27.1044	27.213	cell activation;cellular lipid metabolic process;cellular metabolic process;cellular process;establishment of localization;establishment of localization in cell;exocytosis;glycolipid metabolic process;glycosphingolipid metabolic process;lipid metabolic process;lipid transport;membrane lipid metabolic process;metabolic process;organic substance transport;platelet activation;platelet degranulation;…
A0JLR0;B1AXG1;B1AXG2;B3KU51;B4DG22;B4DKT8;B4DKZ2;B4DMN4;B4DS23;B4DSE5;B7ZB17;D6R910;D6RA62;D6RE03;D6RHW7;E7ERL6;P51812;Q7Z2J4;Q8TDJ4;Q9Y2H9;V9GXZ1;X5DNZ1;B7Z3B5;B7ZL90;F2Z2J1;F5GYC4;Q15349;Q15349-2;Q15349-3;Q9UK32	B1AXG1	Ribosomal protein S6 kinase alpha-1;Ribosomal protein S6 kinase;Ribosomal protein S6 kinase alpha-3	RPS6KA1;RPS6KA3	11.672	11.6022	11.6068	11.6259	11.6353	11.648	11.6602	11.6341	11.6023	24.2959	24.3449	24.3253	24.352	24.3834	24.438	24.3448	24.3655	24.4047	20.6748	21.1313	21.0041	20.7987	20.846	21.165	21.1309	20.8937	21.475	31.4261	31.4117	31.4257	31.1857	31.203	31.1276	31.6479	31.7901	31.6907	26.237	25.8169	26.0341	23.754	23.8997	22.206	26.2727	26.6169	26.5585	activation of immune response;activation of innate immune response;anatomical structure development;axon guidance;biological regulation;cell communication;cell cycle;cell differentiation;cell surface receptor linked signaling pathway;cell-cell signaling;cellular component organization;cellular component organization at cellular level;cellular component organization or biogenesis;cellular componen…
A0A024R7H0;B1Q2N1;B4DF34;B4DX78;K7EIL8;K7EL56;K7EN25;K7EN69;K7ENP6;K7EPJ3;K7EQN7;O00148;Q69YT6;Q8N5M0	B1Q2N1	ATP-dependent RNA helicase DDX39A	DDX39A;DDX39	10.6784	10.735	10.6485	10.6972	10.8248	10.7596	10.5878	10.678	10.6329	21.6034	21.2445	21.544	21.2694	21.8823	21.5487	21.4608	21.6822	21.9073	19.2985	18.9963	19.3467	18.7257	19.3306	19.269	19.4944	19.1683	20.3113	31.5694	31.8505	31.5331	31.8707	31.891	31.7245	31.3467	31.5411	31.4169	27.4375	27.5731	27.4391	25.7113	26.0328	24.2136	26.9776	27.4511	27.3069	cellular macromolecule metabolic process;cellular metabolic process;cellular nitrogen compound metabolic process;cellular process;establishment of localization;establishment of localization in cell;establishment of RNA localization;intracellular transport;macromolecule metabolic process;metabolic process;mRNA export from nucleus;mRNA metabolic process;mRNA processing;mRNA transport;nitrogen compo…
A0A024RBK9;A0A087WSW9;A0A087WSY9;B2R5P6;B7Z2S5;E2QRB9;E9PIR7;E9PJU2;E9PKD3;E9PKI4;E9PLT3;E9PNQ6;E9PQI3;E9PRI8;F8W809;Q16881;Q6ZR44;E7ESI6;E7EW10;E9PIZ5;E9PMY9;F5H780;Q16881-2;Q16881-3;Q16881-4;Q16881-5;Q16881-6	B2R5P6	Thioredoxin reductase 1, cytoplasmic	TXNRD1;GML	11.5295	11.5163	11.4875	12.1069	12.1184	12.074	11.6359	11.6907	11.6735	25.8545	25.8168	25.8745	26.4169	26.4622	26.5028	26.3735	26.2369	26.4935	22.5128	22.4798	22.5886	22.9124	23.482	24.0157	23.3811	23.2565	24.3153	34.2917	34.3072	34.2536	33.8976	33.9458	33.7866	34.362	34.3287	34.1958	29.6466	29.4	29.7325	27.2276	27.5512	25.6058	29.6061	29.9073	29.8407	biological regulation;cell redox homeostasis;cellular homeostasis;cellular lipid metabolic process;cellular metabolic process;cellular nitrogen compound metabolic process;cellular process;cellular response to stimulus;electron transport chain;establishment of localization;generation of precursor metabolites and energy;homeostatic process;lipid metabolic process;metabolic process;nitrogen compound…
A8K9A4;B2R603;B2RXH8;B3KSX3;B3KT61;B4DMJ1;B4DSU6;B7ZW38;D3DPI2;E5RG71;G3V2H6;G3V2Q1;G3V4M8;G3V555;G3V575;G3V576;G3V5V7;O60812;P07910;Q569J8;Q6PKD2;Q86SE5;B4DY08;G3V251;G3V2D6;G3V3K6;G3V4C1;G3V4W0;G3V5X6;G8JL89;P07910-2;P07910-3;P07910-4	B2R603	Heterogeneous nuclear ribonucleoproteins C1/C2	HNRNPC;hCG_1641229;HNRNPC	14.3883	14.3499	14.3296	14.3058	14.2717	14.3297	14.2873	14.2995	14.2146	26.4487	26.4376	26.4485	25.9484	25.646	25.9875	25.8629	25.7528	25.9018	24.2475	24.2623	24.3391	23.4884	23.5426	23.8524	23.972	23.2478	24.3422	35.5299	35.5724	35.6502	35.3796	35.5364	35.4305	35.1043	35.2784	35.1577	31.5936	31.4239	31.7497	29.4117	29.9137	28.1542	31.2332	31.5578	31.5916	cellular macromolecule metabolic process;cellular metabolic process;cellular nitrogen compound metabolic process;cellular process;macromolecule metabolic process;metabolic process;mRNA metabolic process;mRNA processing;nitrogen compound metabolic process;nuclear mRNA splicing, via spliceosome;nucleic acid metabolic process;nucleobase-containing compound metabolic process;primary metabolic process…
B2RAX6;F6VJE8;J3KSR7;J3QLD6;J3QR85;J3QRG0;Q9Y5J1	B2RAX6	U3 small nucleolar RNA-associated protein 18 homolog	UTP18	11.045	10.9819	11.0257	10.8683	11.0267	10.883	10.9807	10.8884	10.905	23.8829	23.96	23.8975	23.8868	23.9496	23.9163	23.8671	24.0525	23.5037	20.728	21.2612	21.2098	21.0231	21.0849	21.0998	21.2787	21.1536	21.1845	30.1287	30.2047	30.2976	29.2113	29.2131	29.6371	30.103	30.1733	30.0587	25.6432	25.3986	25.6669	22.2317	22.9602	21.233	25.3387	25.5799	25.7011	cellular macromolecule metabolic process;cellular metabolic process;cellular nitrogen compound metabolic process;cellular process;macromolecule metabolic process;metabolic process;ncRNA metabolic process;ncRNA processing;nitrogen compound metabolic process;nucleic acid metabolic process;nucleobase-containing compound metabolic process;primary metabolic process;RNA metabolic process;RNA processing…
B2REB0;H0Y6M8;Q9NZJ4;Q9NZJ4-2	B2REB0	Sacsin	SACS	10.4621	10.3698	10.2277	10.6063	10.6056	10.4533	10.4841	10.6235	10.4816	23.1477	23.0417	23.0906	22.882	23.0746	22.8573	23.3703	23.3378	23.3594	17.3437	17.1008	17.2283	16.5768	16.9671	16.8902	17.9955	17.3724	18.136	33.8919	35.4634	NaN	NaN	NaN	NaN	NaN	NaN	NaN	26.7567	26.9861	NaN	NaN	NaN	15.1766	17.2883	NaN	16.2884	biological regulation;cell death;cellular macromolecule metabolic process;cellular metabolic process;cellular process;cellular protein metabolic process;death;macromolecule metabolic process;metabolic process;negative regulation of biological process;negative regulation of cellular component organization;negative regulation of cellular process;negative regulation of inclusion body assembly;primar…
A0A024RDR0;B2RPK0;B3KQ05;B7Z965;D3DQY9;P09429;Q59GW1;Q5T7C4;Q5T7C6;Q75MM1;Q9NYD7;Q5T7C0	B2RPK0	High mobility group protein B1;Putative high mobility group protein B1-like 1	HMGB1;HMGB1P1	13.1979	13.201	13.2151	13.156	13.2076	13.108	13.1637	13.0901	13.1457	23.9298	23.9689	24.115	23.6214	23.886	23.4363	24.0863	24.0211	24.0461	23.1176	23.5702	23.1755	22.4676	23.1901	22.6356	24.0038	23.2703	24.1173	32.4742	32.0451	32.785	31.8831	31.4619	32.2543	33.5481	33.4642	33.7399	30.1683	29.2234	30.3889	27.2661	27.1762	26.5089	30.9202	31.1991	31.4574	base-excision repair, DNA ligation;biological regulation;catabolic process;cell activation;cell chemotaxis;cell migration;cell motility;cell projection organization;cellular catabolic process;cellular component movement;cellular component organization;cellular component organization at cellular level;cellular component organization or biogenesis;cellular component organization or biogenesis at ce…
B2WTI3;B2WTI4;K7EJU9;Q6NYC1;Q6NYC1-2;Q6NYC1-3	B2WTI4	Bifunctional arginine demethylase and lysyl-hydroxylase JMJD6	JMJD6	10.5526	10.5908	10.5729	10.1257	10.2434	10.1768	10.7323	10.8172	10.7695	NaN	20.4299	NaN	20.956	20.6614	NaN	NaN	NaN	NaN	17.6575	18.8705	18.3126	19.5632	18.4513	18.6155	19.0665	18.37	18.3468	25.9079	NaN	NaN	NaN	NaN	NaN	26.411	26.178	26.5542	21.0077	NaN	20.6068	19.4311	18.5878	17.5411	22.7218	22.7758	23.0599	anatomical structure formation involved in morphogenesis;angiogenesis;biological regulation;biosynthetic process;cellular biosynthetic process;cellular macromolecule biosynthetic process;cellular macromolecule metabolic process;cellular metabolic process;cellular nitrogen compound metabolic process;cellular process;cellular protein metabolic process;developmental process;macromolecule biosyntheti…
A0A024R904;B2ZWH1;B4DFD3;Q6NVY0;Q9HB71;B3KSF1;Q5R370;Q9HB71-2	B2ZWH1	Calcyclin-binding protein	CACYBP	12.8025	12.7273	12.7727	12.5764	12.6109	12.5359	12.6781	12.7117	12.6468	24.7977	24.7051	24.8563	24.3024	24.4157	24.5986	24.1564	24.2267	24.351	22.9943	23.1134	23.3024	22.3554	22.4401	22.7639	22.7709	22.2577	23.2056	34.2463	34.229	34.1674	33.6327	33.8969	33.7396	33.8537	33.9565	33.8379	30.895	30.5327	30.6988	27.6634	28.4665	26.3423	30.2914	30.6838	30.688
A8K3B8;B3KMG0;Q53GS7;Q53GS7-2	B3KMG0	Nucleoporin GLE1	GLE1	11.3353	11.3054	11.2467	11.3666	11.4478	11.4469	11.2353	11.2715	11.2134	22.8229	22.9143	22.9024	22.6782	22.6357	22.856	22.7431	22.7338	22.7599	20.045	19.9586	20.0547	19.7066	19.5199	19.9543	20.1373	19.5604	20.0984	28.4098	28.1797	28.1927	28.2362	28.4646	28.3326	28.3452	28.7287	28.4721	23.1302	23.2481	23.185	21.4253	21.9157	20.2778	23.3892	24.1562	23.2966	establishment of localization;establishment of localization in cell;establishment of protein localization;establishment of RNA localization;intracellular transport;mRNA export from nucleus;mRNA transport;nuclear export;nuclear transport;nucleic acid transport;nucleobase-containing compound transport;nucleocytoplasmic transport;poly(A)+ mRNA export from nucleus;protein transport;RNA export from nu…
A0A024R6H0;B3KMI0;B3KN45;G3V3T7;H0YJF4;Q9P2I0	B3KMI0	Cleavage and polyadenylation specificity factor subunit 2	CPSF2	11.1788	11.1267	11.1371	11.0677	11.1393	11.0665	10.9872	10.94	11.0145	23.1722	22.8543	22.7375	22.6406	22.8198	22.9802	22.8379	22.6319	22.9869	19.5143	19.6748	19.4258	19.0764	19.2644	19.6351	19.8382	19.0314	20.4266	30.0515	29.9677	30.1034	30.5827	30.4295	30.1576	30.0065	29.8765	30.1221	24.9192	24.8476	24.6277	23.0176	23.2646	21.1155	24.423	24.8351	25.0278	biosynthetic process;cellular biosynthetic process;cellular macromolecule metabolic process;cellular metabolic process;cellular nitrogen compound metabolic process;cellular process;establishment of localization;establishment of localization in cell;establishment of RNA localization;histone mRNA 3'-end processing;histone mRNA metabolic process;intracellular transport;macromolecule metabolic proces…
B3KMK8;B4DK68;O95210	B3KMK8	Starch-binding domain-containing protein 1	STBD1	7.45522	7.35128	7.70981	7.7336	7.94493	7.60921	7.71277	7.8153	7.76841	20.8846	20.4373	20.5542	21.499	21.7341	21.2928	20.182	20.284	20.1958	17.4455	18.0024	17.5525	18.6616	19.2297	18.9561	17.7621	17.0216	18.0965	NaN	NaN	NaN	NaN	NaN	25.5062	NaN	NaN	NaN	NaN	NaN	NaN	18.4854	18.8435	17.4523	NaN	NaN	NaN	multicellular organismal process;muscle contraction;muscle system process;system process
B3KMX7;B4DV65;B4DWJ6;H0YKU8;H0YL81;H0YLB7;H0YLG0;H0YMI4;H0YMP6;Q498Y2;Q6JHV3;Q9Y2R8;Q9Y6I4;F5H1A6	B3KMX7	Ubiquitin carboxyl-terminal hydrolase 3;Ubiquitin carboxyl-terminal hydrolase	USP3	11.564	11.4883	11.5196	11.7026	11.6913	11.7594	11.8226	11.821	11.8194	NaN	NaN	NaN	NaN	NaN	NaN	NaN	NaN	20.2301	16.0791	16.1679	15.1353	16.2494	NaN	NaN	17.7128	17.1142	18.6654	28.2121	27.9858	28.054	28.1447	28.3792	28.2272	27.7434	27.8014	27.7496	23.6093	23.3809	23.455	21.7019	22.0933	20.3116	23.0346	23.2867	23.2415	biological regulation;catabolic process;cell cycle;cellular catabolic process;cellular component organization;cellular component organization at cellular level;cellular component organization or biogenesis;cellular component organization or biogenesis at cellular level;cellular macromolecule catabolic process;cellular macromolecule metabolic process;cellular metabolic process;cellular nitrogen co…
B3KN43;D6RAN8;D6RE11;H7C5U8;Q9P0M9	B3KN43	39S ribosomal protein L27, mitochondrial	MRPL27	9.84384	9.77764	9.93459	9.86574	9.93067	9.97386	9.69778	9.74734	9.80366	NaN	NaN	NaN	NaN	NaN	NaN	NaN	NaN	NaN	19.2907	19.224	19.0036	18.8377	19.2568	19.4454	19.6569	18.9492	20.3404	27.9774	27.684	27.8538	28.3752	28.1452	28.0167	27.6901	28.1715	27.9627	25.2114	24.6166	25.0091	23.3935	23.7521	21.5557	23.9908	25.4278	25.2219	biosynthetic process;cellular biosynthetic process;cellular macromolecule biosynthetic process;cellular macromolecule metabolic process;cellular metabolic process;cellular process;cellular protein metabolic process;macromolecule biosynthetic process;macromolecule metabolic process;metabolic process;primary metabolic process;protein metabolic process;translation
A0A024R0R4;B3KNJ4;B4DY66;M0QX65;M0QYM8;M0QYP2;M0QZS6;M0R054;M0R286;M0R375;Q9UBE0;F5GXX7;G3XAK6	B3KNJ4	SUMO-activating enzyme subunit 1;SUMO-activating enzyme subunit 1, N-terminally processed	SAE1	12.3901	12.3911	12.3705	12.399	12.3748	12.3573	12.2598	12.4194	12.3542	22.413	22.2684	22.6733	21.9899	22.0595	22.1613	22.4024	22.1933	22.1236	19.99	19.6719	20.3503	19.3972	19.5314	19.7257	20.5549	19.5542	19.6869	31.2419	31.3262	31.2086	31.4104	31.3996	31.2876	31.23	31.3599	31.3511	27.0337	26.7557	26.8985	24.836	25.2611	23.2318	26.9295	27.301	27.1978	cellular macromolecule metabolic process;cellular metabolic process;cellular process;cellular protein metabolic process;macromolecule metabolic process;macromolecule modification;metabolic process;primary metabolic process;protein metabolic process;protein modification by small protein conjugation;protein modification by small protein conjugation or removal;protein modification process;protein su…
B3KNW1;B3KXW5;B4DDL1;B4DGE1;B4DS96;H3BN71;H3BN75;H3BNR4;H3BR36;H3BRM7;H3BS13;H3BUN9;H3BV30;O43747;Q8IY97;E7EUH1;F5GZV5;H3BNN2;O43747-2	B3KNW1	AP-1 complex subunit gamma-1	AP1G1	12.2249	12.1597	12.1383	12.1024	12.1302	12.0333	12.1681	12.2737	12.1639	21.6271	21.7386	21.5763	21.4749	21.6192	21.5987	21.6084	21.5831	21.9507	18.0498	18.6508	18.5275	18.375	18.6223	18.5617	18.6566	18.1564	19.3975	30.8605	30.8307	30.5211	30.5108	30.5406	30.671	30.9675	30.8363	30.8066	25.7647	25.7008	25.4763	23.3302	23.6661	21.929	25.8747	26.0572	26.1419	biological regulation;cellular component organization;cellular component organization or biogenesis;cellular membrane organization;cellular process;endocytosis;establishment of localization;establishment of localization in cell;establishment of protein localization;Golgi vesicle transport;intracellular protein transport;intracellular transport;membrane invagination;membrane organization;post-Golg…
A0A024RD99;B3KP14;B3KW50;B7Z2D8;B7Z3R7;B7Z5F9;F5H5I6;H0Y8R1;H0YAK1;H0YAM1;Q12849;Q12849-5	B3KP14	G-rich sequence factor 1	GRSF1	10.8338	10.7252	10.6616	10.6055	10.611	10.6409	10.7394	10.8295	10.7904	23.3717	23.3199	23.5403	23.1954	22.9222	23.1449	23.3279	23.2804	23.4012	20.7085	21.0409	21.3136	20.0616	20.2729	20.3882	20.7829	20.2434	21.495	30.8956	30.7646	30.9067	30.9755	30.9793	30.8798	30.4886	30.5765	30.5377	26.3754	25.8573	26.4812	24.1619	24.5068	22.6276	25.4957	26.2503	26.038	cellular macromolecule metabolic process;cellular metabolic process;cellular nitrogen compound metabolic process;cellular process;macromolecule metabolic process;metabolic process;mRNA 3'-end processing;mRNA metabolic process;mRNA polyadenylation;mRNA processing;nitrogen compound metabolic process;nucleic acid metabolic process;nucleobase-containing compound metabolic process;primary metabolic pr…
A8K376;B0AZS7;B3KP41;B4DQ09;D6R9X2;E7ER40;E7EVH3;E9PE34;H0Y8L0;Q92576;D6RBF0;Q92576-2	B3KP41	PHD finger protein 3	PHF3	11.604	11.6445	11.5715	11.5383	11.6069	11.5291	11.5654	11.5274	11.5186	21.3685	21.7302	21.778	21.5524	21.8205	21.6206	21.575	21.5112	21.5314	16.978	17.2695	17.3703	16.9258	17.1229	17.3725	17.2749	17.4739	17.0138	29.5217	29.3796	29.5732	29.5395	29.5912	29.6942	29.4079	29.5335	29.736	23.8641	21.2014	22.4108	21.1336	20.3335	20.0113	23.1738	24.2117	22.5003	biosynthetic process;cellular biosynthetic process;cellular macromolecule biosynthetic process;cellular macromolecule metabolic process;cellular metabolic process;cellular nitrogen compound metabolic process;cellular process;developmental process;macromolecule biosynthetic process;macromolecule metabolic process;metabolic process;multicellular organismal development;multicellular organismal proce…
B3KP49;B4DHL9;B4E1Y2;Q6VN20;R4GMX7;R4GMX8;R4GN91;R4GNA3;B4DID0;B4DQH9	B3KP49	Ran-binding protein 10	RANBP10	9.50545	9.66352	9.65946	9.52378	9.45983	9.58534	9.67279	9.6356	9.77274	20.7739	20.7815	NaN	20.2742	20.3173	20.6486	20.5133	20.4279	20.3352	17.9998	17.8893	18.2627	17.9231	17.8293	19.1862	18.2135	18.1309	18.8021	26.7035	26.642	26.6075	26.4927	26.683	26.6717	26.9055	26.4462	26.2846	22.7516	22.0003	22.9086	19.6289	20.8554	18.5987	22.8112	22.2241	22.6835
A8K356;A8K9C0;B3KPL2;B4DFY8;B5MBX1;G3XAA4;Q9NQC1;C9J929;D3DQA3;D6R9B8;Q9NQC1-2;Q9NQC1-3	B3KPL2	Protein Jade-2	JADE2;PHF15	9.99218	10.0591	10.0061	9.86155	9.74911	9.99243	10.3117	10.3187	10.3677	20.0612	20.197	19.9665	20.0249	NaN	20.0907	20.2915	20.268	20.3406	16.7774	17.1763	17.087	16.492	15.4138	16.8983	17.693	16.9477	18.0051	NaN	NaN	NaN	NaN	24.2944	NaN	NaN	NaN	NaN	NaN	NaN	18.9545	NaN	17.613	NaN	NaN	NaN	NaN	cellular component organization;cellular component organization at cellular level;cellular component organization or biogenesis;cellular component organization or biogenesis at cellular level;cellular macromolecule metabolic process;cellular metabolic process;cellular process;cellular protein metabolic process;chromatin modification;chromatin organization;chromosome organization;covalent chromati…
B2RA70;B3KPS6;B3KUV3;B4DZS7;E5RFS5;J3QRU1;P06239;P06241;P07947;Q573B4;Q9P134;E7EN21;P06239-3;P06241-2;P06241-3;P12931;P12931-2;Q5R3A8	B3KPS6	Tyrosine-protein kinase Yes;Tyrosine-protein kinase Fyn	YES1;FYN	11.3778	11.2836	11.3132	11.3434	11.3395	11.349	11.3714	11.4268	11.3595	NaN	20.3494	20.6666	20.1163	NaN	NaN	NaN	19.9428	NaN	18.0169	17.8203	18.0605	17.2584	16.4584	18.1302	18.1337	16.9841	16.9486	28.1023	28.1306	27.997	28.1981	28.0687	28.1437	28.3063	27.8604	27.7396	23.2547	25.1031	22.7701	21.2128	21.3434	19.4901	22.9057	22.9915	22.7638	activation of caspase activity;activation of immune response;anatomical structure homeostasis;antigen receptor-mediated signaling pathway;axon guidance;behavior;biological adhesion;biological regulation;blood coagulation;bone resorption;calcium ion homeostasis;calcium ion transport;calcium ion transport into cytosol;cation homeostasis;cation transport;cell activation;cell adhesion;cell cycle;cell…
B3KPX4;B4DRJ1;B4DXR1;C9J306;C9JJM7;F8WCH9;Q7Z773;Q9UJ83;B4DWI1;B4DXI5;E9PEN4	B3KPX4	2-hydroxyacyl-CoA lyase 1	HACL1	12.3496	12.3182	12.3967	12.2682	12.4291	12.3409	12.2995	12.2974	12.2441	NaN	NaN	NaN	20.7601	20.3417	20.251	20.5261	20.2887	20.5181	16.4545	16.3031	16.8659	17.5372	16.9678	17.1967	17.6134	17.1387	18.698	29.4867	29.6383	29.4286	30.1315	29.8981	29.9224	29.5116	29.5358	29.6095	24.7248	24.659	23.9628	23.2942	23.2856	21.3657	24.5811	25.0614	25.059	carboxylic acid catabolic process;carboxylic acid metabolic process;catabolic process;cellular catabolic process;cellular component assembly;cellular component organization;cellular component organization or biogenesis;cellular ketone metabolic process;cellular lipid catabolic process;cellular lipid metabolic process;cellular metabolic process;cellular process;fatty acid alpha-oxidation;fatty aci…
A0A024R203;A0A087WTV2;B3KQ25;B7Z8D3;J7FRP4;K7EKR3;K7EMD0;K7ENH2;K7EPX6;K7ESG5;K9J957;P61289;Q6FHK7;V9HWJ8;P61289-2	B3KQ25	Proteasome activator complex subunit 3	PSME3;HEL-S-283	12.7664	12.6957	12.6908	12.7738	12.6608	12.7794	12.8767	12.9146	12.8725	22.2586	21.915	22.0838	NaN	22.1411	21.8597	21.8833	NaN	21.9619	20.2147	20.272	20.6482	17.7841	19.0856	20.1899	20.1981	16.2084	20.6957	32.8355	32.8596	32.9259	32.9508	32.967	32.7307	32.6704	32.6078	32.6971	29.1519	28.9123	29.3667	27.4241	27.5395	25.5606	29.0938	29.2866	29.4896	anaphase-promoting complex-dependent proteasomal ubiquitin-dependent protein catabolic process;antigen processing and presentation;antigen processing and presentation of exogenous antigen;antigen processing and presentation of exogenous peptide antigen;antigen processing and presentation of exogenous peptide antigen via MHC class I;antigen processing and presentation of exogenous peptide antigen …
A8K1E9;B3KM34;B3KQ85;B4DM90;F8WAZ6;F8WBE1;F8WEA6;G3V0E4;O75439;Q96CP5;Q9UG64;E7ERZ4;F8WEC8	B3KQ85	Mitochondrial-processing peptidase subunit beta	PMPCB;DKFZp586I1223	11.8504	11.8704	11.8745	11.9298	11.9018	11.8871	11.7827	11.7672	11.7352	23.2452	23.3566	23.3094	23.6565	23.7302	23.5865	23.3784	23.3732	23.3873	20.6705	20.6426	20.7175	20.8199	20.8813	20.9469	21.2431	20.5428	21.56	31.5769	31.5952	31.7511	32.0749	32.1146	31.8824	31.6534	31.5033	31.584	27.2066	26.8397	27.246	25.2775	25.6593	23.9451	26.8605	27.0986	27.1876	macromolecule metabolic process;metabolic process;primary metabolic process;protein metabolic process;proteolysis
B3KQC5;B3KXZ1;B4DPS9;B4DR05;H0YG20;H0YGV7;Q68D80;Q9UFZ8;Q9UKM7;H0YFV8;H0YGQ1	B3KQC5	Endoplasmic reticulum mannosyl-oligosaccharide 1,2-alpha-mannosidase	MAN1B1;DKFZp434I213;DKFZp686C04126	9.59556	9.61573	9.49493	9.68273	9.56424	9.69832	9.65989	9.71274	9.72603	22.4998	22.5937	22.5653	22.5802	22.7452	22.3129	22.1721	22.5204	22.2357	19.0683	19.8654	19.3552	19.0705	19.2946	19.1218	18.8239	19.1655	19.7669	NaN	NaN	NaN	NaN	NaN	NaN	NaN	25.0013	NaN	17.0778	NaN	NaN	17.3122	17.6595	15.5812	19.6035	20.2294	18.924	carbohydrate metabolic process;catabolic process;cellular carbohydrate metabolic process;cellular catabolic process;cellular macromolecule catabolic process;cellular macromolecule metabolic process;cellular metabolic process;cellular process;cellular protein metabolic process;ER-associated protein catabolic process;glycosylation;macromolecule catabolic process;macromolecule glycosylation;macromol…
A0A024RDU0;B3KQH5;B4DL13;B4E1J5;B4E2C8;B9EIK3;C9J885;C9JVX2;C9JXP6;C9K0V7;F8WAV7;G5E9X1;Q5JSJ4;Q8N8M2;Q9UL03;F8WBG1;Q9UL03-2;Q9UL03-3	B3KQH5	Integrator complex subunit 6	INTS6	9.43204	9.28977	9.32094	8.95189	8.93688	8.86092	9.28167	9.32863	9.16306	21.3783	20.8468	20.9072	NaN	20.882	20.7459	20.6718	20.692	20.4151	17.6206	17.7619	17.42	15.7009	16.6582	17.1811	17.0936	17.2312	17.7442	27.6668	27.6424	27.7615	27.9112	28.1274	27.9929	28.0237	27.8721	28.0484	21.8989	21.5233	22.813	20.1729	20.7134	18.7797	22.4424	22.7728	22.9154	cellular macromolecule metabolic process;cellular metabolic process;cellular nitrogen compound metabolic process;cellular process;macromolecule metabolic process;metabolic process;ncRNA metabolic process;ncRNA processing;nitrogen compound metabolic process;nucleic acid metabolic process;nucleobase-containing compound metabolic process;primary metabolic process;RNA metabolic process;RNA processing…
B3KME2;B3KQR7;B3KS71;B3KX16;B4DPA3;C9JP16;O75718;Q8NB01	B3KQR7	Cartilage-associated protein	CRTAP	12.8518	12.8365	12.8507	12.8503	12.8081	12.8169	12.8684	12.8915	12.8819	23.7357	23.7327	23.6094	23.693	23.6649	23.6729	23.4322	23.2945	23.4371	21.0729	21.3506	21.2459	20.7191	21.0132	20.5531	21.3776	20.516	21.4811	30.892	31.0373	30.9948	31.4517	31.5472	31.3069	31.2037	31.0951	31.1383	26.4859	26.3471	26.6499	24.95	25.3641	23.5128	26.6999	26.0693	26.9722
B3KQT2;B3KQT9;B4DDM1;B4DJ98;P30101;V9HVY3;F5H119;F8WBS6;F8WBW5;G5EA52	B3KQT9	Protein disulfide-isomerase A3;Protein disulfide-isomerase	PDIA3;HEL-S-269	12.5549	12.5233	12.5529	12.2522	12.2911	12.2999	12.5506	12.5659	12.5186	28.185	28.1409	28.1961	27.8391	27.8793	27.7973	27.7112	27.7704	27.8379	25.7305	25.3861	25.4491	24.8594	24.6933	24.8596	25.1371	24.5571	25.0184	35.6859	35.675	35.7802	35.8479	35.8647	35.72	35.6906	35.6631	35.6169	30.8629	30.6528	30.9822	29.0324	29.3672	27.9259	30.7658	31.0251	30.9913	antigen processing and presentation;antigen processing and presentation of exogenous antigen;antigen processing and presentation of exogenous peptide antigen;antigen processing and presentation of exogenous peptide antigen via MHC class I;antigen processing and presentation of exogenous peptide antigen via MHC class I, TAP-dependent;antigen processing and presentation of peptide antigen;antigen p…
A0A024QZG0;A0A087WTK2;A8K6K1;B3KQV1;B4DEN2;B4DFU2;B4DMM1;B4E313;H3BP71;H3BQ99;H3BS50;H3BUL6;I3L332;O75150;Q6ZN99;F6SYU7;F8W8Z4;O75150-3;O75150-4	B3KQV1	E3 ubiquitin-protein ligase BRE1B	RNF40	9.46542	9.50438	9.45988	9.4953	9.28323	9.58532	9.42578	9.52629	9.59769	23.6323	23.5591	23.418	23.4472	23.3274	23.5432	23.2636	23.2603	23.0536	19.6122	19.8059	19.6199	20.1666	19.4575	20.051	19.9819	19.6834	19.9183	30.3826	30.3469	30.3303	30.6847	30.7214	30.5472	30.1579	30.2319	30.1934	25.0992	24.5716	24.8804	22.9723	23.3855	21.6033	24.317	24.6747	24.8405	catabolic process;cellular catabolic process;cellular component organization;cellular component organization at cellular level;cellular component organization or biogenesis;cellular component organization or biogenesis at cellular level;cellular macromolecule catabolic process;cellular macromolecule metabolic process;cellular metabolic process;cellular process;cellular protein metabolic process;c…
A0A087WZR8;A0PJA5;B3KR21;B8ZZA5;B8ZZW2;D3DX70;H7BYJ9;Q8IWJ2;U3KPU4;U3KQE0;F8WEC5;H7C010	B3KR21	GRIP and coiled-coil domain-containing protein 2	GCC2	10.7466	10.7743	10.6932	10.8068	10.7771	10.705	10.7601	10.8954	10.6937	22.9172	22.883	22.8932	23.3756	23.5273	23.4996	23.0307	23.19	22.9168	17.9685	18.2344	18.59	18.6134	18.9304	18.9183	18.6143	17.8893	18.8506	27.9006	27.9265	27.8363	27.6221	27.764	27.307	27.6593	27.6931	27.5149	21.0895	21.5139	21.1131	18.8096	19.3445	16.9692	21.3952	21.4637	20.5589	biological regulation;cellular component organization;cellular component organization at cellular level;cellular component organization or biogenesis;cellular component organization or biogenesis at cellular level;cellular process;cytoskeleton organization;endosome transport;establishment of localization;establishment of localization in cell;establishment of protein localization;establishment of …
B3KR28;E7EN89;E9PNS3;E9PP67;E9PQ25;F2Z2Y8;Q59FB9;Q6FIE9;Q8N8J5;Q9H0E2;B3KXC6;H0Y3H1	B3KR28	Toll-interacting protein	TOLLIP	9.16704	9.05582	9.09544	8.9214	9.07943	9.09214	9.12093	9.13308	9.04486	NaN	NaN	NaN	NaN	NaN	NaN	NaN	NaN	19.9329	NaN	NaN	NaN	NaN	NaN	NaN	NaN	NaN	18.3251	26.5747	26.5701	26.6712	26.4729	26.9768	26.272	26.6175	26.1103	26.843	22.9541	22.1933	23.0942	20.2188	21.5631	19.0994	22.9351	23.0096	23.4151	biological regulation;cell activation;cell communication;cell-cell signaling;cellular metabolic process;cellular process;cellular response to stimulus;defense response;immune response;immune system process;inflammatory response;innate immune response;intracellular signal transduction;leukocyte activation;metabolic process;phosphate-containing compound metabolic process;phosphorus metabolic proces…
B3KR83;B4DK37;E9PCQ7;F2Z3D9;F8VZ18;F8WD67;F8WD87;H7C0G4;H7C170;O43709;Q75ME3;C9K060;O43709-2	B3KR83	Probable 18S rRNA (guanine-N(7))-methyltransferase	WBSCR22	12.1809	12.1649	12.2327	12.1906	12.1676	12.2311	12.198	12.1296	12.1839	NaN	NaN	20.7035	NaN	NaN	20.4178	20.7059	19.7189	20.486	17.8342	17.7004	19.1551	NaN	17.0495	18.787	20.1461	17.8297	19.6305	28.842	28.8711	28.7778	29.1971	28.8698	29.3769	28.7899	28.6686	28.6211	25.7691	25.1696	25.5887	23.4531	23.7579	22.3606	25.2807	25.7692	25.4633
A1L159;A8K4I7;B3KRB7;B4DP95;B4E0A7;E5RGW5;G3V105;J3KNS5;O14920;Q32ND9;Q59GL9;E5RFG5;E5RFT3;E5RGA0;E5RIW0;E5RJH2;O14920-2;O14920-3;O14920-4	B3KRB7	Inhibitor of nuclear factor kappa-B kinase subunit beta	IKBKB	9.10533	9.0529	9.11281	9.09359	9.08168	9.03967	9.18511	9.30073	9.26869	NaN	NaN	NaN	NaN	NaN	NaN	NaN	NaN	18.1738	NaN	NaN	NaN	NaN	15.4142	15.9361	16.0593	14.9313	15.2765	28.2931	28.4243	28.2177	27.4757	27.408	27.1117	28.7847	28.558	28.9933	22.2601	23.9752	22.3938	18.7002	19.2259	17.2153	24.4588	22.2368	22.8302	activation of immune response;activation of innate immune response;anti-apoptosis;antigen receptor-mediated signaling pathway;biological regulation;cell surface receptor linked signaling pathway;cellular process;cellular response to stimulus;cytoplasmic pattern recognition receptor signaling pathway;defense response;enzyme linked receptor protein signaling pathway;immune response;immune response-…
A8K8A6;B3KRG5;B4E352;H0Y6E7;H3BNC1;H3BR27;H3BT71;H3BUY5;O75526;P38159;Q8N7X1;P38159-2;P38159-3;Q96E39	B3KRG5	RNA-binding motif protein, X chromosome;RNA-binding motif protein, X chromosome, N-terminally processed;RNA binding motif protein, X-linked-like-1	RBMX;RBMXL1	12.0993	12.0917	12.1161	11.99	11.9438	12.0719	12.1663	12.2289	12.2014	25.2805	25.2373	25.2837	24.9471	25.0439	25.0041	25.5786	25.5049	25.3761	22.6344	22.6294	22.6708	22.1847	22.2	22.3789	23.1668	22.5297	23.2862	33.8418	33.4818	33.6851	33.647	33.5155	33.8417	33.213	33.4073	33.1141	29.1452	28.6969	29.1548	27.015	27.3016	25.833	28.6844	29.0227	28.8766	biological regulation;biosynthetic process;cellular biosynthetic process;cellular component assembly;cellular component organization;cellular component organization or biogenesis;cellular macromolecule biosynthetic process;cellular macromolecule metabolic process;cellular metabolic process;cellular nitrogen compound metabolic process;cellular process;cellular response to chemical stimulus;cellula…
A0A087WY03;B3KRJ9;E5RFV3;H0YC47;Q69YM5;Q8WXA9;Q8WXA9-2	B3KRJ9	Splicing regulatory glutamine/lysine-rich protein 1	DKFZp667P103;SREK1	10.1912	10.174	10.1122	10.4306	10.567	10.3189	10.1371	10.2334	10.2579	20.7363	20.7151	20.8965	20.8778	20.889	20.525	20.9121	20.4758	20.6557	19.2011	19.1757	19.1165	18.6879	18.7694	18.5794	18.8057	18.3542	19.6595	28.3748	27.5268	28.0313	26.6634	27.3079	28.5362	27.9306	28.5977	28.8134	25.135	23.8208	24.9983	21.2755	22.8068	21.4901	25.0823	25.2259	25.9525	cellular macromolecule metabolic process;cellular metabolic process;cellular nitrogen compound metabolic process;cellular process;macromolecule metabolic process;metabolic process;mRNA metabolic process;mRNA processing;nitrogen compound metabolic process;nucleic acid metabolic process;nucleobase-containing compound metabolic process;primary metabolic process;RNA metabolic process;RNA processing;R…
B3KRY5;B4DNU9;B4DPZ5;Q6NZI2;Q6NZI2-2;Q6NZI2-3	B3KRY5	Polymerase I and transcript release factor	PTRF	9.92123	9.86597	9.72113	9.70783	9.71173	9.92832	10.0935	10.1488	10.077	25.4884	25.2254	25.469	25.1685	25.4955	25.4382	25.3736	25.4255	25.5261	22.508	22.4342	22.6606	22.1585	24.1611	22.8837	24.2254	22.2749	23.4351	30.5997	30.6238	30.9586	29.5886	30.1713	29.6616	30.3568	30.1582	30.3019	27.1173	26.6812	27.2657	23.2789	24.1933	22.1121	26.1585	26.5244	26.7566	biological regulation;biosynthetic process;cellular biosynthetic process;cellular macromolecule metabolic process;cellular metabolic process;cellular nitrogen compound metabolic process;cellular process;macromolecule metabolic process;metabolic process;nitrogen compound metabolic process;nucleic acid metabolic process;nucleobase-containing compound metabolic process;primary metabolic process;regu…
B3KS31;B4DP54;B4E386;K7EJ64;K7EJZ4;K7EL29;K7EN98;K7EPE5;K7EQT3;K7ERA8;K7ES63;K7ESM5;K7ESQ3;Q9BUF5	B3KS31	Tubulin beta-6 chain	TUBB6	11.0013	10.9675	11.004	11.1044	11.1654	11.2137	11.4356	11.3086	11.2878	22.3554	22.7674	22.5413	NaN	23.086	23.1205	23.3906	23.4077	23.3556	19.8324	20.3472	20.2584	19.7062	20.4782	20.7757	21.4857	20.8947	21.689	31.2535	31.2894	31.1433	30.5442	30.7985	30.3999	31.1212	30.9908	31.309	26.8942	26.6891	26.9583	24.376	24.8736	22.3829	26.8151	27.1051	27.4594	cellular component assembly;cellular component assembly at cellular level;cellular component movement;cellular component organization;cellular component organization at cellular level;cellular component organization or biogenesis;cellular component organization or biogenesis at cellular level;cellular macromolecular complex assembly;cellular macromolecular complex subunit organization;cellular ma…
A0A087WT95;A0A087X0W7;A1L172;B3KSA0;B4DV16;B7ZMC1;E9KL42;G3V4F2;P49753;Q86TX2;P49753-2	B3KSA0	Acyl-coenzyme A thioesterase 1;Acyl-coenzyme A thioesterase 2, mitochondrial	ACOT1;ACOT2	9.85346	9.99629	9.9024	10.0696	10.1566	9.98719	10.0268	9.96509	10.0372	20.9822	20.8519	20.8543	21.1221	21.3481	21.2566	21.3366	21.1272	NaN	17.5798	17.2029	18.2525	18.7129	18.6831	17.9014	19.0276	17.4372	17.0877	30.6004	30.4178	30.7082	30.5296	30.5886	30.5178	30.8206	30.7853	30.8979	25.9851	25.5961	26.1581	24.0701	24.439	22.6263	26.216	26.3704	26.5014	acyl-CoA metabolic process;carboxylic acid metabolic process;cellular ketone metabolic process;cellular lipid metabolic process;cellular metabolic process;cellular process;coenzyme metabolic process;cofactor metabolic process;fatty acid metabolic process;lipid metabolic process;long-chain fatty acid metabolic process;metabolic process;monocarboxylic acid metabolic process;organic acid metabolic p…
B3KSH1;B4DEW9;B4DMT5;E9PQV8;H0YDT6;O00303;Q9BX72	B3KSH1	Eukaryotic translation initiation factor 3 subunit F	EIF3F	14.2177	14.0932	14.1309	13.9159	13.9843	14.0915	14.2273	14.1821	14.2298	25.0617	25.1051	25.0678	25.2189	25.3588	25.2748	25.3701	25.2881	25.593	22.1279	23.6767	22.8229	23.3965	23.8154	22.2577	23.0396	23.5503	23.2502	32.7542	32.6323	32.9683	32.5377	32.9382	32.3876	32.7805	32.5404	32.711	29.0947	28.7088	29.2976	26.4865	27.2166	25.0169	29.0868	29.0331	29.0704
B3KPZ8;B3KSI4;B4DVU1;B4E022;E9PFF2;F8W888;F8WAX4;P29401;Q53EM5;Q6MZE3;V9HWD9;E7EPA7	B3KSI4	Transketolase	TKT;HEL107	12.926	12.8767	12.948	12.8993	12.7901	13.1059	12.9482	13.0351	12.9938	27.5318	27.9567	27.54	27.0633	27.0209	27.0013	27.4447	27.3519	27.3234	24.6424	24.8989	24.6414	24.6252	24.4131	24.3995	25.219	24.5223	24.7307	36.402	36.3102	36.2816	36.0952	35.9882	35.999	36.5754	36.5883	36.5751	31.9044	31.5671	31.7282	29.5214	29.7088	28.4389	31.8669	32.4359	32.364	alcohol biosynthetic process;alcohol metabolic process;biosynthetic process;carbohydrate biosynthetic process;carbohydrate metabolic process;cellular biosynthetic process;cellular carbohydrate biosynthetic process;cellular carbohydrate metabolic process;cellular metabolic process;cellular process;energy derivation by oxidation of organic compounds;energy reserve metabolic process;generation of pr…
B3KM78;B3KSP0;B3KTK5;C9JEM7;C9JHL4;F8W954;F8WF98;H0Y3X6;H7C0W2;H7C2C7;H7C2M8;H7C3C2;Q53GS8;Q9H3P2	B3KSP0	Negative elongation factor A	NELFA;WHSC2	9.59082	9.69639	9.61625	9.58834	9.44242	9.62486	9.7215	9.71182	9.88525	NaN	NaN	NaN	NaN	NaN	NaN	NaN	NaN	NaN	16.7312	16.8417	16.7295	NaN	NaN	NaN	16.2194	NaN	NaN	28.9495	29.1035	28.839	29.1198	29.5966	29.3988	29.149	28.9067	29.0368	24.7636	24.5175	24.6356	22.7622	23.1626	21.6632	24.2348	24.922	24.9724	biological regulation;biosynthetic process;cellular biosynthetic process;cellular macromolecule metabolic process;cellular metabolic process;cellular nitrogen compound metabolic process;cellular process;developmental process;macromolecule metabolic process;metabolic process;multicellular organismal development;multicellular organismal process;nitrogen compound metabolic process;nucleic acid metab…
B3KM97;B3KSQ1;B4DR74;M0QXM3;M0R329;M0R3C3;Q9NZ01;Q9NZ01-2	B3KSQ1	Very-long-chain enoyl-CoA reductase	TECR	13.1439	13.1134	13.1372	13.1109	12.9834	13.2099	13.1588	13.2496	13.1956	25.0067	25.0082	25.0082	24.84	24.8312	24.6785	24.3795	24.5977	24.6203	23.0142	23.5434	23.2571	23.0316	23.0611	23.1127	22.8819	22.4143	23.4615	28.4114	28.159	27.8726	28.9429	28.4541	28.8672	28.7747	28.5628	28.336	24.7802	24.3911	24.3859	23.3009	23.1429	22.0876	25.1434	24.5321	24.6675	acyl-CoA biosynthetic process;acyl-CoA metabolic process;acylglycerol biosynthetic process;acylglycerol metabolic process;biosynthetic process;carboxylic acid biosynthetic process;carboxylic acid metabolic process;cellular biosynthetic process;cellular ketone metabolic process;cellular lipid metabolic process;cellular metabolic process;cellular process;coenzyme biosynthetic process;coenzyme metab…
B3KT25;Q96S55;Q96S55-2;Q96S55-3;Q96S55-4	B3KT25	ATPase WRNIP1	WRNIP1	10.461	10.3968	10.4405	10.4855	10.4621	10.4949	10.6952	10.6273	10.6704	21.3263	21.5311	21.4997	21.3991	21.2932	21.1972	21.2484	21.3094	21.5323	18.7508	18.8708	18.7017	16.9445	18.5207	18.5139	18.9091	17.7025	19.0294	29.8166	29.7786	29.7237	30.1552	30.073	30.0657	29.8568	29.8779	29.8452	25.2665	24.7018	24.9236	23.4726	23.6078	21.83	25.0723	25.2899	24.7442	biological regulation;biosynthetic process;cellular biosynthetic process;cellular macromolecule biosynthetic process;cellular macromolecule metabolic process;cellular metabolic process;cellular nitrogen compound metabolic process;cellular process;cellular response to stimulus;cellular response to stress;DNA biosynthetic process;DNA metabolic process;DNA repair;DNA replication;DNA synthesis involv…
A0A024R395;B3KTC7;F5GXT0;F5H256;F5H742;F8W7U8;P49959;Q05D78;Q9BS79;P49959-2	B3KTC7	Double-strand break repair protein MRE11A	MRE11A	10.4544	10.1933	10.2553	10.1421	10.2119	10.1612	10.1742	10.0692	10.0076	21.0042	21.5194	21.4358	NaN	21.8989	21.378	21.2128	21.4509	21.3008	17.4987	17.6877	18.7153	16.7353	18.6885	18.0017	18.9295	16.7811	19.2075	31.0241	31.2255	31.1605	31.1695	31.1536	30.9936	30.9124	31.0015	31.0374	26.2324	26.1815	26.4291	23.8235	24.1389	22.3841	25.9756	26.1123	26.2609	anatomical structure homeostasis;biological regulation;biosynthetic process;cell cycle phase;cell cycle process;cellular biosynthetic process;cellular component organization;cellular component organization at cellular level;cellular component organization or biogenesis;cellular component organization or biogenesis at cellular level;cellular macromolecule biosynthetic process;cellular macromolecul…
A2RUM7;B3KTM6;P46777;Q59GX9;Q5T7N0;Q8WYP1;Q9BUV4;R4GNJ2	B3KTM6	60S ribosomal protein L5	RPL5	14.5969	14.5463	14.5725	14.5355	14.5208	14.4805	14.5701	14.5041	14.5274	26.0843	26.2681	26.2263	26.2611	26.0635	26.106	25.9008	25.8971	25.7655	24.5791	24.8643	24.9967	24.5204	24.495	24.7016	24.9025	24.2519	24.6928	34.6235	34.6345	34.6913	34.5561	34.3345	34.3192	34.6324	34.6361	34.7486	31.2967	31.0657	31.424	29.0965	29.43	27.6353	31.1961	31.4362	31.5763	biosynthetic process;catabolic process;cellular biosynthetic process;cellular catabolic process;cellular component biogenesis;cellular component biogenesis at cellular level;cellular component disassembly;cellular component disassembly at cellular level;cellular component organization;cellular component organization at cellular level;cellular component organization or biogenesis;cellular componen…
A5D8W6;B3KTM8;H0YLJ3;H0YLV1;H0YM21;H0YMJ0;H0YMT8;H0YNE0;H0YNX3;Q0VAE4;Q9UBU8;B7Z6R1;H0YNI8;Q9UBU8-2	B3KTM8	Mortality factor 4-like protein 1	MORF4L1	11.7569	11.7144	11.7757	11.8723	11.8558	11.8336	11.7014	11.6477	11.6618	25.2206	25.1015	25.3005	25.0047	24.9223	25.0883	24.9855	24.9238	24.8851	22.8905	22.7988	23.2032	22.4327	22.692	22.9489	23.0083	22.6005	23.1239	28.474	28.5743	28.249	28.234	28.1821	28.2528	28.6892	28.3075	28.566	24.0577	24.6444	24.4327	21.3972	21.8014	20.2119	24.7	24.0866	24.9011	biological regulation;biosynthetic process;cellular biosynthetic process;cellular component organization;cellular component organization at cellular level;cellular component organization or biogenesis;cellular component organization or biogenesis at cellular level;cellular macromolecule biosynthetic process;cellular macromolecule metabolic process;cellular metabolic process;cellular nitrogen comp…
B3KTA3;B3KTM9;C9JFC0;C9JPH9;Q16658;H7BYX5	B3KTM9	Fascin	FSCN1	12.1492	12.0803	12.2029	11.9668	11.9243	12.0324	12.2323	12.2696	12.2607	26.1907	26.2493	25.7668	25.5936	25.0735	25.0449	25.4908	26.0148	25.8894	23.2234	23.4338	23.1659	22.4096	22.1334	22.6899	23.3518	22.7438	23.5881	34.2008	34.2178	34.2656	33.741	33.7427	33.6775	34.1063	34.1408	34.1997	29.4545	29.2541	29.5662	26.976	27.2697	25.4556	29.4587	29.6321	29.7133	actin cytoskeleton organization;actin filament bundle assembly;actin filament organization;actin filament-based process;cell migration;cell motility;cell proliferation;cellular component assembly;cellular component assembly at cellular level;cellular component movement;cellular component organization;cellular component organization at cellular level;cellular component organization or biogenesis;c…
B3KRS1;B3KTU7;B4DS45;F2Z2B9;Q53EQ3;Q86U96;Q9BSJ2;R4GMM4;F5H4E0;F5H4L0	B3KTU7	Gamma-tubulin complex component 2	TUBGCP2	9.35645	9.44666	9.44349	9.22385	9.23731	9.21451	9.45204	9.45469	9.49664	23.8302	23.842	23.8733	23.6448	23.6934	23.6309	23.8134	23.8173	23.7401	20.5871	19.8224	20.5914	19.4779	19.7247	19.4341	19.843	20.3446	20.8081	29.1897	29.3475	29.3263	29.2006	29.1116	29.1088	29.6026	29.4002	29.5095	23.8565	23.276	23.5017	21.4382	21.6161	19.2657	24.3326	23.8943	24.589	cell cycle process;cellular component assembly;cellular component organization;cellular component organization at cellular level;cellular component organization or biogenesis;cellular component organization or biogenesis at cellular level;cellular process;cytoskeleton organization;G2/M transition of mitotic cell cycle;macromolecular complex assembly;macromolecular complex subunit organization;mic…
B3KTW0;B3KU45;B4DLA3;Q13616;Q75MQ1;E7EWR0	B3KTW0	Cullin-1	CUL1	12.3098	12.2965	12.2333	12.1098	12.1695	12.0661	12.2828	12.3522	12.2965	23.1591	23.1387	23.2903	22.8691	22.8017	22.8303	23.2784	23.2371	23.1056	20.6011	19.3131	19.6221	18.8573	18.8235	19.1682	20.0151	19.4576	20.0647	30.0447	30.0398	29.7691	29.8403	29.671	29.9046	30.2419	30.1315	30.0747	24.603	24.1853	24.1838	22.2829	22.2728	21.176	24.7398	25.0056	25.0965	anaphase-promoting complex-dependent proteasomal ubiquitin-dependent protein catabolic process;biological regulation;catabolic process;cell cycle arrest;cell cycle phase;cell cycle process;cellular catabolic process;cellular macromolecule catabolic process;cellular macromolecule metabolic process;cellular metabolic process;cellular process;cellular protein metabolic process;G1 phase;G1 phase of m…
A0A024QZM0;B3KU20;B7Z518;E9PJM2;E9PKM6;E9PL92;E9PM82;E9PQ44;E9PQZ6;E9PR40;H0YCB3;H0YE76;H0YER2;Q8N9N2;E9PSA3;F5H874;H0YE79;Q8N9N2-2	B3KU20	Activating signal cointegrator 1 complex subunit 1	ASCC1	10.6993	10.6521	10.6053	10.7212	10.8434	10.6969	10.6266	10.686	10.6159	21.4078	21.1501	20.8915	NaN	21.0344	NaN	NaN	21.4391	21.1085	19.8827	18.3242	19.715	18.1373	17.4338	17.5985	17.7179	17.4262	20.1233	28.3199	28.1735	28.2467	28.1601	28.3673	27.8957	28.2886	28.4374	28.4083	23.8488	23.783	24.8201	21.6091	21.7725	19.6625	23.9597	24.7686	24.769	biological regulation;biosynthetic process;cellular biosynthetic process;cellular macromolecule biosynthetic process;cellular macromolecule metabolic process;cellular metabolic process;cellular nitrogen compound metabolic process;cellular process;macromolecule biosynthetic process;macromolecule metabolic process;metabolic process;nitrogen compound metabolic process;nucleic acid metabolic process;…
B3KU50;B4DR08;B4DTP3;H0YLQ3;H0YM23;O75179;C9JRC1;E7EUV3;E7EWI7;G5E964;H0YMS3;O75179-2;O75179-3;O75179-4;O75179-5	B3KU50	Ankyrin repeat domain-containing protein 17	ANKRD17	11.5767	11.5279	11.401	11.1777	11.1325	11.0606	11.4807	11.5298	11.4533	23.2691	23.0354	23.2071	23.1188	23.1959	23.4301	23.2978	23.3335	23.3948	18.7597	18.6614	19.0995	18.3442	18.3562	19.2137	19.2814	18.6268	19.3043	27.2685	27.3854	27.2752	27.494	27.4265	27.9544	27.7064	27.6234	28.1762	21.3794	20.6929	20.5328	19.2274	18.937	17.383	21.2964	21.7129	22.3724	interspecies interaction between organisms;multi-organism process
A0A024R1Z6;B3KUF8;K7EJM4;K7EM19;K7ENX2;K7ER81;K7ERT7;K7ESA3;Q99536;B0AZP7;E9PF80	B3KUF8	Synaptic vesicle membrane protein VAT-1 homolog	VAT1	11.4571	11.4857	11.4822	11.4343	11.3683	11.517	11.5063	11.5066	11.5027	22.6065	22.9603	22.7729	22.62	22.5957	22.6779	22.8568	23.0381	23.0694	20.7472	21.0805	20.7576	20.4431	20.4476	21.01	21.2302	20.4809	21.7721	32.4005	32.5249	32.3992	32.3839	32.5629	32.4077	32.398	32.352	32.2869	28.5188	28.4446	28.6178	26.2973	26.6883	24.8097	28.5532	28.7613	29.0664	cell growth;cellular process;growth
B3KUP2;B4DE76;B7Z6U1;C9JDM3;C9JGV6;C9JIC6;C9JJ34;C9JXG8;D3DX26;F6WQW2;P43487;Q5T0Z6;Q9C010;H7C137	B3KUP2	Ran-specific GTPase-activating protein	RANBP1	11.8694	11.8607	11.7882	11.7123	11.7745	11.7635	11.708	11.6257	11.6332	23.4896	23.2087	23.2884	22.9624	23.1439	23.0799	23.0146	22.9909	23.0698	22.2649	22.1728	22.9143	21.7016	21.8876	22.173	22.2795	21.2462	22.6003	32.7867	32.7778	32.9513	32.3255	32.6943	32.3325	32.5639	32.6721	32.7941	29.872	29.6308	30.0888	27.3089	28.0215	25.9049	29.501	30.0289	30.2902	biological regulation;cellular process;cellular response to stimulus;establishment of localization;establishment of localization in cell;intracellular transport;regulation of biological process;regulation of cellular process;response to stimulus;signal transduction;transport;viral reproduction
A0A024R6B5;B3KUS2;P54652	B3KUS2	Heat shock-related 70 kDa protein 2	HSPA2	8.58169	8.46177	8.63362	8.45406	8.58445	8.51669	9.13889	9.14603	9.14691	NaN	NaN	NaN	NaN	NaN	NaN	NaN	NaN	NaN	NaN	NaN	NaN	NaN	NaN	NaN	15.905	NaN	16.4044	26.4982	26.9137	26.8455	26.5355	26.5543	26.4535	26.8669	26.6595	NaN	20.9855	22.025	22.0012	19.3677	19.0552	18.5012	21.8465	21.2637	20.4225	anatomical structure development;cell development;cellular developmental process;cellular process;cellular process involved in reproduction;developmental process;developmental process involved in reproduction;germ cell development;reproductive process;response to chemical stimulus;response to organic substance;response to stimulus;response to stress;response to topologically incorrect protein;res…
A0A024R9J0;B3KUT8;E5RFV8;E5RFZ5;E5RG18;E5RI01;E5RIN7;E5RJK5;E5RJW1;F6KSS9;O60216;Q9H4I0;Q9H4I0-2	B3KUT8	Double-strand-break repair protein rad21 homolog	RAD21	11.9223	11.845	11.8279	11.9813	11.9791	11.9583	12.072	12.099	12.0917	24.0568	24.1697	24.204	23.9821	23.9921	24.1445	24.0942	23.9852	24.2655	21.4095	21.5451	21.714	20.891	20.8839	21.4926	21.7921	21.0069	22.1932	30.7682	30.7854	30.8111	31.1017	31.1451	30.9863	30.7051	30.6185	30.8152	26.1657	26.0849	26.1571	24.6392	24.7124	22.7505	25.9935	26.1168	26.5752	apoptosis;biological regulation;cell cycle phase;cell cycle process;cell death;cell division;cellular localization;cellular macromolecule localization;cellular macromolecule metabolic process;cellular metabolic process;cellular nitrogen compound metabolic process;cellular process;cellular protein localization;cellular response to stimulus;cellular response to stress;chromosome segregation;death;D…
A0A024RBB7;A0A024RBE6;B3KV44;B7Z2V4;B7Z4K9;B7Z5H0;B7Z9C2;F5H4R6;F8VRJ2;F8VUX1;F8VV59;F8VVB5;F8VXI6;F8VY35;F8W020;F8W0J6;F8W118;H0YH88;H0YHC3;H0YIV4;P55209;B3KNT8;F5H1X5;F8W543	B3KV44	Nucleosome assembly protein 1-like 1	NAP1L1;NAP1L1	12.5737	12.5496	12.547	12.381	12.4752	12.3085	12.3805	12.3102	12.1706	26.0675	25.6925	25.7418	25.7325	25.7417	26.0255	25.5663	25.4604	25.7367	24.4756	24.6245	23.8074	24.3185	23.6258	23.9472	23.8715	23.1614	24.4091	33.3952	33.4962	33.5163	33.3651	33.4898	33.1606	33.5077	33.3027	33.4094	29.7084	29.4887	29.8335	27.5297	27.7827	26.4865	29.7999	29.8059	30.0758	biological regulation;biosynthetic process;cellular biosynthetic process;cellular component assembly;cellular component assembly at cellular level;cellular component organization;cellular component organization at cellular level;cellular component organization or biogenesis;cellular component organization or biogenesis at cellular level;cellular macromolecular complex assembly;cellular macromolec…
B3KVC9;B4DY28;B4E2T4;E9PND2;E9PP21;E9PS42;P21291;Q59EQ5;Q6AI18;Q6AWD1;Q6ZMS3;Q9BTA4	B3KVC9	Cysteine and glycine-rich protein 1	CSRP1;DKFZp686M148	13.4865	13.4539	13.3565	13.5138	13.481	13.5365	13.5066	13.5533	13.586	22.3794	22.7908	22.4941	22.4301	22.8456	22.6727	22.8649	23.0886	22.7242	20.6361	20.8425	20.9352	20.8031	21.1425	21.1804	21.265	21.1725	21.6156	29.9074	30.0112	30.0495	29.5706	29.8458	29.7216	29.948	29.9194	29.8045	26.4723	26.2607	26.4898	24.1482	24.6855	22.3416	26.4348	26.5675	26.6784
B3KR89;B3KVH1;B9EGQ5;M0QXA7;O95785;B7ZM82;O95785-2	B3KVH1	Protein Wiz	WIZ	8.23115	8.47673	8.49149	8.36857	8.12332	8.41969	8.46736	8.43565	8.66438	21.5434	21.8747	NaN	21.4101	21.1188	21.4787	21.3001	21.4021	21.0908	17.4287	17.6109	14.6645	16.7059	16.1139	17.3709	17.2463	16.4648	16.8874	29.1662	29.1885	29.4865	29.416	29.6954	29.5553	29.3423	29.2086	29.3634	23.6956	23.5262	23.9393	21.4672	22.3048	20.2499	23.3968	23.5401	23.8156
B3KVY3;Q5HYL4;Q86U38;A8MY76	B3KVY3	Nucleolar protein 9	NOP9;DKFZp686E1893	8.45101	8.39164	8.37593	8.44645	8.35988	8.39496	8.40476	8.62638	8.4638	20.9666	20.7606	21.2177	NaN	21.1405	20.6444	NaN	20.8967	NaN	17.8852	18.3498	18.142	16.8494	18.3025	17.7531	18.0343	17.6007	18.7523	27.6139	27.6486	27.3984	27.357	27.435	27.3848	27.6099	27.6786	27.6781	22.7882	22.4149	22.2504	20.7183	20.5508	19.5641	22.5591	23.2442	23.4047
B3KRS9;B3KVY5;F5GWK6;F5GY15;F5H268;J3QS43;J3QSD4;K7EM01;Q13829;Q8WZ19;B7Z6M4;F5GWA4;F5H729;I3L108;I3L1U2;Q9H3F6-2;Q9H3F6-3	B3KVY5	BTB/POZ domain-containing adapter for CUL3-mediated RhoA degradation protein 3;BTB/POZ domain-containing adapter for CUL3-mediated RhoA degradation protein 2	KCTD10;TNFAIP1	12.0268	12.0159	11.9978	12.1939	12.1298	12.2852	12.1909	12.1841	12.2034	19.7705	19.9669	NaN	NaN	NaN	20.467	20.023	NaN	NaN	16.7637	17.4204	16.7675	17.9392	17.7894	18.888	17.7799	16.8713	16.7831	26.2388	26.1118	25.9709	25.9567	25.8916	26.0434	26.0796	26.2659	26.3399	22.4029	21.8924	21.6476	20.194	19.9011	18.5192	21.8675	21.3024	22.3287	actin cytoskeleton organization;actin filament bundle assembly;actin filament organization;actin filament-based process;apoptosis;biological regulation;biosynthetic process;catabolic process;cell death;cell migration;cell motility;cellular biosynthetic process;cellular catabolic process;cellular component assembly;cellular component assembly at cellular level;cellular component movement;cellular …
B3KVZ3;D6RBJ6;H0Y9E6;Q9H3R5	B3KVZ3	Centromere protein H	CENPH	8.42435	8.21108	8.29975	8.3672	8.5411	8.28083	8.512	8.32809	8.27992	20.1717	NaN	20.0251	20.5063	20.2258	20.3521	19.9193	20.0768	19.8753	18.328	18.085	18.2507	18.4452	18.3801	17.913	18.2394	17.368	18.5109	26.8174	NaN	26.9927	26.9193	NaN	27.1671	26.6007	27.1064	26.5634	23.5835	22.5238	23.6578	20.4648	20.4962	19.3486	21.9799	23.4913	23.2968	ATP-dependent chromatin remodeling;cell cycle phase;cell cycle process;cell division;cellular component assembly;cellular component assembly at cellular level;cellular component organization;cellular component organization at cellular level;cellular component organization or biogenesis;cellular component organization or biogenesis at cellular level;cellular macromolecular complex assembly;cellula…
A0A024RBS4;B3KW46;B4DZ71;B4E3I1;B7ZKQ9;F5H4X0;F5H5E8;Q59FM4;Q8WTV0;F8W8N0;Q8WTV0-2;Q8WTV0-3;Q8WTV0-4	B3KW46	Scavenger receptor class B member 1	SCARB1	10.9982	11.107	11.0834	10.8254	10.706	11.0017	11.2201	11.3078	11.2786	23.2603	23.3624	23.2487	22.4765	22.4891	22.8378	23.0107	22.6361	22.6351	20.3507	21.2156	21.0331	20.098	19.4911	20.2404	20.6906	19.7184	20.6636	27.3846	27.4481	27.1288	27.9383	27.7907	28.2438	28.1175	27.5794	27.6799	23.4059	23.1247	22.589	22.3084	21.9222	20.8611	23.64	23.7704	23.3744	adhesion to other organism involved in symbiotic interaction;adhesion to symbiont;biological adhesion;biological regulation;carbohydrate transport;cell adhesion;cell recognition;cellular component organization;cellular component organization or biogenesis;cellular macromolecule metabolic process;cellular metabolic process;cellular process;chemical homeostasis;cholesterol efflux;cholesterol homeos…
B3KWE1;B4DDD8;B4DEA2;B4E1C5;D6RF05;E7ETE2;P12081;Q52NV4;B4DY73;C9JWK3;D6REN6;F5HHF0	B3KWE1	Histidine--tRNA ligase, cytoplasmic	HARS;HRS	12.4701	12.4217	12.3713	12.397	12.4495	12.396	12.3319	12.3505	12.3402	23.3994	23.7247	23.7482	23.4358	23.5744	23.7757	23.7261	23.6258	23.8355	20.5087	20.9586	21.1904	20.2766	20.5645	21.0634	21.6781	20.5846	21.6819	31.8376	31.7255	31.8049	31.4413	31.6377	31.4266	32.0638	32.0101	32.0618	27.1355	27.0157	27.344	24.4257	25.0967	23.2465	27.47	27.4722	27.5694	amine metabolic process;amino acid activation;carboxylic acid metabolic process;cellular amine metabolic process;cellular amino acid metabolic process;cellular ketone metabolic process;cellular macromolecule metabolic process;cellular metabolic process;cellular nitrogen compound metabolic process;cellular process;histidyl-tRNA aminoacylation;macromolecule metabolic process;metabolic process;ncRNA…
A8K900;B3KWF9;B4DF93;E7EVK2;E9PI62;Q9BT17;U3KQ69;Q9BT17-2	B3KWF9	Mitochondrial GTPase 1;Mitochondrial ribosome-associated GTPase 1	MTG1	9.33007	9.34408	9.35934	9.55747	9.49927	9.49495	9.39374	9.47926	9.36804	NaN	NaN	22.3295	22.4083	NaN	22.7461	NaN	NaN	22.2611	16.6314	17.5314	20.1263	20.264	17.3923	20.6794	17.3245	19.1385	20.3779	26.1913	26.1347	26.5431	26.8802	26.8923	26.995	26.8447	26.6214	26.7473	20.851	21.8701	23.023	20.8168	20.5978	19.2715	23.0601	22.962	22.8067
B3KWS3;B4DHG3;C9JXZ0;E7ETU9;O00469;Q96AR9;F8WEW3;O00469-2	B3KWS3	Procollagen-lysine,2-oxoglutarate 5-dioxygenase 2	PLOD2	12.3225	12.2066	12.1866	12.3141	12.286	12.2469	12.2553	12.2603	12.1654	23.2402	23.3295	22.9746	23.4192	23.3461	23.4065	23.2176	23.1488	23.1105	20.0284	20.007	19.9279	19.5136	19.0855	20.2684	20.4411	19.4837	20.4593	28.4223	28.509	28.4725	28.6522	28.7417	28.584	28.2914	28.3763	28.068	23.5041	22.9869	23.366	21.3921	21.895	19.8224	23.1706	23.309	22.9419	cellular macromolecule metabolic process;cellular metabolic process;cellular process;cellular protein metabolic process;macromolecule metabolic process;macromolecule modification;metabolic process;primary metabolic process;protein metabolic process;protein modification process;response to chemical stimulus;response to hypoxia;response to oxygen levels;response to stimulus;response to stress
B3KX27;K7EL35;Q8IUC4;A8MT19;B4DUS7	B3KX27	Rhophilin-2	RHPN2	9.84291	9.65962	9.915	9.8537	9.66959	9.79394	9.92024	9.96634	9.89545	22.2464	22.0294	22.3721	22.1969	22.1766	22.4321	22.3705	22.2908	22.6242	18.8937	18.7848	19.3714	18.7225	18.5721	18.9451	19.2787	18.7422	19.4962	NaN	NaN	25.9923	NaN	NaN	NaN	NaN	26.0169	26.1446	19.9834	19.0642	20.5337	17.3502	17.643	15.5078	19.9693	21.0458	21.1007	biological regulation;cellular process;cellular response to stimulus;regulation of biological process;regulation of cellular process;response to stimulus;signal transduction
B3KX72;B4DLR3;Q00839;Q5RI18;Q7Z4Q5;Q96BA7;Q9UEL2	B3KX72	Heterogeneous nuclear ribonucleoprotein U	HNRNPU;HNRPU	12.0222	11.9643	11.9801	11.7707	11.683	11.7221	11.9814	11.9581	11.9445	28.499	28.5032	28.4249	28.8497	28.786	28.8001	28.6136	28.4554	28.4326	25.3507	25.5923	25.2002	25.4133	25.7825	25.1066	25.1691	25.2298	25.7499	36.257	36.1886	36.2069	36.3379	36.3901	36.2822	35.9997	36.0585	35.9599	30.9703	30.8336	31.1074	29.1612	29.468	28.0183	30.7722	31.1657	31.0634	biological regulation;cellular macromolecule metabolic process;cellular metabolic process;cellular nitrogen compound metabolic process;cellular process;CRD-mediated mRNA stabilization;macromolecule metabolic process;metabolic process;mRNA metabolic process;mRNA processing;mRNA stabilization;nitrogen compound metabolic process;nuclear mRNA splicing, via spliceosome;nucleic acid metabolic process;n…
A0A024R980;A0A024R996;B3KX76;B4DER5;B4DHU6;B4DK03;B4DK59;E7EUK8;H0YLT2;J3QSD7;O94921;Q07002;Q59G02;Q8IWB3;Q96Q40;Q9BWF9;Q9NYV4;E5RIU6;F8W6H8;H0YAZ9;O94921-2;O94921-3;P06493;P06493-2;Q96Q40-2;Q96Q40-3;Q96Q40-4	B3KX76	Cyclin-dependent kinase 16;Cyclin-dependent kinase 17;Cyclin-dependent kinase 1;Cyclin-dependent kinase 12	CDK16;PCTK1;CDK17;PCTK2;CDK1;DKFZp686L20222;CDC2;CDK12	11.6338	11.6148	11.4881	11.6336	11.7991	11.7648	11.9821	12.0321	12.0515	24.3117	24.47	24.2447	25.5136	25.5859	25.4664	25.7314	25.7697	25.8634	21.993	22.253	22.279	23.1819	23.1663	23.1574	23.7867	23.2781	24.2096	33.3233	33.159	33.1566	32.6554	32.6731	32.7184	33.203	33.2861	33.2157	29.249	28.7082	28.9583	26.4564	26.8258	25.2447	28.9541	29.37	29.2762	activation of immune response;activation of innate immune response;activation of MAPK activity;activation of MAPKK activity;activation of protein kinase activity;anaphase-promoting complex-dependent proteasomal ubiquitin-dependent protein catabolic process;anti-apoptosis;apoptosis;axon guidance;biological regulation;biosynthetic process;catabolic process;cell cycle phase;cell cycle process;cell d…
B2RDF2;B3KTZ6;B3KXD6;B5MCF9;H7C267;O00541;Q6ZUE0;C9JXJ1;O00541-2	B3KXD6	Pescadillo homolog	PES1	10.8148	10.836	10.7326	10.7362	10.7306	10.6757	10.7535	10.8719	10.8744	23.8595	23.9218	23.6796	23.182	23.252	23.3605	23.3736	23.2678	23.447	21.0769	21.4816	20.9308	20.4665	20.0368	20.7392	20.9864	20.6111	21.245	29.7665	29.7551	29.7887	30.1075	30.0836	30.1266	30.0026	29.8249	30.0092	24.8606	24.9039	24.9899	23.1579	23.4581	21.8646	25.2406	25.3833	25.6003	biological regulation;cell proliferation;cellular component biogenesis;cellular component biogenesis at cellular level;cellular component organization or biogenesis;cellular component organization or biogenesis at cellular level;cellular macromolecule metabolic process;cellular metabolic process;cellular nitrogen compound metabolic process;cellular process;macromolecule metabolic process;maturati…
B3KV72;B3KXF2;F6XAQ5;J3KN16;Q5VYK3;R4GMY1;R4GMY3;Q5VYK5	B3KXF2	Proteasome-associated protein ECM29 homolog	ECM29;KIAA0368	11.7103	11.6761	11.5879	11.4193	11.4652	11.3684	11.503	11.5568	11.5378	25.0014	24.8995	25.0263	24.7453	24.8147	24.8061	24.9848	24.8229	24.9309	20.4738	20.4597	20.6759	19.8311	19.9214	20.2995	20.9225	19.9692	21.3239	31.4273	31.542	31.1001	31.2639	31.1029	31.4438	31.6474	31.6318	31.5928	25.2096	25.0019	24.3494	22.6983	22.5756	21.1582	25.2588	25.4786	25.6879	catabolic process;cellular catabolic process;cellular macromolecule catabolic process;cellular macromolecule metabolic process;cellular metabolic process;cellular process;ER-associated protein catabolic process;macromolecule catabolic process;macromolecule metabolic process;metabolic process;modification-dependent macromolecule catabolic process;modification-dependent protein catabolic process;pr…
A0A087WVE4;A0A087WYU1;A0A087WZW2;B2RAU5;B3KXH8;O95061;Q59ES5;Q9Y5X1	B3KXH8	Sorting nexin-9;Sorting nexin	SNX9	11.0223	11.0303	11.0125	11.061	11.1565	11.1604	11.2616	11.2356	11.1499	NaN	20.3706	NaN	20.7368	20.807	21.0769	20.1418	20.083	20.3495	17.3532	17.7177	16.2934	18.0146	18.1173	18.1323	18.2443	17.4432	18.7084	28.8421	28.8096	28.8108	28.4201	28.4766	28.7869	28.9905	28.7359	28.9511	24.4622	24.663	24.6669	22.1256	22.1386	20.6912	24.3762	24.2159	24.4559	biological regulation;cell communication;cellular component assembly;cellular component assembly at cellular level;cellular component organization;cellular component organization at cellular level;cellular component organization or biogenesis;cellular component organization or biogenesis at cellular level;cellular macromolecular complex assembly;cellular macromolecular complex subunit organizatio…
A4VCH6;B3KU28;B3KXS5;B4DPX0;E5KMI6;K7EJE8;K7EKE6;K7EQF8;K7ER27;K7ER56;K7ERR6;P36776;Q2VPA0;F5GZ27	B3KXS5	Lon protease homolog, mitochondrial;Lon protease homolog	LONP1	9.78659	9.81681	10.0808	9.81982	9.74638	9.95405	10.005	10.1199	10.0131	23.3218	23.2373	23.4117	23.6008	23.5009	23.6681	23.1589	22.9536	23.2547	19.983	19.7246	20.0011	20.2142	20.1992	20.4174	20.17	19.5372	20.4582	31.9699	31.8962	32.0603	32.5279	32.5139	32.5484	32.5658	32.3738	32.5606	26.6859	26.2519	26.7818	25.2877	25.4431	24.1092	27.0489	27.4419	27.5004	catabolic process;cellular catabolic process;cellular component assembly;cellular component organization;cellular component organization or biogenesis;cellular macromolecule catabolic process;cellular macromolecule metabolic process;cellular metabolic process;cellular nitrogen compound metabolic process;cellular process;cellular response to chemical stimulus;cellular response to oxidative stress;…
A0A024R6D1;B3KY50;G3V2Z5;G3V459;G3V5V0;Q6PKF2;Q8TD19;REV__A0A024QZP6;REV__Q5SQT3;REV__Q9HA11;REV__Q9P0M6	B3KY50	Serine/threonine-protein kinase Nek9	NEK9	9.53067	9.54049	9.52146	9.72801	9.80122	9.69547	9.5912	9.72636	9.70683	22.4975	22.4598	22.485	22.4051	22.5172	22.6077	22.3124	22.1229	22.6091	18.9417	18.958	19.2347	18.5258	18.9432	19.6214	19.3127	18.1744	19.2906	29.7397	29.615	29.4907	29.4422	29.5062	29.4329	29.7752	29.7657	29.9792	24.0205	24.0503	23.738	21.4368	21.3431	20.3059	24.3137	25.0719	25.196	cell cycle phase;cell cycle process;cell division;cellular component organization;cellular component organization at cellular level;cellular component organization or biogenesis;cellular component organization or biogenesis at cellular level;cellular process;mitosis;nuclear division;organelle fission;organelle organization
A0A024RB16;A0A024RB17;B3KMV5;B3KY56;F8VZB1;Q9BSJ8;Q9BSJ8-2	B3KY56	Extended synaptotagmin-1	ESYT1;FAM62A	11.0867	11.1368	11.0404	10.8262	10.6487	10.8108	11.2268	11.3474	11.2283	24.6536	24.8143	24.7244	24.7293	24.6093	24.5658	24.4971	24.508	24.6853	20.6727	21.3756	20.9037	20.4741	20.4545	21.4377	21.6887	20.9965	21.2873	31.3445	31.3493	31.0309	31.6689	31.5314	31.6791	31.5189	31.437	31.2832	26.0516	25.7812	25.6102	24.2234	23.9589	22.4322	25.8053	26.2649	26.0032
A0A024RB48;A0A087WWW7;A1L0S7;A7E2A6;B2RU35;B3KYA3;C9JHU5;C9JTD0;C9JWN9;E9PCX8;E9PF55;E9PGF5;F8VV64;Q0VG54;Q0VG55;Q59G71;Q59GW4;Q63HR2;Q68CZ2;Q6PJM3;Q8NDL6;Q9H757;Q9H8D5;Q9HBL0;Q9UFN8;C9JVR1;F8W661;Q63HR2-2;Q63HR2-4;Q63HR2-5;Q63HR2-6	B3KYA3	Tensin-3	TNS3;DKFZp434I2435	9.86533	9.88206	9.76656	8.94688	8.89055	9.1582	9.9647	10.0598	9.80559	20.6216	20.9261	21.0321	NaN	20.3772	20.5285	NaN	20.2932	NaN	16.9018	17.5736	16.5555	14.9839	16.1381	16.1435	15.0896	14.8933	15.904	27.9963	28.1363	27.7525	27.5958	27.412	27.4336	27.8889	27.708	27.9162	22.6717	22.3303	21.7482	19.4111	20.3825	17.559	21.8295	22.391	22.7018	biological regulation;cellular process;cellular response to stimulus;intracellular signal transduction;negative regulation of biological process;negative regulation of cell proliferation;negative regulation of cellular process;regulation of biological process;regulation of cell proliferation;regulation of cellular process;response to stimulus;signal transduction
B2R7P6;B3KVT6;B3KYB6;B3KYB7;P48739;B7Z7Q0;P48739-2	B3KYB6	Phosphatidylinositol transfer protein beta isoform	PITPNB	11.1165	11.0751	11.0523	11.1554	11.3809	11.154	11.2385	11.218	11.1413	21.6584	21.5285	21.3331	NaN	21.4505	NaN	21.3094	21.4023	21.2552	19.1997	21.2088	19.0212	18.3397	18.45	17.9919	18.7693	18.5166	19.1875	30.04	29.8909	29.9475	29.2235	29.4092	29.4598	30.0535	30.0099	29.858	26.0501	25.3427	26.0022	23.1799	23.659	21.446	25.9627	26.2118	26.2788	establishment of localization;lipid metabolic process;metabolic process;primary metabolic process;transport
A0A024RB32;A0A087WYT3;B3KUY2;B4DDC6;Q15185;B4DHP2;B4DP11;B4DP21	B4DDC6	Prostaglandin E synthase 3	PTGES3	12.0924	11.8894	11.8918	11.8387	11.7978	11.8762	12.0408	12.022	11.9633	20.5999	20.5987	21.1675	NaN	20.7063	20.6148	20.7225	20.3524	20.2301	19.1034	19.1698	20.0765	17.4693	18.9146	19.098	19.4913	18.5304	20.5843	33.1718	33.2128	33.4649	32.4105	32.9977	32.3837	33.1045	32.9682	33.1891	30.1663	29.9378	30.4795	27.3891	27.6792	25.7868	30.0229	30.1411	30.3813	anatomical structure homeostasis;biological regulation;biosynthetic process;carboxylic acid biosynthetic process;carboxylic acid metabolic process;cellular biosynthetic process;cellular component organization;cellular component organization at cellular level;cellular component organization or biogenesis;cellular component organization or biogenesis at cellular level;cellular ketone metabolic proc…
A0A024R1A3;B3KUJ2;B4DDE4;B4DL67;P22314;Q5JRR6;Q5JRR9;Q5JRS0;Q5JRS1;Q5JRS2;Q5JRS3;Q712V1;Q8WY81	B4DDE4	Ubiquitin-like modifier-activating enzyme 1	UBA1;UBE1	12.9772	12.9643	12.9526	12.8266	12.7333	12.9109	13.0421	13.1111	13.0808	27.4966	27.4096	27.7014	27.8386	27.4325	27.7832	27.7742	27.7201	27.866	23.9235	24.0057	23.7666	23.5285	23.3911	24.0633	23.9664	23.2815	24.5856	35.1163	35.0652	35.0143	34.8368	34.7016	34.7892	35.227	35.1005	35.1247	29.4681	29.1006	29.3556	27.0876	27.2315	26.0345	29.4372	29.6687	29.7049	cell death;cellular macromolecule metabolic process;cellular metabolic process;cellular process;cellular protein metabolic process;death;macromolecule metabolic process;macromolecule modification;metabolic process;primary metabolic process;protein metabolic process;protein modification process
A0A087WV51;A0A087X1X5;A0A087X271;B4DDF4;B4DHU5;B4DN57;B4DUT8;B7Z7E1;E9PDU6;H3BQH0;H3BVI6;K7EQ72;K7ER02;K7ES69;P51911;Q15417;Q53GK7;Q6FHC3;Q6FHE4;Q99439;U3KPS3;V9HWA5;E7ENR3;F8WA86;H3BQR6;H3BTZ5;Q99439-2	B4DDF4	Calponin-2	CNN2	11.7133	11.6831	11.6272	11.277	11.1695	11.3317	11.7011	11.7572	11.7398	22.9243	23.7284	23.0073	23.5666	23.8585	23.362	23.3848	23.8469	23.0969	21.5201	21.9703	21.0081	21.8854	21.6971	21.1576	21.6168	21.9746	21.4898	31.6339	31.5817	31.6416	31.1694	31.2239	31.0008	31.3167	31.3789	31.3763	27.9671	27.9326	28.1094	25.3188	25.7705	23.7573	27.7747	28.0349	28.225	actin cytoskeleton organization;actin filament-based process;actomyosin structure organization;biological regulation;cellular component organization;cellular component organization at cellular level;cellular component organization or biogenesis;cellular component organization or biogenesis at cellular level;cellular process;cellular response to abiotic stimulus;cellular response to external stimu…
A8K3H8;A8K7B7;B3KQV6;B4DDF7;B4DE69;B4DQY1;B4E1Q0;C9J9C1;E9PH38;E9PHZ6;E9PNM7;E9PPI5;M0QXG4;M0R0K6;P30153;Q8NB89;F5H3X9	B4DDF7	Serine/threonine-protein phosphatase 2A 65 kDa regulatory subunit A alpha isoform	PPP2R1A	12.215	12.284	12.2709	12.062	12.0218	12.1073	12.2527	12.308	12.2872	24.9111	24.98	24.9704	24.9538	24.9739	24.955	25.1352	25.0248	25.0997	21.9886	22.1825	22.3192	21.8481	21.7338	22.1509	22.3331	21.8131	22.242	33.846	33.8105	33.7121	33.6178	33.6436	33.5154	33.8618	33.9019	33.8487	29.0058	28.9837	28.6408	26.6125	26.7901	25.2994	29.0938	29.1434	29.2047	biological regulation;catabolic process;cell cycle process;cell surface receptor linked signaling pathway;cellular catabolic process;cellular component assembly;cellular component organization;cellular component organization or biogenesis;cellular lipid metabolic process;cellular macromolecule catabolic process;cellular macromolecule metabolic process;cellular metabolic process;cellular nitrogen …
A0A024R7K8;A0A087WZX7;B3KN68;B3KNH5;B4DDG7;B4DN99;E7ENJ6;K7EJJ1;K7EJL1;K7EMG5;K7ENA7;K7EPJ8;K7EPR4;K7EQ90;K7EQX3;K7ER75;Q53GI5;Q59EK3;Q9BXS5;Q9Y6Q5;Q9BXS5-2;Q9Y6Q5-2	B4DDG7	AP-1 complex subunit mu-1	AP1M1	10.3159	10.2417	10.3642	10.4915	10.2933	10.5477	10.4793	10.5831	10.5172	22.1218	22.1473	22.2338	22.2086	22.4331	22.0761	22.2112	22.3905	22.001	18.9945	19.568	19.6762	19.4202	20.2813	18.9921	20.2501	19.0962	20.5053	29.7775	29.788	29.742	29.9492	29.8279	29.9575	29.9183	29.9386	29.8687	25.6184	25.1782	25.1307	22.9417	23.4753	21.2233	25.1264	26.0198	25.8636	biological regulation;cellular component organization;cellular component organization at cellular level;cellular component organization or biogenesis;cellular component organization or biogenesis at cellular level;cellular membrane organization;cellular process;endosome to melanosome transport;endosome transport;establishment of localization;establishment of localization in cell;establishment of …
A0A024R7G8;A8K1J3;B4DDJ7;K7ELW1;K7ENJ0;K7EQ16;P54725	B4DDJ7	UV excision repair protein RAD23 homolog A	RAD23A	11.0546	11.1487	11.2081	11.6148	11.3089	11.5842	11.2469	11.3526	11.3205	NaN	NaN	19.6963	NaN	19.8246	19.609	19.4091	19.6364	19.1011	16.1689	NaN	19.1359	17.5666	18.3659	18.4659	18.0375	18.3808	17.8639	29.5361	29.6389	29.4921	29.0658	29.1928	28.7674	29.0269	29.3231	29.1689	26.0358	25.985	26.152	23.3762	23.4741	21.4942	25.6102	25.6499	25.4826	biological regulation;catabolic process;cellular catabolic process;cellular macromolecule catabolic process;cellular macromolecule metabolic process;cellular metabolic process;cellular nitrogen compound metabolic process;cellular process;cellular response to stimulus;cellular response to stress;DNA metabolic process;DNA repair;interspecies interaction between organisms;macromolecule catabolic pro…
B4DDK9;Q10469	B4DDK9	Alpha-1,6-mannosyl-glycoprotein 2-beta-N-acetylglucosaminyltransferase	MGAT2	8.56248	8.35701	8.48561	8.47652	8.62245	8.54069	8.9181	9.02902	8.77976	NaN	19.8374	NaN	19.7284	NaN	NaN	NaN	NaN	20.4812	15.0611	17.3679	17.49	16.9222	17.5299	NaN	NaN	17.7458	18.8889	NaN	NaN	NaN	NaN	NaN	NaN	NaN	NaN	22.132	NaN	NaN	NaN	NaN	NaN	NaN	NaN	18.1902	18.0253	biosynthetic process;carbohydrate biosynthetic process;carbohydrate metabolic process;cellular carbohydrate metabolic process;cellular macromolecule metabolic process;cellular metabolic process;cellular process;cellular protein metabolic process;glycosylation;macromolecule glycosylation;macromolecule metabolic process;macromolecule modification;metabolic process;oligosaccharide biosynthetic proce…
A0A024QZ89;A2VCL3;B4DDL2;E9PRT5;H3BMV9;H3BQB2;H3BSD2;J3KNI1;J3KRB5;J3QLW1;Q6PIW8;Q8N8L9;Q9H9E3;Q9H9E3-2;Q9H9E3-3	B4DDL2	Conserved oligomeric Golgi complex subunit 4	COG4	10.6879	10.8107	10.8645	10.7869	10.9	10.7305	10.735	10.6532	10.6585	22.5205	22.379	22.5067	22.6562	22.7319	22.7152	22.5334	22.3544	22.4029	18.6555	19.0872	18.8701	19.2404	18.7602	19.4459	19.662	18.6444	19.5869	27.4462	26.9542	27.5258	27.5785	27.5568	27.552	27.4169	27.516	27.4366	22.2946	22.2428	21.5753	19.9442	20.6411	17.9085	22.1273	22.4975	22.2689	cellular component assembly;cellular component assembly at cellular level;cellular component organization;cellular component organization at cellular level;cellular component organization or biogenesis;cellular component organization or biogenesis at cellular level;cellular macromolecular complex assembly;cellular macromolecular complex subunit organization;cellular process;cellular protein compl…
B4DDM3;B4DE48;B4DLL7;B4DQ37;B4DTB8;B4DUG8;B7ZAQ8;F8WAZ0;F8WEG6;F8WFA0;Q15036;B4DQM7	B4DDM3	Sorting nexin-17	SNX17	11.435	11.4682	11.5088	11.5285	11.5152	11.5805	11.4956	11.532	11.5406	21.7698	21.0344	21.4956	21.6108	20.9985	21.1622	21.2852	21.327	21.5095	19.293	18.9353	19.0121	18.5233	17.6822	18.6212	19.571	18.6094	19.7021	28.4719	28.1634	28.1745	27.9655	27.9996	27.2822	28.4124	27.547	28.0405	24.0627	23.6755	24.3955	22.4313	22.2126	19.3156	23.8431	22.7876	23.1578	alcohol metabolic process;biological regulation;catabolic process;cellular process;cellular response to stimulus;cholesterol catabolic process;cholesterol metabolic process;endosome transport;establishment of localization;establishment of localization in cell;establishment of protein localization;intracellular protein transport;intracellular transport;lipid catabolic process;lipid metabolic proce…
B4DDM6;J3QSX4;J3QT28;O43684;O43684-2	B4DDM6	Mitotic checkpoint protein BUB3	BUB3	12.1577	12.1329	12.0705	12.1712	12.2422	12.2659	12.4499	12.378	12.3892	24.3346	24.6085	24.208	24.9053	24.9537	24.9008	24.9156	25.2804	25.0024	22.4137	22.7829	22.5798	22.8594	22.8946	22.9213	23.4865	23.177	23.5258	32.7815	32.6551	32.8725	32.905	33.0989	32.8326	32.7333	32.8046	32.7857	28.9651	28.6704	29.0614	27.0183	27.4	25.6266	28.9278	29.2028	29.2299	anaphase-promoting complex-dependent proteasomal ubiquitin-dependent protein catabolic process;attachment of spindle microtubules to chromosome;attachment of spindle microtubules to kinetochore;biological regulation;catabolic process;cell cycle checkpoint;cell cycle phase;cell cycle process;cell division;cellular catabolic process;cellular component organization;cellular component organization at…
A0A024QYU9;A0A024QYX7;A1KYQ7;B3KNZ4;B4DDN4;B4DRU0;B4DVQ5;B4DVU3;B4E2Z6;B5ME19;H3BPE3;H3BPE4;H3BTY8;Q3B7B9;Q99613;C9J1F3;F5H4V1;H3BRV0	B4DDN4	Eukaryotic translation initiation factor 3 subunit C;Eukaryotic translation initiation factor 3 subunit C-like protein	EIF3C;EIF3S8;EIF3CL	12.8178	12.8574	12.7619	12.9412	12.847	12.9138	12.8585	12.8868	12.9048	26.8977	27.0338	27.0051	27.3056	27.2322	27.1264	27.0878	27.2162	27.0969	23.8946	23.1823	23.8109	23.8813	23.7908	23.7723	24.0315	22.9338	23.7003	31.7257	31.7307	31.238	31.609	31.328	31.9203	31.9347	31.9301	31.9897	26.3893	26.2365	25.889	24.5429	24.046	22.9755	26.5489	26.9459	26.8588
B4DDQ3;B4DPZ9;D3DUW7;F8VR28;F8VUJ9;F8VYL3;F8VZ52;F8W1W3;G8JLD5;H0YHY4;H0YI79;Q32Q67;B4DGC9;F8W8D1;G8JL97;O00429;O00429-2;O00429-3;O00429-4;O00429-5;O00429-6	B4DDQ3	Dynamin-1-like protein	DNM1L;DNM1L	12.3541	12.2953	12.2111	12.2902	12.2285	12.2827	12.2808	12.2356	12.1426	22.8895	22.5503	22.6551	22.5402	22.7973	23.0567	22.6673	22.5929	22.2601	19.095	19.693	19.2069	19.1474	19.1263	19.2347	19.1352	19.3091	19.2157	31.7568	31.786	31.7226	31.593	31.6307	31.5805	31.7328	31.8282	31.9832	26.3076	26.0994	26.3095	23.8397	24.2101	22.4679	26.1244	26.6487	26.6012	apoptotic mitochondrial changes;biological regulation;cellular component assembly;cellular component assembly at cellular level;cellular component disassembly;cellular component disassembly at cellular level;cellular component disassembly involved in apoptosis;cellular component organization;cellular component organization at cellular level;cellular component organization or biogenesis;cellular c…
B4DDR3;E9PQK6;G3V1C3;H0YER7;Q9BZZ5;Q9BZZ5-1;Q9BZZ5-2;Q9BZZ5-3;Q9BZZ5-5	B4DDR3	Apoptosis inhibitor 5	API5	12.7404	12.6723	12.7433	12.5182	12.5358	12.4338	12.4736	12.5113	12.4719	24.6717	24.5139	24.473	24.1069	24.3235	24.4357	24.1122	24.1083	24.1092	22.0362	21.939	21.951	21.1071	21.5321	21.8371	21.7541	21.1313	22.1317	32.0863	32.2741	32.046	32.6278	32.4464	32.6196	32.3782	32.2159	32.3079	27.7567	27.8481	27.5344	25.9899	25.9007	24.238	27.9047	28.1021	28.0706	anti-apoptosis;apoptosis;biological regulation;cell death;cellular process;death;negative regulation of apoptosis;negative regulation of biological process;negative regulation of cell death;negative regulation of cellular process;negative regulation of programmed cell death;programmed cell death;regulation of apoptosis;regulation of biological process;regulation of cell death;regulation of cellul…
B4DDT0;B4E0H8;D6R9X8;H0YA32;H0YA49;K7EMU3;P26006;Q59F03;P26006-1	B4DDT0	Integrin alpha-3;Integrin alpha-3 heavy chain;Integrin alpha-3 light chain	ITGA3	10.4947	10.3853	10.3675	10.3096	10.0612	10.3014	10.7356	10.7017	10.6587	23.9517	23.8559	23.8692	23.6032	23.4779	23.5323	23.636	23.3907	23.6069	20.71	20.4729	20.9093	19.476	19.5019	20.2066	20.7157	19.2837	20.9065	30.4424	30.2618	30.2713	30.2938	30.3319	30.1188	29.9873	30.1303	29.9299	25.3516	24.9137	25.0124	23.0635	23.3921	21.375	24.4779	25.0686	24.8572	biological adhesion;biological regulation;blood coagulation;cell adhesion;cell migration;cell motility;cell surface receptor linked signaling pathway;cell-matrix adhesion;cell-substrate adhesion;cellular component movement;cellular process;cellular response to stimulus;coagulation;hemostasis;immune system process;integrin-mediated signaling pathway;leukocyte migration;locomotion;multicellular org…
B4DDU5;B4DKZ4;B4DNX5;F2Z2V3;F2Z3E3;F8WB73;F8WBB2;F8WBG8;F8WC20;F8WCK3;F8WFE1;H0Y5J4;Q59FH4;Q9UJU6;B4DEM2	B4DDU5	Drebrin-like protein	DBNL	9.94434	9.99079	10.1231	9.80148	9.69455	9.86904	9.88104	9.83502	9.80269	22.9379	23.1293	23.0831	22.8957	22.6948	22.8161	22.9786	23.0547	23.1249	20.5805	20.842	20.8343	20.3572	20.0978	20.5099	20.9653	20.3794	21.2281	30.6487	30.8059	30.7534	30.1236	29.9928	30.0242	30.0746	30.0311	30.2636	26.5518	26.5268	26.6996	23.6777	23.965	22.074	25.7225	25.9359	26.064	activation of JUN kinase activity;activation of MAPK activity;biological regulation;cellular component disassembly;cellular component disassembly at cellular level;cellular component disassembly involved in apoptosis;cellular component organization;cellular component organization at cellular level;cellular component organization or biogenesis;cellular component organization or biogenesis at cellu…
A0A024R118;B4DDW1;F8VQX6;H0YI09;Q9H8H3	B4DDW1	Methyltransferase-like protein 7A	METTL7A	10.3561	10.3014	10.3137	10.4851	10.4528	10.5277	10.4538	10.4287	10.3923	NaN	NaN	NaN	NaN	NaN	19.9452	NaN	NaN	NaN	18.4634	18.6624	18.5708	18.4391	18.3684	18.5078	18.7263	18.1301	18.6959	26.2758	26.2213	25.9156	27.1914	26.494	26.8483	27.4995	26.5448	26.4976	23.1207	22.1991	21.9367	21.393	21.5324	20.1129	24.0968	23.498	23.6763
A4D0V4;B4DE01;C9JUG7;F8W9N7;F8WED3;P47755;Q53GC7;Q53GE2;B4DG50	B4DE01	F-actin-capping protein subunit alpha-2	CAPZA2	12.1895	12.2654	12.3545	12.3191	12.3875	12.4076	12.2724	12.173	12.1401	23.251	23.3016	23.0896	23.5962	23.4008	23.197	23.1157	23.1266	22.8936	21.0219	22.3723	20.9071	22.6416	20.3663	20.945	21.1877	19.5237	21.7658	30.4509	30.5398	30.6012	30.0406	30.221	29.6194	30.1197	29.9684	30.1915	27.0365	26.6023	26.8221	24.2133	24.8748	22.6196	26.5694	26.6788	26.8012	actin cytoskeleton organization;actin filament capping;actin filament-based process;biological regulation;blood coagulation;cellular component assembly;cellular component movement;cellular component organization;cellular component organization at cellular level;cellular component organization or biogenesis;cellular component organization or biogenesis at cellular level;cellular process;coagulatio…
B4DE21;C9JSE3;O15287;Q53XM5;F8WC08	B4DE21	Fanconi anemia group G protein	FANCG	9.67968	9.7868	9.7649	9.70287	9.7125	9.81954	9.52908	9.55533	9.42379	21.6526	21.6578	21.6304	22.3132	22.3167	22.1525	21.5019	21.3042	21.7856	18.2758	18.4303	18.7137	18.7843	19.1143	19.1945	17.9793	17.9636	18.7842	NaN	NaN	NaN	23.9737	NaN	NaN	NaN	NaN	NaN	17.9954	17.8364	17.9674	16.7731	16.5576	14.3473	NaN	19.1057	17.2905	biological regulation;cell cycle checkpoint;cellular component organization;cellular component organization at cellular level;cellular component organization or biogenesis;cellular component organization or biogenesis at cellular level;cellular macromolecule metabolic process;cellular metabolic process;cellular nitrogen compound metabolic process;cellular process;cellular response to stimulus;cel…
A0A024R0S6;B3KUH4;B4DE23;B4DLA1;B4DU62;B7ZAY3;Q8NCJ3;Q9NZN4;B4DNU6;F5GXL2;F5H559	B4DE23	EH domain-containing protein 2	EHD2	10.5071	10.5307	10.4965	10.3801	10.0534	10.3999	10.5716	10.675	10.5549	23.7066	23.7406	23.7444	23.5562	23.442	23.7009	23.2003	23.4308	22.963	20.4953	21.1867	21.0776	20.5173	20.4089	20.799	19.4584	20.5163	19.8322	28.9754	29.0053	29.241	28.6249	28.9213	28.7984	29.0437	28.8073	29.1798	24.545	24.449	24.5286	21.6599	22.255	20.241	24.0098	24.1967	24.206	biological regulation;blood coagulation;cellular process;coagulation;endocytic recycling;endosome transport;establishment of localization;establishment of localization in cell;hemostasis;intracellular transport;multicellular organismal process;regulation of biological quality;regulation of body fluid levels;transport;vesicle-mediated transport
B4DE40;H7C2R7;P52788;P52788-2	B4DE40	Spermine synthase	SMS	11.7436	11.8569	11.745	11.8027	11.7054	11.6978	11.5416	11.6872	11.5808	24.9285	24.7451	25.1182	24.8678	24.7678	25.0962	25.2028	24.6112	24.9062	22.5969	22.4098	23.062	22.4792	22.0246	22.6114	23.2007	22.1556	22.5439	31.4741	31.5001	31.1592	30.858	30.9944	30.926	31.5138	31.4544	31.6288	27.3192	27.0113	27.0039	24.609	24.9939	23.2072	27.1485	27.534	27.6164	amine biosynthetic process;amine metabolic process;aspartate family amino acid metabolic process;biosynthetic process;carboxylic acid metabolic process;cellular amine metabolic process;cellular amino acid metabolic process;cellular biogenic amine biosynthetic process;cellular biogenic amine metabolic process;cellular biosynthetic process;cellular ketone metabolic process;cellular metabolic proces…
B3KNB4;B4DE78;B4DHC4;P61981	B4DE78	14-3-3 protein gamma;14-3-3 protein gamma, N-terminally processed	YWHAG	11.3274	11.4158	11.4403	11.3229	11.3844	11.4583	11.8875	11.881	11.8715	NaN	NaN	NaN	22.2782	22.2834	22.1086	22.4299	NaN	22.3627	19.4116	19.813	19.6728	18.8907	20.5515	20.623	19.6903	19.8909	20.647	33.0627	33.0395	32.9715	32.6058	32.3012	32.5879	32.9389	33.0976	33.0249	29.0623	29.004	28.9197	26.7664	26.4937	25.2576	29.0356	29.4289	29.3798	biological regulation;cell cycle process;cellular process;establishment of localization;establishment of localization in cell;establishment of protein localization;G2/M transition of mitotic cell cycle;intracellular protein transport;intracellular transport;protein targeting;protein transport;regulation of biological process;regulation of biological quality;regulation of cell communication;regula…
A0A024R0J1;A0A024R0L8;A8K724;B0AZM9;B4DE88;B4DUG0;B4E3B5;M0R1R1;O96013;Q8TB93;Q9P286;F5H5N9;O96013-2;O96013-3;O96013-4	B4DE88	Serine/threonine-protein kinase PAK 4	PAK4;NRBP2	9.06751	9.17549	9.20288	9.29777	9.116	9.33284	9.50483	9.51832	9.65128	NaN	NaN	NaN	NaN	NaN	NaN	NaN	NaN	20.1582	NaN	15.5315	16.4791	NaN	17.0319	NaN	NaN	NaN	18.1204	25.9742	26.151	26.0947	25.7445	NaN	25.8634	25.6985	26.1666	26.1534	21.6443	21.6385	21.2837	19.5245	18.8739	17.865	21.6331	21.6667	21.1699	apoptosis;biological regulation;cell cycle;cell death;cell growth;cell migration;cell motility;cell proliferation;cellular component movement;cellular component organization;cellular component organization at cellular level;cellular component organization or biogenesis;cellular component organization or biogenesis at cellular level;cellular process;cellular response to stimulus;cytoskeleton organ…
B4DE93;B4DUN7;E5KNH5;E9PJL9;E9PLC6;E9PMX3;E9PPD6;E9PPR0;E9PPS5;E9PQP1;G3V0I5;H0YD04;H0YE81;P49821;Q53G70;Q96ID4;E7ETQ4;E9PPE0;P49821-2	B4DE93	NADH dehydrogenase [ubiquinone] flavoprotein 1, mitochondrial	NDUFV1	10.4623	10.5853	10.6682	10.6503	10.7786	10.6958	10.6277	10.6264	10.7307	24.0341	23.9704	24.1116	24.278	24.2862	24.2234	24.1949	23.9977	24.1249	21.6219	21.3025	21.7414	21.5257	21.6386	21.853	21.9971	21.0722	22.1718	31.0846	31.0379	31.3019	31.6508	31.703	31.5593	31.23	31.2032	31.3245	26.7206	26.3566	27.0101	24.9393	25.5968	23.6248	26.7893	26.8431	27.1038	cellular metabolic process;cellular process;electron transport chain;establishment of localization;generation of precursor metabolites and energy;metabolic process;mitochondrial electron transport, NADH to ubiquinone;oxidation-reduction process;respiratory electron transport chain;small molecule metabolic process;transport
A8K4Y7;B2R4P9;B2R6Y1;B4DEB1;B4E380;K7EK07;K7EMV3;K7EP01;K7ES00;P84243;Q16695;Q6NXT2;Q6TXQ4;P68431;Q71DI3	B4DEB1	Histone H3.3;Histone H3;Histone H3.1t;Histone H3.3C;Histone H3.1;Histone H3.2	H3F3A;H3F3B;HIST3H3;H3F3C;HIST1H3A;HIST2H3A	13.7868	13.8791	13.8784	13.8156	13.9012	13.853	13.7614	13.7641	13.74	25.7016	25.8805	25.6463	27.2136	27.1897	27.5568	25.7293	25.6677	25.7408	25.7569	25.897	25.8134	27.0644	27.0187	27.6424	25.9442	25.0487	26.5663	35.5491	35.4918	34.5075	35.7438	35.2718	35.7584	35.255	35.2688	34.7497	33.5006	33.3594	32.7503	31.6892	31.4457	30.6597	33.2651	33.6811	32.8496	anatomical structure development;anatomical structure homeostasis;biological regulation;blood coagulation;brain development;cell cycle phase;cell cycle process;cellular component assembly;cellular component assembly at cellular level;cellular component organization;cellular component organization at cellular level;cellular component organization or biogenesis;cellular component organization or bi…
A0A024R0S8;B2RCY5;B4DEB2;B4DTD3;F5H8D7;L7QJP1;M0QYS5;M0QZ96;M0R0D2;M0R1U8;M4WFF9;P18887;Q59HH7;V9VB20;H7BZR0	B4DEB2	DNA repair protein XRCC1	XRCC1;FOXH1	11.0612	11.187	11.0602	11.367	11.2315	11.3694	11.1596	11.1859	11.2034	20.4868	20.9032	20.9572	21.2887	21.2911	21.3534	20.6448	20.9874	20.7525	17.6206	17.3823	18.0803	18.8638	18.0814	18.611	18.394	18.1567	19.1196	28.8889	28.9113	29.366	29.0102	29.0547	29.1926	29.3517	29.4487	29.6415	24.0702	23.6721	24.9817	21.9927	22.1367	20.8185	24.7195	25.058	25.1199	base-excision repair;cellular macromolecule metabolic process;cellular metabolic process;cellular nitrogen compound metabolic process;cellular process;cellular response to stimulus;cellular response to stress;DNA metabolic process;DNA repair;macromolecule metabolic process;metabolic process;nitrogen compound metabolic process;nucleic acid metabolic process;nucleobase-containing compound metabolic…
A0A024R3S3;A1L377;B4DED1;B4DN23;B4DU83;B4DVB7;Q5T7A2;Q8NI60;Q5T7A4;Q8NI60-3;Q8NI60-4	B4DED1	Chaperone activity of bc1 complex-like, mitochondrial	ADCK3;CABC1	9.8503	9.9133	9.9202	10.1727	9.96551	10.1165	10.1768	10.2751	10.2255	20.7128	20.3647	20.6095	20.1111	20.1306	20.446	20.3249	20.0709	20.4971	17.7404	18.4363	18.3738	16.9747	17.3508	17.8259	17.6802	17.4972	17.5056	26.935	27.4271	27.2899	28.1768	28.0791	28.0476	27.8055	27.2763	27.505	22.6661	22.7824	22.8175	21.4887	21.4731	19.8718	22.9804	23.0772	23.4901	cell death;cellular process;death
A0A024QZ77;A0A024R493;A0A087X1Z2;B4DEE0;C9JTV4;H0Y4Y4;Q53SA2;Q59EU6;Q7Z2R5;Q8WYH2;Q96C19;Q9BUP0;C9JTI6;E9PFH3	B4DEE0	EF-hand domain-containing protein D2	EFHD2	10.5574	10.6236	10.5441	10.8334	10.7456	10.9212	10.8265	10.8216	10.8704	20.8178	21.0103	21.0494	20.7808	20.7334	20.7177	20.976	21.1032	20.8986	18.7745	19.9396	19.2292	19.3897	19.3093	19.124	20.037	19.7161	20.2193	31.0235	31.1551	31.1787	30.2475	30.4121	30.5157	30.7256	30.766	30.7426	27.8341	27.5123	27.923	24.477	25.3265	23.3458	27.2829	27.7665	27.6574
B4DEF7;P11021;V9HWB4	B4DEF7	78 kDa glucose-regulated protein	HSPA5;HEL-S-89n	13.4786	13.441	13.4094	12.9471	13.046	12.9671	13.5145	13.5451	13.3926	28.739	28.7472	28.7531	28.2111	28.2797	28.1866	28.4323	28.4649	28.518	25.7795	25.8272	25.9018	25.0065	25.1379	25.3271	25.8558	25.3145	26.1909	36.3493	36.301	36.3145	36.6225	36.7208	36.5244	36.3725	36.3135	36.3239	31.5312	31.3069	31.5672	29.76	30.1145	28.3135	31.4826	31.7837	31.767	activation of signaling protein activity involved in unfolded protein response;anti-apoptosis;biological regulation;catabolic process;cell activation;cell communication;cellular catabolic process;cellular macromolecule catabolic process;cellular macromolecule metabolic process;cellular metabolic process;cellular process;cellular response to external stimulus;cellular response to extracellular sti…
B4DEH5;B4DVZ8;P09960;Q49AK0;Q59ES1;F8VV40;P09960-2;P09960-3	B4DEH5	Leukotriene A-4 hydrolase;Leukotriene A(4) hydrolase	LTA4H	12.2067	12.1525	12.1971	12.1299	12.15	12.1323	12.1297	12.1576	12.1116	25.1783	25.1885	25.0933	25.1632	25.1666	25.2078	25.0242	25.1578	25.2481	22.2771	22.2128	22.4547	22.034	21.693	22.2095	21.821	21.9754	22.2885	33.3882	33.4237	33.3825	32.8816	33.0022	32.8681	33.5461	33.6062	33.5705	28.3959	28.2697	28.5699	25.4546	25.8832	24.0368	28.5253	28.8937	29.0711	alkene biosynthetic process;biosynthetic process;carboxylic acid biosynthetic process;carboxylic acid metabolic process;catabolic process;cellular alkene metabolic process;cellular biosynthetic process;cellular catabolic process;cellular ketone metabolic process;cellular lipid metabolic process;cellular metabolic process;cellular process;defense response;fatty acid biosynthetic process;fatty acid…
A6NDY0;B4DEH8;B6RF28;G3V4T2;H0YJH9;Q86U42;Q86U42-2;Q92843-2	B4DEH8	Polyadenylate-binding protein 2	PABPN1	12.1003	12.0168	12.0543	12.1682	12.2091	12.124	12.1608	12.1905	12.1377	21.2406	NaN	20.9877	21.3562	21.377	21.2973	21.7994	21.3855	21.6796	19.7621	19.077	19.4995	19.8247	19.8926	19.8742	20.1302	19.5197	20.3095	30.6396	30.7115	30.6354	30.9994	30.7852	30.9202	30.4768	30.5462	30.4094	27.2943	26.9832	27.2642	25.2033	25.6516	23.6962	27.0306	27.2447	27.3703	biological regulation;biosynthetic process;cellular biosynthetic process;cellular macromolecule metabolic process;cellular metabolic process;cellular nitrogen compound metabolic process;cellular process;establishment of localization;establishment of localization in cell;establishment of RNA localization;interaction with host;interspecies interaction between organisms;intracellular transport;macro…
A0A024R0Q4;B4DEL6;E2QRG1;M0QZI4;M0R1F7;M0R2W7;Q8IV08;E2QRD3	B4DEL6	Phospholipase D3	PLD3	10.9303	11.0004	10.995	10.8434	10.8287	10.9463	11.0613	11.1212	11.0568	22.7275	22.9967	23.0901	22.8303	22.8578	22.6863	22.7235	22.454	23.0052	20.624	20.8231	21.1402	20.7667	20.772	20.5772	21.0954	20.0693	21.2403	28.6168	28.6886	28.7425	28.9164	29.0445	28.9716	29.0103	29.03	28.9673	24.5622	24.3825	24.6327	22.5012	23.3657	21.1197	25.1406	25.1296	25.1519	catabolic process;lipid catabolic process;lipid metabolic process;metabolic process;primary metabolic process
A8K4X6;B4DEP1;B4DP46;B4DUM2;P30566;Q71UA4;X5D2Z4;X5D7V4;X5D7W4;X5D8S6;X5DP48;B0QY75;E7ERF4;P30566-2	B4DEP1	Adenylosuccinate lyase	ADSL	11.8139	11.8304	11.8244	11.9962	11.9798	11.8476	11.7403	11.8023	11.7428	22.3665	22.3619	22.19	21.6751	21.8405	21.5586	22.1906	21.94	22.3197	19.6913	19.6942	19.5413	18.6426	18.749	18.8777	19.7226	19.7598	20.1563	30.9113	31.0644	30.7932	30.4723	30.589	30.6033	30.9073	30.9972	30.9006	26.3545	26.3772	26.314	23.5711	24.2688	22.4664	26.3142	26.6846	26.6249	AMP biosynthetic process;AMP metabolic process;biosynthetic process;cellular aromatic compound metabolic process;cellular biosynthetic process;cellular component assembly;cellular component organization;cellular component organization or biogenesis;cellular metabolic process;cellular nitrogen compound biosynthetic process;cellular nitrogen compound metabolic process;cellular process;heterocycle b…
A0A087WXY1;A2RRR4;B2RCM2;B3KXA9;B4DER1;B4DJ10;B4E266;Q0VGM8;Q2TU79;Q6NVI4;Q9H8E3;Q9HAM7;Q9NPU8;Q9NVC0;Q9NVP8;Q9P0T1;Q9P2J5;E7EN15;F5H2Z9;F5H698	B4DER1	Leucine--tRNA ligase, cytoplasmic	LARS;PIG44	11.5167	11.4135	11.4964	11.5032	11.6247	11.4246	11.3172	11.3852	11.3359	25.2172	25.1018	25.1811	25.4495	25.5666	25.622	25.1979	24.9585	25.1233	21.2174	21.2473	21.2395	21.409	21.7314	21.8202	21.5171	20.9668	21.4138	33.0357	33.0579	32.9592	33.0867	33.0688	33.0368	33.3817	33.3624	33.4797	27.2172	27.0065	27.1056	25.1594	25.4516	23.8843	27.4806	27.6568	27.8174	amine metabolic process;amino acid activation;carboxylic acid metabolic process;cellular amine metabolic process;cellular amino acid metabolic process;cellular ketone metabolic process;cellular macromolecule metabolic process;cellular metabolic process;cellular nitrogen compound metabolic process;cellular process;leucyl-tRNA aminoacylation;macromolecule metabolic process;metabolic process;ncRNA m…
B4DEV8;B4E0X6;F5GX11;F5H112;P25786;V9HW55;P25786-2	B4DEV8	Proteasome subunit alpha type-1;Proteasome subunit alpha type	PSMA1;HEL-S-275	13.0673	12.9949	13.0704	13.0715	13.1102	13.0793	12.9517	12.9964	12.9578	23.4037	23.4606	23.8307	23.9986	23.9725	23.5643	23.5088	23.4072	23.6307	21.3006	21.4789	21.8227	22.1624	21.6249	21.4779	21.7844	21.054	22.2371	33.469	33.5502	33.5604	33.3286	33.4985	33.198	33.4227	33.4846	33.4594	29.4545	29.3824	29.6024	27.2812	27.7328	25.8911	29.3654	29.6596	29.6507	anaphase-promoting complex-dependent proteasomal ubiquitin-dependent protein catabolic process;antigen processing and presentation;antigen processing and presentation of exogenous antigen;antigen processing and presentation of exogenous peptide antigen;antigen processing and presentation of exogenous peptide antigen via MHC class I;antigen processing and presentation of exogenous peptide antigen …
A8K923;B2RCG9;B4DEZ8;B4DID3;J3KRU1;J3KSB0;J3QL26;J3QLA6;J3QQV0;Q8TF05;Q8TF05-2	B4DEZ8	Serine/threonine-protein phosphatase 4 regulatory subunit 1	PPP4R1	10.6665	10.4604	10.5239	10.3351	10.4633	10.44	10.6135	10.6703	10.5741	21.5957	21.3607	21.4404	21.6562	21.4498	21.6439	21.9564	21.9172	22.2306	18.2038	18.1857	17.9376	17.8929	18.1609	18.309	18.7338	19.0895	18.6806	27.616	27.727	27.2817	27.3206	26.9167	27.0571	27.302	27.4956	27.2001	22.5794	21.7693	21.9811	20.5975	19.0791	18.6833	21.6391	22.2131	21.5513	biological regulation;cellular macromolecule metabolic process;cellular metabolic process;cellular process;cellular protein metabolic process;cellular response to stimulus;macromolecule metabolic process;macromolecule modification;metabolic process;phosphate-containing compound metabolic process;phosphorus metabolic process;phosphorylation;primary metabolic process;protein metabolic process;prote…
B4DEZ9;Q8NBP7;F5GWF0;Q8NBP7-2	B4DEZ9	Proprotein convertase subtilisin/kexin type 9	PCSK9	9.40092	9.43114	9.49161	9.44434	9.27983	9.413	9.69964	9.83402	9.71059	23.635	23.5762	23.6943	23.1447	22.9443	23.153	23.3512	23.4009	23.3994	20.7157	20.7062	20.8909	19.7067	19.7254	20.2831	20.6427	20.1944	21.1121	NaN	NaN	NaN	26.0694	26.0411	25.82	NaN	NaN	NaN	21.1598	20.8866	20.3894	19.2624	19.2501	17.2342	21.2826	21.2261	21.8907	alcohol metabolic process;anatomical structure development;biological regulation;catabolic process;cell communication;cell differentiation;cellular catabolic process;cellular developmental process;cellular macromolecule catabolic process;cellular macromolecule metabolic process;cellular metabolic process;cellular process;cellular protein catabolic process;cellular protein metabolic process;cellul…
A8K3J5;B4DF47;B4DHK3;B4DLS9;D3DV95;D3DVA3;Q9BUK6;V9GYF2;Q9BUK6-2;Q9BUK6-3;Q9BUK6-4;Q9BUK6-5;Q9BUK6-7	B4DF47	Protein misato homolog 1	MSTO1	10.3867	10.5724	10.5306	10.4324	10.4902	10.5026	10.4958	10.6604	10.7058	21.0653	20.8097	20.737	NaN	NaN	20.9607	NaN	20.6583	20.4354	18.8924	18.7212	18.2016	15.72	NaN	18.5702	15.2281	17.5644	18.7058	28.2558	28.4937	28.1715	28.0082	28.0889	27.6346	28.3138	28.1839	28.1602	24.1116	23.6949	23.9407	21.693	21.5209	19.5435	23.9412	24.2494	23.3794	cellular component assembly;cellular component assembly at cellular level;cellular component organization;cellular component organization at cellular level;cellular component organization or biogenesis;cellular component organization or biogenesis at cellular level;cellular localization;cellular macromolecular complex assembly;cellular macromolecular complex subunit organization;cellular process;…
B2RDU4;B4DF73;B8ZZQ4;F8WE76;Q96EY7;F8WBP9;Q96EY7-2	B4DF73	Pentatricopeptide repeat domain-containing protein 3, mitochondrial	PTCD3	12.4251	12.3593	12.3484	12.1839	12.2104	12.2197	12.4776	12.4592	12.397	23.3137	23.2768	23.153	22.8464	22.9674	22.7975	22.9629	22.8474	22.7716	19.517	20.1995	20.3045	19.4457	19.6097	20.4379	20.4131	19.5336	19.3739	28.2055	28.5656	28.4	28.632	28.4091	28.8614	29.0123	28.737	29.2697	23.4851	22.6079	23.4321	21.2895	20.8935	20.1624	24.1647	24.1652	24.7492
A0A024R5H6;B4DF77;E9PNG7;E9PNZ9;E9PPK2;E9PSE1;E9PSG7;F8VW41;F8W0B1;H0YCU5;H0YF56;Q6VY07;Q86VP3;Q9NTH2;H0YE62;Q6VY07-2	B4DF77	Phosphofurin acidic cluster sorting protein 1	PACS1	10.979	10.9649	10.9448	10.4351	10.1874	10.5766	11.169	11.2212	11.1147	21.9797	21.9472	21.9724	22.145	22.0072	22.3266	22.2814	22.3386	22.162	18.9146	18.8451	19.1639	18.5149	18.8511	19.4478	19.3412	19.019	19.5434	28.5895	28.5513	28.8045	27.9628	28.3303	27.9424	28.7391	28.5124	28.7088	23.6764	23.1239	23.8281	20.5218	21.0141	19.1132	23.6627	23.7267	23.9052	apoptosis;biological regulation;cell death;cellular process;death;establishment of localization;establishment of localization in cell;establishment of protein localization;establishment of protein localization in membrane;establishment of protein localization in plasma membrane;interspecies interaction between organisms;intracellular protein transport;intracellular transport;multi-organism proces…
A0A024RAK5;B2R8A3;B3KVA7;B4DF55;B4DF72;B4DFA3;B4DFE8;B4DGR9;B4DH34;B4DJW9;B4DKA2;B7Z9T7;C9J6W7;C9J8F6;C9J995;C9JJX8;C9JSQ1;C9JT96;E9PCP8;F8WCN3;P12532;P17540;E7EVM3;P12532-2	B4DFE8	Creatine kinase U-type, mitochondrial	CKMT1A;CKMT1B	12.1761	12.3224	12.268	12.0802	12.1958	12.1172	12.1501	12.1675	12.1171	NaN	NaN	NaN	NaN	NaN	NaN	NaN	NaN	20.4035	NaN	NaN	NaN	NaN	NaN	NaN	NaN	15.1637	18.6438	27.1722	26.6899	27.0733	27.2054	27.3173	26.9925	27.2308	27.2883	27.4076	22.9828	21.9385	22.9321	21.3713	21.4617	19.0833	22.9856	22.9231	23.1339	amine metabolic process;carboxylic acid metabolic process;cellular amine metabolic process;cellular amino acid metabolic process;cellular ketone metabolic process;cellular metabolic process;cellular modified amino acid metabolic process;cellular nitrogen compound metabolic process;cellular process;creatine metabolic process;metabolic process;multicellular organismal process;muscle contraction;mus…
A0A024R228;B4DFF1;P61978;Q5EC54;Q5T6W1;Q6IBN1;S4R359;S4R457;P61978-2;P61978-3;Q5T6W2;Q5T6W5	B4DFF1	Heterogeneous nuclear ribonucleoprotein K	HNRNPK;HNRPK;HNRNPK	14.734	14.7314	14.6315	14.6525	14.6413	14.5625	14.6688	14.657	14.7075	27.7592	27.7889	27.9272	27.6648	27.535	27.4525	27.5925	27.7774	27.6315	25.1564	24.8951	25.485	25.1553	24.8324	24.7587	25.325	24.4063	25.4831	35.8216	35.8956	36.0372	35.9718	36.1669	36.1168	35.5263	35.66	35.5752	31.3768	31.208	31.4036	29.4708	29.8533	28.4785	30.8479	31.3427	31.47	biological regulation;cellular macromolecule metabolic process;cellular metabolic process;cellular nitrogen compound metabolic process;cellular process;cellular response to stimulus;interspecies interaction between organisms;macromolecule metabolic process;metabolic process;mRNA metabolic process;mRNA processing;multi-organism process;nitrogen compound metabolic process;nuclear mRNA splicing, via…
B4DFG0;B4DNW3;D6R9L5;D6RDA2;H0Y8X0;H0Y993;P35659;Q6MZJ9;P35659-2	B4DFG0	Protein DEK	DEK	12.0519	11.8656	11.9278	11.917	12.0438	11.9444	11.8963	11.7721	11.88	23.7774	23.9372	23.8899	24.3322	24.2743	24.444	23.7012	23.7143	23.7206	21.3474	21.5979	21.5864	21.7156	21.6853	21.8304	21.5613	21.0342	21.9199	30.0767	29.7624	29.8058	29.6873	29.6916	30.0046	30.7788	30.7073	30.8639	25.6147	25.3776	25.2963	23.2299	23.2869	22.078	26.6305	26.7019	26.8366	biological regulation;biosynthetic process;cellular biosynthetic process;cellular component organization;cellular component organization at cellular level;cellular component organization or biogenesis;cellular component organization or biogenesis at cellular level;cellular macromolecule biosynthetic process;cellular macromolecule metabolic process;cellular metabolic process;cellular nitrogen comp…
A0A024R7C7;A8K590;B4DDF3;B4DFG4;F4ZW64;K7EJ09;K7EKJ9;K7ELV3;K7EM82;K7ER69;Q12906;Q59GP7;C9JFV5;G5E9M5;Q12906-2;Q12906-3;Q12906-4;Q12906-5;Q12906-6	B4DFG4	Interleukin enhancer-binding factor 3	ILF3	11.489	11.4126	11.4235	11.391	11.2708	11.4023	11.6221	11.6583	11.6285	25.8862	25.7726	25.966	26.0853	26.2411	26.1515	26.1294	26.04	26.1122	22.4055	22.6722	22.8277	22.6642	22.697	22.8546	23.1969	22.4622	23.4731	34.7883	34.5663	34.8531	34.8496	34.8629	34.827	34.6489	34.7996	34.6993	29.724	29.1819	29.8168	27.6567	27.9155	26.2341	29.5713	29.9149	29.8926	biological regulation;biosynthetic process;cell cycle phase;cell cycle process;cellular biosynthetic process;cellular macromolecule biosynthetic process;cellular macromolecule metabolic process;cellular metabolic process;cellular nitrogen compound metabolic process;cellular process;M phase;macromolecule biosynthetic process;macromolecule metabolic process;metabolic process;negative regulation of …
B0S7P4;B4DFG6;Q9Y676;Q5STN0	B4DFG6	28S ribosomal protein S18b, mitochondrial	MRPS18B	11.3671	11.3876	11.4065	11.4651	11.5383	11.4311	11.3343	11.4664	11.4278	23.9182	24.0542	23.9089	23.7763	23.7852	23.7443	23.7938	23.7223	23.768	21.6374	22.6603	21.9877	22.2063	22.1275	21.7351	22.0155	22.0775	22.3992	28.7354	28.5543	28.8931	28.5785	29.0739	29.2225	28.5486	28.5825	28.7949	25.0657	24.5674	25.5139	23.3809	23.5678	22.138	24.3532	25.6181	25.7136	biosynthetic process;cellular biosynthetic process;cellular macromolecule biosynthetic process;cellular macromolecule metabolic process;cellular metabolic process;cellular process;cellular protein metabolic process;macromolecule biosynthetic process;macromolecule metabolic process;metabolic process;primary metabolic process;protein metabolic process;translation
B4DFH3;B4DR66;D6R967;D6RAD3;D6RGI1;D6RGV9;H0Y9D8;H0YAK2;Q9H2U2;E2QRM6;F8W7R6;F8WDN9;H0Y8X2;Q9H2U2-2;Q9H2U2-3;Q9H2U2-4	B4DFH3	Inorganic pyrophosphatase 2, mitochondrial	PPA2	8.92172	8.85236	8.89927	8.7845	8.96983	8.89337	8.69769	8.70818	8.63109	NaN	20.5482	20.954	NaN	NaN	20.3283	20.7023	NaN	NaN	16.3662	18.0723	18.63	NaN	NaN	17.5764	18.9976	NaN	18.2932	31.3432	31.317	31.5668	31.7767	31.8034	31.619	31.6959	31.5003	31.5875	26.9795	26.6596	27.0799	25.218	25.5355	23.7369	27.2455	27.3089	27.4474	amine metabolic process;amino acid activation;carboxylic acid metabolic process;cellular amine metabolic process;cellular amino acid metabolic process;cellular ketone metabolic process;cellular macromolecule metabolic process;cellular metabolic process;cellular nitrogen compound metabolic process;cellular process;diphosphate metabolic process;macromolecule metabolic process;metabolic process;ncRN…
A0A075B724;B4DE77;B4DFH6;B4DJ43;I0CMK4;M0QX14;M0QY37;M0QY85;M0QZL7;M0R042;M0R0X0;M0R1I1;M0R278;M0R2D3;M0R2T4;P04350;F8W813;P68371	B4DFH6	Tubulin beta-4A chain;Tubulin beta-4B chain	TUBB4A;TUBB4B;TUBB2C	14.0238	13.9538	13.9637	14.0455	14.0023	14.0887	14.2342	14.24	14.2502	26.918	26.7904	27.0094	27.3058	27.1557	27.5817	27.8913	27.5667	27.7871	24.6298	24.7101	24.6645	24.8923	24.9271	25.4083	25.9067	25.1536	26.2341	37.4011	37.6115	37.564	37.1198	37.3122	37.2079	37.6704	37.4955	37.6287	33.3147	33.3308	33.7392	31.0427	31.3338	29.9606	33.7184	33.6879	33.8916	biological regulation;cell cycle process;cell killing;cellular component assembly;cellular component assembly at cellular level;cellular component movement;cellular component organization;cellular component organization at cellular level;cellular component organization or biogenesis;cellular component organization or biogenesis at cellular level;cellular macromolecular complex assembly;cellular m…
B4DFK4;B7Z6Z3;F5GY68;F5H0F9;F5H0N1;F5H3S5;H0YFB5;Q49A41;Q9UJX4;E9PFB2;F5GZ05;Q9UJX4-2	B4DFK4	Anaphase-promoting complex subunit 5	ANAPC5	14.1229	14.0874	14.0176	13.9169	13.9702	13.928	14.0377	13.9882	13.9887	23.5523	23.8302	23.6092	23.79	23.7915	23.7963	23.7914	23.4957	23.6466	19.7103	20.9074	19.8615	20.8339	20.7592	19.5107	20.0933	20.3838	20.666	28.0108	28.0283	27.9572	27.9413	28.1482	28.1425	28.2662	28.1744	28.0162	23.1415	22.2804	22.2278	20.8577	20.6665	18.8823	22.8194	23.7578	22.9915	anaphase;anaphase-promoting complex-dependent proteasomal ubiquitin-dependent protein catabolic process;biological regulation;catabolic process;cell cycle checkpoint;cell cycle phase;cell cycle process;cell division;cellular catabolic process;cellular macromolecule catabolic process;cellular macromolecule metabolic process;cellular metabolic process;cellular process;cellular protein metabolic pro…
B4DFK9;B4DP00;P55795	B4DFK9	Heterogeneous nuclear ribonucleoprotein H2;Heterogeneous nuclear ribonucleoprotein H2, N-terminally processed	HNRNPH2	11.9939	11.9398	11.9934	11.725	11.8929	11.8351	11.7301	11.6924	11.7376	21.6859	21.6907	21.8686	21.514	21.7172	21.7729	21.7674	21.8801	21.6619	19.6189	19.3364	19.7058	19.0548	19.4615	19.792	20.6614	19.4743	20.2424	31.1486	31.4045	31.3429	31.6727	31.8697	31.9272	31.0968	31.2439	31.3315	27.3274	27.419	27.4572	25.3726	26.2569	24.585	26.9878	27.3117	27.4168	cellular macromolecule metabolic process;cellular metabolic process;cellular nitrogen compound metabolic process;cellular process;macromolecule metabolic process;metabolic process;mRNA metabolic process;mRNA processing;nitrogen compound metabolic process;nuclear mRNA splicing, via spliceosome;nucleic acid metabolic process;nucleobase-containing compound metabolic process;primary metabolic process…
A0A024R8R4;B4DG89;I3L281;I3L283;I3L3I1;I3L4U9;Q8TAT6;Q8TAT6-2	B4DG89	Nuclear protein localization protein 4 homolog	NPLOC4	12.3071	12.2149	12.2428	12.4686	12.3747	12.5276	12.4909	12.5404	12.473	21.0886	21.3848	20.3298	20.7404	21.4908	21.1263	21.1778	21.0333	20.9314	18.5642	18.4902	18.0169	17.1257	18.0986	18.3272	18.5819	17.3388	18.7635	29.7652	29.7726	30.0053	30.046	30.2561	29.7839	29.8003	29.9309	30.084	25.2586	24.8893	25.487	23.2185	23.7833	21.4005	24.9547	25.6364	25.6211	catabolic process;cellular catabolic process;cellular component organization;cellular component organization at cellular level;cellular component organization or biogenesis;cellular component organization or biogenesis at cellular level;cellular macromolecule catabolic process;cellular macromolecule metabolic process;cellular membrane fusion;cellular membrane organization;cellular metabolic proce…
A0A024R912;B4DGD3;Q9BZX2;Q5JT09;Q5JT10;Q9BZX2-2;Q9HA47	B4DGD3	Uridine-cytidine kinase 2;Uridine-cytidine kinase;Uridine-cytidine kinase 1	UCK2;UCK1	12.0911	12.1398	12.1083	11.948	11.9768	12.0164	12.1634	12.1942	12.1578	23.6699	23.593	23.7103	23.2909	23.3373	23.2656	23.3393	23.0792	23.2919	21.8439	21.9973	22.1935	21.3958	21.3172	21.5417	21.9645	21.0425	22.1328	30.6035	30.6714	30.7771	30.6748	30.8043	30.6357	30.35	30.5019	30.4793	27.2619	26.8295	27.3805	24.8681	25.1283	23.4733	26.9033	27.1211	27.0502	biosynthetic process;cellular aromatic compound metabolic process;cellular biosynthetic process;cellular metabolic compound salvage;cellular metabolic process;cellular nitrogen compound biosynthetic process;cellular nitrogen compound metabolic process;cellular process;heterocycle biosynthetic process;heterocycle metabolic process;metabolic process;nitrogen compound metabolic process;nucleobase me…
A0A024R5T1;A0A024R5Z0;B4DGI9;B4DH96;B4DZ50;B4DZH5;B4DZP2;B4E1W1;F5GY10;H0YNP8;H0YNQ5;H3BNF4;H3BRK2;Q99081;Q9NQY2;E9PGY0;F5H6Z6;Q99081-2;Q99081-3	B4DGI9	Transcription factor 12	TCF12	11.8476	11.8075	11.7426	11.2025	11.3504	11.2512	11.8344	11.7763	11.7044	NaN	NaN	NaN	NaN	NaN	NaN	19.8673	NaN	NaN	17.412	17.625	17.2151	15.5813	14.4083	16.5922	16.8639	16.4458	16.5475	26.8773	26.9259	26.9564	27.0649	27.053	27.1548	26.6331	26.8451	27.1717	22.3565	21.7571	22.073	20.7636	20.5919	18.7794	21.7581	21.8554	22.3646	anatomical structure development;biological regulation;biosynthetic process;cell differentiation;cellular biosynthetic process;cellular developmental process;cellular macromolecule biosynthetic process;cellular macromolecule metabolic process;cellular metabolic process;cellular nitrogen compound metabolic process;cellular process;developmental process;immune response;immune system process;macromo…
A0A024R0H6;B4DGJ5;Q8N7H5;F8W9Q2;Q8N7H5-2	B4DGJ5	RNA polymerase II-associated factor 1 homolog	PAF1	10.4236	10.5227	10.4409	10.3878	10.3853	10.4565	10.4114	10.5247	10.4698	23.0355	22.8991	22.9043	23.1554	23.1431	22.9056	23.0173	23.2613	22.7977	20.1859	20.0169	20.0597	20.3082	20.2778	20.1677	20.6606	19.9798	20.8351	28.88	28.889	28.5767	28.9583	28.8832	29.5964	28.9634	28.6671	28.7924	24.1349	24.2085	23.828	22.2581	22.2605	21.1791	24.2746	24.15	24.3759	biological regulation;biosynthetic process;cellular biosynthetic process;cellular component organization;cellular component organization at cellular level;cellular component organization or biogenesis;cellular component organization or biogenesis at cellular level;cellular macromolecule biosynthetic process;cellular macromolecule metabolic process;cellular metabolic process;cellular nitrogen comp…
B3KMV8;B4DGK6;F8W9J0;H0YFB2;O75746;B3KR64	B4DGK6	Calcium-binding mitochondrial carrier protein Aralar1	SLC25A12	9.93664	9.95536	10.0226	10.0105	10.1991	9.87696	9.87702	9.82904	9.71239	20.3686	20.3929	20.492	NaN	20.0301	20.0465	20.3304	20.5202	19.8992	17.1327	17.3673	17.3568	16.5902	16.4716	16.7665	17.4256	16.9488	17.5094	28.6987	28.6402	28.6014	29.3237	29.2853	29.4317	29.2152	28.7337	28.9189	23.7223	23.29	23.5962	22.1772	22.467	20.5475	23.9791	23.887	23.982	alcohol biosynthetic process;alcohol metabolic process;biosynthetic process;carbohydrate biosynthetic process;carbohydrate metabolic process;cellular biosynthetic process;cellular carbohydrate biosynthetic process;cellular carbohydrate metabolic process;cellular metabolic process;cellular process;establishment of localization;establishment of localization in cell;gluconeogenesis;glucose metabolic…
A0A087WW65;B3KM98;B4DGL8;E9PJR8;E9PNQ5;O75027;G3V1J3;G3XAC4;O75027-2	B4DGL8	ATP-binding cassette sub-family B member 7, mitochondrial	ABCB7	11.4678	11.4452	11.4604	11.3763	11.4595	11.2828	11.2829	11.2854	11.1719	23.2535	23.258	23.2099	23.2175	23.1808	23.1592	22.9798	22.7701	22.9014	20.2174	20.1033	20.1535	19.9781	20.174	20.1796	20.3036	19.2736	20.6545	26.3763	26.6171	26.7171	27.2117	26.6418	27.7823	27.3089	27.1481	27.6486	21.5532	21.2336	21.9576	19.8461	19.8008	19.6033	22.3762	22.1232	22.6504	biological regulation;cation homeostasis;cellular cation homeostasis;cellular chemical homeostasis;cellular homeostasis;cellular ion homeostasis;cellular iron ion homeostasis;cellular metal ion homeostasis;cellular process;chemical homeostasis;homeostatic process;ion homeostasis;iron ion homeostasis;metal ion homeostasis;regulation of biological quality
A0A024R1S7;B4DGM3;C0IMW8;H7C048;J3KS99;J3KT85;J3QKS7;J3QKX6;J3QL66;J3QR61;K7EMQ8;Q969G3;B4DFR4;C0IMW5;H7BXG8;H7C3F6;Q969G3-2	B4DGM3	SWI/SNF-related matrix-associated actin-dependent regulator of chromatin subfamily E member 1	SMARCE1	10.9086	10.8273	10.887	11.0085	11.0421	10.9819	10.8528	10.8604	10.9161	21.2657	21.4908	20.9732	20.7365	20.8221	20.936	21.0139	21.0823	20.8704	18.8993	18.9607	18.8947	17.9768	18.6473	18.6907	19.1543	18.2964	18.7176	30.9266	30.955	30.8909	30.8426	31.0814	30.9841	30.2584	30.745	30.6647	26.8215	26.5721	26.7484	24.4927	25.2323	23.2325	25.9811	27.1301	27.048	anatomical structure development;biological regulation;cellular component disassembly;cellular component disassembly at cellular level;cellular component organization;cellular component organization at cellular level;cellular component organization or biogenesis;cellular component organization or biogenesis at cellular level;cellular macromolecular complex disassembly;cellular macromolecular comp…
A0A024R889;B4DGT1;B4DTV8;Q13813;Q14917;Q9UG16;A6NG51;A6NN88;F8W7K3;Q13813-2;Q13813-3	B4DGT1	Spectrin alpha chain, non-erythrocytic 1	SPTAN1	11.2554	11.2961	11.2303	11.1241	11.0322	11.1831	11.4253	11.441	11.4832	27.7639	27.6978	27.4451	27.042	26.9638	26.9221	27.5183	28.2249	28.1728	22.4926	22.8194	22.7648	21.7412	21.8802	22.0267	22.7791	22.6195	23.1321	35.0196	35.0184	35.0066	34.9522	35.0784	34.8564	34.6133	34.6037	34.6378	27.9918	27.7138	27.9943	25.8133	26.2464	24.4774	27.3198	27.7392	27.8136	actin filament capping;axon guidance;biological regulation;cellular component disassembly;cellular component disassembly at cellular level;cellular component disassembly involved in apoptosis;cellular component organization;cellular component organization at cellular level;cellular component organization or biogenesis;cellular component organization or biogenesis at cellular level;cellular proces…
A0A024R2Q3;B4DGU4;B4DL06;B4DSW9;B5BU28;E7EMJ5;P35222;C9IZ65;E7EV28;E9PDF9	B4DGU4	Catenin beta-1	CTNNB1	13.8316	13.7582	13.7682	13.6	13.6682	13.6604	13.692	13.7057	13.6646	26.0753	26.1791	26.162	26.0238	26.0566	25.9039	26.1768	26.063	26.2121	22.6793	22.8892	22.8616	22.3773	22.4401	22.6116	23.2755	22.4585	23.4366	26.7132	26.6956	26.7247	26.1697	26.2152	NaN	26.7332	26.8499	26.7925	21.4581	20.7425	20.408	19.0356	18.2121	15.0302	21.9485	22.3266	21.5595	adherens junction assembly;adherens junction organization;anatomical structure development;anatomical structure formation involved in morphogenesis;anatomical structure morphogenesis;androgen receptor signaling pathway;axis specification;biological adhesion;biological regulation;biosynthetic process;branching involved in ureteric bud morphogenesis;branching morphogenesis of a tube;canonical Wnt r…
A0A024RC49;A0A087WUY7;A4ZVS7;A4ZVS8;B4DGW0;C5J4B4;O75925;O75928;Q1XBU8;Q2TA77;B3KSY9;F8W7X5;H3BSI8;H7BYT3;O75928-2;O75928-3	B4DGW0	E3 SUMO-protein ligase PIAS1	PIAS1	13.3463	13.3223	13.3087	13.2629	13.2916	13.2956	13.275	13.2765	13.2285	NaN	21.4194	NaN	21.2315	21.0525	NaN	NaN	20.8725	NaN	16.9596	18.7769	17.053	18.1999	17.6395	16.9157	17.8657	18.8886	17.9504	NaN	NaN	NaN	25.7423	NaN	25.5954	NaN	NaN	NaN	20.3818	19.9941	19.3437	18.9041	NaN	17.4348	20.2567	20.4716	20.6877	androgen receptor signaling pathway;biological regulation;biosynthetic process;cell surface receptor linked signaling pathway;cellular biosynthetic process;cellular macromolecule biosynthetic process;cellular macromolecule metabolic process;cellular metabolic process;cellular nitrogen compound metabolic process;cellular process;cellular response to chemical stimulus;cellular response to cytokine …
A0JLT9;A0PJH5;A8K355;B4DGZ4;F8WC19;H7C341;O75533;Q32Q20;Q7Z497;Q9NTB4;E9PCH3	B4DGZ4	Splicing factor 3B subunit 1	SF3B1	12.581	12.5566	12.5765	12.4551	12.5417	12.4725	12.4596	12.4778	12.4139	26.3179	26.3843	26.4316	26.4474	26.4359	26.3628	26.5134	26.4978	26.3831	22.3876	22.4915	22.6961	22.134	22.2147	22.3493	22.8236	22.2324	23.0503	33.1617	33.0671	32.7488	33.3392	33.1177	33.4262	33.1768	33.1132	33.091	27.415	27.0496	26.9159	25.3327	25.4475	24.2543	27.154	27.5506	27.4831	cellular macromolecule metabolic process;cellular metabolic process;cellular nitrogen compound metabolic process;cellular process;macromolecule metabolic process;metabolic process;mRNA metabolic process;mRNA processing;nitrogen compound metabolic process;nuclear mRNA splicing, via spliceosome;nucleic acid metabolic process;nucleobase-containing compound metabolic process;primary metabolic process…
A0A087WW90;A8K9W7;B4DH52;B4DM07;B4DRA9;C9J6M0;P78347;Q499G6;Q6EKJ0;Q86UP8;X5D2J9;X5D7Q9;X5D939;X5DNP5;X5DR09;G8JLD9;H7BYM4;P78347-2;P78347-3;P78347-4;Q86U51;Q86UP8-3	B4DH52	General transcription factor II-I	GTF2I	10.9247	10.9275	10.8179	10.9099	10.7451	11.0093	11.0965	11.145	11.0106	25.8585	25.7723	25.7521	25.4712	25.4929	25.4809	25.8211	25.7001	25.7508	22.3402	22.1005	22.4127	21.6605	21.623	21.9479	22.5301	21.8088	22.8396	32.9436	32.9502	33.0523	33.1494	33.2428	33.1706	32.9985	32.8897	33.0169	27.5616	27.1755	27.5926	25.6252	26.0279	24.256	27.3068	27.6084	27.7002	biological regulation;biosynthetic process;cellular biosynthetic process;cellular macromolecule biosynthetic process;cellular macromolecule metabolic process;cellular metabolic process;cellular nitrogen compound metabolic process;cellular process;cellular response to stimulus;macromolecule biosynthetic process;macromolecule metabolic process;metabolic process;negative regulation of angiogenesis;n…
B2R8L3;B4DH70;B7Z3H4;E5RGC1;Q68DS0;Q9UKB1;Q9Y297;Q9UKB1-2;Q9UKB1-3	B4DH70	F-box/WD repeat-containing protein 11	FBXW11	10.4737	10.4182	10.3592	10.4553	10.4773	10.504	10.51	10.4859	10.4805	NaN	NaN	NaN	NaN	NaN	NaN	19.4511	19.5544	19.4486	15.7433	15.823	15.6118	15.7284	15.5628	15.909	16.6918	16.3136	16.9984	27.5553	27.608	27.9197	27.2957	27.0056	27.6326	27.6746	27.4751	27.382	22.5544	22.7312	23.0112	21.341	20.627	17.2871	22.3382	23.0005	22.0512	anaphase-promoting complex-dependent proteasomal ubiquitin-dependent protein catabolic process;biological regulation;catabolic process;cell cycle;cell cycle process;cell surface receptor linked signaling pathway;cellular catabolic process;cellular macromolecule catabolic process;cellular macromolecule metabolic process;cellular metabolic process;cellular process;cellular protein metabolic process…
B4DHE3;H0UI46;O60508;Q2TA76;Q53H60;Q59H56;Q5SRM9;Q5SRN1;H0Y7P6	B4DHE3	Pre-mRNA-processing factor 17	CDC40	10.8759	10.8251	10.9095	10.9392	10.8499	10.9562	10.924	10.8547	10.9133	21.0111	21.1145	21.51	21.4221	21.0077	21.1779	21.0018	20.7812	21.2232	18.2694	18.3874	18.6842	17.0749	17.6171	18.3697	17.8339	16.9791	19.1891	28.4499	28.4593	28.265	28.6416	28.5012	28.8281	28.5922	28.3875	28.7469	23.3684	23.1365	23.4338	21.5344	21.6605	20.1865	23.5105	23.5234	24.0057	biosynthetic process;cell division;cellular biosynthetic process;cellular macromolecule metabolic process;cellular metabolic process;cellular nitrogen compound metabolic process;cellular process;establishment of localization;establishment of localization in cell;establishment of RNA localization;intracellular transport;macromolecule metabolic process;metabolic process;mRNA 3'-end processing;mRNA …
B3KRQ2;B4DHE5;B4DXB7;F8WE06;H0Y6U5;Q86XI2;Q9NXD3;E7EUH9;F5H7R2;Q86XI2-2	B4DHE5	Condensin-2 complex subunit G2	NCAPG2	10.3697	10.4281	10.4235	10.3599	10.4106	10.2878	10.3815	10.4126	10.3386	22.6973	22.905	22.9753	23.3594	23.2371	23.3443	23.0356	23.1191	22.8662	19.6532	18.8091	18.8758	18.8917	19.8055	19.2957	19.3059	18.5498	19.2381	28.4422	28.2324	28.0465	28.5846	28.2319	28.7721	28.2763	28.5784	28.2781	22.5896	22.8136	22.0249	20.3122	20.5101	19.4851	22.4578	23.0304	22.3317	cell cycle phase;cell cycle process;cell division;cellular component organization;cellular component organization at cellular level;cellular component organization or biogenesis;cellular component organization or biogenesis at cellular level;cellular macromolecule metabolic process;cellular metabolic process;cellular nitrogen compound metabolic process;cellular process;chromosome condensation;chr…
B4DHE8;B4DM51;H0YHB7;J3KTC1;J3QKT5;O43347;Q96DH6;Q96DH6-2;Q96DH6-3	B4DHE8	RNA-binding protein Musashi homolog 2	MSI2;IGSF9B	11.3577	11.312	11.3456	10.6542	10.6837	10.6248	11.2169	11.1857	11.158	20.7345	20.468	20.6786	20.5702	20.6234	20.8407	NaN	NaN	NaN	19.0612	19.2899	19.1128	18.5783	19.0043	20.1621	18.8957	18.1244	19.2068	30.0655	29.9732	30.3215	29.788	29.8475	29.7329	29.5907	29.9077	29.5867	26.6512	25.7893	26.8874	24.409	24.5729	22.147	26.3631	26.769	26.4989	anatomical structure development;developmental process;nervous system development;system development
B4DHB3;B4DHM5;B4DWQ3;B4E1H9;P00558;P07205;Q16444;V9HW85;V9HWF4;B7Z7A9;E7ERH5	B4DHM5	Phosphoglycerate kinase 1;Phosphoglycerate kinase	PGK1;HEL-S-68p	13.8618	13.7893	13.8207	13.7007	13.7453	13.7241	13.7465	13.788	13.7425	28.3854	28.234	28.3116	27.9404	27.9605	27.9457	28.1649	28.2169	28.1521	25.6983	25.5112	25.7747	25.0131	24.9223	25.2044	25.7286	25.1098	25.9525	37.2477	37.2207	37.2728	36.7187	36.7809	36.5893	37.5292	37.5005	37.6522	32.7163	32.422	32.5886	30.0396	30.4544	28.6193	32.8322	33.1409	33.2323	alcohol biosynthetic process;alcohol catabolic process;alcohol metabolic process;biosynthetic process;carbohydrate biosynthetic process;carbohydrate catabolic process;carbohydrate metabolic process;catabolic process;cellular biosynthetic process;cellular carbohydrate biosynthetic process;cellular carbohydrate catabolic process;cellular carbohydrate metabolic process;cellular metabolic process;cel…
B4DHN0;P28482;Q1HBJ4;Q499G7;A8CZ64	B4DHN0	Mitogen-activated protein kinase 1;Mitogen-activated protein kinase	MAPK1	12.9488	12.8737	12.8781	12.7857	12.7033	12.8237	12.9413	13.0086	12.9893	NaN	NaN	NaN	NaN	NaN	20.6601	NaN	NaN	21.4121	18.7508	18.2989	19.5044	16.327	18.9891	18.5741	18.5129	18.4867	19.6392	31.0032	31.0709	30.8866	30.8058	30.7709	30.7396	30.8791	31.1375	30.8728	26.8911	26.6608	26.6963	24.242	24.5376	22.8173	26.623	27.0703	26.8771	activation of immune response;activation of innate immune response;activation of MAPK activity;activation of MAPKK activity;activation of protein kinase activity;apoptosis;axon guidance;biological regulation;biosynthetic process;caveolin-mediated endocytosis;cell activation;cell communication;cell cycle;cell death;cell surface receptor linked signaling pathway;cell-cell signaling;cellular biosynt…
A0A024R7Z5;B4DHN5;B4DQ93;E9PBU7;G5EA09;O00560;O00560-2	B4DHN5	Syntenin-1	SDCBP	13.3817	13.2515	13.3151	13.1789	13.1815	13.2206	13.2253	13.2508	13.2452	23.9127	23.6568	23.8593	23.9105	24.1685	24.0636	24.1484	23.6642	24.1268	22.3777	22.2447	22.5984	22.2911	22.4896	22.7752	22.9076	22.0588	23.1025	30.9879	30.9987	31.0932	30.6569	30.7917	30.4032	30.9818	31.0404	31.1404	27.6804	27.4121	27.794	24.8731	25.5897	23.3363	27.5792	27.9999	28.1362	actin cytoskeleton organization;actin filament-based process;axon guidance;biological regulation;cell communication;cell projection assembly;cell projection organization;cell-cell signaling;cellular component assembly;cellular component assembly at cellular level;cellular component organization;cellular component organization at cellular level;cellular component organization or biogenesis;cellula…
B2R6X5;B3KSM6;B4DHP5;P17066;P48741;Q53FC7	B4DHP5	Heat shock 70 kDa protein 6;Putative heat shock 70 kDa protein 7	HSPA6;HSPA7	8.71946	8.73357	8.66783	8.99785	8.76602	8.42937	8.94744	8.73958	8.61447	NaN	NaN	NaN	NaN	NaN	27.4628	NaN	NaN	NaN	24.3341	24.554	24.4623	24.171	23.8796	24.277	24.9947	24.6232	25.0176	32.7762	32.4517	32.5179	32.1277	32.5627	32.3148	32.392	31.9218	NaN	27.3972	27.0584	27.5894	24.9948	25.309	23.7365	27.1958	27.5775	27.4122	response to chemical stimulus;response to organic substance;response to stimulus;response to stress;response to topologically incorrect protein;response to unfolded protein
B3KRW4;B4DHR0;H3BNR2;H3BNR8;H3BT64;H3BU67;Q49AT6;Q9H5N1;Q9H5N1-2	B4DHR0	Rab GTPase-binding effector protein 2	RABEP2	7.76934	8.02984	7.91545	7.99028	7.80872	8.13384	7.86701	7.64115	7.77359	18.6861	19.2336	NaN	NaN	NaN	19.2753	NaN	19.2808	19.0385	15.661	16.1956	15.1164	15.15	NaN	16.2843	15.0487	15.9908	16.3484	31.2365	30.9572	30.9681	30.6017	30.4718	30.2046	30.6451	31.014	30.4188	26.9427	26.0549	26.3249	21.0115	23.7055	22.2616	25.0585	25.8388	25.4408	cellular component organization;cellular component organization or biogenesis;cellular membrane organization;cellular process;endocytosis;establishment of localization;establishment of protein localization;membrane invagination;membrane organization;protein transport;transport;vesicle-mediated transport
A0A024R3H3;A8K6N3;B2RC43;B4DHS6;O00534;G3V152;O00534-2;O00534-3;O00534-4	B4DHS6	von Willebrand factor A domain-containing protein 5A	VWA5A;LOH11CR2A	9.05698	9.0682	9.06853	8.87854	8.93695	8.82022	8.44112	8.58728	8.51919	22.6334	22.7669	22.7222	22.589	22.7679	22.5026	22.0615	22.0135	22.2553	19.3786	19.2218	19.7827	19.2087	19.5032	18.9727	18.97	18.0798	19.6833	27.4847	27.5424	27.4386	27.0615	26.8891	27.0489	27.761	27.8103	27.6414	22.1464	22.2346	22.4128	19.2897	19.8866	17.976	22.5948	22.9439	22.8681
B4DHV5;B7ZAN4;Q9NX46	B4DHV5	Poly(ADP-ribose) glycohydrolase ARH3	ADPRHL2	9.23203	9.32654	9.27276	9.66247	9.66376	9.74811	9.37587	9.37475	9.42498	NaN	NaN	NaN	NaN	NaN	NaN	NaN	NaN	19.0467	NaN	NaN	NaN	NaN	15.8009	NaN	NaN	15.3115	17.702	28.1327	28.1992	28.026	28.1197	28.2871	28.0141	28.0483	28.0518	28.0026	24.3519	24.3279	24.4435	22.2606	22.2567	19.9098	23.6473	25.0193	24.6696
B4DH24;B4DHX4;B4E070;G5E9U5;P31150	B4DHX4	Rab GDP dissociation inhibitor alpha	GDI1	12.0705	12.1136	11.9332	12.3467	12.4318	12.4476	12.1218	12.2729	12.2611	21.1747	21.1238	21.2124	21.6507	21.4852	21.5389	21.3111	21.2331	21.4707	18.2707	17.4092	18.4554	18.7922	18.7001	19.0532	19.1159	16.8373	19.9183	30.1778	30.1719	30.1725	29.753	29.9925	29.7272	30.5752	30.3671	30.538	25.5832	25.3308	25.6137	23.0679	23.5453	21.6564	26.0562	26.0791	26.3475	biological regulation;cellular process;cellular response to stimulus;establishment of localization;establishment of protein localization;intracellular signal transduction;protein transport;regulation of biological process;regulation of cellular process;regulation of response to stimulus;regulation of signal transduction;regulation of signaling;regulation of small GTPase mediated signal transducti…
A0A024QZK8;A0A024QZP1;B4DHY1;P31942;Q53F48;P31942-2;P31942-3;P31942-4;P31942-5;P31942-6	B4DHY1	Heterogeneous nuclear ribonucleoprotein H3	HNRNPH3;HNRPH3	11.4649	11.3277	11.3679	11.0821	11.2358	11.0472	11.2427	11.2842	11.286	23.7538	23.7312	23.6421	23.2013	23.2252	23.4293	23.4555	23.4768	23.358	21.7026	21.9358	21.9996	21.0347	20.912	21.4128	21.9388	21.2272	22.0293	32.6495	32.5693	32.7297	32.5608	32.8376	32.7913	32.2076	32.1983	32.2382	29.085	28.6794	29.0979	26.3849	27.3787	25.4241	28.266	28.4419	28.5624	cellular macromolecule metabolic process;cellular metabolic process;cellular nitrogen compound metabolic process;cellular process;macromolecule metabolic process;metabolic process;mRNA metabolic process;mRNA processing;nitrogen compound metabolic process;nuclear mRNA splicing, via spliceosome;nucleic acid metabolic process;nucleobase-containing compound metabolic process;primary metabolic process…
B2R657;B2R7L2;B4DHY4;B4DT77;B4DWU2;P20073;Q53HM8;P20073-2	B4DHY4	Annexin A7;Annexin	ANXA7	11.4428	11.3913	11.4174	11.2503	11.361	11.3114	11.3497	11.339	11.3211	22.5924	22.7636	22.7984	22.3864	22.7355	22.8879	22.889	22.802	23.1111	20.2911	20.3106	20.4817	19.9988	19.9676	20.6397	20.8778	20.3654	21.5694	31.5679	31.7051	31.9745	31.174	31.319	31.2486	31.8285	31.7481	31.784	27.3699	27.2281	27.7625	24.6767	25.4387	23.2998	27.3747	27.6333	27.7935	behavior;behavioral interaction between organisms;multi-organism process;response to stimulus;social behavior
B4DI34;E9PS35;Q8TF46;Q8TF46-2;Q8TF46-3;Q8TF46-4	B4DI34	DIS3-like exonuclease 1	DIS3L	9.82204	9.84585	9.8771	10.1753	10.0934	9.92834	9.91277	9.93919	10.0117	21.7542	21.5891	21.748	20.8109	20.2765	20.9009	21.7107	21.9072	22.0457	18.0051	17.962	17.9096	16.6956	16.0785	16.7075	18.1993	17.8261	18.5909	NaN	NaN	NaN	NaN	NaN	NaN	24.4158	NaN	23.5987	18.346	NaN	NaN	NaN	15.4887	NaN	18.4728	17.6504	18.1023	catabolic process;cellular catabolic process;cellular macromolecule catabolic process;cellular macromolecule metabolic process;cellular metabolic process;cellular nitrogen compound metabolic process;cellular process;macromolecule catabolic process;macromolecule metabolic process;metabolic process;ncRNA catabolic process;ncRNA metabolic process;nitrogen compound metabolic process;nucleic acid meta…
A0A024RDT4;A7E2S2;B3KUI1;B4DG31;B4DI60;B4DPU6;B4DPW9;F2Z2Z9;F8W8D8;H7C4N2;P13796;P13797;Q53FI1;Q53GY0;Q59GX5;Q5TBN3;Q96HI1;U3KQI3;V9HWJ7;B4DGB4;B7Z6M1	B4DI60	Plastin-3	PLS3	12.7135	12.6667	12.6476	12.5614	12.5852	12.5189	12.5773	12.5586	12.5157	25.5744	25.4124	25.4997	25.3808	25.4105	25.4677	25.5073	25.7472	25.7585	22.2402	22.2952	22.5546	21.7965	21.6962	22.3521	22.6479	22.1067	23.1023	33.9958	34.038	33.9089	33.7139	33.7864	33.5598	34.1253	34.1303	34.1276	29.0494	28.7868	28.8627	26.5934	26.9347	25.0787	29.0424	29.164	29.1963	biological regulation;cell activation;cell activation involved in immune response;cellular process;immune effector process;immune system process;leukocyte activation;leukocyte activation involved in immune response;lymphocyte activation;lymphocyte activation involved in immune response;regulation of biological process;regulation of cellular localization;regulation of cellular process;regulation o…
A0A087WVM3;B4DI61;O00622;Q53FA4;Q6FI18;Q9UID7;F8W9U7	B4DI61	Protein CYR61	CYR61	10.7389	10.6242	10.5957	11.9949	11.8621	11.9536	10.8942	11.0284	11.1102	22.36	21.9883	22.404	24.6761	24.7525	24.8034	22.2971	22.5386	22.2151	19.5639	18.4608	19.8887	21.9392	21.6823	22.2471	19.5559	19.7642	20.4061	NaN	NaN	NaN	28.7597	28.8013	28.6226	NaN	NaN	NaN	20.1901	20.6347	20.8815	22.0755	22.626	20.1487	20.102	20.1922	20.9652	biological regulation;cell migration;cell motility;cell proliferation;cellular component movement;cellular process;chemotaxis;locomotion;positive regulation of biological process;positive regulation of biosynthetic process;positive regulation of BMP signaling pathway;positive regulation of catalytic activity;positive regulation of cell communication;positive regulation of cell differentiation;pos…
B3KP88;B4DDG4;B4DI70;B4DVE1;B4DWA8;K7EJD3;K7EJY8;K7EKQ5;K7EN99;K7EP36;K7EQT9;K7ERZ6;K7ES75;K7ESM3;Q08380	B4DI70	Galectin-3-binding protein	LGALS3BP	12.0825	12.202	12.1959	11.8345	11.7821	11.8878	12.2765	12.3697	12.2762	26.0927	26.0612	26.1234	25.9693	25.8323	25.8187	25.8996	25.8912	25.7388	23.3055	23.4252	23.5216	23.0055	22.72	23.2024	23.484	22.9059	23.7462	30.7542	30.8977	30.7584	31.1127	30.9166	31.0712	30.9384	30.9952	31.1804	26.4063	26.0617	26.0393	24.1078	24.4929	23.0828	26.372	26.5266	27.0185	biological adhesion;biological regulation;cell adhesion;cellular defense response;cellular process;cellular response to stimulus;defense response;regulation of biological process;regulation of cellular process;response to stimulus;response to stress;signal transduction
A0A024R1S8;A8K1D2;B4DIC4;B4DJI4;B7ZB56;C9J9W2;F6S2S5;J3KSN1;K7ESD6;Q14847;Q59FZ8;Q9NPR7;B4DGQ0;Q14847-2	B4DIC4	LIM and SH3 domain protein 1	LASP1	11.9661	11.9914	11.9812	11.7358	11.6341	11.7952	12.0709	12.0616	12.0206	23.7692	23.8199	23.9786	23.6882	23.5626	23.3126	23.827	23.6393	23.4102	21.9094	22.2726	21.9851	20.9689	21.4006	21.0858	22.2239	21.5842	22.0012	32.2776	32.2933	32.3547	31.5925	31.6556	31.6137	32.1375	32.1021	32.1444	28.668	28.3822	28.6979	25.9061	26.2247	24.4145	28.3575	28.6573	28.5026	actin cytoskeleton organization;actin filament organization;actin filament-based process;cardiac muscle thin filament assembly;cellular component organization;cellular component organization at cellular level;cellular component organization or biogenesis;cellular component organization or biogenesis at cellular level;cellular process;cytoskeleton organization;organelle organization
B4DIE3;F5H4F7;H3BPB3;H3BT89;H3BVI1;Q3B7X1;Q96JJ7;Q96JJ7-2	B4DIE3	Protein disulfide-isomerase TMX3	TMX3	9.08583	9.02188	9.0126	8.97967	9.13194	9.06841	8.98512	8.96123	8.89459	20.5569	20.5759	20.6488	20.5332	20.508	20.643	20.3092	20.3871	20.3232	18.1606	18.6777	18.4321	17.973	18.3327	18.377	18.32	18.5161	17.4801	27.0338	26.9352	26.8176	27.4476	27.1156	27.6566	27.1509	27.0171	26.7042	22.9648	22.4629	22.4398	20.7423	21.2126	19.7884	22.6724	22.7808	22.2391	biological regulation;cell redox homeostasis;cellular homeostasis;cellular process;glycerol ether metabolic process;homeostatic process;metabolic process;organic ether metabolic process;regulation of biological process;regulation of biological quality;regulation of cellular process;small molecule metabolic process
B2R6N0;B4DIH5;H0YKU5;H0YM03;H0YMC2;P61201;Q53HJ0;Q59EL2;P61201-2	B4DIH5	COP9 signalosome complex subunit 2	COPS2	12.9052	12.7606	12.8348	12.6707	12.7813	12.7771	12.8599	12.7728	12.7553	23.5741	23.5755	23.4703	23.3255	23.4017	23.5945	23.5581	23.4112	23.4505	21.3094	21.2209	21.683	20.1556	20.8939	21.3707	21.6328	20.873	21.608	32.0638	32.0772	32.1582	31.7879	31.815	31.5849	32.008	32.072	32.077	27.8299	27.7553	27.8103	25.3919	25.5353	23.6697	27.8368	28.1063	28.2566	biosynthetic process;cellular biosynthetic process;cellular macromolecule biosynthetic process;cellular macromolecule metabolic process;cellular metabolic process;cellular nitrogen compound metabolic process;cellular process;cellular protein metabolic process;cullin deneddylation;macromolecule biosynthetic process;macromolecule metabolic process;macromolecule modification;metabolic process;nitrog…
A0A024RCM3;B4DH55;B4DIJ6;B4DIZ8;B4DP52;F6QWI5;F6QYI9;F6R6M7;F6S2B7;F6S4E6;F6SXL5;F6TRA5;F6U6E2;F6UJC5;F6WLT2;H0YCC6;Q13838;Q59G92;Q5STU3;Q7KYK3;E7EMX2;E9PP12;F6UN21;F6V772;F8VQ10;F8VZL8;F8W0J0;H0Y400;H0Y4V8;H0Y557;H0Y6G9;H0Y6J9;H0Y6N8;H0Y6Y9;H0Y7G4;H0Y7X6;H0Y800;Q13838-2	B4DIJ6	Spliceosome RNA helicase DDX39B	DDX39B;hCG_2005638	14.1846	14.033	14.056	14.1309	14.0797	14.0482	14.0793	14.1675	14.0663	25.1279	25.1379	25.1491	24.9591	24.9645	25.1302	25.0145	25.0881	25.2892	22.8261	22.8405	23.0341	22.5123	22.3925	22.8055	22.8669	22.4716	23.7152	34.304	34.2158	34.0986	34.6472	34.7092	34.5519	34.1509	34.1535	34.2067	30.1193	29.8758	30.0128	28.4813	28.7966	27.0897	29.8781	30.0936	30.3331	cellular component assembly;cellular component assembly at cellular level;cellular component organization;cellular component organization at cellular level;cellular component organization or biogenesis;cellular component organization or biogenesis at cellular level;cellular macromolecular complex assembly;cellular macromolecular complex subunit organization;cellular macromolecule metabolic proces…
A0A075B6E9;B4DIP2;H0YA04;Q1RMC9;Q96NW7;Q96RT1;V9HW13;E7EQW9;E9PCR8;Q96RT1-2;Q96RT1-3;Q96RT1-4;Q96RT1-5;Q96RT1-6;Q96RT1-7	B4DIP2	Protein LAP2	ERBB2IP;HEL-S-78	12.553	12.475	12.4141	12.7006	12.5415	12.6192	12.6474	12.618	12.6488	20.814	20.5904	20.9811	20.9558	21.1567	21.4633	21.0977	20.9745	21.2105	16.104	16.2854	16.4302	16.0693	16.6586	17.0482	17.3614	16.5134	17.9867	26.4854	26.4551	26.3625	26.5308	26.4441	26.7219	26.5282	26.2524	26.5952	20.4066	19.9042	20.3107	17.7855	19.0148	16.8652	19.8232	20.149	20.3297	asymmetric protein localization;basal protein localization;biological adhesion;biological regulation;cell adhesion;cell cycle;cell growth;cell surface receptor linked signaling pathway;cellular component organization;cellular component organization at cellular level;cellular component organization or biogenesis;cellular component organization or biogenesis at cellular level;cellular process;cellu…
A0A024QZU1;B4DIP4;Q75MR0;Q9BQI3;Q9BQI3-2	B4DIP4	Eukaryotic translation initiation factor 2-alpha kinase 1	EIF2AK1;HRI	12.7514	12.8301	12.7092	12.7651	12.7399	12.7387	12.6655	12.7754	12.7586	22.1239	22.0826	22.0427	22.3391	22.1096	22.1623	21.922	21.683	21.436	19.6404	18.7912	19.8032	18.9295	19.104	19.6041	19.4982	18.9197	19.625	NaN	NaN	NaN	NaN	NaN	NaN	NaN	NaN	NaN	NaN	NaN	NaN	NaN	NaN	NaN	NaN	NaN	NaN	biological regulation;cellular macromolecule metabolic process;cellular metabolic process;cellular process;cellular protein metabolic process;macromolecule metabolic process;macromolecule modification;metabolic process;negative regulation of biological process;negative regulation of biosynthetic process;negative regulation of cellular biosynthetic process;negative regulation of cellular macromole…
A0A024R2G8;B4DIW9;B4DS25;B7Z6Z7;H7C209;H7C4A0;O15084;Q53T07;Q8N8A2;F5H682;H7BXV4;O15084-1;O15084-2;O15084-4;Q8N8A2-2;Q8N8A2-3;Q8N8A2-4;Q8N8A2-5	B4DIW9	Serine/threonine-protein phosphatase 6 regulatory ankyrin repeat subunit A	ANKRD28	11.8785	11.7749	11.7723	12.1898	12.3851	12.2369	11.9777	11.9372	11.9618	NaN	NaN	NaN	NaN	NaN	NaN	NaN	NaN	20.0696	NaN	NaN	NaN	NaN	NaN	15.4791	17.2031	15.0185	17.3839	29.041	28.9628	28.5948	28.4676	28.7885	28.4107	28.9773	28.7293	29.0406	24.2049	23.9021	23.814	21.2998	21.7971	19.292	23.8161	23.7133	24.0079
B3KSH4;B4DIZ2;D6RDM7;D6RFX1;P61086;C9JGP1	B4DIZ2	Ubiquitin-conjugating enzyme E2 K	UBE2K	12.6524	12.6021	12.5663	12.6462	12.6562	12.6388	12.6023	12.636	12.6458	20.8405	20.9564	NaN	20.8405	20.7022	20.5712	20.9476	20.7219	21.226	19.4131	19.0283	17.9692	19.0637	19.1177	19.2176	19.3002	18.7706	20.4446	30.3161	30.3389	30.429	29.882	30.0454	29.5675	30.5457	30.6009	30.4591	26.9028	26.5798	26.9629	24.2754	24.7988	22.9021	27.0181	27.2805	27.084	catabolic process;cellular catabolic process;cellular macromolecule catabolic process;cellular macromolecule metabolic process;cellular metabolic process;cellular process;cellular protein metabolic process;macromolecule catabolic process;macromolecule metabolic process;macromolecule modification;metabolic process;modification-dependent macromolecule catabolic process;modification-dependent protei…
A0A024RD47;A0A088AWL3;A5PKW7;B4DJ25;B4DZ48;E7EVK1;E7EVU5;E7EW50;J3KRE4;J3KS51;J3QKP0;O75376;Q05CG3;Q6NTH1;Q6PDT8;Q6PGR4;Q7Z516;Q86W52;Q86YY1;Q86YY2;Q9NSZ0;C9JAP0;E7EU93;E9PGV6;O75376-2	B4DJ25	Nuclear receptor corepressor 1	NCOR1	11.0409	11.113	11.0048	10.8199	10.7754	10.7514	11.1629	11.2261	11.2201	22.0223	22.0102	21.9813	22.327	22.0314	22.0079	21.9516	22.2147	22.1498	16.1517	16.8062	17.3116	17.201	17.1346	16.7387	16.7526	17.3607	17.533	28.3788	28.3383	28.4624	27.6028	28.0529	28.0744	28.3337	28.3522	28.5011	21.4492	21.4143	21.6426	18.8192	19.2344	17.2729	21.5245	22.0456	21.6188	biological regulation;biosynthetic process;cellular biosynthetic process;cellular component assembly;cellular component assembly at cellular level;cellular component organization;cellular component organization at cellular level;cellular component organization or biogenesis;cellular component organization or biogenesis at cellular level;cellular lipid metabolic process;cellular macromolecule bios…
A0A024R201;A0A087WUL9;B2RBM7;B4DJ66;E9PL38;E9PPD2;E9PQG3;H0YD73;J3KNQ3;Q53GN6;Q5HYL3;Q9UNM6;Q9UNM7;Q9Y6E3;F8W8J6;Q9UNM6-2	B4DJ66	26S proteasome non-ATPase regulatory subunit 13	PSMD13	10.0941	10.1518	10.1698	10.2691	10.3323	10.1643	10.0107	10.107	10.1005	23.2105	23.0254	23.1473	23.0501	23.0292	23.0341	23.0974	23.2261	23.1205	20.6161	20.4007	20.9313	20.4416	20.0305	20.4761	20.2028	20.1446	20.9806	33.0278	33.0379	32.7969	32.9961	32.9576	32.7262	32.9577	32.8098	32.9278	28.5329	28.2627	28.1841	26.4119	26.4692	24.4138	28.2303	28.4585	28.6449	anaphase-promoting complex-dependent proteasomal ubiquitin-dependent protein catabolic process;antigen processing and presentation;antigen processing and presentation of exogenous antigen;antigen processing and presentation of exogenous peptide antigen;antigen processing and presentation of exogenous peptide antigen via MHC class I;antigen processing and presentation of exogenous peptide antigen …
B4DJ81;C9JPQ5;E5KRK5;F8WDL5;P28331;Q9P1A0;E7ENF3;P28331-2;P28331-3;P28331-4	B4DJ81	NADH-ubiquinone oxidoreductase 75 kDa subunit, mitochondrial	NDUFS1	11.5966	11.5642	11.6468	11.6442	11.7308	11.6783	11.4613	11.4664	11.4066	23.9302	23.8837	23.8737	24.1878	24.3582	24.3715	24.0642	23.8226	24.0455	20.7676	20.5568	20.67	20.7162	20.8276	21.1097	21.0253	20.2787	21.3999	32.2815	32.2394	32.3842	32.7316	32.7966	32.6411	32.5641	32.3193	32.4114	27.1602	27.013	27.2029	25.1747	25.7281	23.9119	27.2976	27.3829	27.2874	apoptosis;ATP metabolic process;ATP synthesis coupled electron transport;biological regulation;cell death;cellular chemical homeostasis;cellular homeostasis;cellular ion homeostasis;cellular metabolic process;cellular nitrogen compound metabolic process;cellular process;chemical homeostasis;death;electron transport chain;establishment of localization;generation of precursor metabolites and energy…
B4DJ85;M0QX84;M0QXG8;Q92990;Q92990-2	B4DJ85	Glomulin	GLMN	10.6609	10.4182	10.4842	10.5323	10.7213	10.5043	10.5622	10.4583	10.4508	NaN	NaN	19.0223	NaN	NaN	NaN	NaN	NaN	NaN	15.2866	NaN	16.0236	15.5815	14.9402	15.3105	15.072	NaN	NaN	27.3965	27.5651	27.7172	26.8775	NaN	NaN	28.5973	27.8398	28.4548	22.8665	22.0493	22.9937	18.9403	19.0291	16.3084	23.6292	23.4364	23.359	biological regulation;cell differentiation;cellular developmental process;cellular process;developmental process;muscle cell differentiation;negative regulation of biological process;negative regulation of cell activation;negative regulation of cell proliferation;negative regulation of cellular process;negative regulation of immune system process;negative regulation of leukocyte activation;negati…
B4DJ87;E9PIX6;E9PKG1;E9PNR9;E9PQ98;H0YDE4;H7C2I1;Q59GT2;Q5U8W9;Q99873;Q9NR22;E9PI83;E9PMW9;E9PMZ2;G5E9B6;Q99873-2;Q99873-3;Q9NR22-2	B4DJ87	Protein arginine N-methyltransferase 1	PRMT1;HRMT1L2	11.8013	11.8097	11.7486	11.8996	11.8696	11.8078	11.7893	11.8435	11.8276	23.3006	23.2954	23.0995	23.0339	23.1089	23.2737	23.4201	23.1478	23.4174	20.9263	21.8044	21.1277	20.3516	20.7894	20.6317	21.1488	20.5188	21.4461	32.8969	32.9215	32.8751	33.1965	33.3347	33.177	32.8787	32.8998	32.8727	28.6107	28.4361	28.5033	26.9604	27.2719	25.6178	28.4283	28.8296	28.7054	biological regulation;cell projection organization;cell surface receptor linked signaling pathway;cellular component organization;cellular component organization at cellular level;cellular component organization or biogenesis;cellular component organization or biogenesis at cellular level;cellular process;cellular response to stimulus;negative regulation of biological process;negative regulation …
B4DJ93;C9JBJ1;C9JKQ7;C9JTV6;C9JZG2;F8WD69;H7C366;O14660;P22102;Q15374;Q3B7A7;Q59HH3;Q71VH3;H7C489;H7C5I9;P22102-2	B4DJ93	Trifunctional purine biosynthetic protein adenosine-3;Phosphoribosylamine--glycine ligase;Phosphoribosylformylglycinamidine cyclo-ligase;Phosphoribosylglycinamide formyltransferase	GART	11.9028	11.7889	11.9167	11.7633	11.7679	11.741	11.7321	11.6533	11.6659	25.222	25.2186	25.1896	25.097	25.0082	25.1723	24.9719	24.844	25.0474	21.5638	21.8172	21.8134	21.2406	21.2588	21.6024	21.88	21.1141	21.756	33.9558	33.9159	33.8076	33.2971	33.162	33.0202	33.9129	33.9389	33.9118	28.7623	28.2837	28.3786	25.7748	25.9148	24.0722	28.4349	28.6536	28.8339	biosynthetic process;cellular aromatic compound metabolic process;cellular biosynthetic process;cellular metabolic process;cellular nitrogen compound biosynthetic process;cellular nitrogen compound metabolic process;cellular process;'de novo' IMP biosynthetic process;heterocycle biosynthetic process;heterocycle metabolic process;IMP biosynthetic process;IMP metabolic process;metabolic process;nit…
A8K3C5;B4DJ96;C9JL41;D6RDI2;D6RHH0;E7EN55;J3KPP4;O95232;Q6PKC2;Q86Y74;U3KQT3;F5H1W9;H0YA81;O95232-2	B4DJ96	Luc7-like protein 3	LUC7L3;CROP	10.8791	10.7151	10.7314	10.6298	10.6995	10.5909	10.4945	10.5415	10.536	23.6961	23.9868	23.9789	23.8095	23.8534	23.6846	23.9885	24.2074	23.6905	20.3919	21.6286	21.9291	21.6892	21.3301	21.8897	22.1538	21.4766	21.7615	30.6216	30.5018	30.5247	30.1762	29.9033	30.193	30.4077	30.1183	30.2423	26.4584	26.3546	26.3676	24.1898	23.7964	22.3245	26.205	26.0922	26.408	apoptosis;cell death;cellular macromolecule metabolic process;cellular metabolic process;cellular nitrogen compound metabolic process;cellular process;death;macromolecule metabolic process;metabolic process;mRNA metabolic process;mRNA processing;nitrogen compound metabolic process;nucleic acid metabolic process;nucleobase-containing compound metabolic process;primary metabolic process;programmed …
A0A087WY71;B4DFM1;B4DJB1;B4DNB9;B4DTI4;B4E304;B7Z4N2;C9JGT8;C9JJ47;C9JJD3;C9JPV8;C9JTK4;E9PFW3;H7C4C3;Q96CW1;F5H0H0;Q96CW1-2	B4DJB1	AP-2 complex subunit mu	AP2M1	13.344	13.3767	13.3247	13.4556	13.2912	13.374	13.3592	13.3997	13.3177	24.3669	24.1536	24.3126	24.3617	24.3182	24.4073	24.1154	23.935	24.074	21.8181	21.7578	21.6619	21.589	21.6386	21.5785	21.6072	21.0362	22.1394	30.1928	30.3306	30.1049	30.5409	30.0684	30.5056	30.5264	30.6369	30.4301	25.6047	25.4283	25.4851	24.1181	23.7988	22.1444	25.8038	26.2147	26.0171	axon guidance;biological regulation;cell communication;cell surface receptor linked signaling pathway;cell-cell signaling;cellular component organization;cellular component organization or biogenesis;cellular membrane organization;cellular process;cellular response to stimulus;chemotaxis;enzyme linked receptor protein signaling pathway;epidermal growth factor receptor signaling pathway;establishm…
A0A024QZP6;B4DJC3;D6RCF2;O75367;Q59FH0;Q5SQT3;Q9HA11;Q9P0M6;O75367-2;O75367-3	B4DJC3	Core histone macro-H2A.1;Histone H2A	H2AFY	12.3192	12.3381	12.3726	12.1878	12.2063	12.2624	12.33	12.3175	12.3223	25.0973	24.8365	25.0515	24.9142	24.9711	24.9799	24.8258	24.7818	25.188	23.4283	21.5042	23.3773	21.3661	23.0363	23.7745	22.6072	22.5101	23.2909	32.839	32.9952	32.8247	33.2196	33.2203	33.1192	32.7973	32.8204	32.7022	28.833	28.7661	28.8466	26.7233	27.1612	25.402	28.762	29.2781	29.3433	biological regulation;cellular component assembly;cellular component assembly at cellular level;cellular component organization;cellular component organization at cellular level;cellular component organization or biogenesis;cellular component organization or biogenesis at cellular level;cellular macromolecular complex assembly;cellular macromolecular complex subunit organization;cellular process;…
B4DJC7;C9JMM3;F8WEG8;G5E9Q4;O75569;O75569-2;O75569-3	B4DJC7	Interferon-inducible double-stranded RNA-dependent protein kinase activator A	PRKRA	10.362	10.387	10.2449	10.2958	10.4212	10.2299	10.2298	10.3237	10.347	NaN	NaN	21.4421	22.0164	22.3043	22.6522	22.0699	21.5798	21.8207	18.7625	17.7861	18.3239	20.8199	21.0159	21.2352	20.2153	18.8301	20.1225	29.3427	29.1733	29.5277	29.2843	29.4257	29.4829	29.5683	29.5187	29.5715	26.1336	25.3795	26.2073	23.266	23.7138	21.5572	25.5236	25.8265	27.0245	biological regulation;cellular macromolecule metabolic process;cellular metabolic process;cellular nitrogen compound metabolic process;cellular process;cellular response to chemical stimulus;cellular response to dsRNA;cellular response to organic substance;cellular response to stimulus;dsRNA fragmentation;immune response;immune system process;macromolecule metabolic process;metabolic process;mult…
B4DJE7;B4DVE0;B4DWX6;B7Z9I1;E9PJM9;E9PRX4;H0YDT5;P11310;Q5HYG7;Q5T4U5;P11310-2	B4DJE7	Medium-chain specific acyl-CoA dehydrogenase, mitochondrial	ACADM;DKFZp686M24262	13.1998	13.1396	13.2133	13.2673	13.2842	13.2643	13.1532	13.1371	13.0961	21.5395	20.9147	20.985	21.4833	21.4646	21.4751	21.6022	20.8196	21.4332	19.034	18.8628	19.2558	18.8231	19.3259	19.1078	19.4076	18.2098	19.9202	31.4514	31.4867	31.6189	31.7291	31.7373	31.6149	31.3898	31.2653	31.2429	27.2954	27.045	27.4013	25.4376	25.8371	23.5164	27.2046	27.3453	27.137	amine biosynthetic process;amine metabolic process;betaine biosynthetic process;betaine metabolic process;biosynthetic process;carboxylic acid biosynthetic process;carboxylic acid catabolic process;carboxylic acid metabolic process;carnitine biosynthetic process;carnitine metabolic process;carnitine metabolic process, CoA-linked;catabolic process;cellular amine metabolic process;cellular amino ac…
B3KT37;B4DJB0;B4DJF2;B7ZA86;G9K388;G9K389;I3L0W5;I3L3T1;K7EIT4;K7EM20;P62258;V9HW98;P62258-2	B4DJF2	14-3-3 protein epsilon	YWHAE;HEL2;YWHAE/FAM22B fusion;YWHAE/FAM22A fusion	13.9193	13.9539	13.9282	13.8172	13.8241	13.7157	13.867	13.8332	13.8251	26.1744	26.3913	26.4224	26.1811	26.1421	26.1524	26.2108	26.2253	26.3278	24.0646	24.3148	23.9092	23.9292	24.0554	24.2165	24.262	23.4064	25.242	35.3492	35.457	35.4334	34.9584	35.0432	35.0251	35.2495	35.3753	35.3411	31.4758	31.2876	31.8372	28.9249	29.1706	27.6701	31.1428	31.6133	31.3935	apoptosis;biological regulation;cell cycle process;cell death;cell surface receptor linked signaling pathway;cellular process;cellular response to stimulus;death;enzyme linked receptor protein signaling pathway;G2/M transition of mitotic cell cycle;induction of apoptosis;induction of apoptosis by extracellular signals;induction of programmed cell death;interspecies interaction between organisms;i…
A0A024R6D8;B4DJK0;B4DUA4;B5BUD8;G3V5K8;Q13243;Q59EK7;Q86U32;Q13243-2;Q13243-3	B4DJK0	Serine/arginine-rich splicing factor 5	SRSF5;SFRS5	11.2331	11.2718	11.2975	11.2192	11.4982	11.1973	11.0114	11.115	11.0493	21.3859	21.4493	21.4056	22.0376	21.9576	21.854	21.5051	21.4529	21.5602	20.4411	20.7027	20.6592	21.2335	21.7755	21.3664	21.3342	20.9347	21.2628	29.2689	29.3742	28.6467	29.4012	29.0167	29.7289	29.6452	29.5318	29.6701	26.4301	26.1139	25.6503	24.4039	24.3041	23.529	26.6356	26.768	26.9809	biosynthetic process;cellular biosynthetic process;cellular component assembly;cellular component assembly at cellular level;cellular component organization;cellular component organization at cellular level;cellular component organization or biogenesis;cellular component organization or biogenesis at cellular level;cellular macromolecular complex assembly;cellular macromolecular complex subunit o…
B4DJK4;B4DZJ7;B4E0Q4;M0QYL9;O00267;O00267-2	B4DJK4	Transcription elongation factor SPT5	SUPT5H	10.7067	10.5799	10.5262	10.4103	10.2783	10.4714	10.6082	10.804	10.7164	24.0473	24.1261	24.08	23.8096	23.9066	23.8109	24.0178	24.1166	23.9604	20.3309	20.6937	20.6678	19.5627	19.9683	20.3954	20.8164	20.4417	21.1136	29.9328	29.9643	29.5378	30.2452	29.9507	30.5566	30.1933	30.209	30.5411	24.3565	23.9434	23.8703	22.5703	22.6623	21.6158	24.5414	24.8997	25.1648	biological regulation;biosynthetic process;cell cycle;cellular biosynthetic process;cellular component organization;cellular component organization at cellular level;cellular component organization or biogenesis;cellular component organization or biogenesis at cellular level;cellular macromolecule metabolic process;cellular metabolic process;cellular nitrogen compound metabolic process;cellular p…
B4DJL6;B4DVT3;B4DWZ3;H3BRY6;Q96SY0;B4DVD5;Q96SY0-3	B4DJL6	von Willebrand factor A domain-containing protein 9	VWA9	11.9853	11.9763	12.0016	12.2526	12.2169	12.1399	12.0161	12.032	11.9962	NaN	NaN	NaN	NaN	NaN	NaN	19.604	NaN	NaN	16.0772	16.542	NaN	NaN	NaN	15.4851	17.0704	15.6791	16.2241	29.0269	29.589	28.816	29.081	29.1913	28.764	29.4098	28.9084	29.6516	24.6904	24.716	24.3659	21.8853	22.5117	20.662	24.9016	24.2958	24.7446
A0A024R0H0;B4DJM9;B4DJP6;B4DXB9;M0QWZ7;M0QX29;M0R1C0;M0R259;M0R2C6;M0R2H5;Q8NH31;Q9NP81;E7EX87;Q9NP81-2	B4DJM9	Serine--tRNA ligase, mitochondrial	SARS2	9.72382	9.88791	9.83261	9.86414	9.841	9.9574	9.95258	10.0086	10.0603	21.7639	21.8747	21.5794	21.2617	21.3707	21.2958	21.3837	21.1309	21.2495	18.8075	18.6438	18.2374	17.9547	18.3125	18.5755	18.654	17.8157	19.1333	29.1881	29.1682	29.4919	29.6968	29.7635	29.7826	29.6569	29.3112	29.5104	24.38	24.1316	24.6926	22.9796	22.9445	21.0888	24.5019	24.8537	25.0633	amine metabolic process;amino acid activation;carboxylic acid metabolic process;catabolic process;cellular amine metabolic process;cellular amino acid metabolic process;cellular ketone metabolic process;cellular macromolecule metabolic process;cellular metabolic process;cellular nitrogen compound metabolic process;cellular process;macromolecule catabolic process;macromolecule metabolic process;me…
A0A024R589;A8K885;B4DJS7;G3V2U1;G3V4Z5;G3V5U2;G3V5X9;H0YJF8;Q5QTQ6;Q86XE0;Q9UNH7;C0H5W9;Q86XE0-2	B4DJS7	Sorting nexin-6;Sorting nexin-6, N-terminally processed	SNX6	11.2048	11.1249	11.1353	11.1982	11.3049	11.2536	11.1791	11.1775	11.0974	22.6082	22.5855	22.5264	22.7368	22.4932	22.5498	22.6998	22.5864	22.5116	20.0308	20.1707	20.2778	20.1732	19.7561	19.8415	20.1674	20.0026	20.5763	31.1884	31.2242	31.3126	30.7083	30.9655	30.8026	31.0616	31.2793	31.166	26.8771	26.7012	26.9256	24.0416	24.6685	22.3775	26.7401	27.074	27.0331	biological regulation;cell communication;cellular process;endosome transport;establishment of localization;establishment of localization in cell;establishment of protein localization;intracellular protein transport;intracellular transport;negative regulation of biological process;negative regulation of biosynthetic process;negative regulation of catalytic activity;negative regulation of cell comm…
B4DG94;B4DJU8;B4DLC4;E7ER60;O15056;X6R647;H0YEV8;H7BY56;O15056-2;O15056-3;Q5TA15	B4DJU8	Synaptojanin-2	SYNJ2	8.83645	8.74756	8.7644	8.83231	8.66844	8.9078	8.94169	8.91912	8.86187	NaN	19.8845	NaN	NaN	NaN	NaN	20.5727	NaN	20.449	15.598	15.9818	16.3644	15.9061	16.3203	16.1684	16.8346	16.1652	16.861	NaN	NaN	NaN	NaN	NaN	NaN	NaN	NaN	26.1364	17.2577	16.8209	17.1543	NaN	NaN	13.5868	18.7853	17.9214	20.3776	cellular lipid metabolic process;cellular metabolic process;cellular process;glycerolipid metabolic process;glycerophospholipid metabolic process;lipid metabolic process;lipid modification;lipid phosphorylation;metabolic process;organophosphate metabolic process;phosphate-containing compound metabolic process;phosphatidylinositol metabolic process;phosphatidylinositol phosphorylation;phospholipid…
A0A024RB75;B3KTN4;B4DJV2;B7Z1E1;F8VPA1;F8VPF9;F8VR34;F8VRI6;F8VRP1;F8VTT8;F8VU34;F8VWQ5;F8VX07;F8VX68;F8VZK9;F8W1S4;F8W4S1;F8W642;H0YH82;H0YIC4;O75390;Q0QEL2;F8VP03;F8VVF6;F8VVY4;F8W0J2	B4DJV2	Citrate synthase, mitochondrial;Citrate synthase	CS	12.3598	12.3932	12.4627	12.2452	12.1538	12.2678	12.441	12.4169	12.4111	24.6898	24.7009	24.4542	24.3031	24.4395	24.4588	24.4225	24.4093	24.3955	23.2337	22.172	22.0466	21.6907	21.7951	21.812	22.5657	21.5803	23.1533	34.0015	34.0155	33.9498	34.4045	34.3236	34.5672	34.0496	33.9782	33.7338	29.8281	29.2973	29.7162	28.1556	28.4558	27.6536	29.6948	29.8191	29.6504	acetyl-CoA catabolic process;acetyl-CoA metabolic process;carbohydrate metabolic process;catabolic process;cellular carbohydrate metabolic process;cellular catabolic process;cellular metabolic process;cellular process;coenzyme catabolic process;coenzyme metabolic process;cofactor catabolic process;cofactor metabolic process;metabolic process;primary metabolic process;tricarboxylic acid cycle
A0A024RBH5;B4DJV5;B4DNL1;F8VZ56;Q05BL3;Q13610;Q53FW9;Q6PIN4;Q6PKI5;Q86X79;Q9BV37;F5H0L6;F5H266;Q7Z3X9	B4DJV5	Periodic tryptophan protein 1 homolog	PWP1	11.8391	11.8044	11.7928	11.7863	11.8354	11.7974	11.8749	11.8289	11.8307	21.0651	20.8398	20.852	20.9422	20.9426	20.8939	20.8851	20.8874	20.9009	18.5934	17.9379	18.51	17.4037	18.5301	17.2799	18.8872	18.2234	18.783	30.5872	30.8672	30.8919	30.7832	30.6228	30.6757	30.5448	30.6715	30.4913	25.9372	26.2128	26.2302	24.5311	24.7655	22.9343	25.9024	26.3249	26.0627	biosynthetic process;cellular biosynthetic process;cellular macromolecule biosynthetic process;cellular macromolecule metabolic process;cellular metabolic process;cellular nitrogen compound metabolic process;cellular process;macromolecule biosynthetic process;macromolecule metabolic process;metabolic process;nitrogen compound metabolic process;nucleic acid metabolic process;nucleobase-containing …
B4DKA4;B4DPB7;B4DXV1;E5RHR2;E5RHY2;E5RIC0;E5RIZ7;H0YAP7;Q9H9T3;B4DE19;B4DIG1;E5RG26;E5RIT2;Q9H9T3-2	B4DKA4	Elongator complex protein 3	ELP3	10.5218	10.5154	10.5123	10.6811	10.6799	10.5941	10.6514	10.7371	10.6797	21.3915	21.238	21.2258	21.3222	21.2066	21.2013	21.692	21.3221	21.7315	18.311	18.6372	18.969	18.3265	17.8885	18.9771	19.1265	17.8745	18.8987	29.2829	29.2639	29.2022	29.0759	28.808	28.9263	29.63	29.5584	29.612	24.4908	24.0531	24.4801	22.1686	21.6724	20.2488	24.5216	25.0938	25.2695	biological regulation;biosynthetic process;cellular biosynthetic process;cellular macromolecule metabolic process;cellular metabolic process;cellular nitrogen compound metabolic process;cellular process;macromolecule metabolic process;metabolic process;nitrogen compound metabolic process;nucleic acid metabolic process;nucleobase-containing compound metabolic process;primary metabolic process;regu…
A0A024RAB0;A0A024RAB2;A0A024RAF7;B4DKB2;E9PJG1;P42892;P42892-2;P42892-3;P42892-4	B4DKB2	Endothelin-converting enzyme 1	ECE1	10.7339	10.7971	10.7801	10.3083	10.1568	10.3061	10.6854	10.8072	10.7146	22.2347	21.778	22.0983	21.4391	21.2201	21.7569	21.6231	21.3216	21.7638	19.1274	18.827	19.0049	17.6721	17.6666	18.0628	18.35	17.2069	18.9288	28.0739	27.5766	27.5136	28.3445	27.7868	28.5217	27.9887	27.7423	27.3263	22.6239	22.4505	22.1132	20.5494	20.6621	19.9208	22.6433	22.8232	22.1763	anatomical structure development;anatomical structure morphogenesis;biological regulation;bradykinin catabolic process;calcitonin catabolic process;catabolic process;cellular catabolic process;cellular hormone metabolic process;cellular metabolic process;cellular process;developmental process;ear development;embryonic digit morphogenesis;embryonic morphogenesis;endocrine process;endothelin matura…
B4DFE4;B4DKG8;K7EJ37;Q01780;Q59G73;Q01780-2	B4DKG8	Exosome component 10	EXOSC10	12.5611	12.5313	12.4731	12.5984	12.6803	12.5828	12.5882	12.6611	12.5674	24.9262	24.8668	25.0446	25.2169	25.3667	25.3698	25.1361	25.106	25.1835	21.542	21.2073	21.6908	21.5241	21.5891	21.5024	21.5187	20.769	21.7129	31.3583	31.3189	31.2665	31.5745	31.634	31.6425	31.6258	31.4963	31.552	25.8357	25.371	25.5347	23.8426	24.0678	22.4791	25.8373	26.0867	26.0459	catabolic process;cellular catabolic process;cellular localization;cellular macromolecule catabolic process;cellular macromolecule localization;cellular macromolecule metabolic process;cellular metabolic process;cellular nitrogen compound metabolic process;cellular process;CUT catabolic process;CUT metabolic process;histone mRNA catabolic process;histone mRNA metabolic process;intracellular mRNA …
B4DKL4;Q86X29;Q9BWS2;S4R3V8;A6NDW3;E9PHD4;Q86X29-2;Q86X29-3	B4DKL4	Lipolysis-stimulated lipoprotein receptor	LSR	8.95795	8.89638	8.89266	8.89367	8.95707	9.02712	8.99201	8.85171	8.9317	22.5295	22.6728	22.9462	22.6467	22.7633	22.7423	22.5176	22.6841	22.3969	19.9816	19.958	19.9424	19.8269	19.4806	20.3091	19.784	19.531	19.9641	26.8059	26.5684	26.5193	25.8471	26.4911	26.7784	26.2496	26.799	25.9835	21.8956	20.603	21.1997	20.0092	20.1636	18.974	22.0156	21.7811	21.3077	anatomical structure development;developmental process;embryo development;liver development;organ development
A8K088;A8K7F6;B4DKP9;B4DNH2;B4E047;B4E102;D3DSD6;E7EMV8;J3KS25;J3KS93;J3KSZ0;J3KT04;J3KT12;J3KTB5;J3KTN0;J3QKZ9;J3QL43;J3QL52;J3QLN6;J3QQP0;J3QR64;J3QS69;P60842;Q59F68;Q86WD0	B4DKP9	Eukaryotic initiation factor 4A-I	EIF4A1	13.2615	13.2064	13.2157	13.0844	13.2368	13.17	13.2149	13.1994	13.2126	28.0892	28.0668	28.1873	27.6824	27.7819	27.7579	27.9431	27.8847	28.071	25.4203	25.6036	25.965	24.9411	25.0501	24.9854	25.7132	25.0897	26.2721	36.2774	36.2591	36.3114	36.0316	36.115	35.9596	36.2458	36.2342	36.2052	31.9018	31.5955	31.9955	29.6236	29.9878	28.3087	31.686	32.0482	31.991	biological regulation;catabolic process;cell surface receptor linked signaling pathway;cellular catabolic process;cellular macromolecule catabolic process;cellular macromolecule metabolic process;cellular metabolic process;cellular nitrogen compound metabolic process;cellular process;cellular response to chemical stimulus;cellular response to cytokine stimulus;cellular response to organic substan…
B4DKR0;E9PNU4;E9PP18;E9PRW9;H0YEJ8;H7C3X5;Q13190;F8W8Q9;Q13190-2;Q13190-3	B4DKR0	Syntaxin-5	STX5;STX5A	9.87563	9.90278	10.0268	9.76205	9.84093	9.83676	9.70269	9.77956	9.78048	NaN	NaN	NaN	NaN	NaN	NaN	19.9713	NaN	19.8006	16.3873	17.1349	16.6766	16.3225	17.8006	16.8263	18.0617	16.8173	18.2386	NaN	26.3403	NaN	NaN	NaN	26.8975	26.5117	NaN	NaN	19.9944	21.8174	19.9486	19.7035	NaN	19.9725	21.2262	20.4388	20.4598	cellular process;endosome transport;establishment of localization;establishment of localization in cell;establishment of protein localization;intracellular protein transport;intracellular transport;protein transport;retrograde transport, endosome to Golgi;transport;vesicle targeting;vesicle-mediated transport
A0A024R1X0;B4DKR6;J3KSY7;J3QSC4;O15234	B4DKR6	Protein CASC3	CASC3	10.9441	10.8668	10.9429	11.0249	10.9847	10.9944	11.0795	11.1805	11.2207	21.6472	21.7071	21.6569	22.0168	21.7847	21.7451	22.0392	21.8063	21.2725	19.3257	19.1066	19.3888	18.2761	18.232	19.4796	20.0591	18.8377	19.1974	26.6429	26.2209	26.2878	26.1726	25.639	26.0571	26.3707	26.3608	26.3163	21.8904	20.7489	21.1427	19.0577	19.1306	16.871	22.2725	22.3467	22.3436	biological regulation;catabolic process;cellular catabolic process;cellular macromolecule catabolic process;cellular macromolecule metabolic process;cellular metabolic process;cellular nitrogen compound metabolic process;cellular process;establishment of localization;establishment of RNA localization;macromolecule catabolic process;macromolecule metabolic process;metabolic process;mRNA catabolic …
[truncated: 6,301 more rows]
[truncated: 3 more columns]
