# Supplementary material for: Uncovering Hidden Layers of Cell Cycle Regulation through Integrative Multi-omic Analysis
Source: PLoS Genet. 2015 Oct 6;11(10):e1005554. doi: 10.1371/journal.pgen.1005554 (PMC4595013; doi:10.1371/journal.pgen.1005554)
Supplement: S2 Table — Low and high scores represent functions enriched for labile and stable proteins, respectively. (XLSX) [file pgen.1005554.s013.xlsx]

## Sheet: Supplementary Table 2
Supplementary Table 2. 1D Enrichment of functional annotations (FDR<0.02) based on protein stability score, calculated as the ratio of steady-state abundance to translation rate for each protein. Low and high scores represent functions enriched for labile and stable proteins, respectively
Name	Type	Size	Score	P value	Benj. Hoch. FDR	Mean	Median
calcium-transporting ATPase activity	GOMF	7	-0.956964	1.18674e-05	0.00143533	2.6067	2.42399
calcium ion transmembrane transporter activity	GOMF	8	-0.894866	1.19822e-05	0.00137676	3.0759	3.13776
divalent inorganic cation transmembrane transporter activity	GOMF	9	-0.884643	4.43823e-06	0.00063744	3.28551	3.85153
potassium ion transmembrane transporter activity	GOMF	6	-0.882916	0.000182636	0.0123441	3.97007	3.5867
potassium-transporting ATPase activity	GOMF	6	-0.882916	0.000182636	0.0119914	3.97007	3.5867
sodium:potassium-exchanging ATPase activity	GOMF	6	-0.882916	0.000182636	0.0116583	3.97007	3.5867
sodium:potassium-exchanging ATPase complex	GOCC	6	-0.882916	0.000182636	0.00624346	3.97007	3.5867
ATPase activity, coupled to transmembrane movement of ions, phosphorylative mechanism	GOMF	15	-0.87414	4.92776e-09	1.88733e-06	3.48819	3.5867
metal ion transmembrane transporter activity	GOMF	20	-0.869785	1.87124e-11	2.15006e-08	3.82364	3.72764
external side of plasma membrane	GOCC	7	-0.859631	8.3364e-05	0.00334543	4.00479	4.40489
sodium ion transmembrane transporter activity	GOMF	10	-0.797554	1.29439e-05	0.00141643	4.60936	4.30753
extracellular matrix organization	GOBP	8	-0.772998	0.000155758	0.00863385	4.04841	3.47236
extracellular structure organization	GOBP	8	-0.772998	0.000155758	0.00855536	4.04841	3.47236
epidermis development	GOBP	13	-0.690283	1.69563e-05	0.00148478	3.74708	2.65982
muscle cell differentiation	GOBP	10	-0.67474	0.000224692	0.0118051	5.0553	5.44561
protein ubiquitination involved in ubiquitin-dependent protein catabolic process	GOBP	16	-0.661382	4.87024e-06	0.000576981	5.23946	5.28128
positive regulation of muscle cell differentiation	GOBP	13	-0.62817	9.05764e-05	0.00541844	5.30753	5.31225
anchored to membrane	GOCC	12	-0.571909	0.000615588	0.0167114	5.37565	4.90485
integral to plasma membrane	GOCC	88	-0.5715	5.23978e-20	1.20908e-17	5.39869	5.43382
intrinsic to plasma membrane	GOCC	95	-0.536558	4.47158e-19	8.25454e-17	5.534	5.59109
positive regulation of cell cycle	GOBP	17	-0.505688	0.000316493	0.0149395	5.83963	5.51391
integral to endoplasmic reticulum membrane	GOCC	17	-0.50475	0.00032472	0.00999056	5.8489	5.39308
intrinsic to endoplasmic reticulum membrane	GOCC	17	-0.50475	0.00032472	0.00966828	5.8489	5.39308
detection of stimulus	GOBP	17	-0.496422	0.000407126	0.0183571	5.76991	6.58215
intrinsic to membrane	GOCC	349	-0.475855	5.58928e-48	5.15891e-45	5.94122	5.99538
integral to membrane	GOCC	332	-0.475832	5.5914e-46	2.58043e-43	5.92455	5.96826
intrinsic to organelle membrane	GOCC	28	-0.418138	0.000136003	0.00502122	6.05331	5.63774
signaling receptor activity	GOMF	50	-0.407269	7.45605e-07	0.000122386	6.13629	6.29285
transmembrane signaling receptor activity	GOMF	42	-0.397453	9.33344e-06	0.00119157	6.12314	6.55847
transcription initiation, DNA-dependent	GOBP	39	-0.396657	2.00562e-05	0.00168305	6.26431	6.37453
integral to organelle membrane	GOCC	26	-0.394189	0.000526238	0.0147187	6.11111	6.03576
microsome	GOCC	40	-0.380787	3.39564e-05	0.00149246	5.97991	6.277
vesicular fraction	GOCC	40	-0.380787	3.39564e-05	0.00142463	5.97991	6.277
tissue development	GOBP	32	-0.374384	0.000262539	0.0131096	5.3961	6.70672
biological adhesion	GOBP	104	-0.331813	8.09672e-09	3.05752e-06	6.2299	6.54617
cell adhesion	GOBP	104	-0.331813	8.09672e-09	2.87767e-06	6.2299	6.54617
receptor activity	GOMF	135	-0.325636	1.3986e-10	1.07132e-07	6.38515	6.48921
active transmembrane transporter activity	GOMF	47	-0.319978	0.000162182	0.0112937	5.88873	5.86989
plasma membrane part	GOCC	221	-0.317951	2.67888e-15	4.12101e-13	6.36713	6.53277
regulation of small GTPase mediated signal transduction	GOBP	44	-0.312437	0.000363961	0.0166595	6.62505	6.4916
ion transport	GOBP	69	-0.27919	7.07467e-05	0.00449949	6.25969	6.66763
blood coagulation	GOBP	88	-0.270798	1.42576e-05	0.00130522	6.45988	6.85601
coagulation	GOBP	88	-0.270798	1.42576e-05	0.00128574	6.45988	6.85601
Golgi membrane	GOCC	84	-0.266486	2.97746e-05	0.00144642	6.55222	6.74389
membrane part	GOCC	630	-0.263014	9.02771e-25	2.77752e-22	6.68384	6.7686
hemostasis	GOBP	89	-0.261934	2.433e-05	0.00193423	6.48634	6.85601
ATPase activity, coupled	GOMF	126	-0.255866	1.07511e-06	0.000164707	6.52152	6.68683
regulation of body fluid levels	GOBP	93	-0.254599	2.77374e-05	0.00206901	6.52502	6.85601
cell motility	GOBP	100	-0.247572	2.42615e-05	0.00195451	6.60964	6.69354
endoplasmic reticulum membrane	GOCC	120	-0.246224	4.54398e-06	0.000262131	6.52176	6.62834
cell migration	GOBP	87	-0.243258	0.000105796	0.00620603	6.67261	6.6987
intracellular	GOCC	175	-0.239729	9.11505e-08	5.60879e-06	6.78632	6.81146
peptidyl-amino acid modification	GOBP	81	-0.237462	0.00025706	0.012943	6.63252	6.69825
GTPase regulator activity	GOMF	90	-0.233654	0.000153273	0.0110069	6.84592	6.74596
microtubule-based process	GOBP	110	-0.225196	5.79267e-05	0.00376336	6.79092	6.68364
insoluble fraction	GOCC	108	-0.221043	9.14879e-05	0.00351847	6.67745	6.76507
membrane fraction	GOCC	104	-0.209898	0.000264575	0.00842078	6.69415	6.79235
ATPase activity	GOMF	158	-0.201291	1.91216e-05	0.00199734	6.71136	7.07677
endoplasmic reticulum part	GOCC	178	-0.200204	6.84543e-06	0.000371667	6.71945	6.93844
Golgi apparatus part	GOCC	123	-0.198148	0.000188704	0.0062205	6.81143	6.85601
protein kinase activity	GOMF	142	-0.191954	0.000106805	0.00791733	6.93914	6.93686
nucleoside-triphosphatase activity	GOMF	312	-0.191144	2.66789e-08	6.81201e-06	6.87368	7.07433
hydrolase activity, acting on acid anhydrides, in phosphorus-containing anhydrides	GOMF	317	-0.182517	8.85385e-08	2.03461e-05	6.89454	7.08501
pyrophosphatase activity	GOMF	317	-0.182517	8.85385e-08	1.84965e-05	6.89454	7.08501
hydrolase activity, acting on acid anhydrides	GOMF	319	-0.180699	1.09378e-07	2.09459e-05	6.9009	7.09394
locomotion	GOBP	184	-0.17299	7.87769e-05	0.00480778	6.86959	6.91517
organelle membrane	GOCC	423	-0.105079	0.00047763	0.0137766	7.08044	7.28627
membrane	GOCC	753	-0.0997939	3.14682e-05	0.00145226	7.14405	7.37684
catalytic activity	GOMF	1385	0.0832718	4.5173e-05	0.00415231	7.55931	7.87589
cytoplasm	GOCC	813	0.0876475	0.00017444	0.00619264	7.68935	7.84782
primary metabolic process	GOBP	1780	0.0945659	2.97579e-06	0.000390864	7.56215	7.86454
nitrogen compound metabolic process	GOBP	1193	0.0994043	2.10677e-06	0.000296026	7.64446	7.8749
cellular nitrogen compound metabolic process	GOBP	1183	0.0997109	2.04538e-06	0.000294243	7.64419	7.87741
cellular process	GOBP	2612	0.106606	2.06186e-05	0.00170654	7.51408	7.75235
cytoplasmic part	GOCC	1824	0.115678	1.19552e-08	8.48818e-07	7.59959	7.83763
metabolic process	GOBP	1921	0.121999	2.51353e-09	1.01245e-06	7.58884	7.86945
cellular metabolic process	GOBP	1794	0.130604	1.13231e-10	5.26262e-08	7.61982	7.88881
mRNA metabolic process	GOBP	373	0.15663	8.14521e-07	0.00014061	7.8978	8.02442
oxidation-reduction process	GOBP	151	0.176421	0.000245518	0.0124657	7.96482	8.3669
cytosol	GOCC	860	0.179515	4.84197e-15	6.38448e-13	7.8647	8.03714
intracellular part	GOCC	2929	0.18551	1.28746e-08	8.48806e-07	7.51795	7.69808
carbohydrate metabolic process	GOBP	173	0.186837	3.4423e-05	0.00250583	7.91783	8.3669
generation of precursor metabolites and energy	GOBP	157	0.188878	6.35526e-05	0.00408494	7.99685	8.3669
mitochondrion	GOCC	180	0.196125	9.42115e-06	0.000483096	8.08534	8.16493
cellular catabolic process	GOBP	425	0.207183	5.1651e-12	2.60063e-09	8.01962	8.25974
catabolic process	GOBP	491	0.209338	1.28726e-13	8.64182e-11	8.00632	8.27341
mitochondrial part	GOCC	266	0.225339	1.05351e-09	1.08043e-07	8.06789	8.39514
cellular carbohydrate metabolic process	GOBP	128	0.228084	1.18257e-05	0.00111642	8.01992	8.5324
nucleobase-containing small molecule metabolic process	GOBP	116	0.240148	1.08602e-05	0.00105834	8.00073	8.67384
protein folding	GOBP	109	0.248152	1.02655e-05	0.00101679	8.1904	8.37563
protein polyubiquitination	GOBP	74	0.254624	0.000176694	0.00944765	8.21719	8.36736
heterocycle metabolic process	GOBP	121	0.25465	1.92952e-06	0.000284346	8.05225	8.60388
membrane-enclosed lumen	GOCC	182	0.256628	5.6466e-09	4.34318e-07	8.11336	8.47592
cellular nitrogen compound biosynthetic process	GOBP	116	0.260675	1.79405e-06	0.000270991	8.10436	8.62124
alcohol metabolic process	GOBP	122	0.263333	7.71154e-07	0.000141191	8.08894	8.632
respiratory electron transport chain	GOBP	55	0.275118	0.000458907	0.0198051	8.32429	8.66515
organelle lumen	GOCC	166	0.27529	2.16442e-09	1.99776e-07	8.1904	8.48497
small molecule metabolic process	GOBP	550	0.279026	4.7095e-25	2.84548e-21	8.09507	8.55288
isomerase activity	GOMF	71	0.279772	5.38882e-05	0.00442268	8.29925	8.60771
intracellular organelle lumen	GOCC	157	0.282574	2.18952e-09	1.8372e-07	8.23559	8.46951
electron transport chain	GOBP	61	0.288273	0.000112157	0.00651591	8.36584	8.67466
G1/S transition of mitotic cell cycle	GOBP	77	0.291995	1.16055e-05	0.00111303	8.4234	8.34543
negative regulation of ligase activity	GOBP	51	0.294956	0.000295318	0.0143896	8.29289	8.62775
negative regulation of ubiquitin-protein ligase activity	GOBP	51	0.294956	0.000295318	0.0142745	8.29289	8.62775
S phase	GOBP	84	0.29753	3.13829e-06	0.000395033	8.36864	8.42326
S phase of mitotic cell cycle	GOBP	79	0.299681	5.19052e-06	0.000591719	8.39773	8.39311
gene expression	GOBP	64	0.302297	3.36783e-05	0.00248152	8.39527	8.40956
coenzyme binding	GOMF	65	0.331135	4.70997e-06	0.000636677	8.3956	8.67302
response to inorganic substance	GOBP	42	0.337892	0.000164629	0.00896118	8.50693	8.75205
hexose metabolic process	GOBP	77	0.338875	3.60223e-07	8.06099e-05	8.3181	8.69356
glucose metabolic process	GOBP	68	0.346165	9.98359e-07	0.000163029	8.37551	8.65831
carbohydrate catabolic process	GOBP	52	0.347476	1.67149e-05	0.00148517	8.44003	8.68322
cofactor binding	GOMF	87	0.353845	1.70683e-08	4.90286e-06	8.46419	8.67302
amino acid activation	GOBP	36	0.355734	0.00023693	0.0123408	8.53859	8.60728
tRNA aminoacylation	GOBP	36	0.355734	0.00023693	0.0122353	8.53859	8.60728
tRNA aminoacylation for protein translation	GOBP	36	0.355734	0.00023693	0.0121316	8.53859	8.60728
positive regulation of cell cycle arrest	GOBP	47	0.355792	2.74341e-05	0.00207196	8.55091	8.98996
M/G1 transition of mitotic cell cycle	GOBP	57	0.359886	3.09613e-06	0.000398018	8.5989	8.7682
monosaccharide metabolic process	GOBP	86	0.360997	1.05854e-08	3.36617e-06	8.39781	8.75581
coenzyme metabolic process	GOBP	63	0.361221	8.77486e-07	0.000147271	8.41128	8.76795
DNA damage response, signal transduction by p53 class mediator resulting in cell cycle arrest	GOBP	43	0.362301	4.36497e-05	0.00310272	8.57149	8.98996
signal transduction involved in cell cycle checkpoint	GOBP	43	0.362301	4.36497e-05	0.00306665	8.57149	8.98996
signal transduction involved in DNA damage checkpoint	GOBP	43	0.362301	4.36497e-05	0.0030314	8.57149	8.98996
signal transduction involved in DNA integrity checkpoint	GOBP	43	0.362301	4.36497e-05	0.00299695	8.57149	8.98996
signal transduction involved in G1/S transition checkpoint	GOBP	43	0.362301	4.36497e-05	0.00296328	8.57149	8.98996
signal transduction involved in mitotic cell cycle checkpoint	GOBP	43	0.362301	4.36497e-05	0.00293035	8.57149	8.98996
signal transduction involved in mitotic cell cycle G1/S checkpoint	GOBP	43	0.362301	4.36497e-05	0.00289815	8.57149	8.98996
signal transduction involved in mitotic cell cycle G1/S transition DNA damage checkpoint	GOBP	43	0.362301	4.36497e-05	0.00286665	8.57149	8.98996
cofactor metabolic process	GOBP	69	0.364332	2.15316e-07	5.42057e-05	8.41774	8.76795
oxidoreductase activity	GOMF	198	0.368126	3.44766e-18	7.92271e-15	8.47801	8.68941
cellular carbohydrate catabolic process	GOBP	50	0.370105	6.87643e-06	0.000716334	8.49676	8.71883
carboxylic acid metabolic process	GOBP	188	0.374938	5.42693e-18	8.19738e-15	8.46845	8.80365
oxoacid metabolic process	GOBP	188	0.374938	5.42693e-18	6.55791e-15	8.46845	8.80365
cellular nitrogen compound catabolic process	GOBP	33	0.375031	0.000205521	0.0108926	8.611	8.81953
cellular ketone metabolic process	GOBP	190	0.377442	2.22873e-18	4.48866e-15	8.47424	8.80365
organic acid metabolic process	GOBP	191	0.379599	1.17838e-18	3.55988e-15	8.4887	8.82882
cellular aromatic compound metabolic process	GOBP	45	0.386158	8.38185e-06	0.000844052	8.65837	8.5917
heterocycle catabolic process	GOBP	30	0.386421	0.000263727	0.013061	8.65272	8.86392
carbohydrate biosynthetic process	GOBP	48	0.391128	3.18748e-06	0.000393035	8.49515	8.85168
amine metabolic process	GOBP	128	0.39644	2.65022e-14	2.00158e-11	8.58552	8.83015
cellular lipid catabolic process	GOBP	26	0.399887	0.000436222	0.0189616	8.54568	8.90966
regulation of cellular amine metabolic process	GOBP	41	0.411095	5.89869e-06	0.000625262	8.69884	9.00741
cellular carbohydrate biosynthetic process	GOBP	44	0.412083	2.57762e-06	0.000353954	8.54234	8.89415
cellular amine metabolic process	GOBP	123	0.412595	7.57633e-15	7.62936e-12	8.62977	8.83369
carboxylic acid biosynthetic process	GOBP	54	0.419187	1.22004e-07	3.51022e-05	8.65631	9.07388
organic acid biosynthetic process	GOBP	54	0.419187	1.22004e-07	3.35067e-05	8.65631	9.07388
cellular amino acid metabolic process	GOBP	115	0.425526	8.3057e-15	7.16901e-12	8.66916	8.87235
heterogeneous nuclear ribonucleoprotein complex	GOCC	21	0.427052	0.000729525	0.0192386	8.54669	8.95714
regulation of cellular amino acid metabolic process	GOBP	39	0.429521	3.88259e-06	0.000469172	8.75004	9.00741
small molecule biosynthetic process	GOBP	95	0.433688	5.44989e-13	2.99348e-10	8.62853	8.99821
mitochondrial matrix	GOCC	88	0.434396	3.36173e-12	3.8786e-10	8.71439	8.80051
PA700-20S-PA28 complex	Corum	35	0.436742	8.56081e-06	0.0135518	8.78992	9.0065
glycolysis	GOBP	31	0.440364	2.3793e-05	0.00194267	8.68093	8.69356
electron carrier activity	GOMF	57	0.44392	8.74297e-09	2.87019e-06	8.8123	8.73645
oxidoreductase activity, acting on a sulfur group of donors	GOMF	28	0.446407	4.63591e-05	0.00409743	8.7721	8.68941
carboxylic acid catabolic process	GOBP	41	0.45111	6.66323e-07	0.000129869	8.72353	9.37548
organic acid catabolic process	GOBP	41	0.45111	6.66323e-07	0.00012581	8.72353	9.37548
glucose catabolic process	GOBP	33	0.451615	7.81576e-06	0.000800386	8.70587	8.74411
monosaccharide catabolic process	GOBP	38	0.451898	1.61715e-06	0.000257127	8.7111	8.7911
gluconeogenesis	GOBP	25	0.456074	8.3532e-05	0.00504701	8.56081	9.17235
hexose catabolic process	GOBP	35	0.461255	2.59585e-06	0.000348537	8.72678	8.76752
hexose biosynthetic process	GOBP	28	0.461386	2.55431e-05	0.0020043	8.58604	9.05533
alcohol biosynthetic process	GOBP	36	0.463831	1.64295e-06	0.00025453	8.62913	9.05533
alcohol catabolic process	GOBP	42	0.47372	1.2741e-07	3.34702e-05	8.76695	8.87304
small molecule catabolic process	GOBP	82	0.47651	1.59933e-13	9.66313e-11	8.76716	8.98779
amine catabolic process	GOBP	26	0.485533	1.95098e-05	0.00168398	8.85849	9.40977
cellular amino acid catabolic process	GOBP	26	0.485533	1.95098e-05	0.00166026	8.85849	9.40977
pyrimidine-containing compound metabolic process	GOBP	21	0.486521	0.00011876	0.00676934	9.06647	9.89133
sulfur compound metabolic process	GOBP	33	0.502403	6.59654e-07	0.000132854	8.88983	9.5104
monosaccharide biosynthetic process	GOBP	34	0.506941	3.53431e-07	8.54172e-05	8.76458	9.17235
acetyl-CoA metabolic process	GOBP	22	0.518863	2.66374e-05	0.00206337	8.73582	9.22756
nucleoside metabolic process	GOBP	30	0.522933	7.91348e-07	0.000140627	9.14613	9.36831
amine biosynthetic process	GOBP	38	0.526868	2.24631e-08	6.78609e-06	9.14681	9.34109
oxidoreductase activity, acting on the aldehyde or oxo group of donors	GOMF	20	0.527178	4.69298e-05	0.00399424	8.85027	9.08534
ribonucleoside monophosphate biosynthetic process	GOBP	15	0.534456	0.000348239	0.0161851	9.12287	8.95074
ribonucleoside monophosphate metabolic process	GOBP	15	0.534456	0.000348239	0.0160615	9.12287	8.95074
nucleobase metabolic process	GOBP	29	0.536419	6.34359e-07	0.000132165	9.11981	9.0522
oxidoreductase activity, acting on the CH-OH group of donors, NAD or NADP as acceptor	GOMF	43	0.540272	1.0942e-09	5.02893e-07	8.95019	9.30556
sulfur amino acid metabolic process	GOBP	17	0.546754	9.86533e-05	0.00584375	9.07771	9.5104
cellular modified amino acid metabolic process	GOBP	29	0.548319	3.56279e-07	8.27939e-05	9.16193	9.74512
oxidoreductase activity, acting on CH-OH group of donors	GOMF	45	0.554388	1.59406e-10	9.15788e-08	9.00561	9.30671
threonine-type endopeptidase activity	GOMF	16	0.565985	9.18816e-05	0.00728082	9.02292	9.24064
threonine-type peptidase activity	GOMF	16	0.565985	9.18816e-05	0.00703813	9.02292	9.24064
ribonucleoside metabolic process	GOBP	17	0.575165	4.19951e-05	0.00302065	9.22682	9.39006
nucleoside biosynthetic process	GOBP	15	0.57709	0.00011256	0.00647701	9.32336	9.80571
acetyl-CoA catabolic process	GOBP	20	0.58865	5.49221e-06	0.000614518	9.19528	9.32785
coenzyme catabolic process	GOBP	20	0.58865	5.49221e-06	0.000603344	9.19528	9.32785
tricarboxylic acid cycle	GOBP	20	0.58865	5.49221e-06	0.00059257	9.19528	9.32785
purine nucleoside monophosphate biosynthetic process	GOBP	12	0.589657	0.000414105	0.0185335	9.30735	9.00147
purine nucleoside monophosphate metabolic process	GOBP	12	0.589657	0.000414105	0.0183972	9.30735	9.00147
purine ribonucleoside monophosphate biosynthetic process	GOBP	12	0.589657	0.000414105	0.0182629	9.30735	9.00147
purine ribonucleoside monophosphate metabolic process	GOBP	12	0.589657	0.000414105	0.0181306	9.30735	9.00147
purine base metabolic process	GOBP	20	0.591564	4.93457e-06	0.000573359	9.30193	9.00147
xenobiotic metabolic process	GOBP	31	0.597613	9.75126e-09	3.27317e-06	9.19734	9.52255
PA28-20S proteasome	Corum	17	0.600981	1.86833e-05	0.0147878	9.25695	9.30137
sulfur compound biosynthetic process	GOBP	12	0.60358	0.000301161	0.0144414	9.29426	9.66115
cofactor catabolic process	GOBP	22	0.62138	4.89492e-07	0.000105625	9.32277	9.37233
cellular metabolic compound salvage	GOBP	11	0.627631	0.000319604	0.0149694	9.47482	9.39006
cellular amino acid biosynthetic process	GOBP	31	0.634528	1.1344e-09	4.89577e-07	9.48051	9.51659
serine family amino acid metabolic process	GOBP	11	0.655107	0.000172364	0.00929842	9.43945	9.71244
icosanoid metabolic process	GOBP	10	0.703792	0.000118911	0.00671458	9.87183	9.52255
unsaturated fatty acid metabolic process	GOBP	10	0.703792	0.000118911	0.00665241	9.87183	9.52255
glutathione metabolic process	GOBP	11	0.731973	2.70276e-05	0.0020671	9.6073	9.74512
prostanoid metabolic process	GOBP	8	0.737164	0.000310482	0.0147711	10.0984	9.52255
antioxidant activity	GOMF	14	0.790919	3.15385e-07	5.57503e-05	9.92289	9.98383
prostaglandin metabolic process	GOBP	7	0.791192	0.000293155	0.0144004	10.3336	9.52255
cellular modified amino acid biosynthetic process	GOBP	10	0.796697	1.32237e-05	0.0012292	10.1029	10.0241
oxidoreductase activity, acting on peroxide as acceptor	GOMF	9	0.798363	3.44159e-05	0.00343859	10.0392	10.3118
peroxidase activity	GOMF	9	0.798363	3.44159e-05	0.00329532	10.0392	10.3118
purine nucleoside biosynthetic process	GOBP	8	0.80868	7.61297e-05	0.00479141	9.95211	9.81846
purine ribonucleoside biosynthetic process	GOBP	8	0.80868	7.61297e-05	0.00474202	9.95211	9.81846
ribonucleoside biosynthetic process	GOBP	8	0.80868	7.61297e-05	0.00469363	9.95211	9.81846
sequestering of actin monomers	GOBP	5	0.913893	0.000405842	0.0184368	10.9039	11.0071
