# Supplementary material for: Uncovering Hidden Layers of Cell Cycle Regulation through Integrative Multi-omic Analysis
Source: PLoS Genet. 2015 Oct 6;11(10):e1005554. doi: 10.1371/journal.pgen.1005554 (PMC4595013; doi:10.1371/journal.pgen.1005554)
Supplement: S3 Table — (XLSX) [file pgen.1005554.s014.xlsx]

## Sheet: Increase decrease
Supplementary Table 3. Gene products whose levels increase (Z-score > 2) upon entry to mitosis and decrease (Z-score < -2) upon exit to G1, in at least one level of expression.
Uniprot IDs	Leading Uniprot IDs	Protein names	Gene names	mRNA G1_Rep1	mRNA G1_Rep2	mRNA G1_Rep3	mRNA S_Rep1	mRNA S_Rep2	mRNA S_Rep3	mRNA G2/M_Rep1	mRNA G2/M_Rep2	mRNA G2/M_Rep3	Translation G1_Rep1	Translation G1_Rep2	Translation G1_Rep3	Translation S_Rep1	Translation S_Rep2	Translation S_Rep3	Translation G2/M_Rep1	Translation G2/M_Rep2	Translation G2/M_Rep3	Protein G1_Rep1	Protein G1_Rep2	Protein G1_Rep3	Protein S_Rep1	Protein S_Rep2	Protein S_Rep3	Protein G2/M_Rep1	Protein G2/M_Rep2	Protein G2/M_Rep3
A0A024RCS7;A0A087X1W5;A2AB20;A2BEW4;B4DMA8;B4E063;Q9BW19	A2AB20	Kinesin-like protein KIFC1	KIFC1	-4.04766	-4.05812	-4.3762	1.67232	1.41522	2.04554	2.42258	2.27028	2.09671	-4.18606	-4.49142	-4.57829	3.01533	2.80695	2.83397	1.63047	1.66861	1.32668	-4.05649	-4.24766	-3.10547	1.72801	2.38747	1.87526	0.89681	0.906341	0.867
A0A024RCR2;A2AB27;A8MPZ0;B0V0L0;B4DNS8;B4DWZ0;B4DYK6;B7ZAS6;E7ETJ1;P36915;P36915-2;Q0EFC6;Q6P458;Q86Z07;Q96QB8	A2AB27	Guanine nucleotide-binding protein-like 1	GNL1;HSR1	0.176365	0.167949	0.312501	0.216641	0.304548	0.593651	-0.433026	-0.318151	-0.577732	-1.24692	-0.725464	-0.620913	1.42266	1.13658	1.12422	0.0399785	0.0549044	-0.949191	-3.41653	-2.98973	-2.03512	-1.05928	-3.07175	-2.65561	3.8091	3.80071	4.44632
A3KFJ0;A3KFJ1;A3KFJ2;B2R6Z3;B4DX16;B4DXA6;O14965;Q5QPD1;Q5QPD2;Q5QPD4	A3KFJ0	Aurora kinase A	AURKA	-5.12307	-6.22808	-6.20028	0.928476	1.49208	0.696545	4.37344	3.87598	4.37117	-5.73143	-5.41548	-5.77664	0.168902	0.382176	0.184814	4.91122	5.08951	5.37338	-4.63345	-5.26107	-4.03519	0.602172	0.753565	0.530208	2.78416	2.8318	2.64464
A6PVW9;A6PVX1;B4DPI7;B4E1F3;C9JVL0;F2Z2W8;F8WBA9;F8WCR4;H0Y532;Q13228;Q13228-2;Q9H8A8;V9HWG1	A6PVX1	Selenium-binding protein 1	SELENBP1;HEL-S-134P	-0.291041	0.326134	0.724815	-0.131639	0.00960674	0.253433	-0.217896	-0.160884	-0.292038	-1.54162	-2.0347	-1.39513	1.59465	1.30425	2.30106	-0.0103389	-0.384023	0.329605	-2.45428	-2.15909	-1.45771	-1.11894	-0.696844	-1.69675	2.45073	2.66703	2.40483
A0A024RAY1;A8MV73;B3KNI7;B3KQF8;B4DRL6;B4E2A2;F5GX74;F5GYR7;F5GZ10;F5GZ98;F5H1K9;F5H221;F5H2H9;F5H2W9;F5H3C4;F5H502;F5H592;F5H6X8;F5H8I0;F8WE35;G3V1U0;Q6VMQ6;Q6VMQ6-2	A8MV73	Activating transcription factor 7-interacting protein 1	ATF7IP	-2.95832	-2.65119	-3.36353	-2.46234	-2.60638	-3.17336	4.65041	4.63482	4.81695	NaN	-1.18275	-1.38903	-0.137269	0.581701	1.00809	1.44533	1.01734	-0.045372	NaN	-0.396053	-0.0419331	0.345515	0.583523	0.469846	-0.531607	-0.512244	-0.00456075
A0A024R8Y0;B1AQT3;B1AQT4;E9PKH1;E9PP32;E9PQC4;Q9BZD4	B1AQT3	Kinetochore protein Nuf2	CDCA1;NUF2	-4.08815	-4.33129	-4.45177	1.00877	1.02297	0.614896	3.07164	2.9879	2.94602	-1.53608	-3.06205	-2.63666	-0.479983	0.174202	0.591251	1.44074	2.76194	2.40682	0.0632466	0.531242	-0.261245	-2.01154	-2.04427	-1.53266	1.46753	1.84472	1.34668
A0A024RDR0;B2RPK0;B3KQ05;B7Z965;D3DQY9;P09429;Q59GW1;Q5T7C0;Q5T7C4;Q5T7C6;Q75MM1;Q9NYD7	B2RPK0	High mobility group protein B1;Putative high mobility group protein B1-like 1	HMGB1;HMGB1P1	0.317893	0.376519	0.439828	0.0138244	0.147214	-0.251051	-0.128211	-0.479505	-0.208323	-0.500439	-0.380812	0.0225386	-0.918585	-0.258977	-1.53144	1.18576	1.11485	1.06458	-3.28408	-4.58574	-2.06756	-1.30635	-2.57255	-0.306918	3.5332	3.36083	3.62799
B4DKD0;B4DLV2;B7ZB27;C9J5P2;E9PCY5;H7BXH5;H7BXX8;H7BZ82;P11388;P11388-2;P11388-3;P11388-4;Q02880;Q59H80;Q6W6M6;Q71UH4;Q8WTY5	B4DLV2	DNA topoisomerase 2-alpha;DNA topoisomerase 2-beta;DNA topoisomerase 2	TOP2A;TOP2B	-3.84894	-4.39798	-4.17186	3.44329	2.92677	3.30554	1.39226	0.874179	0.959945	-5.56991	-5.20798	-5.33759	2.22684	2.27072	2.01474	3.24932	3.25845	2.81808	-4.59849	-5.17459	-4.51655	-2.24027	-3.11686	-0.957997	5.2126	5.03067	5.52539
A0JNV7;A8K6W1;B4DQ88;B4DWB8;H7BYJ8;M0QY55;M0R0K5;P48960;P48960-2;P48960-3;Q53GP0;Q9UHX3	B4DQ88	EGF-like module-containing mucin-like hormone receptor-like 2;CD97 antigen;CD97 antigen subunit alpha;CD97 antigen subunit beta	EMR2;CD97	-2.53868	-1.84423	-2.25781	-1.47388	-2.20211	-0.943871	3.32055	3.00011	3.05109	-0.727653	-0.859174	-0.910964	-1.35316	-1.40238	-0.803273	1.64427	1.83804	2.17455	1.50503	1.25447	1.06169	-0.22135	0.727574	-0.251692	-0.910817	-1.15007	-1.04528
B2R841;B4E083;D3DWF3;I3L2H5;I3L309;I3L387;P53350;Q58A51;Q59GD0	B4E083	Serine/threonine-protein kinase PLK1;Serine/threonine-protein kinase PLK	PLK1	-5.61703	-5.69967	-5.72306	-0.976453	-1.88935	-0.651259	5.8374	5.57319	5.97776	-4.80791	-4.61624	-5.16847	-0.195816	-1.42756	-1.13053	5.42866	5.76609	5.18653	-3.44655	-3.71574	-3.71544	0.0567176	-0.917031	-0.766943	3.40201	3.23761	2.66595
B4DYP9;B4E1H5;Q12834;Q2VIM1	B4E1H5	Cell division cycle protein 20 homolog	CDC20	-3.56427	-3.27222	-3.68109	-0.359484	-1.36323	-0.582715	3.39269	3.57152	3.92458	-3.31893	-3.76462	-3.11019	-1.33805	-1.44798	-1.71803	4.85077	4.87445	4.14588	-3.04242	-3.22924	-2.63569	0.191626	-0.199709	0.124738	1.94711	2.31662	1.90272
A8K1N6;B2R5V7;B4DEG9;B4DMS9;B4DN43;B4DSD6;B5MCW3;C9JV05;D6RID0;F8W820;F8WBH2;F8WCS7;F8WDX5;H0Y2L9;H0YA84;H0YAH7;H7C127;H7C128;H7C179;H7C2P4;Q9H0E9;Q9H0E9-2;Q9H0E9-3;Q9H0E9-4	B5MCW3	Bromodomain-containing protein 8	BRD8	-4.19556	-4.33293	-4.43178	1.05995	0.250937	1.07407	3.05414	3.06696	3.2185	-2.90291	-2.91883	-2.56249	0.323395	0.338991	0.576465	2.30017	2.22017	2.32013	-0.116796	0.268438	0.0764742	0.417627	1.25969	0.275134	-0.925304	-0.417084	-0.706595
A0A024R9I3;B3KR80;B3KU62;B3KWB2;B7Z446;B7Z4H0;B7Z505;B7Z5Z7;C7SRP7;C7SRP8;E5RG99;E5RGM5;E5RH82;E5RI76;E5RIM2;E5RIR1;E5RIV1;E5RJ98;E5RJY1;E5RK17;E7ESM1;E9PDL6;F5H654;Q53EU7;Q597H1;Q8N959;Q92597	B7Z505	Protein NDRG1	NDRG1;TRG14	-1.94986	-2.05969	-0.885155	-0.228889	0.00969883	0.433936	1.32905	1.52908	1.21507	-1.74402	-3.07468	-3.16061	0.267357	1.27895	1.08441	1.65545	1.62328	1.88234	-0.950673	-1.61459	-0.834115	-1.55288	-1.44038	-1.68027	1.96828	2.22933	2.34986
A8K3S3;B7Z6Q6;B7Z7M6;H0Y5Z9;Q5JR89;Q5JR91;Q8N5N1;Q99661;Q99661-2	B7Z6Q6	Kinesin-like protein KIF2C	KIF2C	-4.84801	-4.67494	-4.83913	1.15571	1.46738	1.12631	3.23627	2.98237	3.20019	-4.03734	-4.89565	-4.91562	1.49852	1.38211	1.65691	3.15321	3.20109	2.63085	-1.41921	-0.964226	-1.14494	0.384314	0.335865	0.27664	0.475039	0.653718	0.36085
B4DNG4;B8ZZ74;D6RGD8;F2Z2W2;F8WDX3;Q2PYN1;Q59GV2;Q96PK6;Q96PK6-2	B8ZZ74	RNA-binding protein 14	RBM14	-2.40095	-2.14064	-2.0139	-0.326912	-1.1485	-0.240664	2.13522	2.46658	2.43889	1.17842	1.34659	1.06925	-0.548734	-0.62617	-0.851375	-0.651841	-0.418348	-0.442065	0.83841	0.789926	0.998644	0.647662	0.475046	0.436505	-1.29121	-1.08262	-1.18789
A0A024R464;B4DZT1;B4E0V1;B8ZZS4;C9JQZ3;C9JS61;C9K022;Q9H8Y5	B8ZZS4	Ankyrin repeat and zinc finger domain-containing protein 1	ANKZF1	0.372731	-0.00140844	-0.257431	-0.263665	-0.487633	-0.798137	0.108353	0.524916	0.565479	-1.21134	-1.39051	-1.77398	1.45304	1.74617	2.59794	-0.334194	-0.249453	-0.563984	-2.92678	-4.1215	-2.4925	-0.717203	-0.602707	-0.532219	2.87479	2.49075	3.02866
A0A024RA49;A8K5D9;C9J0G4;C9JJT6;H7C0Y6;H7C167;H7C1C2;H7C1K5;H7C3S1;Q9NQW6;Q9NQW6-2	C9J0G4	Actin-binding protein anillin	ANLN	-2.6763	-2.64786	-2.74188	0.574853	0.315628	0.412419	2.20958	1.93008	1.82691	-4.30998	-3.93701	-3.94513	2.19775	1.93992	1.3405	2.4207	2.65233	1.50908	-3.63141	-3.98793	-3.26482	1.02853	1.24054	1.20737	1.41271	1.66704	1.48861
A8MYU4;B2RMQ4;C9J649;C9J7Y4;E9PD90;Q8WWK9;Q8WWK9-2;Q8WWK9-3	C9J7Y4	Cytoskeleton-associated protein 2	CKAP2	-3.54366	-3.79684	-3.27954	1.36486	1.32025	1.60214	1.97056	1.8898	1.9701	-4.05037	-3.86002	-3.44334	1.06264	0.986419	0.976758	2.44911	3.59377	2.00931	-3.88866	-4.06223	-4.37068	1.31138	1.03477	1.52672	1.50821	2.07517	1.6898
B4DYJ1;B4E355;C9JA91;C9JWI7;E7EMT0;F8WC55;H0Y8F2;Q8IX09;Q9Y6A5	C9JA91	Transforming acidic coiled-coil-containing protein 3	TACC3	-3.34952	-3.76722	-3.33418	0.153311	-0.688116	0.292053	2.90976	2.94231	3.38079	-4.04788	-3.73492	-4.43717	1.317	1.40636	1.22982	2.98229	2.99042	2.0326	-2.62354	-3.0559	-2.54189	1.14999	1.80086	0.972465	0.68838	0.603971	1.00285
C9JCC6;E9PMW2;E9PNC7;E9PQX9;Q14919;Q14919-2	C9JCC6	Dr1-associated corepressor	DRAP1	0.395639	0.648051	0.658928	0.11268	-0.567683	-0.34652	-0.519043	-0.245211	0.0492095	NaN	-0.446544	0.155672	0.0571837	-0.860842	-0.520247	0.549141	0.593117	NaN	-1.96321	-3.26697	-2.37757	-1.29772	-2.22565	-0.455125	3.05339	2.22712	3.48842
C9JFK9;O95817;Q53GY1	C9JFK9	BAG family molecular chaperone regulator 3	BAG3	-2.61928	-2.86769	-2.57375	-0.794496	-1.07135	0.111059	2.73809	2.67225	2.94469	-0.469717	0.614797	-0.111563	0.355266	-0.6144	-1.30502	0.617826	0.606173	0.219406	1.43192	1.17712	1.46419	-1.06947	-1.48064	-1.44148	-0.116109	0.706878	-0.125952
A0A087WVP4;A0A087X1R1;B3KUD6;B3KY41;B3KY54;B4DEL1;B4DI56;B4DUZ2;B4E0L3;B4E229;B5MBZ4;B5MC56;B5MCI0;C9JGQ0;C9JP19;C9JQZ8;C9K039;H7BZZ8;P53814;P53814-2;P53814-5;P53814-6;Q59F18	C9JGQ0	Smoothelin	SMTN	-3.38633	-3.27912	-3.70893	-1.69511	-2.35008	-2.38286	4.88545	4.44509	4.58832	-3.07128	-3.29698	-3.45943	0.703864	1.06824	0.1321	2.87773	2.15227	2.56058	0.835489	0.178557	1.5282	-1.11715	-0.637596	NaN	0.0869169	0.238352	-0.232183
C9JKA9;D6RCT7;H7BYN9;H7BZT2;H7C1K7;Q9NS87;Q9NS87-2;Q9NS87-3;Q9NS87-4	C9JKA9	Kinesin-like protein KIF15	KIF15	-2.41935	-2.97708	-2.68761	2.24072	1.50276	2.13623	1.12083	0.821954	0.527608	NaN	-1.41463	NaN	-0.35216	0.710195	-0.100492	1.04734	1.18978	1.60136	0.432597	-0.237025	-0.309561	-2.65822	-2.16446	-2.42755	1.9171	2.58421	2.07122
C9JWC4;F8WCV1;H7C3V8;Q8NCD3;Q8NCD3-2;Q8NCD3-3	C9JWC4	Holliday junction recognition protein	HJURP	-5.08756	-4.43582	-4.3867	4.18758	3.77372	4.01691	1.00398	0.814033	0.882986	-6.00654	NaN	-5.41351	3.2799	3.16812	3.48146	2.28652	2.86501	1.97197	-1.84554	-1.20343	-0.940996	0.974271	0.0159463	-0.111555	0.071139	1.25865	0.572805
B2RB95;B3KP96;B4DE22;B4DWQ8;C9JWX7;H0Y626;I3L1X9;I3L2F3;I3L3K9;J3KSX4;J3QKY5;J3QL38;J3QLP0;J3QR69;K7EL43;K7ENN8;O95361;O95361-2;Q309B1;Q59EB2	C9JWX7	Tripartite motif-containing protein 16;Tripartite motif-containing protein 16-like protein	TRIM16;TRIM16L	-0.555854	-1.14282	-0.692281	2.66324	2.5221	3.30638	-1.73629	-1.35477	-1.31382	-3.51113	-1.59202	-2.6364	4.20359	3.6299	3.62838	-1.4613	-0.538278	-1.18445	-0.739197	-0.677257	-0.886078	-2.44039	-1.63187	-1.79977	2.35066	2.59816	1.95695
A0A024R7C4;B4DUT2;B4DUY9;B7ZLF4;D3YTE0;F5H196;F8WFC1;H0YFD2;H0YG91;H0YG97;H0YH26;Q8N9T8;Q8N9T8-2	D3YTE0	Protein KRI1 homolog	KRI1;FLJ12949	-2.81807	-3.44069	-3.19222	1.20895	0.98229	0.372253	1.97678	2.50352	1.65954	-0.706194	-0.381212	-0.220483	-0.195298	-1.09845	-1.0723	1.2786	1.57821	0.619553	-2.57918	-2.32759	-2.8657	-0.810657	-1.12386	1.10002	2.42932	1.27726	2.31605
B4E393;D6R936;D6RC83;D6RCL1;D6RDK5;D6REZ1;D6RIB8;D6RIF7;H0YBG5;Q96EA4;Q96EA4-2	D6R936	Protein Spindly	SPDL1	-1.62173	-1.75424	-1.48023	0.704887	1.35127	1.0774	0.643442	0.639437	0.496496	-2.86216	-2.47587	-3.34761	0.856792	0.164643	0.900754	2.35564	2.07471	2.04938	-0.271025	-0.101888	-0.139317	1.78256	1.6334	0.0167908	-0.707076	-1.15406	-0.911103
B4DL79;D6R9E4;D6RBN1;H0YAC9;O95235	D6R9E4	Kinesin-like protein KIF20A	KIF20A	-1.68639	-1.43432	-1.937	-4.34657	-3.23824	-4.23262	4.50138	4.3538	4.62807	-4.59393	-4.30456	-4.17188	-0.895466	-1.36255	-1.17779	5.2999	5.39159	4.90423	-2.2765	-2.27595	-1.97794	-0.705662	-0.74929	-0.701455	2.31037	2.2175	2.02069
D6REX1;D6RF82;D6RFY1;D6RIC6;P33981;P33981-2	D6REX1	Dual specificity protein kinase TTK	TTK	-4.43141	-4.82288	-4.6642	0.72051	1.38585	1.22486	3.4206	2.86781	3.072	-4.85255	-5.65712	-4.9538	2.12211	2.08966	2.61437	3.69275	2.26737	2.46407	-0.754087	-1.83797	-1.20752	-1.48545	-1.02207	-0.999353	1.4227	2.46395	1.88832
D6RHI0;E9PC90;H0YA62;H1UBN2;P14635;Q5TZP9;Q9BPX9;Q9BWU7;Q9BWU8;Q9BWU9;Q9BWV0	D6RHI0	G2/mitotic-specific cyclin-B1	CCNB1;CCNB1V	-3.09955	-2.87467	-3.07395	-0.833678	-0.215308	-0.568253	2.9946	2.92699	3.10647	-3.93291	-3.86816	-3.69911	-0.97875	-1.14294	-0.989211	4.74715	4.67482	4.386	-4.49409	-4.80072	-5.01669	0.439095	0.121236	1.3381	2.93843	2.88788	2.63863
B4DZK6;E3W978;E5RI30;E5RIH2;E7EX27;F8WCW5;O75330;O75330-2;O75330-3;O75330-4;Q05D84;Q05DM0;Q6PG44;Q6PIR6	E5RI30	Hyaluronan mediated motility receptor	HMMR	-4.32966	-4.74721	-3.79475	-1.63753	-0.170256	-0.988579	4.59997	4.21664	4.32721	-2.36126	-2.26309	-2.69961	-0.627041	-0.870832	-0.527128	2.87955	3.35505	2.61338	-4.11311	-3.86234	-3.88139	1.77931	2.16408	1.35898	1.09732	0.951753	1.65345
A0A024R3W5;B4DGU0;E7ENT5;E7EV45;Q05C42;Q9ULF5	E7ENT5	Zinc transporter ZIP10	SLC39A10	0.0922633	-0.392304	-0.489978	-0.447807	-0.371243	-0.489152	0.834863	0.547737	0.39376	-0.839169	-1.48848	-1.7142	-1.02812	-0.895358	-1.02561	2.46305	1.8009	2.29989	-2.11741	-2.2056	-1.5102	1.31112	0.654373	0.698822	0.791415	0.426659	0.393178
A0A087X139;B4E3M5;C9IZQ6;D3DTD2;E7EPJ7;E7EWP2;F5H216;F5H228;H7BXZ5;H7C0I9;J3QSW6;O60229;O75962;O75962-2;O75962-4;O75962-5;Q7Z2K2	E7EPJ7	Triple functional domain protein	TRIO	-1.15604	-1.65977	-1.41209	-3.30451	-2.61099	-2.6044	3.67606	3.2981	3.28311	-2.42535	-2.12608	-2.46448	-0.90807	-0.687481	-0.871468	3.01694	3.14379	2.80558	-1.04225	-1.07078	-1.21125	-2.4656	-2.21614	-1.96246	2.92116	2.64768	2.72891
A0A087WTY4;E9PDD2;G0ZI12;H0Y3J0;P19320;P49454;Q53FL7;Q9UHT7	E9PDD2	Centromere protein F	CENPF	-1.68013	-1.64663	-1.77426	-0.0989857	0.144781	-1.01665	1.86905	1.64446	1.63736	-3.05589	-3.02483	-3.04159	0.548941	0.527302	0.392176	2.57368	2.67496	2.09733	-3.79836	-3.95317	-4.01406	1.88032	2.17045	1.97778	0.641412	0.736707	1.52818
A8K8Z0;B3KRS8;B7Z5Q5;E9PEI0;Q69YH5;Q69YH5-2	E9PEI0	Cell division cycle-associated protein 2	CDCA2	-4.92509	-5.16073	-4.33118	1.7666	1.46869	1.62404	2.93338	2.89591	2.78624	-3.90017	-3.96086	-4.08637	1.43434	1.70332	1.3637	2.43551	3.04825	1.7657	-0.610887	-0.523253	0.320749	-1.4972	-0.538902	-1.43363	1.17141	1.12523	1.29509
E9PIE3;Q969G5	E9PIE3	Protein kinase C delta-binding protein	PRKCDBP	-0.209437	0.221855	-0.299378	0.486766	-0.0344501	0.290691	-0.150043	-0.147123	0.0920519	NaN	-3.13562	-2.90628	NaN	-0.195207	0.200035	2.86481	2.91721	2.74191	1.64673	1.44455	2.64384	-1.00865	-1.75781	-0.995556	-0.589958	-0.420137	-0.138343
B4DKX3;E7EUR6;E9PIF2;Q13206;Q59EC7;Q86VR6	E9PIF2	Probable ATP-dependent RNA helicase DDX10	DDX10	-0.999668	-1.54345	-1.3555	-3.31473	-2.51354	-2.98475	3.27682	3.41605	3.49668	-0.357896	-1.37419	-1.23518	-1.5521	-1.96619	-1.82271	2.55895	2.47352	2.70491	-2.49203	-2.39543	-0.980022	NaN	-1.19842	0.633046	1.34961	1.12321	1.99606
A1L177;A5PLQ8;A8MQ54;B3KYA9;E9PJP2;F2FB34;H0YAX5;H0YDM2;O94964;Q5TF21;Q9Y4B5;Q9Y4B5-2;Q9Y4B5-3;Q9Y4B5-4;X6R3R3	E9PJP2	Protein SOGA1;N-terminal form;C-terminal 80 kDa form;Microtubule cross-linking factor 1	SOGA1;MTCL1	-0.540156	-0.163861	-0.553231	0.842604	0.570906	1.08732	-0.500373	-0.131928	-0.110341	-1.9218	-2.13377	-2.31536	0.0433557	0.180278	-0.443692	2.30301	2.15486	1.82804	-0.570755	-0.38109	-1.10388	-0.57716	0.12822	NaN	0.673111	0.579596	0.655348
B7Z7X4;E9PKN0;E9PNY7;E9PQ01;E9PQF9;O94913;Q0D2H7	E9PKN0	Pre-mRNA cleavage complex 2 protein Pcf11	PCF11	-2.90946	-4.03912	-3.76062	2.56076	3.2453	3.00237	0.766264	0.801588	0.829448	-2.12836	-2.3586	-2.39073	-0.249537	NaN	-2.35419	3.65928	3.28775	3.21901	-0.505692	-0.707719	-0.0679449	0.707082	1.49699	0.725275	-0.755621	-0.666692	-0.485957
A0A087WX39;B4DFD2;B7ZKL3;E9PLH1;E9PLN2;E9PN68;E9PNT0;H0YD62;H0YF37;Q9H6S3	E9PLH1	Epidermal growth factor receptor kinase substrate 8-like protein 2	EPS8L2	-0.439951	-0.564491	-0.52228	0.554065	-0.493767	-0.187233	0.626639	0.325408	0.577989	-2.05757	-2.01738	-2.19298	NaN	-0.47472	-0.599914	2.55586	2.67498	2.16958	0.414307	0.252805	0.0466442	-1.28343	-1.54242	-0.703927	0.596194	0.843681	0.974888
A0A024R5E0;E9PM06;H0YD02;P35790;P35790-2	E9PM06	Choline kinase alpha	CHKA	-1.37661	-1.96011	-1.90499	-0.949133	-0.988731	-0.347181	2.28043	1.87194	2.20024	-2.28906	-2.75314	-2.41084	-0.467098	-0.332677	0.321161	2.82645	2.34487	2.3777	-1.08769	-0.976721	-0.756437	-0.749438	-1.35564	-0.82041	1.56995	1.377	1.5205
B3KPD3;E9PM67;Q9NQS7;Q9NQS7-2	E9PM67	Inner centromere protein	INCENP	-4.47358	-4.70838	-4.96397	0.760533	0.447062	1.45758	3.36646	3.23783	3.5291	-4.22756	-4.28939	-4.3758	2.10553	1.94275	1.99916	2.41524	2.31649	1.96022	-1.99717	-1.89364	-1.31511	-0.691519	-1.02114	-0.941655	2.03679	1.92926	2.0273
E7ER31;E9PQH5;H0YCF6;H0YDX5;H0YEK7;Q14008;Q14008-2;Q14008-3;Q8IYN5;Q8NAH3	E9PQH5	Cytoskeleton-associated protein 5	CKAP5	-1.80563	-1.6306	-2.13512	-0.355311	-0.0878769	-0.869564	1.93213	1.88697	2.01494	-2.48476	-2.66748	-2.50351	-0.627911	-0.553262	-0.230662	2.98122	2.82553	2.78792	-2.91292	-2.48813	-2.9293	-0.178462	-0.380078	0.276364	2.39669	1.85258	1.87806
B2R749;F5GX58;F8WDL1;J3KMY0;Q99618	F5GX58	Cell division cycle-associated protein 3	CDCA3	-4.84277	-4.53786	-4.72483	2.07423	2.68339	2.13318	2.32754	2.06232	2.37178	-6.13356	-4.58187	-6.35514	-0.406664	1.1295	-0.382315	5.47802	5.1986	5.23796	-0.773592	-1.41349	-1.4647	0.411987	0.725288	0.265096	0.394968	0.625347	0.264659
F5H4K4;H0YGG8;H7BYJ3;O14578;O14578-2;O14578-3;O14578-4	F5H4K4	Citron Rho-interacting kinase	CIT	-3.40014	-3.19336	-3.3359	-2.74934	-2.77316	-3.23185	5.20827	4.90745	5.18763	-1.59828	-1.22618	-1.45932	0.324805	-0.0569711	-0.151488	1.56949	1.4983	0.937452	-0.779387	-0.840306	-1.08429	0.385896	-0.0786188	0.240054	0.521762	0.467027	0.292699
A6NHL2;A6NHL2-2;B7Z1K5;C9K0S6;E9PGK3;F5H5D3;F8VQQ4;F8VRK0;F8VRZ4;F8VS66;F8VS94;F8VVB9;F8VWV9;F8VX09;F8VXB8;F8VXZ7;F8VYI2;F8W0F6;Q53GA7;Q8N532;Q9BQE3;Q9H853	F5H5D3	Tubulin alpha-4A chain;Tubulin alpha-1C chain	TUBA4A;TUBA1C	-2.4788	-3.22903	-2.69792	1.66419	1.6109	1.60911	1.10919	1.04675	1.32835	NaN	NaN	-0.964247	0.501728	-0.0234634	-0.36016	0.875126	0.867014	0.904118	0.372989	0.198165	-0.278289	-2.31589	-1.39021	-2.67753	2.07827	1.51165	2.00844
A0A024R136;B2RE34;F8VQF5;F8VQZ5;F8VRD2;F8VRL2;F8VS54;F8VUW9;F8VV37;F8VV39;F8VV47;F8VVE5;F8VVY0;F8VWX0;F8VWY4;F8VXH1;F8VYH6;F8VZ41;F8VZ66;F8W0L1;F8W1E5;F8W1T4;H0YIK5;Q9BZ74;Q9H0H5;Q9H9L9	F8VQF5	Rac GTPase-activating protein 1	RACGAP1	-3.12841	-3.0436	-3.57563	0.957135	1.091	0.864828	2.17349	1.92416	2.05163	-3.6907	-3.30917	-3.56853	0.288221	0.878321	0.597619	2.8135	3.15645	2.48381	-2.30746	-1.79205	-1.42461	0.519516	0.906049	0.423349	0.825604	0.54324	0.796088
A0A024RC67;B4E238;F8W9B5;G3V3N7;H0YL53;H0YLA0;H0YM42;H0YNE4;H3BSJ8;H9KV59;O43663;O43663-2;O43663-3	G3V3N7	Protein regulator of cytokinesis 1	PRC1	-1.65985	-1.72498	-1.464	0.574684	0.818866	0.126303	0.973243	1.01992	1.02558	-3.15465	-3.04977	-3.1774	0.958378	1.13854	0.939837	2.04089	2.07849	2.01101	-1.75963	-1.90389	-1.54116	1.19089	0.756888	0.749801	0.178224	0.559929	0.393958
A8K732;A8MTM6;B4DMI9;G3V4E5;G3V543;Q15398;Q15398-1	G3V4E5	Disks large-associated protein 5	DLGAP5	-0.95011	-0.967275	-1.28082	-2.78068	-2.41657	-3.2793	3.36365	3.00063	2.97169	-2.9987	-3.84152	-3.41417	-0.0434543	0.368719	-0.0597915	3.20686	3.27671	3.03236	-1.15479	-0.910509	-0.842468	-1.37768	-1.46706	-1.68845	2.0795	1.91085	2.09745
A4D1T0;G5E9U9;H7C4L8;H7C4Z9;Q7Z2T1;Q9H0J9	G5E9U9	Poly [ADP-ribose] polymerase 12	PARP12;ZC3HDC1	-0.375531	-0.449829	-0.701831	-0.959132	-0.886258	-0.562763	1.13901	1.39276	0.724229	-2.59328	-2.68275	-2.40982	0.293997	0.691406	0.106117	1.83416	2.19873	2.27562	-0.484271	-0.7969	-0.937208	-0.611671	-0.980529	0.402123	0.801693	0.819812	0.759679
B4DPS7;G5E9V4;H7C5G2;Q8N3N1;Q969F9;Q969F9-2	G5E9V4	Hermansky-Pudlak syndrome 3 protein	HPS3;DKFZp762O156	0.282682	-0.186147	-0.363936	0.813751	0.168348	-0.269777	-0.220442	0.00993439	-0.00711284	0.288521	0.731872	0.135792	-0.180355	-0.507181	0.521079	-0.459653	-0.338514	-0.128396	-3.29123	-2.01798	-2.58391	-0.565276	-0.231501	0.239948	1.18106	2.34453	2.46573
D3DR37;H0Y432;H7BY24;Q53EZ4;Q53EZ4-2	H0Y432	Centrosomal protein of 55 kDa	CEP55	-3.0919	-3.35205	-3.18176	0.884072	0.802818	1.23271	2.15137	1.99039	1.90804	-3.42938	-2.62543	-3.03548	1.12659	0.645881	1.16015	2.0797	2.56331	1.33919	0.757656	0.601778	0.96428	-0.768513	-1.36161	-1.7053	0.638961	0.592255	0.408346
A0A024QZY5;B4DZQ5;D3DWH5;F5H2U2;H0YDJ3;H0YEC8;Q13523	H0YDJ3	Serine/threonine-protein kinase PRP4 homolog	PRPF4B	0.643927	0.468491	0.257038	-0.555956	-0.326734	-0.560838	0.131003	-0.0293157	-0.0668777	0.160162	-0.243636	0.111678	0.0813555	-0.40572	-0.268277	0.281197	0.363632	-0.0820145	-2.17454	-3.70409	-2.3634	-1.58026	-2.03244	-0.00544053	2.8754	2.25596	3.69734
A8K4B4;E7ERR5;E9PB35;H0YKA7;H0YMD2;Q9BXS6;Q9BXS6-2	H0YKA7	Nucleolar and spindle-associated protein 1	NUSAP1	-1.76814	-1.84186	-1.87131	-0.163026	0.56546	0.44301	1.58275	1.23617	1.27113	-4.46739	-4.21166	-3.3715	2.0345	2.00847	1.7592	2.3819	2.16982	1.60125	-1.25937	-0.994666	-0.963044	-1.99267	-2.83485	-1.5632	2.67059	2.84118	2.35847
B4DP18;H0YKF8;H0YLA7;H0YM11;Q9Y448;Q9Y448-2;Q9Y448-3;V9GY01	H0YKF8	Small kinetochore-associated protein	KNSTRN	-4.31231	-4.55429	-4.30559	1.65674	1.91747	1.14348	2.73606	2.29564	2.61266	-4.19209	-3.62356	-4.04828	-0.720358	0.146172	-0.658932	5.04155	3.26171	4.12625	-0.22209	-0.204479	-0.118506	-1.42553	-2.0649	-1.9559	1.85888	1.76528	1.55693
B3KQ29;B4DE62;B4E2W3;B4E345;E9PD64;E9PEV7;F5H7D6;F8W6T6;F8W8S3;F8W964;F8W9R0;F8WCH2;G8JLG4;H0YKH0;H0YKN8;H0YKT5;H0YL70;H0YLI3;H0YLW9;H0YNI7;H0YNT2;H7BY44;H7C3N4;Q04724;Q04725;Q04726;Q04726-2;Q04726-3;Q04726-4;Q04727;Q04727-2;Q04727-3;Q6PI57;Q6PRX2	H0YKN8	Transducin-like enhancer protein 3	LITAF;TLE3	-2.70574	-2.56785	-2.50452	-0.896795	-1.83592	-0.307594	3.12623	3.03965	2.96188	-1.47159	-1.52365	-2.12123	-1.8697	-2.22621	-2.1281	3.76694	3.42135	3.41588	-0.17225	0.124064	0.325778	0.321431	0.737513	0.0524263	-0.413382	-0.326414	-0.618509
H0YMP3;H1UBN3;O95067;Q53HG9;Q5U0M0;Q7Z4Z4	H0YMP3	G2/mitotic-specific cyclin-B2	CCNB2;CCNB2V	-1.48127	-1.79893	-1.49911	-1.87684	-1.3432	-2.02822	2.78184	2.82233	2.57313	-1.77625	-2.20219	-2.01794	0.13282	-0.469226	-0.970163	2.32625	2.46889	2.11987	-4.83675	-5.93589	-4.10844	1.37071	2.27593	1.91876	1.98771	1.79893	1.7866
B4DRU1;H3BM31;H3BRX7;Q14674;Q14674-2	H3BRX7	Separin	ESPL1	-4.72425	-4.72772	-5.2496	2.23394	1.0579	2.11664	2.98919	2.71666	2.80469	-2.46628	-2.42217	-2.52198	0.597103	0.597876	1.03709	1.69441	2.0615	1.26854	-3.22085	-1.82978	-2.11819	-0.316441	-0.644786	0.300373	2.71443	1.77728	1.09778
H3BSE1;Q4KMP7	H3BSE1	TBC1 domain family member 10B	TBC1D10B	-0.343109	-0.36398	0.070695	0.585578	-1.5389	0.422178	0.20507	0.418544	0.52062	-0.188014	0.118774	-0.512836	0.669525	0.749876	0.69924	-0.520928	NaN	NaN	-3.54692	-3.41343	-3.63593	0.368738	NaN	NaN	2.90043	1.31244	2.3065
B4DLV0;B4DS83;F5H6G7;H7C1Z3;Q9BSC4;Q9BSC4-2;Q9BSC4-3	H7C1Z3	Nucleolar protein 10	NOL10	-0.145835	-0.207578	-0.341486	-0.158563	0.284085	-0.51966	0.377293	0.324156	0.256434	0.329629	0.759786	0.00241243	-0.178489	-0.653186	-0.740242	0.41192	0.824157	-0.746295	-2.93061	-3.79171	-2.3282	-0.523956	-0.716124	-0.755068	2.65781	2.41522	3.09688
A0A024RA58;A4FTY0;A4FVA8;B3KT05;H7BZJ0;H7C147;H7C3W1;O60443	H7C3W1	Non-syndromic hearing impairment protein 5	DFNA5	-0.158492	0.437708	0.0695934	1.12403	1.74344	0.690175	-1.03648	-0.890157	-1.07233	-2.01993	-2.62269	-2.92612	1.68117	1.41169	1.58042	0.893479	0.856426	1.12375	-1.21779	-1.11318	-1.44655	-1.42192	-1.67766	-1.29351	2.05122	2.28415	2.2267
A8K031;F5H1J6;I3L3N7;I3L3V2;I3L4G3;O14777;Q05DQ6;V9GYM9	I3L4G3	Kinetochore protein NDC80 homolog	NDC80;KNTC2	-4.74919	-5.20726	-4.68382	2.53993	2.65866	2.59468	2.48298	2.06977	1.98113	-4.07615	-3.69884	-4.20014	1.72966	1.70645	0.741849	2.8027	2.69627	2.05716	-0.201271	0.120685	-0.314762	-2.04758	-1.91981	-0.820185	1.57932	1.56352	1.23081
F5GXL7;G0ZCM3;G0ZCM4;I3L4X2;P33527;P33527-2;P33527-3;P33527-4;P33527-5;P33527-6;P33527-7;P33527-8;P33527-9;Q68CP7;Q9BV39;Q9UQ98	I3L4X2	Multidrug resistance-associated protein 1	DKFZp781G125;ABCC1;MRP	-1.82968	-2.5324	-2.31002	-0.749053	-2.44534	-1.18469	2.9193	3.0763	3.24482	-1.10059	-1.17305	-0.935863	-1.58365	-1.63451	-1.39298	2.63804	2.47988	2.22048	0.858213	1.14709	0.951382	-0.211761	-3.06647	-0.471936	0.0413243	-0.213833	0.916098
A0A087WVK1;A6NP33;B2R4U3;E1P5N7;G3XAB7;K4DI81;O00762;Q5TZN3	O00762	Ubiquitin-conjugating enzyme E2 C	UBE2C	-4.89607	-4.44362	-4.44279	4.02878	4.28737	4.50575	0.869163	0.376744	0.685446	-6.32684	-7.26338	-6.28655	2.31237	2.51108	2.40058	4.11366	4.09775	4.0116	-1.51356	-1.53321	-1.24346	-3.15968	-3.35208	-3.06629	3.95322	3.7766	3.92268
C9JLW5;H0YMK5;H0YN44;H3BSN5;H3BTB9;O60566;O60566-2;O60566-3	O60566	Mitotic checkpoint serine/threonine-protein kinase BUB1 beta	BUB1B	-4.24463	-4.16812	-4.28589	2.58039	1.94308	2.32775	2.00926	1.8113	1.82668	-3.40685	-3.70255	-3.66488	0.792427	0.639751	0.349291	2.84148	2.92019	2.83434	-2.87217	-3.51914	-3.71378	0.140528	0.660732	-0.139995	2.47351	2.1179	2.15354
A0A024R7H8;A6NF68;M0QYW0;M0QZD9;M0R0H4;O60885;O60885-2;Q05BM2;Q4G0X8;Q58F21;Q58F21-2;Q5BJ26;Q6NXE4;Q6PIS5;Q96HN0	O60885	Bromodomain-containing protein 3;Bromodomain-containing protein 4	BRD3;BRD4	-0.925583	-1.02539	-1.21134	-1.7238	-2.34388	-1.06599	2.34392	2.41344	2.04377	0.0433546	-0.153614	0.198462	-0.340847	-0.130699	0.0871054	0.098115	-0.361696	0.548951	-3.01914	-3.07541	-2.4444	1.2325	0.61173	0.920516	1.26388	0.817828	1.3685
A8K5I0;B4DFN9;B4DI39;B4DNX1;B4E1T6;B4E388;E7EP11;E7EP94;F5GZ62;F5H1D3;F8VZJ4;H0YG33;P08107;Q5SP16;Q9UQC1	P08107	Heat shock 70 kDa protein 1A/1B	HSPA1A;HEL-S-103	-2.76445	-3.70055	-3.62647	-4.00887	-3.14421	-2.68498	5.3733	5.46747	5.44594	-2.43023	-2.58587	-2.16294	-0.27012	-0.124428	-0.233106	2.89423	2.91312	1.66619	-0.752189	-0.722332	-0.445456	-0.439217	0.10023	-0.44521	0.533596	0.604865	0.811181
B3KSB8;B7Z7W6;B7ZAU2;P14735;Q59GA5;Q5T5N3	P14735	Insulin-degrading enzyme	IDE	0.41849	0.591452	0.472639	0.798355	0.797644	0.779337	-0.913309	-0.9853	-1.10777	-2.44739	-2.23109	-2.02672	0.346623	0.0950615	-0.000567282	0.0666492	2.32312	3.48919	-0.0233838	0.16796	-0.338902	-1.38956	-0.949513	-0.871543	1.13728	1.01917	0.75444
B4DKX6;B4DWT7;B4E2A0;G1UI31;H7BYR0;P15924;P15924-2;Q4LE79;Q6ZP16	P15924	Desmoplakin	DSP;DSP variant protein	-0.506146	-0.466052	-0.75604	-1.41049	-1.90114	-1.45063	1.74728	1.72872	1.79762	-2.91723	-2.47086	-2.52323	-1.05897	-1.28199	-0.738779	1.30119	3.77811	5.16976	0.501042	0.632474	-0.0191797	-0.248553	-0.596841	-0.165578	-0.206882	0.246581	-0.132688
A8K455;B4DEX8;B4DFQ8;B4DN45;B4DN74;B4E1K2;E9PBA7;P31153;Q00266	P31153	S-adenosylmethionine synthase isoform type-2;S-adenosylmethionine synthase	MAT2A	0.841783	0.433564	0.202858	0.421053	0.623837	0.545535	-0.665067	-0.74572	-0.984818	-3.30306	-3.6479	-3.65171	0.840667	1.48847	1.0792	2.2408	2.32543	2.37687	-0.168675	-0.306797	-0.11206	-0.768635	-0.58882	-0.561424	0.755049	0.654534	0.568965
P31947;P31947-2	P31947	14-3-3 protein sigma	SFN	0.357223	0.922494	0.83568	-0.478551	-0.720216	-0.917982	-0.0662818	-0.0561559	0.0445105	-2.84059	-2.58949	-2.47153	-0.00411679	-0.0588958	-0.0133124	0.417509	2.43147	4.6056	0.410048	0.580787	0.374291	-1.26832	-1.28653	-1.46396	0.945174	0.788525	0.775192
A0A087WV66;B4DRH3;F5H4V4;P46013;Q70L72;Q70L73	P46013	Antigen KI-67	MKI67	-2.8315	-2.75068	-3.56505	-1.14869	-1.97114	-1.84298	3.94711	3.76144	4.05281	-3.54009	-3.19463	-3.47696	2.75035	2.80663	2.59154	0.781472	1.08316	0.36485	0.849731	0.559779	0.344259	0.395202	0.481128	0.611272	-1.06989	-0.920905	-0.854295
A8K7D9;A8MYJ9;J3KS65;J3QL07;J3QLL0;P52292;Q6NVW7;Q7Z726	P52292	Importin subunit alpha-1;Importin subunit alpha	KPNA2	-1.42345	-1.57758	-1.7269	0.792485	0.956781	0.930124	0.682615	0.826617	0.537204	-4.36933	-4.38828	-4.46832	1.08397	0.923577	0.841052	3.43569	3.45465	3.0618	-1.09677	-0.965785	-0.994826	-1.49417	-1.84948	-1.05508	1.94073	2.15589	1.88302
B2RAM6;P52732;Q59GZ5	P52732	Kinesin-like protein KIF11	KIF11	-3.21752	-3.92742	-3.36083	1.74018	1.1177	1.31769	2.0326	1.98107	1.81797	-3.67162	-3.39492	-3.46295	1.43953	1.34384	1.46426	2.10628	2.30162	1.71178	-3.19707	-2.79742	-2.50983	0.126809	0.743877	0.0812848	1.55389	1.96413	1.68614
Q02388;Q02388-2	Q02388	Collagen alpha-1(VII) chain	COL7A1	-0.206999	0.164452	0.114544	1.23387	0.0715595	1.29395	-0.434334	-0.916558	-0.559423	-2.12304	-1.37913	-2.21028	-0.571692	-0.906394	-0.980729	2.36936	3.21172	2.14462	0.283292	NaN	NaN	-2.36612	0.233223	0.167979	0.461931	0.64761	-0.0607402
Q15058	Q15058	Kinesin-like protein KIF14	KIF14	-6.54893	-7.01516	-6.75878	2.28304	2.35679	2.62203	4.08899	3.77806	3.93764	-5.35164	-5.09391	-4.66636	1.86269	1.42374	1.42017	3.62431	3.18067	3.22208	-2.21391	-2.60639	-2.07674	-0.433248	0.288494	-0.597801	1.72693	2.22826	1.66708
K7EM75;K7EPJ1;Q16763	Q16763	Ubiquitin-conjugating enzyme E2 S	UBE2S	-3.62985	-4.42502	-4.57942	-0.307663	-1.0082	-0.295087	3.77543	3.96894	4.41083	-2.08935	-2.29258	-2.20072	-0.35244	0.76887	0.470396	2.09944	1.5394	1.8354	-1.42889	-1.26471	-0.94948	-1.51069	-0.965343	-0.889517	1.79121	1.74704	1.95846
A8K7A2;B4DXT3;Q53HL2	Q53HL2	Borealin	CDCA8	-6.49782	-6.77483	-6.17315	3.28122	2.40134	3.35422	3.32445	3.22585	3.16599	-4.30155	-4.02895	-4.58078	1.82895	2.13177	0.950334	3.37346	2.5083	1.90604	-1.73218	-1.58091	-0.979013	-1.23827	-1.10908	-1.20261	2.04734	2.16411	1.95021
E7ESE4;H0UI63;Q5JXR5;Q5JXR6;Q5JXR7;Q6P6B6;Q6PJM4;Q9P2E3;Q9P2E3-2	Q5JXR5	NFX1-type zinc finger-containing protein 1	ZNFX1	-2.89027	-2.8787	-2.60995	-2.63745	-2.78139	-1.66183	4.23471	4.06654	4.43144	0.421208	-0.758463	0.276858	-0.223835	0.315646	0.286886	-0.183027	-0.13298	0.0618544	-0.856519	-1.36201	-2.36876	-0.169134	-0.628255	0.568438	1.51175	0.639568	1.18139
Q5T3J3;Q5T3J3-2	Q5T3J3	Ligand-dependent nuclear receptor-interacting factor 1	LRIF1	-3.39161	-3.73704	-3.79167	-0.923268	0.983733	-0.152285	3.19835	2.93535	3.26396	-0.975599	-0.606959	-0.318461	1.07794	1.42748	2.08783	-0.841614	-1.12994	-0.427438	2.02665	1.43369	0.0243851	0.37335	0.386291	NaN	-1.17248	-1.29666	-1.20802
A0A075B752;A0A075B765;A0A087WTN9;A0A087WUP0;B4DLF6;B4DQE1;B4DTB3;B4DTF2;E7EVD9;P13928;Q5T2P7;Q5T2P8;Q5VT79;Q5VT79-2	Q5VT79	Annexin A8-like protein 2;Annexin A8;Annexin;Annexin A8-like protein 1	ANXA8L2;ANXA8;ANXA8L1	0.127049	0.0323033	0.917838	0.788399	0.319197	-0.909589	0.597851	-0.256863	-1.37679	-2.13643	-2.12718	-2.43261	0.40391	-0.117964	0.00358917	1.19341	2.0506	2.80102	0.901738	1.44455	0.860283	-1.72887	-1.75745	-1.5778	0.66338	0.752737	0.665346
B2R6H3;Q4G194;Q8NI77	Q8NI77	Kinesin-like protein KIF18A	KIF18A	-3.66955	-4.42529	-4.20927	-0.0211549	0.335951	0.859441	3.68488	2.88892	3.10772	-4.50114	-4.5426	-4.3485	1.79871	2.0417	1.9122	2.51985	2.62956	2.2935	-4.80598	-5.2732	-3.29249	1.18241	0.402625	NaN	3.06428	1.2199	3.00867
B4DNM4;C7G535;J3KRF8;J3KRJ2;J3KTD6;J3QLN8;J3QR41;Q96GD4;Q9UQB9;Q9UQB9-2;Q9UQB9-3	Q96GD4	Aurora kinase B	AURKB;AURKB	-4.27877	-3.68064	-3.81243	3.90235	2.85666	3.6721	0.802233	0.451574	0.862128	-4.57066	-4.96563	-4.40152	2.60099	2.58888	2.21792	2.27878	2.22502	1.9301	-2.34802	-2.27117	-2.56602	1.60215	1.60299	1.2831	0.111669	0.428129	0.471413
F5H5K4;Q2L6I0;Q58F28;Q96QC0	Q96QC0	Serine/threonine-protein phosphatase 1 regulatory subunit 10	PPP1R10	-2.71879	-2.51882	-2.44142	2.85421	1.66319	2.64543	0.344648	0.505503	0.301635	-1.19974	-1.5286	-1.41447	-1.94255	-1.36865	-0.939763	2.81314	2.79758	2.29393	0.463078	0.1614	0.708812	0.288994	0.220353	0.10792	-0.765625	-0.537269	-0.465662
B3KM90;Q643R0;Q96FC3;Q96RR5;Q9ULW0	Q96RR5	Targeting protein for Xklp2	TPX2;HCTP4;HCA90	-3.371	-3.28665	-3.48348	-0.0118129	-0.504115	-0.479154	3.2581	3.11097	3.14672	-3.82977	-4.06327	-4.06147	1.01419	0.835276	0.809147	2.8151	3.18473	2.90795	-4.14497	-3.99149	-3.28242	1.79299	2.27175	1.46873	1.00142	1.04631	1.09713
K7EQ12;K7ES11;Q9C0C9	Q9C0C9	E2/E3 hybrid ubiquitin-protein ligase UBE2O	UBE2O	-2.07989	-2.83116	-2.36346	0.0219286	-0.663935	0.800811	1.87744	2.29249	2.04934	-0.552266	-1.60772	-1.62392	-0.562764	-0.229227	-0.810351	1.45182	1.4969	2.11025	-1.04114	-1.98185	-2.43125	0.860773	-0.623452	-0.1909	1.29357	0.998655	1.48618
A0A087WXK8;Q9H4H8;Q9H4H8-2	Q9H4H8	Protein FAM83D	FAM83D	-6.75992	-6.73429	-6.32082	2.67651	2.74438	3.02368	3.64316	3.2252	3.58497	-5.79477	-6.43526	-6.14247	1.17008	1.28357	1.59875	4.90001	4.46192	4.3591	-4.34229	-4.10964	-3.65466	-0.851075	-0.319993	-0.984754	3.50094	3.60311	3.57747
A6NG52;A8MYX0;B4DPV3;B7ZB09;C9JDG0;C9JDG1;C9JL55;F8W838;Q9NSV4;Q9NSV4-1;Q9NSV4-2;Q9NSV4-4;Q9NSV4-5;Q9NSV4-6;Q9NSV4-7	Q9NSV4	Protein diaphanous homolog 3	DIAPH3	0.0826894	0.000858764	-0.170031	0.242713	-0.364535	0.189611	0.15676	0.00195274	-0.00969198	-1.7456	-1.98023	-0.904334	2.31282	2.24489	1.93665	-0.775844	-0.645489	-0.148883	-3.16737	-3.02937	-3.62062	-1.71151	-1.0217	NaN	3.53962	3.76345	3.24117
A0A024R4V8;B4DZT6;Q9NYZ3	Q9NYZ3	G2 and S phase-expressed protein 1	GTSE1	-6.26891	-6.13637	-6.29032	0.412901	0.0692071	1.31625	4.89282	4.94875	4.83082	-4.0875	-4.25007	-4.57197	1.46629	2.22365	2.19913	2.578	2.17368	2.10889	NaN	-3.20263	-1.95604	1.76375	0.730514	0.943615	0.758102	1.25429	0.357697
A0A024RAC5;A5PLK7;Q9P258	Q9P258	Protein RCC2	RCC2	-1.6323	-1.4564	-1.07096	1.11398	0.342936	1.28851	0.668818	0.484261	0.396692	-0.310077	-0.530896	-0.637267	-0.639489	-0.448388	-1.05655	1.09353	1.42901	0.900034	-2.38273	-2.54921	-1.4018	-1.48053	-1.63056	-0.439391	2.35749	2.35823	2.74213
Q9UIG0;Q9UIG0-2	Q9UIG0	Tyrosine-protein kinase BAZ1B	BAZ1B	-0.375754	-0.198814	-0.461958	-0.617342	-1.11945	-0.698748	0.81704	0.991329	1.0766	0.0627033	0.219895	0.183475	-0.690404	-0.796156	-0.497635	0.671571	0.341082	0.412923	-4.00432	-2.60937	-3.68315	0.644569	-1.47755	0.125968	2.37681	1.94349	3.48128
J3KN32;Q9UKL0	Q9UKL0	REST corepressor 1	RCOR1	-2.00453	-2.76455	-2.21721	-0.258835	-0.44223	0.543682	2.09831	2.02648	2.07083	0.227102	NaN	0.44938	-0.947635	-0.992997	-1.38751	0.786003	0.00813434	1.30773	-0.929655	-0.814746	0.492638	-2.37031	-1.36129	-0.901971	1.67652	1.31034	1.79059
A0A024RBL4;Q9Y4C8	Q9Y4C8	Probable RNA-binding protein 19	RBM19	-0.382564	-0.438021	-0.477058	-0.648269	-0.580193	-0.398969	0.719127	0.838163	0.903171	0.636434	0.381776	0.787852	-0.347349	-0.504275	-0.203364	-0.0415204	-0.356084	-0.300561	-3.79265	-4.10867	-2.31925	0.00269375	-0.893522	-0.640888	2.94856	1.89368	3.66451
B2RC06;J3KT86;M0QYK8;Q5Y191;Q9UQB9;V9HW16	B2RC06	Aurora Kinase B	AURKB	-0.182199	0.63296	-0.0217953	0.685719	-0.118052	-0.3234	0.288569	-0.147712	-0.590742	-4.57066	-4.96563	-4.40152	2.60099	2.58888	2.21792	2.27878	2.22502	1.9301	-2.34802	-2.27117	-2.56602	1.60215	1.60299	1.2831	0.111669	0.428129	0.471413
B3KUI0;B4DTS6;B4E336;K7EKV5;K7ELE5;K7EPE8;K7EPP8;P48960	B3KUI0	CD97 antigen;CD97 antigen subunit alpha;CD97 antigen subunit beta	CD97	-2.53868	-1.84423	-2.25781	-1.47388	-2.20211	-0.943871	3.32055	3.00011	3.05109	-0.727653	-0.859174	-0.910964	-1.35316	-1.40238	-0.803273	1.64427	1.83804	2.17455	1.50503	1.25447	1.06169	-0.22135	0.727574	-0.251692	-0.910817	-1.15007	-1.04528
J3KTB7;P11388	J3KTB7	DNA topoisomerase 2-alpha	TOP2A	-3.84894	-4.39798	-4.17186	3.44329	2.92677	3.30554	1.39226	0.874179	0.959945	-5.56991	-5.20798	-5.33759	2.22684	2.27072	2.01474	3.24932	3.25845	2.81808	-4.59849	-5.17459	-4.51655	-2.24027	-3.11686	-0.957997	5.2126	5.03067	5.52539
J3QL92;Q9Y4B5	J3QL92	Microtubule cross-linking factor 1	MTCL1	-0.540156	-0.163861	-0.553231	0.842604	0.570906	1.08732	-0.500373	-0.131928	-0.110341	-1.9218	-2.13377	-2.31536	0.0433557	0.180278	-0.443692	2.30301	2.15486	1.82804	-0.570755	-0.38109	-1.10388	-0.57716	0.12822	NaN	0.673111	0.579596	0.655348
E9PCY5;H7BZ82;Q02880;Q02880-2	E9PCY5	DNA topoisomerase 2-beta;DNA topoisomerase 2	TOP2B	1.24005	0.874453	0.712619	-0.569814	-0.434755	-1.02246	-0.182003	-0.272688	-0.308171	0.278467	0.0608648	-0.112395	0.114912	-0.576013	0.572224	0.0419994	-0.195011	-0.142247	-3.00378	-3.89133	-2.53669	-3.44749	-2.20283	-1.39267	4.28284	3.91288	4.75791
