# Supplementary material for: Uncovering Hidden Layers of Cell Cycle Regulation through Integrative Multi-omic Analysis
Source: PLoS Genet. 2015 Oct 6;11(10):e1005554. doi: 10.1371/journal.pgen.1005554 (PMC4595013; doi:10.1371/journal.pgen.1005554)
Supplement: S4 Table — (XLSX) [file pgen.1005554.s015.xlsx]

## Sheet: 1
Supplementary Table 4. Gene products with statistically significant changes (one-sample t-test, FDR<0.05) along the cell cycle, in at least one level of expression, Z-transformed.
Uniprot IDs	Leading Uniprot IDs	Gene name	Protein name	mRNA G1_Rep1	mRNA G1_Rep2	mRNA G1_Rep3	mRNA S_Rep1	mRNA S_Rep2	mRNA S_Rep3	mRNA G2/M_Rep1	mRNA G2/M_Rep2	mRNA G2/M_Rep3	Translation G1_Rep1	Translation G1_Rep2	Translation G1_Rep3	Translation S_Rep1	Translation S_Rep2	Translation S_Rep3	Translation G2/M_Rep1	Translation G2/M_Rep2	Translation G2/M_Rep3	Protein G1_Rep1	Protein G1_Rep2	Protein G1_Rep3	Protein S_Rep1	Protein S_Rep2	Protein S_Rep3	Protein G2/M_Rep1	Protein G2/M_Rep2	Protein G2/M_Rep3	Cluster
H0YKQ5;H0YMJ4;H7BYN4;Q02241;Q02241-2	H0YKQ5	KIF23	Kinesin-like protein KIF23	-4.85721	-5.18516	-5.38261	4.43375	4.20341	4.15658	1.34146	0.969545	1.10735	-4.68407	-4.86256	-4.92064	2.80609	2.78585	2.73217	1.98325	2.14586	2.00858	-1.46825	-1.67742	-1.32394	0.689426	0.856574	0.998524	0.0790211	0.365727	0.257333	Cluster A
A0A024RBK9;A0A087WSW9;A0A087WSY9;B2R5P6;B7Z2S5;E2QRB9;E7ESI6;E7EW10;E9PIR7;E9PIZ5;E9PJU2;E9PKD3;E9PKI4;E9PLT3;E9PMY9;E9PNQ6;E9PQI3;E9PRI8;F5H780;F8W809;Q16881;Q16881-2;Q16881-3;Q16881-4;Q16881-5;Q16881-6;Q6ZR44	B2R5P6	TXNRD1;GML	Thioredoxin reductase 1, cytoplasmic	-0.593454	-0.609237	-0.69604	3.2917	2.93194	3.12813	-1.91519	-1.75439	-1.80508	-1.54244	-1.64087	-1.50375	1.68109	1.81681	1.88132	-0.189979	-0.440983	0.172398	0.10363	0.161501	-0.0662694	-0.918518	-0.899876	-0.962224	0.895183	0.871884	0.46831	Cluster H
A8K521;B1AHA9;B1AHB0;B1AHB1;B1AHB2;B3KVF0;B4DQ39;B4DVK5;E7EQY5;F8WBR1;F8WFD7;P33992;Q59F49	B1AHA9	MCM5	DNA replication licensing factor MCM5	3.21627	3.11445	3.66427	-1.79919	-1.91286	-1.86356	-1.56487	-1.28947	-1.29794	1.72372	1.70731	1.56414	-0.184388	-0.12922	-0.377408	-1.37144	-1.33765	-1.3572	-0.27198	-0.072012	-0.317344	0.678025	0.660259	0.476818	-0.402223	-0.660465	-0.286875	Cluster D
A8K031;F5H1J6;I3L3N7;I3L3V2;I3L4G3;O14777;Q05DQ6;V9GYM9	I3L4G3	NDC80;KNTC2	Kinetochore protein NDC80 homolog	-4.73968	-5.20385	-4.6819	2.54803	2.66419	2.60833	2.48501	2.07261	1.9826	-4.07357	-3.6985	-4.19282	1.74337	1.71215	0.751367	2.80012	2.69703	2.06675	-0.201872	0.123604	-0.316016	-2.05219	-1.92169	-0.820086	1.57865	1.56124	1.22965	Cluster A
B3KSB8;B7Z7W6;B7ZAU2;P14735;Q59GA5;Q5T5N3	P14735	IDE	Insulin-degrading enzyme	0.41703	0.586457	0.469799	0.801593	0.798706	0.784809	-0.913589	-0.984358	-1.10658	-2.44584	-2.23102	-2.02324	0.351652	0.0953791	0.00528251	0.0655557	2.32362	3.50384	-0.0234251	0.17118	-0.340176	-1.39294	-0.951754	-0.871518	1.13675	1.01752	0.754501	Cluster H
A8MUB1;C9JDL2;C9JDS9;C9JEV8;C9JJQ8;C9JQ00;C9K0S6;D3DX41;P68366;Q15670	C9JDL2	TUBA4A	Tubulin alpha-4A chain	-0.912117	-0.996851	-0.877573	1.35441	1.29527	1.3567	-0.196328	-0.167056	-0.252103	-2.46448	-2.4304	-2.78328	1.28139	2.0446	1.31506	0.798179	0.457228	1.77975	0.15801	0.0847677	-0.306309	-0.341001	-0.416532	-1.533	0.782235	0.38997	0.914672	Cluster H
A0A024RBJ3;A5D8X2;A8KAQ7;B3KMP2;F8VQY8;F8VVT8;F8VVU6;F8VYX8;F8VZ62;H0YIW2;H0YIX7;Q2M2R1;Q4KMX6;Q9UJX3;Q9UJX3-2	H0YIW2	ANAPC7	Anaphase-promoting complex subunit 7	-0.364625	-0.356069	-0.38281	1.23585	1.32958	1.2259	-0.518512	-0.560193	-0.816595	-1.16499	-1.27107	-1.1331	-0.313555	-0.265068	-0.0691895	1.04436	1.41915	1.55068	0.406308	0.493631	-0.0580109	-0.495303	-0.671947	-0.427893	-0.0396273	0.50078	0.189527	Cluster H
C9JWC4;F8WCV1;H7C3V8;Q8NCD3;Q8NCD3-2;Q8NCD3-3	C9JWC4	HJURP	Holliday junction recognition protein	-5.07732	-4.43353	-4.38505	4.20026	3.78194	4.03698	1.005	0.816095	0.884361	-6.00274	NaN	-5.40406	3.30333	3.17871	3.50451	2.28422	2.86589	1.98126	-1.85132	-1.20893	-0.942743	0.975368	0.0133534	-0.110419	0.0709624	1.25672	0.573332	Cluster A
B2R4R0;P62805;Q0VAS5;Q6B823	P62805	HIST1H4A;HIST1H4H	Histone H4	4.66655	5.4084	4.62592	3.46864	3.58937	3.40686	-7.00823	-6.76423	-6.74231	-0.189664	-0.178539	-0.584835	4.79193	4.80486	5.02738	-4.93563	-4.38777	-3.21059	0.708329	0.553779	-1.53524	0.9825	0.139543	0.959453	-0.333777	-0.33192	-1.11654	Cluster C
Q14865;Q14865-2;Q14865-3	Q14865	ARID5B	AT-rich interactive domain-containing protein 5B	1.66391	1.81429	1.32404	5.0097	4.61049	4.47966	-5.19983	-4.65626	-5.00118	0.0127761	0.334838	-0.0465858	3.45065	3.52269	3.15434	-3.6393	-2.82603	-3.07775	-0.576856	-0.274775	0.395158	1.62908	0.651285	0.177518	-0.343765	-1.12094	-0.635533	Cluster C
A6NHL2;A6NHL2-2;B7Z1K5;C9K0S6;E9PGK3;F5H5D3;F8VQQ4;F8VRK0;F8VRZ4;F8VS66;F8VS94;F8VVB9;F8VWV9;F8VX09;F8VXB8;F8VXZ7;F8VYI2;F8W0F6;Q53GA7;Q8N532;Q9BQE3;Q9H853	F5H5D3	TUBA4A;TUBA1C	Tubulin alpha-4A chain;Tubulin alpha-1C chain	-2.47411	-3.22848	-2.69783	1.66984	1.61392	1.61832	1.11028	1.04896	1.32977	NaN	NaN	-0.962635	0.50773	-0.0235418	-0.356086	0.873594	0.866521	0.909632	0.374195	0.201577	-0.279514	-2.32102	-1.39229	-2.68014	2.07744	1.50943	2.00528	Cluster H
B2RTQ5;Q5VZK9;Q5VZK9-2;Q5VZK9-3;Q5VZK9-4;Q8IW66	Q5VZK9	LRRC16A	Leucine-rich repeat-containing protein 16A	1.12421	1.34916	1.26459	-3.12965	-2.86858	-2.96673	1.47545	1.14071	1.17981	-0.128019	-0.383731	-0.241851	-0.00565565	-0.164674	0.395278	-0.145734	0.113611	0.557985	-0.336012	0.319673	-0.637898	-1.39189	-1.99855	-1.96049	1.41137	1.94714	1.83964	Cluster J
A0A087WU65;A0AR27;B7Z1J7;B7Z360;B7Z5D4;B7Z5E4;B7Z7G7;F5GYC3;F5H8K1;Q5T4Q0;Q9NRW7	B7Z5E4	VPS45	Vacuolar protein sorting-associated protein 45	0.535248	0.598072	0.755367	1.45894	1.39878	1.34932	-1.59114	-1.56916	-1.60487	NaN	0.151988	-0.0463768	0.16824	0.430039	1.0966	NaN	-0.505138	NaN	-0.606191	-0.627594	-0.777635	0.432906	0.597988	0.839447	-0.0437932	0.0739875	-0.461742	Cluster F
B3KMF4;B3KSA6;B7ZB07;C9JIX7;F5H549;Q9Y2D8;Q9Y2D8-2;S4R2Y6;S4R403	C9JIX7	SSX2IP	Afadin- and alpha-actinin-binding protein	0.704659	0.720156	0.939287	0.854301	0.776704	0.793547	-1.3016	-1.36407	-1.12668	-0.337674	-0.446385	-0.0409754	NaN	NaN	0.732038	-0.0764027	-0.789589	NaN	-0.825528	1.80021	-0.248303	0.573513	0.526087	0.190078	-0.294912	-0.701233	-0.794602	Cluster F
A5PLM5;B4DXG8;D6R905;D6RA17;D6RAP4;D6RIY6;H0Y9L5;Q06265;Q06265-2;Q06265-3;Q06265-4	D6R905	EXOSC9	Exosome complex component RRP45	0.995705	0.787983	0.722181	1.31744	1.41118	1.48935	-1.6676	-1.97248	-1.64637	NaN	0.416791	0.428994	NaN	NaN	1.3236	-1.45627	-1.55921	-1.8245	0.25968	0.52384	0.258551	0.467592	1.00664	0.0186078	-0.985864	-0.649616	-0.581754	Cluster C
B4DE37;F5H641;F8VQQ3;F8VR84;H3BPH3;Q86UA3;Q8WYI2;Q96CT6;Q9HB07	F8VQQ3	C12orf10;MST024	UPF0160 protein MYG1, mitochondrial	-0.702871	-0.60928	-0.579511	1.46438	1.36938	1.54319	-0.653452	-0.496838	-0.509424	0.414873	0.288441	-0.203341	-0.934508	-1.08187	-0.697924	0.865156	0.723774	0.472154	-0.196047	0.100618	-0.168404	-0.269322	-0.232373	-0.579365	0.500803	0.278912	0.257863	Cluster G
A0A024R2G2;F8WE37;H7BZ21;H7BZJ7;Q9BXW9;Q9BXW9-2;Q9BXW9-3;Q9BXW9-4	F8WE37	FANCD2	Fanconi anemia group D2 protein	-0.388838	-0.489301	-0.476791	1.44445	1.42206	1.39399	-0.701603	-0.644373	-0.687512	-0.902985	-0.932074	-0.587682	1.63803	1.30114	1.72123	-0.393075	-0.594608	-0.927383	-0.166226	-0.612554	-0.429494	-0.610073	-1.11162	-0.259463	1.02633	0.955886	0.445441	Cluster H
E7EUS1;E9PPJ1;H0YCZ2;H0YEY7;H0YN41;Q05C46;Q8NG31;Q8NG31-2;Q8NG31-3;Q8NG31-4	H0YCZ2	CASC5	Protein CASC5	-3.2994	-4.13654	-4.12659	2.69393	2.67961	2.85549	1.48035	1.14339	1.01208	-2.06455	-2.46558	-3.0409	2.77852	2.10775	2.54184	0.348116	-0.0161755	0.0629545	-1.65042	-1.87268	-3.11574	0.618099	0.542576	1.03192	0.771671	0.764102	1.13903	Cluster A
B4DJ80;B7Z3S8;F5GXV9;F5H7J5;I3L2I3;I3L436;Q6DKI0;Q8N122;Q8N122-2	I3L436	RPTOR	Regulatory-associated protein of mTOR	-1.79733	-1.64571	-1.41174	-2.9278	-3.07329	-2.87003	3.9095	3.70277	3.45319	1.26675	-0.0330189	0.12884	NaN	-1.56111	NaN	1.42451	0.565075	NaN	-0.827286	-2.1334	NaN	-0.00605039	-0.298657	0.596721	1.37637	NaN	0.30986	Cluster B
A0A087WVK1;A6NP33;B2R4U3;E1P5N7;G3XAB7;K4DI81;O00762;Q5TZN3	O00762	UBE2C	Ubiquitin-conjugating enzyme E2 C	-4.88624	-4.44131	-4.4411	4.04102	4.29683	4.52801	0.870094	0.378534	0.686803	-6.32284	-7.26236	-6.27555	2.32973	2.51947	2.4183	4.11037	4.09947	4.02809	-1.51829	-1.5408	-1.24544	-3.1664	-3.35345	-3.06947	3.95178	3.77178	3.9146	Cluster A
Q3SWU7;Q8NI92;Q9NR30;Q9NR30-2	Q3SWU7	DDX21	Nucleolar RNA helicase 2	-1.06563	-1.40912	-1.37144	1.14218	1.28002	1.18901	0.24462	0.0843681	0.264056	-1.0647	-1.06805	-1.20396	2.23118	2.31482	1.82501	-0.754796	-0.572623	-1.28403	-0.382604	-0.45924	-0.224724	-0.730895	-0.24023	-0.26364	0.47745	0.501032	0.698686	Cluster H
B2R7V4;O43172;O43172-2;Q59EL4;Q5T1M7;Q6IAP9	O43172	PRPF4	U4/U6 small nuclear ribonucleoprotein Prp4	-0.677984	-0.698739	-0.601712	0.717989	0.752877	0.717641	-0.179594	0.0727727	0.199112	0.788406	0.772818	0.598788	-0.0134765	-0.639595	-0.246504	-0.524446	-0.544695	-0.141549	0.443817	0.375594	0.522558	0.696463	1.07283	0.301772	-1.15358	-1.07653	-0.778673	Cluster F
A3KFI9;B4DDG3;Q05048	A3KFI9	CSTF1	Cleavage stimulation factor subunit 1	-1.15692	-1.22715	-1.15789	0.874773	0.890245	0.84065	0.473742	0.192372	0.443213	-0.552723	-1.00151	-0.195046	-0.0712434	-0.809337	-0.319047	1.5634	0.182364	1.0486	-0.6453	-0.0485209	-0.288732	1.17006	1.20416	0.33072	-0.584769	-0.887962	-0.393336	Cluster I
A8MYT4;B4DPV9;K7EIV6;K7EKH3;K7ENH3;M0R308;M0R386;Q8NEB9	A8MYT4	PIK3C3	Phosphatidylinositol 3-kinase catalytic subunit type 3;Phosphatidylinositol 3-kinase	0.613782	0.482244	0.679561	-0.773426	-0.847901	-0.869679	0.32097	0.286019	-0.120518	-0.154423	-0.0635775	0.317946	-0.287092	-0.125212	0.375762	0.0214247	0.474437	-0.474837	-0.937412	-0.710571	-1.28924	-0.286121	0.281599	0.882641	0.65061	0.279827	0.188746	Cluster J
B3KXT1;B4DP45;B4DQT6;B4E2E5;E7END2;E7EUL7;E9PHV5;H7BZ26;P28290;P28290-2;P28290-3	E7EUL7	SSFA2	Sperm-specific antigen 2	-0.957405	-1.15151	-1.0164	1.338	1.44318	1.31292	-0.0398925	-0.176346	-0.18487	0.527439	0.772177	0.658083	1.00005	0.862772	0.480059	-1.05979	-1.0658	-1.81064	-0.714822	-0.870645	-0.193745	-0.310223	-0.173025	0.647285	0.00188121	-0.236428	0.988106	Cluster F
C9J634;F8WF02;P11177;P11177-2;P11177-3;Q59G68	C9J634	PDHB	Pyruvate dehydrogenase E1 component subunit beta, mitochondrial	0.589492	0.617752	0.533751	0.394583	0.83774	0.310983	-1.09412	-0.786128	-0.727019	-0.949293	-1.04247	-0.934882	1.76229	1.98381	1.68516	-0.751305	-0.660592	-0.744494	-0.427702	-0.130869	-0.149934	1.25017	1.5558	1.22385	-1.09455	-1.27543	-0.971573	Cluster F
D6RHI0;E9PC90;H0YA62;H1UBN2;P14635;Q5TZP9;Q9BPX9;Q9BWU7;Q9BWU8;Q9BWU9;Q9BWV0	D6RHI0	CCNB1;CCNB1V	G2/mitotic-specific cyclin-B1	-3.09354	-2.87463	-3.07352	-0.834988	-0.216683	-0.568856	2.99697	2.93037	3.10805	-3.93042	-3.86778	-3.69268	-0.982038	-1.14676	-0.988246	4.74352	4.67694	4.40381	-4.5082	-4.82909	-5.02164	0.43918	0.118605	1.34136	2.93732	2.88408	2.63385	Cluster A
A0A024RB41;A8K6N6;B4DDI8;E9PAV3;F8VNW4;F8VU71;F8VZ58;F8VZJ2;F8W0W4;F8W1N5;H0YHX9;Q13765;Q9BZK3	E9PAV3	NACA;hCG_2016482	Nascent polypeptide-associated complex subunit alpha, muscle-specific form;Nascent polypeptide-associated complex subunit alpha	0.822709	1.16673	1.06973	-1.48518	-0.87356	-1.27449	0.0974248	0.0572372	0.0959589	-0.203849	-0.221445	-0.241355	-2.59853	-2.90823	-2.36543	2.47189	2.73637	2.68179	-0.206911	-0.428161	0.415173	-1.95328	-1.40477	-1.62401	1.32547	1.57214	1.56453	Cluster J
A8K7D9;A8MYJ9;J3KS65;J3QL07;J3QLL0;P52292;Q6NVW7;Q7Z726	P52292	KPNA2	Importin subunit alpha-1;Importin subunit alpha	-1.421	-1.57943	-1.72771	0.795707	0.958225	0.936275	0.683419	0.828687	0.538547	-4.36657	-4.3878	-4.46053	1.09363	0.926663	0.85106	3.43277	3.45594	3.07493	-1.10019	-0.969772	-0.996615	-1.49774	-1.85139	-1.05532	1.93995	2.15293	1.88018	Cluster A
B4DRF6;B4E0N7;Q14566;Q4ZG57;Q53T61	Q14566	MCM6	DNA replication licensing factor MCM6	2.24285	2.44333	2.26497	-1.13622	-0.785841	-1.83092	-1.06313	-0.895449	-1.03255	1.59404	1.58851	1.65154	-0.329468	-0.33829	-0.343289	-1.23597	-1.13044	-1.24835	0.342739	0.381084	-0.223745	0.737666	0.898245	0.399947	-0.79338	-0.775821	-0.753661	Cluster D
B3KM90;Q643R0;Q96FC3;Q96RR5;Q9ULW0	Q96RR5	TPX2;HCTP4;HCA90	Targeting protein for Xklp2	-3.36441	-3.28602	-3.48267	-0.0108324	-0.506185	-0.479355	3.26065	3.11446	3.1483	-3.82735	-4.06286	-4.0544	1.02341	0.838067	0.818998	2.81251	3.18583	2.92054	-4.15798	-4.01471	-3.28601	1.79564	2.26833	1.47218	1.00094	1.04463	1.09631	Cluster A
A0A024RC67;B4E238;F8W9B5;G3V3N7;H0YL53;H0YLA0;H0YM42;H0YNE4;H3BSJ8;H9KV59;O43663;O43663-2;O43663-3	G3V3N7	PRC1	Protein regulator of cytokinesis 1	-1.6569	-1.72661	-1.46505	0.577299	0.819979	0.128831	0.974244	1.02211	1.02696	-3.15266	-3.04955	-3.17189	0.967246	1.14234	0.950334	2.03873	2.07883	2.02043	-1.76513	-1.91384	-1.54338	1.1924	0.754025	0.752197	0.178013	0.558805	0.394945	Cluster A
B2R6H3;Q4G194;Q8NI77	Q8NI77	KIF18A	Kinesin-like protein KIF18A	-3.66233	-4.42301	-4.20779	-0.0202005	0.335902	0.865273	3.68772	2.89228	3.1093	-4.49829	-4.5421	-4.34092	1.81286	2.04852	1.92749	2.51742	2.63028	2.30392	-4.82107	-5.30457	-3.29609	1.1839	0.399892	NaN	3.06313	1.21802	3.00293	Cluster A
A8K4T8;B4DRG7;B4E189;C9J470;C9JZP1;E9PHA2;H7C415;Q15003	C9J470	NCAPH	Condensin complex subunit 2	-2.69722	-2.4857	-2.90842	2.36317	2.19901	2.70889	0.500883	0.532664	0.387087	-2.49198	-2.63666	-2.77037	2.17143	2.26456	2.19137	0.530939	0.72846	0.215576	0.49692	0.954414	0.351473	-1.11966	-1.02217	-1.1696	0.539087	0.635415	0.384532	Cluster H
A0A024RCS7;A0A087X1W5;A2AB20;A2BEW4;B4DMA8;B4E063;Q9BW19	A2AB20	KIFC1	Kinesin-like protein KIFC1	-4.03963	-4.05637	-4.37456	1.67799	1.41777	2.05672	2.42456	2.27325	2.0982	-4.18341	-4.49093	-4.57031	3.03711	2.81633	2.85383	1.62853	1.66867	1.33368	-4.06922	-4.27251	-3.10892	1.73053	2.38401	1.8793	0.896365	0.904818	0.866772	Cluster A
A0A024R980;A0A024R996;B3KX76;B4DER5;B4DHU6;B4DK03;B4DK59;E5RIU6;E7EUK8;F8W6H8;H0YAZ9;H0YLT2;J3QSD7;O94921;O94921-2;O94921-3;P06493;P06493-2;Q07002;Q59G02;Q8IWB3;Q96Q40;Q96Q40-2;Q96Q40-3;Q96Q40-4;Q9BWF9;Q9NYV4	B3KX76	CDK16;PCTK1;CDK17;PCTK2;CDK1;DKFZp686L20222;CDC2;CDK12	Cyclin-dependent kinase 16;Cyclin-dependent kinase 17;Cyclin-dependent kinase 1;Cyclin-dependent kinase 12	-1.72425	-1.76351	-2.23449	0.540743	1.14803	1.19771	0.795759	0.890174	1.0661	-4.10229	-3.70224	-4.37961	3.33107	3.60404	3.19471	0.585453	0.787443	0.931097	0.387087	-0.108247	-0.162857	-1.32346	-1.43143	-0.956041	0.972996	1.2009	0.902827	Cluster H
B4DKD0;B4DLV2;B7ZB27;C9J5P2;E9PCY5;H7BXH5;H7BXX8;H7BZ82;P11388;P11388-2;P11388-3;P11388-4;Q02880;Q59H80;Q6W6M6;Q71UH4;Q8WTY5	B4DLV2	TOP2A;TOP2B	DNA topoisomerase 2-alpha;DNA topoisomerase 2-beta;DNA topoisomerase 2	-3.84134	-4.39574	-4.17041	3.4539	2.93296	3.3224	1.39355	0.876279	0.961327	-5.56638	-5.20736	-5.32827	2.24367	2.27831	2.03055	3.2465	3.25959	2.83036	-4.61293	-5.20533	-4.52111	-2.24525	-3.11831	-0.958098	5.21074	5.0244	5.51319	Cluster A
B4DYP9;B4E1H5;Q12834;Q2VIM1	B4E1H5	CDC20	Cell division cycle protein 20 homolog	-3.55727	-3.27161	-3.6801	-0.359472	-1.36736	-0.583382	3.39533	3.5753	3.92624	-3.31683	-3.76426	-3.1048	-1.34359	-1.45282	-1.72067	4.84708	4.87671	4.16285	-3.05197	-3.24761	-2.63877	0.191243	-0.202223	0.12622	1.94632	2.31347	1.89983	Cluster A
C9J0L6;C9J1C4;C9JB41;C9JDB4;C9JDV9;C9JTI2;G5E9L8;H7C103;H7C3G1;Q96J05;Q96SJ9;Q9H8V3;Q9H8V3-2;Q9H8V3-3	C9J0L6	ECT2	Protein ECT2	-0.697014	-0.75342	-0.94246	0.063724	-0.889656	0.0574869	1.08362	0.943916	0.75013	-2.6129	-2.70146	-2.48448	2.41596	2.39526	2.35155	0.436238	0.394469	0.0602063	-1.62871	-1.1582	-1.69856	0.277611	0.184481	0.26381	0.629973	0.880426	0.909067	Cluster H
A8MYU4;B2RMQ4;C9J649;C9J7Y4;E9PD90;Q8WWK9;Q8WWK9-2;Q8WWK9-3	C9J7Y4	CKAP2	Cytoskeleton-associated protein 2	-3.53671	-3.79547	-3.27891	1.36967	1.32257	1.61132	1.97223	1.89253	1.97157	-4.04781	-3.85965	-3.43736	1.07216	0.989715	0.987436	2.44673	3.59515	2.01873	-3.90086	-4.0859	-4.37512	1.31311	1.0318	1.53025	1.50757	2.0723	1.68746	Cluster A
A0PJ76;B3KMS0;B3KY03;B4E0B7;E7EN77;F5GZJ1;F5GZK7;F5H431;F6SSY4;Q15021;Q6ZV00;REV__B2R9U2;REV__Q02790	E7EN77	NCAPD2	Condensin complex subunit 1	-1.98882	-1.76468	-1.72542	-1.39417	-2.38419	-1.66658	2.87155	3.11066	3.0177	-1.41858	-1.35688	-1.34148	-1.10835	-0.961688	-0.855195	2.23247	2.38868	2.02885	-1.06324	-1.24757	-1.35431	-2.31891	-3.05889	-1.03558	2.99368	2.57876	2.55692	Cluster J
A8K8Z0;B3KRS8;B7Z5Q5;E9PEI0;Q69YH5;Q69YH5-2	E9PEI0	CDCA2	Cell division cycle-associated protein 2	-4.9152	-5.15738	-4.32958	1.77254	1.47136	1.63332	2.93571	2.89927	2.78779	-3.8977	-3.96046	-4.07926	1.4462	1.70901	1.37629	2.43313	3.04926	1.77425	-0.612777	-0.524427	0.319994	-1.50077	-0.541292	-1.43442	1.17087	1.12346	1.29376	Cluster A
B3KPD3;E9PM67;Q9NQS7;Q9NQS7-2	E9PM67	INCENP	Inner centromere protein	-4.46465	-4.70569	-4.96179	0.763665	0.44728	1.46611	3.36908	3.2414	3.53072	-4.22489	-4.28894	-4.36818	2.12159	1.94924	2.01489	2.41287	2.31699	1.96946	-2.00342	-1.90353	-1.31715	-0.693572	-1.02335	-0.941733	2.03597	1.92656	2.02409	Cluster A
A0A024RAU0;B4DNS7;F5GZH1;F5H001;F5H7N8;G3V1I4;P78380;P78380-2	F5GZH1	OLR1	Oxidized low-density lipoprotein receptor 1;Oxidized low-density lipoprotein receptor 1, soluble form	-1.55778	-1.57782	-1.75917	4.17295	3.41587	4.21296	-1.5811	-1.50611	-1.68989	-4.81049	-4.37426	-4.4049	6.62556	5.75512	6.20331	-1.84083	-0.826517	-1.44596	-1.5659	-0.719879	-2.12414	NaN	NaN	-0.628974	1.92975	1.58208	1.68006	Cluster C
D3DV75;E7ENU4;H0YCK3;P55265;P55265-2;P55265-3;P55265-4;P55265-5	H0YCK3	ADAR;ADAR	Double-stranded RNA-specific adenosine deaminase	-0.566238	-0.510457	-0.635953	0.0523001	-0.787239	-0.0556405	0.662345	0.818921	0.72226	-0.661264	-0.788307	-0.717859	1.02074	1.17605	1.16831	-0.242933	-0.518059	-0.229096	-0.255198	0.211573	-0.390246	0.579358	0.398568	0.415227	-0.376857	-0.332723	-0.412739	Cluster H
A0A087WV66;B4DRH3;F5H4V4;P46013;Q70L72;Q70L73	P46013	MKI67	Antigen KI-67	-2.82605	-2.75083	-3.56416	-1.15088	-1.97674	-1.84932	3.95013	3.76534	4.05447	-3.53785	-3.19438	-3.47092	2.77046	2.81601	2.61019	0.779991	1.08282	0.36846	0.852437	0.56549	0.343523	0.395204	0.478366	0.613465	-1.0697	-0.920325	-0.8501	Cluster B
B2RAM6;P52732;Q59GZ5	P52732	KIF11	Kinesin-like protein KIF11	-3.21125	-3.92586	-3.36013	1.74604	1.11953	1.32559	2.03432	1.98386	1.81943	-3.66929	-3.39464	-3.45693	1.45141	1.34833	1.47734	2.10408	2.30211	1.72014	-3.2071	-2.81305	-2.51281	0.126304	0.741019	0.0827026	1.55323	1.96139	1.68381	Cluster A
B4DML1;E9PFN1;Q12882	Q12882	DPYD	Dihydropyrimidine dehydrogenase [NADP(+)]	1.73186	1.57415	1.32352	0.623397	0.723087	0.688733	-1.91876	-1.62726	-1.88184	-0.938119	-0.898958	-0.873304	1.32272	1.30566	1.46995	-0.332412	-0.52692	-0.289017	-0.632097	-0.416562	-0.456773	-1.50358	-2.07105	-1.57469	1.95277	1.66907	1.9165	Cluster E
Q16777;Q6FI13	Q16777	HIST2H2AA3;HIST2H2AC	Histone H2A type 2-A;Histone H2A type 2-C	7.08813	6.9766	6.16279	2.84975	2.43552	2.77522	-7.54834	-7.52628	-8.27829	0.751563	0.870178	0.730302	5.19943	4.87358	4.86515	-6.2913	-5.71018	-3.98171	0.0150161	-0.375834	0.0978897	-0.0421494	0.538343	1.22947	-0.613196	-0.459238	-0.615403	Cluster C
J3KTB7;P11388	J3KTB7	TOP2A	DNA topoisomerase 2-alpha	-3.84134	-4.39574	-4.17041	3.4539	2.93296	3.3224	1.39355	0.876279	0.961327	-5.56638	-5.20736	-5.32827	2.24367	2.27831	2.03055	3.2465	3.25959	2.83036	-4.61293	-5.20533	-4.52111	-2.24525	-3.11831	-0.958098	5.21074	5.0244	5.51319	Cluster A
A0A024DAK3;P55265	A0A024DAK3	ADAR	Double-stranded RNA-specific adenosine deaminase	-0.566238	-0.510457	-0.635953	0.0523001	-0.787239	-0.0556405	0.662345	0.818921	0.72226	-0.661264	-0.788307	-0.717859	1.02074	1.17605	1.16831	-0.242933	-0.518059	-0.229096	-0.255198	0.211573	-0.390246	0.579358	0.398568	0.415227	-0.376857	-0.332723	-0.412739	Cluster H
A6PVI0;A6PVI1;B3KQH4;B4DRP9;Q5JX62;Q69YJ7;Q9NTZ6	A6PVI0	RBM12;DKFZp667H197	RNA-binding protein 12	-0.779029	-0.904129	-0.971877	1.14081	0.220251	0.923131	0.16731	0.196935	0.280594	-2.61069	-2.64516	-2.55029	3.74698	3.94947	3.48164	-1.16765	-0.913303	-0.730439	-0.678859	-0.500836	-0.0767489	0.269652	0.741814	0.82459	-0.352736	-0.139673	-0.506428	Cluster H
B4DYJ1;B4E355;C9JA91;C9JWI7;E7EMT0;F8WC55;H0Y8F2;Q8IX09;Q9Y6A5	C9JA91	TACC3	Transforming acidic coiled-coil-containing protein 3	-3.34298	-3.7659	-3.33351	0.154752	-0.690629	0.295328	2.91208	2.9457	3.3824	-4.04532	-3.73457	-4.42943	1.32812	1.41105	1.24175	2.97962	2.99138	2.0421	-2.63176	-3.07318	-2.54489	1.15142	1.79762	0.975186	0.688003	0.602796	1.00228	Cluster A
D6RAD2;E0CX09;H0Y8U4;H0Y9P8;P35251;P35251-2;Q14756	D6RAD2	RFC1	Replication factor C subunit 1	0.866179	0.734289	0.935745	0.6679	0.913579	0.331962	-0.881429	-1.27391	-1.41884	0.713352	0.610542	0.654338	0.613085	0.693581	0.727898	-1.17549	-1.01822	-1.4911	-0.827239	-1.60032	NaN	-1.0212	-1.23024	0.456549	0.651131	0.951361	2.13993	Cluster E
D6REX1;D6RF82;D6RFY1;D6RIC6;P33981;P33981-2	D6REX1	TTK	Dual specificity protein kinase TTK	-4.42257	-4.82002	-4.6623	0.723531	1.38833	1.23234	3.42326	2.87115	3.07358	-4.84948	-5.65641	-4.94515	2.13828	2.09665	2.63314	3.68969	2.26784	2.47509	-0.756428	-1.8475	-1.20948	-1.489	-1.02429	-0.999515	1.42209	2.46063	1.88547	Cluster A
B7Z7E3;P20248;P78396;P78396-2	P20248	CCNA2	Cyclin-A2	-3.61847	-3.76982	-3.86787	1.70755	1.61179	1.92736	1.87366	1.81591	1.98605	-3.95711	-4.48766	-3.8541	2.49706	2.69432	2.3706	1.46505	2.09361	1.24765	-4.50869	-3.12559	-3.58812	3.13031	2.68722	2.15601	-0.491478	0.438577	0.778816	Cluster A
B4DL79;D6R9E4;D6RBN1;H0YAC9;O95235	D6R9E4	KIF20A	Kinesin-like protein KIF20A	-1.68338	-1.43638	-1.93762	-4.35767	-3.24689	-4.24974	4.50477	4.35806	4.62979	-4.59102	-4.3041	-4.16461	-0.898231	-1.3671	-1.17776	5.29596	5.3942	4.92388	-2.28363	-2.28826	-1.9805	-0.707742	-0.751604	-0.701182	2.30946	2.21447	2.0175	Cluster A
A3KFJ0;A3KFJ1;A3KFJ2;B2R6Z3;B4DX16;B4DXA6;O14965;Q5QPD1;Q5QPD2;Q5QPD4	A3KFJ0	AURKA	Aurora kinase A	-5.11276	-6.22318	-6.19696	0.932077	1.49482	0.701644	4.37675	3.87995	4.37287	-5.7278	-5.41481	-5.76655	0.172816	0.383453	0.19158	4.90749	5.09192	5.39468	-4.648	-5.29236	-4.03937	0.602566	0.750703	0.532282	2.7831	2.82806	2.63984	Cluster A
B2R841;B4E083;D3DWF3;I3L2H5;I3L309;I3L387;P53350;Q58A51;Q59GD0	B4E083	PLK1	Serine/threonine-protein kinase PLK1;Serine/threonine-protein kinase PLK	-5.60567	-5.69554	-5.72018	-0.978161	-1.89475	-0.652236	5.84171	5.57822	5.97961	-4.80487	-4.61572	-5.15945	-0.194191	-1.43233	-1.13026	5.42465	5.76896	5.20717	-3.45736	-3.73721	-3.71937	0.0560796	-0.919284	-0.766765	3.40075	3.23341	2.6611	Cluster A
C9J8M3;C9JGY5;C9JTT7;C9JW34;C9JXZ7;C9JZI1;F8WE44;H7C1P0;P35249	C9J8M3	RFC4	Replication factor C subunit 4	2.59508	2.56946	2.84893	1.88891	1.76673	1.32856	-3.71261	-3.53301	-3.35379	1.28	1.39743	1.45513	0.872979	1.21063	1.04234	-2.17677	-2.3688	-2.19667	0.104099	0.42627	0.466571	0.762315	0.75629	0.344428	-0.69916	-0.943915	-0.942009	Cluster C
B4DJ12;B4DJ21;B4DST5;C9JD91;E9PHR4;Q9H3S7;R4GMM7;REV__B1AKD8;REV__Q5TZA2;REV__Q5TZA2-2	C9JD91	PTPN23	Tyrosine-protein phosphatase non-receptor type 23	-1.42941	-1.4294	-1.77536	0.449535	-1.23183	0.717768	1.2463	1.61166	1.33795	-0.254416	-0.266898	-0.279301	-0.956394	-0.979329	-1.21394	1.13196	1.27565	1.28084	-0.465733	-0.87845	-0.728761	-0.542279	-0.33996	-0.398198	0.952553	0.868695	0.681882	Cluster J
A0A087X139;B4E3M5;C9IZQ6;D3DTD2;E7EPJ7;E7EWP2;F5H216;F5H228;H7BXZ5;H7C0I9;J3QSW6;O60229;O75962;O75962-2;O75962-4;O75962-5;Q7Z2K2	E7EPJ7	TRIO	Triple functional domain protein	-1.15415	-1.6615	-1.41319	-3.31271	-2.61813	-2.61418	3.6789	3.3017	3.28471	-2.42381	-2.12604	-2.46022	-0.910914	-0.689778	-0.869921	3.01425	3.14486	2.8178	-1.04549	-1.07543	-1.21321	-2.47101	-2.21792	-1.96403	2.92005	2.64415	2.7239	Cluster B
B7Z7X4;E9PKN0;E9PNY7;E9PQ01;E9PQF9;O94913;Q0D2H7	E9PKN0	PCF11	Pre-mRNA cleavage complex 2 protein Pcf11	-2.90385	-4.0374	-3.75955	2.5689	3.25225	3.01786	0.767125	0.803642	0.830818	-2.12701	-2.35851	-2.3866	-0.248249	NaN	-2.35997	3.65624	3.28892	3.2327	-0.507251	-0.710066	-0.0690054	0.707674	1.49386	0.727635	-0.755528	-0.666405	-0.482708	Cluster A
E7ER31;E9PQH5;H0YCF6;H0YDX5;H0YEK7;Q14008;Q14008-2;Q14008-3;Q8IYN5;Q8NAH3	E9PQH5	CKAP5	Cytoskeleton-associated protein 5	-1.80236	-1.63238	-2.13555	-0.355288	-0.0889454	-0.871525	1.93378	1.8897	2.01642	-2.48318	-2.66733	-2.49918	-0.628998	-0.55511	-0.225949	2.97854	2.82638	2.80009	-2.92206	-2.5018	-2.93261	-0.179544	-0.382526	0.278067	2.39576	1.84997	1.87523	Cluster A
C9JLW5;H0YMK5;H0YN44;H3BSN5;H3BTB9;O60566;O60566-2;O60566-3	O60566	BUB1B	Mitotic checkpoint serine/threonine-protein kinase BUB1 beta	-4.23618	-4.16621	-4.28434	2.5886	1.9469	2.3402	2.01096	1.81399	1.82815	-3.40469	-3.70221	-3.65851	0.800253	0.641888	0.35687	2.83888	2.92111	2.84667	-2.88118	-3.53935	-3.7177	0.140049	0.657904	-0.138901	2.47255	2.11498	2.15	Cluster A
Q15058	Q15058	KIF14	Kinesin-like protein KIF14	-6.53559	-7.00912	-6.75494	2.29042	2.36161	2.63581	4.09211	3.78197	3.9393	-5.34825	-5.0933	-4.65822	1.87723	1.4285	1.43304	3.62128	3.18176	3.23578	-2.22084	-2.6208	-2.07938	-0.434813	0.285801	-0.597376	1.72621	2.22522	1.66479	Cluster A
A0A087WXK8;Q9H4H8;Q9H4H8-2	Q9H4H8	FAM83D	Protein FAM83D	-6.74613	-6.72866	-6.31739	2.68498	2.75013	3.03927	3.64598	3.22876	3.5866	-5.7911	-6.4344	-6.13173	1.18027	1.28785	1.61251	4.89629	4.46389	4.37681	-4.35593	-4.13361	-3.65854	-0.85343	-0.322464	-0.984895	3.49964	3.59848	3.57028	Cluster A
A8K1N6;B2R5V7;B4DEG9;B4DMS9;B4DN43;B4DSD6;B5MCW3;C9JV05;D6RID0;F8W820;F8WBH2;F8WCS7;F8WDX5;H0Y2L9;H0YA84;H0YAH7;H7C127;H7C128;H7C179;H7C2P4;Q9H0E9;Q9H0E9-2;Q9H0E9-3;Q9H0E9-4	B5MCW3	BRD8	Bromodomain-containing protein 8	-4.18722	-4.33078	-4.43009	1.06391	0.250684	1.08087	3.05655	3.07043	3.22009	-2.90108	-2.91864	-2.55806	0.328278	0.340123	0.585166	2.29787	2.2206	2.33064	-0.117131	0.272297	0.0755273	0.417671	1.25665	0.276835	-0.925157	-0.417084	-0.702779	Cluster A
A0A024R0C3;B4DMN9;B4DS88;D6RAI5;D6RCR6;D6RHU2;E9PCX7;H0Y8P5;Q13423;Q2TB59;Q8N5H5	D6RAI5	NNT	NAD(P) transhydrogenase, mitochondrial	0.970925	1.15598	0.94153	0.211256	0.548238	0	-0.796154	-0.979856	-1.36377	0.966338	1.11547	0.943297	0.168443	0.854755	0.906081	-1.5979	-1.44091	-1.54732	-1.53588	-1.32966	-1.17434	-0.130568	-0.337816	0.865718	1.16017	0.445327	0.63927	Cluster E
B4DWZ4;CON__ENSEMBL:ENSBTAP00000007350;CON__P01030;F5H1Y3;I3L3E9;P39748;Q6FHX6	F5H1Y3	FEN1	Flap endonuclease 1	1.68922	1.39358	1.66268	0.72997	1.02639	0.499538	-2.04821	-1.94875	-1.72066	1.02859	1.17802	1.03556	0.948099	0.600366	0.758346	-1.71477	-1.66095	-1.77762	-0.465581	-0.59577	-0.208127	0.27201	0.323722	-0.0584371	-0.000119809	0.0961875	0.155386	Cluster C
A8K7A2;B4DXT3;Q53HL2	Q53HL2	CDCA8	Borealin	-6.48459	-6.76914	-6.16985	3.29138	2.40626	3.3713	3.32705	3.22942	3.16758	-4.29883	-4.02854	-4.57279	1.84328	2.13889	0.960882	3.37057	2.50893	1.91509	-1.7376	-1.58881	-0.980789	-1.24136	-1.11126	-1.20307	2.04652	2.16114	1.9472	Cluster A
A0A087WTY4;E9PDD2;G0ZI12;H0Y3J0;P19320;P49454;Q53FL7;Q9UHT7	E9PDD2	CENPF	Centromere protein F	-1.67713	-1.64838	-1.77503	-0.0982481	0.144272	-1.01927	1.87066	1.64704	1.63881	-3.05396	-3.02461	-3.03632	0.55524	0.529064	0.399966	2.57123	2.67571	2.10706	-3.81028	-3.97614	-4.01822	1.88313	2.16707	1.98196	0.64105	0.735379	1.52626	Cluster A
A0A024R5H6;B4DF77;E9PNG7;E9PNZ9;E9PPK2;E9PSE1;E9PSG7;F8VW41;F8W0B1;H0YCU5;H0YE62;H0YF56;Q6VY07;Q6VY07-2;Q86VP3;Q9NTH2	B4DF77	PACS1	Phosphofurin acidic cluster sorting protein 1	-0.828344	-0.84763	-0.888157	-2.42067	-3.44087	-1.73316	2.77008	2.83792	2.59188	-0.924517	-1.00232	-0.941808	0.615073	0.192235	1.06031	0.35627	0.608443	0.0973534	-0.0809053	-0.188822	0.444375	-1.6268	-0.846442	-1.39388	1.28151	0.832407	1.09941	Cluster B
A0A024RA49;A8K5D9;C9J0G4;C9JJT6;H7C0Y6;H7C167;H7C1C2;H7C1K5;H7C3S1;Q9NQW6;Q9NQW6-2	C9J0G4	ANLN	Actin-binding protein anillin	-2.67118	-2.64816	-2.74175	0.577468	0.31553	0.416236	2.21142	1.93284	1.82837	-4.30725	-3.93662	-3.93826	2.2144	1.9464	1.35298	2.41833	2.65306	1.51673	-3.64281	-4.01113	-3.2684	1.02973	1.23751	1.21043	1.4121	1.66464	1.48679	Cluster A
B7Z571;B7Z5E2;C9JLS9;P35998;Q75L23	C9JLS9	PSMC2	26S protease regulatory subunit 7	0.742826	0.796902	0.919982	0.743712	1.15319	0.781712	-1.40198	-1.41595	-1.27463	0.670825	0.655447	0.734889	0.337899	0.216972	0.479457	-0.750143	-1.16095	-0.951221	0.735543	0.803631	0.749407	0.177272	0.41095	-0.24112	-0.672032	-0.726771	-0.712016	Cluster F
C9JY10;H7C4F9;Q14554;Q9BV43	C9JY10	PDIA5	Protein disulfide-isomerase A5	-0.617568	-0.543292	-0.667931	-2.16678	-1.93159	-2.43389	1.93873	2.32254	2.40332	0.570579	0.513366	0.465607	-0.0904226	-0.630604	-0.48958	0.465259	-0.23578	-0.529969	0.334518	0.204819	0.791966	1.50715	1.00319	0.80053	-1.32776	-1.41532	-1.4528	Cluster B
B4DRT6;E5KTA5;E5KTA6;F5GYA2;P13051;P13051-2;Q68DM5;Q6FHS8	F5GYA2	UNG	Uracil-DNA glycosylase	3.26096	3.41158	3.11545	-1.82218	-1.95296	-2.24822	-1.51916	-1.17136	-0.931385	3.88331	3.83631	4.08497	-1.80417	-2.45096	-2.62867	-2.0585	-1.78354	-1.04863	0.664749	1.38501	0.53495	2.11276	1.19362	2.3853	-2.48931	-2.33514	-2.53985	Cluster D
E7ERQ0;F5GZ90;Q9NZJ0;Q9NZJ0-2	F5GZ90	DTL	Denticleless protein homolog	4.82385	4.80664	4.7312	-1.5135	-1.30958	-1.9178	-3.09421	-2.62187	-2.82375	2.67858	3.10673	3.09205	-0.111355	-0.874721	-1.02414	-2.01864	-2.11413	-2.40127	0.219926	-0.161237	-0.243977	1.85619	1.62729	1.28095	-1.45414	-1.35015	-1.53611	Cluster D
A0A024R136;B2RE34;F8VQF5;F8VQZ5;F8VRD2;F8VRL2;F8VS54;F8VUW9;F8VV37;F8VV39;F8VV47;F8VVE5;F8VVY0;F8VWX0;F8VWY4;F8VXH1;F8VYH6;F8VZ41;F8VZ66;F8W0L1;F8W1E5;F8W1T4;H0YIK5;Q9BZ74;Q9H0H5;Q9H9L9	F8VQF5	RACGAP1	Rac GTPase-activating protein 1	-3.12233	-3.04333	-3.57473	0.960816	1.09277	0.870685	2.1753	1.92692	2.05312	-3.68836	-3.3089	-3.56233	0.292883	0.881256	0.606424	2.81092	3.15753	2.49491	-2.31469	-1.80129	-1.42674	0.519753	0.903132	0.425267	0.825182	0.542135	0.796041	Cluster A
A0A087WVY3;B5BUD2;F8WC37;H7C596;H7C5A0;H7C5G4;H7C5P1;H7C5P4;H7C5Q7;H7C5S7;P35250;P35250-2;Q75MT5	F8WC37	RFC2	Replication factor C subunit 2	1.22621	1.41751	1.32543	0.6326	0.287476	0.82119	-1.65444	-1.54968	-1.40753	1.31116	1.3997	1.14604	0.70596	0.924217	0.673123	-1.89758	-1.74951	-2.07365	-0.063595	0.274276	0.0705349	0.408172	0.907808	0.356841	-0.650475	-0.748872	-0.480224	Cluster C
B3KXZ4;B4DSV5;B7Z8Z6;C9J013;C9JZ21;F5H1E9;F5H3V0;F8WDM3;H0Y8E6;P49736;Q9BWF4	F8WDM3	MCM2	DNA replication licensing factor MCM2	1.92737	2.24025	2.01299	-0.954585	-1.26642	-0.635609	-1.01676	-0.935257	-1.00596	1.34843	1.25867	1.354	-0.325262	-0.702988	-0.551095	-0.706426	-0.998191	-0.579675	0.132086	0.114049	0.0194548	0.553864	0.574492	0.35906	-0.660657	-0.607106	-0.458709	Cluster D
B4DP18;H0YKF8;H0YLA7;H0YM11;Q9Y448;Q9Y448-2;Q9Y448-3;V9GY01	H0YKF8	KNSTRN	Small kinetochore-associated protein	-4.30372	-4.55182	-4.30402	1.66237	1.92122	1.15059	2.73825	2.29862	2.6142	-4.18943	-3.62323	-4.04123	-0.722024	0.14666	-0.656335	5.03775	3.26286	4.14315	-0.222757	-0.203627	-0.119606	-1.42897	-2.06674	-1.95746	1.85812	1.76277	1.55493	Cluster A
A8K5I0;B4DFN9;B4DI39;B4DNX1;B4E1T6;B4E388;E7EP11;E7EP94;F5GZ62;F5H1D3;F8VZJ4;H0YG33;P08107;Q5SP16;Q9UQC1	P08107	HSPA1A;HEL-S-103	Heat shock 70 kDa protein 1A/1B	-2.75915	-3.69932	-3.62552	-4.01903	-3.15263	-2.69513	5.37729	5.47243	5.44774	-2.42869	-2.58574	-2.15922	-0.268962	-0.124844	-0.228406	2.8916	2.91403	1.6744	-0.754523	-0.724771	-0.446813	-0.440793	0.0976059	-0.444562	0.533269	0.603689	0.811096	Cluster B
K7EM75;K7EPJ1;Q16763	Q16763	UBE2S	Ubiquitin-conjugating enzyme E2 S	-3.62271	-4.42274	-4.57759	-0.307507	-1.01148	-0.294458	3.77833	3.97297	4.41254	-2.08803	-2.2925	-2.19692	-0.351798	0.771439	0.478573	2.09724	1.53937	1.84421	-1.43336	-1.2706	-0.951234	-1.5143	-0.967579	-0.889518	1.79047	1.74455	1.95542	Cluster A
A8K5Q1;D6W5V7;Q7L2J0	Q7L2J0	MEPCE	7SK snRNA methylphosphate capping enzyme	-2.15202	-1.61481	-1.72892	1.49487	0.500906	1.62594	0.609577	0.602924	0.836624	-1.50062	-1.40546	-1.36258	-0.00845217	0.0343661	0.789604	0.522241	2.10371	0.745296	0.176645	0.0868819	-0.11262	0.460717	0.783747	0.300844	-0.46404	-0.534847	-0.641517	Cluster H
A0A024R566;A0A024R572;A0A024R588;A0A024R5D9;B4DJU4;B4DSE4;B4DX42;C9J792;C9JJE2;F8WEV5;H7BZT1;H7C561;Q14820;Q15637;Q15637-2;Q15637-3;Q15637-4;Q15637-6	B4DX42	SF1	Splicing factor 1	-1.44053	-1.2404	-1.5243	0.711748	-0.530349	0.860662	1.05737	1.09559	0.794284	-1.02907	-0.901326	-0.845612	0.0823513	-0.119824	-0.29072	1.44816	1.35129	0.226104	0.69048	0.372205	1.01309	-0.478247	-0.357436	-0.0523885	-0.390091	-0.23134	-0.355923	Cluster I
A6NJ11;A8MW31;B4E3I3;B7Z9N3;C9IZG3;C9J6N9;C9JNP9;C9JS35;Q541A5;Q92890;Q92890-1	C9IZG3	UFD1L;ufd1	Ubiquitin fusion degradation protein 1 homolog	0.973203	1.19445	0.961339	-0.519257	-0.340807	-0.167722	-0.671284	-0.496624	-0.618817	0.230436	0.239538	0.220763	1.44864	0.529713	0.797447	-1.1785	-1.1456	-0.862867	-0.0400029	-0.0401874	0.22215	-0.283952	0.660617	-0.214959	-0.200373	-0.120005	-0.0642086	Cluster F
C9JE56;Q9H967	C9JE56	WDR76	WD repeat-containing protein 76	6.07249	5.78359	5.66852	-2.42268	-2.22776	-2.58947	-3.42021	-2.92189	-2.95882	2.92374	2.50129	3.07038	0.0190226	-0.402126	-0.825024	-3.06771	-2.29557	-1.59908	-0.75634	-0.737556	0.020429	0.792953	1.62533	0.333408	-0.93702	-0.454953	-0.187272	Cluster D
A0A087WVP4;A0A087X1R1;B3KUD6;B3KY41;B3KY54;B4DEL1;B4DI56;B4DUZ2;B4E0L3;B4E229;B5MBZ4;B5MC56;B5MCI0;C9JGQ0;C9JP19;C9JQZ8;C9K039;H7BZZ8;P53814;P53814-2;P53814-5;P53814-6;Q59F18	C9JGQ0	SMTN	Smoothelin	-3.37971	-3.2785	-3.70791	-1.69882	-2.35659	-2.39164	4.88911	4.44941	4.59004	-3.06934	-3.29671	-3.45342	0.711135	1.07181	0.138605	2.87512	2.15266	2.57195	0.83815	0.181845	1.52839	-1.12001	-0.63995	NaN	0.0867352	0.237598	-0.229587	Cluster B
B4DZK6;E3W978;E5RI30;E5RIH2;E7EX27;F8WCW5;O75330;O75330-2;O75330-3;O75330-4;Q05D84;Q05DM0;Q6PG44;Q6PIR6	E5RI30	HMMR	Hyaluronan mediated motility receptor	-4.32103	-4.74446	-3.79365	-1.64108	-0.171522	-0.991076	4.60343	4.22082	4.32891	-2.35976	-2.26302	-2.69494	-0.628121	-0.873742	-0.52388	2.87693	3.35627	2.62494	-4.12602	-3.88474	-3.88545	1.78193	2.1607	1.36227	1.09681	0.950178	1.6512	Cluster A
B4DR50;B4DS19;B4DWW0;B4E0T2;F5GXX3;F5GYB4;F5GZ41;F5H0L9;F5H205;F5H3X7;F5H432;F5H5C0;F5H637;H0YGT8;J3KPV0;P50542;P50542-2;P50542-3;P50542-4;Q13335	F5GXX3	PEX5	Peroxisomal targeting signal 1 receptor	-2.0425	-2.23275	-1.96362	-0.0297916	-0.0327793	0.513899	1.36714	1.95404	1.75592	-0.821269	-0.958727	-0.831701	-0.0597652	-2.4046	NaN	1.8073	2.61921	1.50386	0.300682	0.656659	0.736515	-0.239091	-0.662263	-0.624852	0.296838	-0.49604	0.131732	Cluster B
A8K964;B4DTD4;B4E392;G3V579;G3V5F0;Q9H307;Q9H307-2	G3V579	PNN	Pinin	2.36894	2.16305	1.74935	-0.0978263	-0.139565	-0.506045	-1.82007	-1.46746	-1.40795	1.84321	2.21497	2.13803	-1.43776	-1.89523	-1.9095	-0.138891	-0.124559	-0.745062	-0.111084	-0.529953	-0.9608	0.50739	0.50621	1.51652	-0.600042	-0.318953	-0.489833	Cluster D
B4DRU1;H3BM31;H3BRX7;Q14674;Q14674-2	H3BRX7	ESPL1	Separin	-4.71479	-4.725	-5.24716	2.24118	1.05959	2.12814	2.99156	2.7199	2.80624	-2.46472	-2.42207	-2.51762	0.603704	0.599873	1.04806	1.69243	2.06182	1.27534	-3.23095	-1.83926	-2.12086	-0.317784	-0.647138	0.302111	2.7134	1.77475	1.09696	Cluster A
A0A024R4V8;B4DZT6;Q9NYZ3	Q9NYZ3	GTSE1	G2 and S phase-expressed protein 1	-6.25616	-6.13161	-6.28692	0.415065	0.0685165	1.32414	4.89648	4.95339	4.83256	-4.08491	-4.24962	-4.564	1.47834	2.23108	2.21585	2.57554	2.17409	2.11867	NaN	-3.22083	-1.95858	1.76634	0.727661	0.946293	0.757702	1.25236	0.358778	Cluster A
A4FUA2;A8K8N3;E9PMD0;F5GZT2;J3KTQ0;J3QS12;K7ELC8;K7ELG0;Q96R06	F5GZT2	SPAG5	Sperm-associated antigen 5	-0.861839	-0.756872	-0.947045	-1.67234	-0.555006	-1.55743	1.7977	1.78941	1.55168	-2.12148	-2.66301	-2.59864	0.816005	0.717556	0.759939	1.5798	1.70289	1.65643	-0.695291	-0.943632	-1.34546	-1.05229	-0.53791	-0.574236	1.25972	1.38597	1.34392	Cluster J
A0A087WU64;A6NMQ1;P09884	A6NMQ1	POLA1	DNA polymerase alpha catalytic subunit;DNA polymerase	2.26387	2.42222	2.50494	-0.154534	-0.0552827	-0.824384	-1.87875	-1.63213	-1.76974	0.249423	0.154684	0.351363	1.48791	1.68713	1.66391	-1.69951	-1.61599	-1.78759	-0.312103	-0.0542116	-1.24557	0.142917	0.124846	0.259984	0.277311	0.120592	0.16568	Cluster C
B3KQ29;B4DE62;B4E2W3;B4E345;E9PD64;E9PEV7;F5H7D6;F8W6T6;F8W8S3;F8W964;F8W9R0;F8WCH2;G8JLG4;H0YKH0;H0YKN8;H0YKT5;H0YL70;H0YLI3;H0YLW9;H0YNI7;H0YNT2;H7BY44;H7C3N4;Q04724;Q04725;Q04726;Q04726-2;Q04726-3;Q04726-4;Q04727;Q04727-2;Q04727-3;Q6PI57;Q6PRX2	H0YKN8	LITAF;TLE3	Transducin-like enhancer protein 3	-2.70057	-2.56826	-2.50461	-0.89828	-1.8412	-0.307022	3.12869	3.0431	2.96344	-1.47066	-1.52372	-2.11758	-1.87858	-2.23365	-2.13277	3.76384	3.42261	3.43027	-0.17276	0.127005	0.325027	0.321294	0.734657	0.0538019	-0.413401	-0.326518	-0.61492	Cluster B
A1L407;A3R0T7;A3R0T8;B2R984;P10412;P16402;P22492;Q02539;Q4VB24	P10412	HIST1H1E;HIST1H1D	Histone H1.4;Histone H1.3	3.66044	4.04617	3.70368	0.775477	0.725443	0.886135	-3.8308	-3.73453	-3.91425	0.00887737	0.511296	-0.140625	4.32987	4.25483	4.04069	-3.89287	-4.00235	-4.00781	2.35868	2.21335	2.41039	-1.01169	-0.695845	-0.668021	-1.28118	-0.540965	-1.311	Cluster C
P16402;P16403;P22492;Q02539	P16403	HIST1H1E;HIST1H1D;HIST1H1C	Histone H1.4;Histone H1.3;Histone H1.2	5.72736	6.12947	6.04193	0.42387	1.20879	1.31656	-5.83041	-5.63487	-6.01518	0.00887737	0.511296	-0.140625	4.32987	4.25483	4.04069	-3.89287	-4.00235	-4.00781	2.35868	2.21335	2.41039	-1.01169	-0.695845	-0.668021	-1.28118	-0.540965	-1.311	Cluster C
A0A024R9G7;E5RHW7;E5RIP2;H7C475;Q6PL18;Q6PL18-2	Q6PL18	ATAD2	ATPase family AAA domain-containing protein 2	2.39442	1.86008	1.96233	-0.539016	-0.467626	-0.470309	-1.18836	-1.48122	-1.40389	1.3188	1.04313	1.13835	1.32572	1.29966	1.24715	-2.27553	-2.23971	-2.31738	-1.3522	-1.92013	-1.24951	0.606333	1.74531	1.47167	0.279736	-0.989473	0.290794	Cluster C
A2VCL1;H0YFE2;Q6UVK1	Q6UVK1	CSPG4	Chondroitin sulfate proteoglycan 4	-0.634114	-0.499802	-0.715606	-2.76856	-3.20337	-2.56447	2.78974	2.90269	2.57813	-0.569793	-0.820096	-0.653439	-1.12846	-1.0893	-1.25316	1.73679	1.70162	1.72841	-0.388833	0.0656694	-0.62859	0.15986	0.29396	0.272188	0.180716	-0.282379	-0.0261298	Cluster B
B2RA56;K7ELZ9;K7EMW4;K7ENM2;K7EQ66;Q969V3;Q969V3-2	Q969V3	NCLN	Nicalin	-1.50853	-1.34025	-1.31223	0.124345	-1.39235	-0.0907265	1.47393	1.78937	1.49242	0.743659	0.949921	1.09805	-2.0328	-1.62204	-1.72343	0.786534	0.828172	0.728061	0.408441	0.296088	-0.844803	1.10252	0.859131	2.33437	-1.17341	-1.15774	-1.73591	Cluster I
A0A024R889;A6NG51;A6NN88;B4DGT1;B4DTV8;F8W7K3;Q13813;Q13813-2;Q13813-3;Q14917;Q9UG16	B4DGT1	SPTAN1	Spectrin alpha chain, non-erythrocytic 1	-0.851344	-0.62433	-0.870647	-0.431347	-0.91938	-0.15154	1.03309	0.995569	1.26283	-0.730807	-0.896831	-1.59548	-1.49722	-1.82872	-1.93892	1.45586	3.39625	3.03434	1.34865	1.35761	1.07239	-0.151702	0.160744	-0.260466	-0.943876	-0.886105	-0.837044	Cluster I
B2R636;C9JC88;C9JWX4;O94782	C9JC88	USP1	Ubiquitin carboxyl-terminal hydrolase 1;Ubiquitin carboxyl-terminal hydrolase	0.679634	0.728547	0.849815	1.02778	0.612777	1.1737	-1.28646	-1.36462	-1.32817	0.834197	0.414704	0.443464	0.907022	0.863567	1.0935	-1.14569	-1.91175	-1.15258	0.974453	0.623331	0.153619	2.09318	0.336029	1.11074	-1.56467	-1.44453	-1.70949	Cluster F
E7ESG2;F5H7R3;Q05D30;Q1RMC5;Q9HAW4;Q9HAW4-2;Q9HAW4-3	E7ESG2	CLSPN	Claspin	3.89788	3.21383	3.04226	-1.01316	0.0467428	-0.628067	-2.34437	-2.37003	-2.67073	0.625237	1.34941	1.1113	1.70144	2.08286	1.73115	-2.41519	-2.71351	-2.79605	-1.91334	-0.976801	-0.882718	1.8057	2.35034	1.06252	-0.65301	-0.842189	-0.611887	Cluster C
A6NE42;F8VUY0;F8VVS9;F8VW34;F8VWK5;F8VX54;F8VXG3;F8VYL4;F8VZH2;F8W1J9;H0YKN5;H0YNI0;J3KS32;Q15583;Q15583-2;Q15583-3;Q9GZN2;U3KQB5;U3KQS0	F8VUY0	TGIF1	Homeobox protein TGIF1	-1.16419	-1.27267	-1.09743	1.97806	1.30924	2.72091	-0.472336	-0.624819	-0.362991	-0.846101	-1.2402	-1.28709	2.10124	2.24247	2.1955	-0.483801	-0.580381	-1.64822	-1.39459	-1.49122	-0.184477	-0.407029	-1.64086	-0.145392	1.31799	1.53143	0.961791	Cluster H
A8K4B4;E7ERR5;E9PB35;H0YKA7;H0YMD2;Q9BXS6;Q9BXS6-2	H0YKA7	NUSAP1	Nucleolar and spindle-associated protein 1	-1.76496	-1.84332	-1.87199	-0.162467	0.565964	0.446965	1.58416	1.23849	1.27254	-4.46457	-4.21122	-3.36565	2.05012	2.01518	1.77374	2.37955	2.17022	1.60922	-1.2633	-0.998836	-0.964808	-1.99718	-2.8364	-1.56419	2.66957	2.83743	2.35441	Cluster A
A0A024R4H0;B2R5M9;B4DGN8;B4DHT1;B4DR87;E7EWK8;Q02809;Q5JXB7;Q5JXB8;Q5JXB9	Q02809	PLOD1	Procollagen-lysine,2-oxoglutarate 5-dioxygenase 1	-1.21242	-1.03947	-1.03662	-0.937387	-1.6156	-0.7494	1.68466	1.91305	1.88202	1.30709	1.00044	1.05185	-0.538523	-0.576169	-0.516437	-0.457159	-0.882557	-0.326192	0.594711	0.61781	0.384128	0.205458	0.223781	0.0114023	-0.519459	-0.574263	-0.627476	Cluster I
A8K3X3;B4DWT2;Q4G1A1;Q5JW53;Q5JW54;Q5JW57;Q5JW58;Q9H410;Q9H410-2;Q9H410-3	Q5JW53	DSN1	Kinetochore-associated protein DSN1 homolog	1.81136	1.59313	1.67077	1.48564	1.14793	1.63128	-2.64678	-2.17801	-2.68519	0.887857	0.802438	-0.0302719	3.24536	2.60195	2.68562	NaN	NaN	-3.00335	0.925938	0.91731	1.0097	1.3813	1.87439	0.556303	-2.00563	-1.98155	-1.64856	Cluster C
Q8IVT2	Q8IVT2	MISP	Mitotic interactor and substrate of PLK1	-2.03764	-1.66345	-1.79595	-0.06546	-0.249075	0.693345	1.45447	1.68856	1.3734	-0.643225	-0.464453	-0.712259	0.568743	0.62288	0.529149	0.368034	-0.0076082	-0.154896	2.04997	1.45544	1.6008	0.436195	0.85153	0.225611	-1.84236	-1.64895	-1.73978	Cluster I
A2A2D0;B5BU83;B7Z1W4;B7Z4K3;E5RIR6;E7EVN3;P16949;P16949-2;Q59G27;Q96CE4;Q9H169	A2A2D0	STMN1	Stathmin	0.514039	0.54872	0.56831	-0.0776064	0.679707	0.25546	-0.565666	-0.701599	-0.725475	-0.690867	0.0268323	-0.549057	1.58448	1.25952	1.30737	-0.547496	-1.16368	-0.904886	1.37024	1.4771	1.25989	-2.05732	-1.87891	-2.28689	1.21103	1.01362	0.351745	Cluster G
A0A087WSW7;B1ALG6;F6XU50;Q0VGL2;Q6I7N8;Q76H82;Q9NRZ9;Q9NRZ9-2;Q9NRZ9-3;Q9NRZ9-4;Q9NRZ9-5;Q9NRZ9-6;Q9NRZ9-7;Q9NRZ9-8;Q9NRZ9-9;Q9NW36	B1ALG6	HELLS	Lymphoid-specific helicase	2.5618	2.15492	1.8206	-0.157657	-0.267667	-0.444352	-1.27486	-1.96054	-1.56691	-0.743831	0.131025	-0.137663	2.56929	2.67105	2.75888	-2.43713	-2.11239	-2.0349	-0.693035	-0.24301	-1.08894	0.430964	0.244664	0.388063	0.273389	0.0555558	0.0216466	Cluster C
B2R4D5;B4DM63;C9JZD1;F8VR50;O15145;Q2LE71	B4DM63	ARPC3	Actin-related protein 2/3 complex subunit 3	1.34462	0.965962	1.1508	-0.972482	-0.0611546	-0.722476	-0.369095	-0.622466	-0.558367	0.183717	0.0775857	1.10102	-0.462323	-0.446283	-0.420499	-0.348345	-0.078383	0.386389	0.627128	0.545152	0.260908	-1.24695	-1.08899	-0.652276	0.310529	0.973552	0.185172	Cluster G
A0A024R728;A0A024R759;A0A087WZQ8;B2R8C2;B4DLF5;B4DPY6;B4E058;B5A929;B5A930;B5A931;B5A933;B5A934;B5A935;B5A936;B5A937;B5A938;B5A939;B5A941;B5A942;B5A943;C9JKM5;C9JVH4;E6Y365;H2E272;H2E273;H7C074;H7C130;H7C174;H7C3Z8;P08581;P08581-2;P08581-3;P42685;Q14825;Q59EB3;Q9H3Y6	B4DPY6	MET	Hepatocyte growth factor receptor	-0.513966	-0.635851	-0.628447	1.31254	0.764107	0.945698	-0.233539	-0.226518	-0.23906	-1.71074	-1.28633	-1.54608	1.5184	1.42606	1.64245	0.208756	0.0633455	-0.113946	1.4512	2.89062	2.08992	-0.993688	-0.517309	0.111544	-0.329657	NaN	-2.08468	Cluster H
A0A024R719;B4DVT0;G3V4Z6;H0YJ95;Q01650;Q2MCL6;Q92536;Q96QB2;Q9UM01	B4DVT0	SLC7A5	Large neutral amino acids transporter small subunit 1	-1.27375	-1.04505	-1.06187	0.288116	-0.686537	0.456495	0.875413	0.970424	1.14294	-1.26215	-0.920987	-1.18192	0.560155	0.690097	0.577116	0.964614	0.457104	0.164655	1.11311	0.0341032	-0.325698	-0.137939	0.184446	2.80827	-0.668711	-1.15353	-1.77813	Cluster I
A4D0U5;B2RDR4;B7Z5L5;B7Z6L5;E0X098;F8W7T0;F8WDI4;H0Y2M4;H7BYK1;Q53GU1;Q9UGI8;Q9UGI8-2;Q9Y423	B7Z6L5	TES	Testin	0.202331	0.261559	0.258199	2.04033	1.46565	2.09403	-1.51834	-1.59793	-1.69109	-1.01547	0.25799	-0.150727	2.00799	2.15772	1.97196	-1.55643	-1.44947	-1.69963	0.898666	1.13689	0.630382	-1.09083	-1.33038	-0.981349	0.0589733	0.927825	-0.0184978	Cluster C
A8K3S3;B7Z6Q6;B7Z7M6;H0Y5Z9;Q5JR89;Q5JR91;Q8N5N1;Q99661;Q99661-2	B7Z6Q6	KIF2C	Kinesin-like protein KIF2C	-4.83829	-4.6723	-4.83706	1.15994	1.47005	1.13335	3.23881	2.98578	3.20178	-4.03479	-4.89508	-4.90704	1.51077	1.38673	1.67095	3.15044	3.2022	2.64247	-1.42365	-0.968203	-1.14684	0.384296	0.333155	0.278343	0.47473	0.652486	0.361922	Cluster A
A0A087X239;C9JM20;H7C2D3;Q6PCB5;Q6PCB5-2	C9JM20	RSBN1L	Round spermatid basic protein 1-like protein	1.11215	0.863305	0.889799	-3.17537	-1.99222	-2.42454	1.1811	1.23214	1.03758	-1.24352	-0.608835	0.0997902	1.84563	2.14231	2.02319	-0.641424	-1.39432	-1.71874	1.25023	0.256282	0.732537	0.992654	0.43518	-0.685377	-0.0890683	-1.32838	-0.933801	Cluster B
B3KTW3;D6RGD2;J3KNE1;Q9NXV6	D6RGD2	CDKN2AIP	CDKN2A-interacting protein	0.975115	1.04417	0.790295	0.646075	2.1492	1.36139	-1.82658	-1.76267	-1.97618	-0.688032	-0.418677	-0.791645	4.45099	4.03954	3.83904	-2.35968	-3.80591	-3.29968	1.4011	1.45796	0.522204	-1.02022	-0.701326	-0.436843	-0.568627	-0.054865	-0.0596751	Cluster C
A0A024R7U6;A4FS09;B3KMX0;B4DLA6;E5RFJ8;E5RFR3;E5RG31;E5RG53;E5RHP5;E5RK04;E7EM48;E7ER43;P33991;Q6ZMK4;Q9UJA3	E5RFJ8	MCM4	DNA replication licensing factor MCM4	1.14123	1.21714	0.888529	0.27147	-0.0296807	0.292778	-1.05893	-0.958768	-1.05277	1.16308	0.799353	1.20834	0.506285	0.485231	0.573082	-1.64079	-1.33975	-1.42333	0.630439	0.467344	0.666914	0.290583	0.530229	-0.147666	-0.913541	-0.529747	-0.60024	Cluster F
E5RH50;E5RHK4;H0YAN4;H0YAX9;H0YBJ5;H0YBM7;H0YBR8;H0YBW1;H0YC33;H0YC73;Q659C4;Q659C4-2;Q659C4-5;Q659C4-6;Q659C4-7;Q659C4-9;Q6PKG0;Q6PKG0-3	E5RH50	LARP1	La-related protein 1	-1.00328	-1.3064	-1.34174	-0.874676	-2.00281	-0.719316	1.88829	2.03475	2.12436	-0.218638	-0.150589	-0.0604968	1.24254	1.56586	1.51268	-1.05635	-1.17162	-1.27093	0.264972	0.377937	0.465203	-0.494837	-0.395925	-0.467165	-0.0203612	0.0696981	0.169455	Cluster B
B4DNT6;B4DQW5;B4DW82;E7ESS4;K7EKL8;O00177;P05362;Q15463;Q5NKV8;Q99930	E7ESS4	ICAM1	Intercellular adhesion molecule 1	-1.51403	-1.85941	-2.18373	-0.128874	-0.361364	-0.406403	1.69562	1.92776	1.91575	-0.552581	-1.23747	-1.20496	1.50441	1.93564	1.71258	-0.432284	-0.484754	-0.907091	0.0664371	-0.512823	-0.0128975	0.343942	0.350756	0.409143	-0.289725	-0.178013	-0.417617	Cluster H
A8K781;E9PKD5;E9PLG2;E9PM69;E9PMD8;E9PN50;E9PS45;P17980;R4GNH3	E9PKD5	PSMC3	26S protease regulatory subunit 6A	0.689171	0.535428	0.512927	1.12384	1.54669	0.873313	-1.56601	-1.36023	-1.2203	-0.466286	-0.192691	-0.0885642	1.20136	1.23811	0.976946	-0.488474	-0.918298	-0.958476	0.0681775	0.0617699	0.00225139	-0.183013	-0.115374	-0.880473	0.156153	0.460636	0.256618	Cluster C
A0A024R0W3;A8K6H9;F8VQW8;F8VUY8;Q96QD8;Q96QD8-2	F8VUY8	SLC38A2	Sodium-coupled neutral amino acid transporter 2	1.48462	1.193	1.10792	0.867994	1.03679	0.625468	-1.61577	-1.71035	-1.77379	-0.453764	-0.436293	-0.695334	2.38092	2.52689	2.53515	-1.61603	-1.91945	-1.74646	-0.845487	-1.30458	-1.38942	0.854762	0.468304	1.18059	0.667623	-0.161757	-0.419068	Cluster C
B3KP28;B4DGK3;G5E9A6;H7C189;P51784;Q5JXD3;Q6P453	G5E9A6	USP4;USP11	Ubiquitin carboxyl-terminal hydrolase 4;Ubiquitin carboxyl-terminal hydrolase;Ubiquitin carboxyl-terminal hydrolase 11;Ubiquitin carboxyl-terminal hydrolase	-1.56157	-1.18906	-1.24781	0.00869405	-0.288931	0.49375	1.19546	1.15613	1.01263	-0.672458	-1.12621	-0.860662	0.906474	0.931266	0.942299	-0.0355582	-0.107181	0.149751	0.0256812	0.398239	0.0113528	0.439189	0.549945	-0.254429	-0.514818	-0.300393	-0.272331	Cluster H
B4DDR4;H3BNA1;H3BNS8;H3BQC6;H3BQP1;H3BVF1;J3KT19;Q14694;Q14694-2;Q14694-3;Q6P2I0	H3BNA1	USP10	Ubiquitin carboxyl-terminal hydrolase 10	-1.29359	-1.41949	-1.41069	0.929546	0.0789463	0.75892	0.550077	0.800609	0.942268	-0.745591	-1.12614	-0.90729	2.05872	2.4061	1.9015	-1.38362	-0.884307	-0.898396	-0.0693671	-0.767625	-0.365617	-0.186126	-0.195604	-0.332863	0.487872	0.25641	0.589173	Cluster H
B4DE42;B4DWP5;B4DZZ1;E7EN09;I3L1L3;I3L2H8;I3L311;Q9BQG0;Q9BQG0-2	I3L1L3	MYBBP1A	Myb-binding protein 1A	-1.35868	-1.48218	-1.74897	-0.772461	-1.29379	-0.659939	1.95526	2.30314	1.88066	1.5004	1.19642	1.50653	-0.673612	-0.694701	-0.731142	-0.756177	-0.754346	-0.519159	-1.15427	-1.1115	-1.0838	-0.120084	-0.428496	0.421927	0.891547	0.484669	0.880187	Cluster J
F5GXL7;G0ZCM3;G0ZCM4;I3L4X2;P33527;P33527-2;P33527-3;P33527-4;P33527-5;P33527-6;P33527-7;P33527-8;P33527-9;Q68CP7;Q9BV39;Q9UQ98	I3L4X2	DKFZp781G125;ABCC1;MRP	Multidrug resistance-associated protein 1	-1.82637	-2.53286	-2.3103	-0.750127	-2.45208	-1.18807	2.92162	3.07977	3.24642	-1.09989	-1.17318	-0.934302	-1.59073	-1.63997	-1.39401	2.63555	2.48049	2.23064	0.860946	1.15654	0.951123	-0.212906	-3.06794	-0.471327	0.0411574	-0.214066	0.915744	Cluster B
A0A024RCJ2;P06899;P23527;P33778;Q16778;Q6DN03;Q6DRA6;Q8N257	P06899	HIST1H2BB;HIST2H2BE;HIST1H2BO;HIST1H2BJ	Histone H2B type 1-B;Histone H2B type 2-E;Histone H2B type 1-O;Histone H2B type 1-J;Histone H2B	3.25991	3.60233	3.36572	1.78168	1.52016	1.94683	-4.29263	-4.11909	-4.25074	0.698137	0.558564	0.256854	4.51274	4.81381	4.55232	-5.4038	-4.61382	-4.14694	0.696832	0.583037	0.35798	-0.283876	-0.945266	0.345762	-0.277487	-0.269337	-0.169846	Cluster C
B4DFL3;P28070	P28070	PSMB4	Proteasome subunit beta type-4	0.567922	0.641687	0.618667	0.0254033	0.0891519	-0.339597	-0.528709	-0.344014	-0.439303	0.684986	0.924411	0.59055	0.407181	0.382079	0.336736	-1.14198	-1.09194	-0.857267	0.54752	0.951519	0.720432	-0.479963	-0.366949	-0.305562	-0.367685	0.0275483	-0.424762	Cluster G
Q14684;Q14684-2;Q6PJM8	Q14684	RRP1B	Ribosomal RNA processing protein 1 homolog B	-2.3132	-2.43895	-2.57819	1.52548	0.623127	1.81488	1.02251	1.22552	1.10592	-0.236129	0.169303	-0.0223735	1.75987	1.85586	1.55417	-1.68127	-1.50563	-1.43174	0.610228	0.216741	0.284199	0.467668	1.05309	0.854822	-1.11255	-1.36452	-0.700438	Cluster H
A0A087WWP8;H0YDA9;Q5VWQ0;Q5VWQ0-4	Q5VWQ0	RSBN1	Round spermatid basic protein 1	-1.99431	-2.1614	-2.30998	0.381714	0.351505	0.245383	1.58504	1.53227	1.74455	-0.775315	-1.57278	-0.678445	1.08958	1.24033	1.17118	-0.531183	0.511857	-0.26222	-0.659586	0.840271	0.74655	0.933586	0.300509	NaN	NaN	-0.885294	-0.82221	Cluster H
F4ZCG4;F4ZCG5;J3KPS2;Q6ZRV2	Q6ZRV2	FAM83H	Protein FAM83H	-2.11383	-2.17116	-2.21755	0.231544	-0.14897	0.709908	1.53617	1.86012	1.66687	-1.85807	-1.36605	-1.59904	0.603574	0.761031	0.661364	0.855396	0.894658	1.01266	-0.340489	-0.649042	-1.2182	0.22405	1.11504	0.316621	-0.305598	NaN	0.260455	Cluster H
Q8TD16;Q8TD16-2	Q8TD16	BICD2	Protein bicaudal D homolog 2	-1.19503	-1.05768	-1.13042	-0.571824	-1.2408	-0.288069	1.22335	1.67312	1.74417	-0.696377	-0.132024	0.0956633	-0.2766	-0.309111	-0.346907	0.487152	1.09591	0.0503345	1.29323	1.19904	0.817322	-0.920808	-1.04493	-0.765711	0.0741615	0.0627697	-0.244402	Cluster B
A0A024R7L5;A0A024R7L8;A0A059X4U2;A0A059XAJ5;A0A059XAL2;A0A059XAL6;A0A059XAM1;A0A059XBJ1;A0A059XBJ6;A0A059XG67;A0A059XG73;B3KY55;Q6ZUC8;Q92900;Q92900-2	Q92900	UPF1	Regulator of nonsense transcripts 1	-1.79443	-1.33294	-1.45182	-1.493	-2.52773	-0.817057	2.48224	2.74004	2.57178	-0.303371	-0.819527	-0.282957	-1.43039	-1.13181	-1.16933	1.45623	1.73814	1.61267	0.22186	0.260035	0.353013	-0.365849	-0.248656	-0.127609	-0.055627	-0.177749	0.0690632	Cluster B
A0A024R6N2;H0YLR5;H0YLY0;Q86TR8;Q86XZ8;Q9Y5S2	A0A024R6N2	CDC42BPB	Serine/threonine-protein kinase MRCK beta	-0.557122	-0.681519	-0.783228	-1.89373	-2.54643	-1.80534	2.21023	2.18403	2.27447	0.248972	0.12816	0.482465	-1.32353	-1.58181	-1.61604	1.33986	1.04935	0.994197	0.0659449	-0.120498	-0.591785	0.0413861	-0.608245	-0.3127	0.67661	0.403041	0.0386629	Cluster B
B4E0T6;E9PS27;Q6SJ93;Q6SJ93-2	E9PS27	FAM111B	Protein FAM111B	8.18693	8.42216	7.78896	-2.03564	-1.20291	-1.73804	-5.9136	-5.41226	-5.60208	3.27423	4.37746	4.64211	0.140369	0.362118	-1.10189	-3.56737	-3.80533	-3.68423	0.119429	-0.524568	-1.41422	1.67746	1.66151	1.83893	-1.17169	-1.05989	-1.28495	Cluster C
A4D2A2;B2RBA6;B3KUD7;B4DDF5;C6EMX8;C9J8M6;F5H4S2;F5H776;P33993;P33993-2;Q9H4N9	C9J8M6	MCM7	DNA replication licensing factor MCM7	1.06652	1.20788	1.19321	-0.32761	-0.466382	-0.618688	-0.671813	-0.479384	-0.634304	0.474946	0.455965	0.37873	0.178518	0.32019	0.3381	-0.599766	-0.688352	-0.676963	0.42738	0.356442	0.244452	0.6244	1.0047	0.546196	-0.985242	-0.855545	-1.02908	Cluster F
B2R7P8;B4DP06;C9JLK0;E9PBU3;F5GWY2;F8WEF0;H7BZU3;H7C084;H7C1S2;P31939;V9HWH7	C9JLK0	ATIC;HEL-S-70p	Bifunctional purine biosynthesis protein PURH;Phosphoribosylaminoimidazolecarboxamide formyltransferase;IMP cyclohydrolase	0.807057	0.827173	0.669582	-0.226971	-0.263812	-0.551525	-0.387434	-0.42608	-0.260723	0.310408	0.237678	0.678242	-1.00414	-1.46718	-1.22535	0.715083	0.807991	0.746337	-0.599586	-0.647826	-0.412972	-0.779416	-0.75996	-1.113	1.07732	1.20356	1.17458	Cluster G
B3KNH2;F2Z356;Q05CN7;Q9UKN8	F2Z356	GTF3C4	General transcription factor 3C polypeptide 4	-1.95692	-1.91952	-2.14993	0.646637	0.273161	0.878915	1.25403	1.30711	1.31945	-0.187337	-0.479815	-0.713623	-0.353301	-0.442124	-0.498525	0.861789	0.836287	0.834654	-0.0976003	0.0774737	-0.419398	0.970101	0.799733	0.825163	-0.712044	-0.717891	-0.78205	Cluster I
A8K732;A8MTM6;B4DMI9;G3V4E5;G3V543;Q15398;Q15398-1	G3V4E5	DLGAP5	Disks large-associated protein 5	-0.948663	-0.97001	-1.28204	-2.78742	-2.42325	-3.29212	3.36628	3.00405	2.97326	-2.9968	-3.84116	-3.40824	-0.040873	0.369951	-0.0542344	3.20406	3.27788	3.0454	-1.15839	-0.914145	-0.844137	-1.38103	-1.46911	-1.68962	2.07867	1.90817	2.09406	Cluster B
H0Y477;H0YKC5;H0YKI0;H0YMM5;H0YMP1;H0YNJ9;H0YNW5;P33316;P33316-2	H0YKC5	DUT;DUT	Deoxyuridine 5-triphosphate nucleotidohydrolase, mitochondrial	1.36296	1.23101	1.18872	0.614906	0.0611062	0.467945	-1.58576	-1.0891	-1.31997	0.904146	0.409748	1.88265	1.40995	1.17723	0.557456	-1.93613	-1.89694	-2.02762	-0.340635	-0.280507	0.0825944	-0.626889	-0.840079	-1.05486	0.963647	0.822901	0.716495	Cluster C
H0YMP3;H1UBN3;O95067;Q53HG9;Q5U0M0;Q7Z4Z4	H0YMP3	CCNB2;CCNB2V	G2/mitotic-specific cyclin-B2	-1.4787	-1.80046	-1.50013	-1.88105	-1.34729	-2.0354	2.78406	2.82564	2.57466	-1.77513	-2.20213	-2.01447	0.136508	-0.470794	-0.969103	2.32393	2.46949	2.12968	-4.85194	-5.97147	-4.11268	1.37255	2.27251	1.92286	1.98691	1.79638	1.78401	Cluster A
C9J6D7;I3L318;I3L3E5;I3L4B5;K7EIG1;O75153;Q9Y5I4;Q9Y5I4-2	I3L318	CLUH;CLUH	Clustered mitochondria protein homolog	-1.84979	-1.75217	-2.02745	-0.216124	-0.684339	1.08242	1.32529	1.76071	1.73627	-0.516777	-0.913735	-0.539106	-1.70398	-1.67616	-1.27008	2.06938	2.00437	2.10489	-0.408312	-0.559276	-1.24931	0.0820156	-0.356585	0.459399	0.40802	0.474357	0.340388	Cluster J
B3KNC3;B4DM71;Q8NAK7;Q9H9J5;Q9Y3T9	Q9Y3T9	NOC2L	Nucleolar complex protein 2 homolog	-0.734343	-0.643963	-0.732065	0.0139793	-1.34777	-0.277045	1.00274	0.991323	1.20678	1.30199	1.02789	1.22933	-0.678751	-0.428957	-0.737594	-0.588934	-0.524986	-0.526381	-1.44167	-2.09127	-2.14422	0.213051	0.0406037	0.830592	0.812776	0.914344	1.15231	Cluster J
O75153	O75153	CLUH	Clustered mitochondria protein homolog	-1.84979	-1.75217	-2.02745	-0.216124	-0.684339	1.08242	1.32529	1.76071	1.73627	-0.516777	-0.913735	-0.539106	-1.70398	-1.67616	-1.27008	2.06938	2.00437	2.10489	-0.408312	-0.559276	-1.24931	0.0820156	-0.356585	0.459399	0.40802	0.474357	0.340388	Cluster J
B4DTL6;C9JZL3;H7C2T7;O15294;O15294-2;O15294-3;O15294-4;Q548W1;Q9H5T3	C9JZL3	OGT	UDP-N-acetylglucosamine--peptide N-acetylglucosaminyltransferase 110 kDa subunit	1.05796	1.06788	0.784581	0.22029	0.338021	-0.354348	-0.891336	-0.69798	-0.982344	-1.01975	-0.787118	-0.958477	-0.718659	-0.357341	-0.692841	1.40044	1.50471	1.39427	1.99714	2.04884	1.72601	-1.37387	-1.40892	-1.10762	-0.229173	-0.369305	-0.279235	Cluster G
B2R749;F5GX58;F8WDL1;J3KMY0;Q99618	F5GX58	CDCA3	Cell division cycle-associated protein 3	-4.83305	-4.53541	-4.72287	2.08102	2.68899	2.14475	2.32946	2.06516	2.37329	-6.12968	-4.58136	-6.34403	-0.406362	1.13328	-0.378351	5.47399	5.20108	5.25878	-0.775994	-1.42032	-1.46686	0.41202	0.722436	0.266783	0.394686	0.624148	0.265979	Cluster A
B4DHJ9;Q15386;Q15386-2;Q15386-3	Q15386	UBE3C	Ubiquitin-protein ligase E3C	-0.877766	-0.884212	-0.791875	-0.183298	-0.167909	-0.145976	0.789758	0.958768	0.902509	1.02062	0.511885	0.493017	-0.150923	-0.0369193	0.2149	-0.612334	-0.605208	-0.687969	-1.27113	-1.45186	-1.53986	-0.311176	-1.06949	0.747036	1.27692	1.28362	0.766979	Cluster J
A0A024RDV9;A8K6Q9;B3KMI3;B3KML8;B4DXT5;Q8N0X7	Q8N0X7	SPG20	Spartin	0.787151	0.697701	0.743956	-0.170177	0.232633	-0.076317	-0.537586	-0.79762	-0.478509	-0.00298107	0.0948178	0.336193	0.265466	0.424602	0.335963	-0.417278	-0.424152	-0.453991	0.39273	0.781978	0.0530639	-1.13701	0.0764962	-0.825913	0.261631	0.161658	0.327693	Cluster G
Q96IX5	Q96IX5	USMG5	Up-regulated during skeletal muscle growth protein 5	0.822512	0.582503	0.785289	-0.673704	0.108368	-0.629806	-0.236855	-0.389731	-0.270971	-0.497283	-0.130251	0.135568	-0.743024	-0.524975	-0.705574	0.757189	0.739483	0.833265	-0.622926	-1.6727	-0.98925	0.784818	0.523973	1.24869	0.188547	-0.160558	-0.240062	Cluster D
B3KPN5;B4DF80;F5H6M7;G8JLK7;Q9H6R4;Q9H6R4-2;Q9H6R4-3;Q9H6R4-4	Q9H6R4	NOL6	Nucleolar protein 6	-1.3703	-1.35117	-1.52011	0.0594715	-0.965363	-0.0263426	1.4446	1.66864	1.36636	0.172979	0.729522	0.361685	-1.55156	-1.96206	-1.08904	1.00593	1.01938	1.03574	-0.355719	-0.516364	-0.907731	0.883833	0.781029	0.906085	-0.445367	-0.550044	-0.239694	Cluster I
A0A024R7G3;A0A024R7I5;A8K8L2;B4DHS5;B4E3A3;K7EJX9;K7EMZ2;K7EQQ8;Q9NXH9;Q9NXH9-2	Q9NXH9	TRMT1	tRNA (guanine(26)-N(2))-dimethyltransferase	-1.4584	-1.41087	-1.40901	0.4359	0.0626797	0.534224	0.976868	1.2386	0.746059	0.245012	0.0531316	-0.467697	-0.536201	-0.931363	-0.932166	0.818426	0.832391	0.741038	-0.376328	-0.649089	-1.28356	0.432468	0.95721	0.450674	-0.130068	0.213619	-0.157622	Cluster I
C9JT33;D3DTW3;Q9NZI8;REV__F5GXG3;REV__Q15833	Q9NZI8	IGF2BP1	Insulin-like growth factor 2 mRNA-binding protein 1	-0.998937	-1.21178	-0.996168	-1.47104	-1.97821	-1.16207	2.11303	1.99989	2.30518	-1.21246	-1.45747	-1.54461	2.57049	1.75836	1.81259	-0.544	-0.562779	-0.504386	-0.273709	-0.258296	0.361367	-0.674728	-0.493989	-0.796547	0.283718	0.602833	0.797434	Cluster B
A0A024RAQ3;B0YJ76;B3KV46;B4DDD2;B4DM58;C9JJ68;P00374;Q86XF0	B4DM58	DHFR;DYR	Dihydrofolate reductase	1.69518	1.55365	1.62786	0.574287	0.604927	0.701238	-1.83014	-1.8164	-1.87118	0.773886	0.492931	-0.585055	0.819271	2.19191	0.522799	-0.662374	-1.4343	-1.72044	-0.286015	-0.0363172	0.271554	-0.969988	-0.944375	-0.92855	0.832769	0.798285	0.768488	Cluster C
B4DDC9;B4DY96;B4E2W0;B5MD38;C9JE81;C9JEY0;C9K0M0;D6W539;F5GZQ3;P55084;Q92799	B5MD38	HADHB	Trifunctional enzyme subunit beta, mitochondrial;3-ketoacyl-CoA thiolase	0.973791	0.703219	0.749276	-0.347966	-0.137749	-0.324406	-0.427193	-0.507896	-0.427601	0.636366	0.162352	0.278052	0.398859	-0.000968299	0.26229	-0.949837	-0.526184	-0.143992	-0.635133	-0.590214	0.218243	0.823966	0.897137	0.794181	-0.635703	-0.682876	-0.498412	Cluster D
C9J1E1;P53004	C9J1E1	BLVRA	Biliverdin reductase A	0.66384	0.662147	0.537342	0.0341216	0.653318	0.0937355	-0.812406	-0.812853	-0.499151	0.243988	-1.14769	1.01802	-0.307602	0.0574968	0.574372	-0.0408395	-1.09882	0.748509	-0.3837	-0.448833	-0.0339575	-1.5077	-1.31854	-1.45431	1.50568	1.44859	1.37462	Cluster E
B4DGF8;C9J286;C9J323;C9JM38;F5GXA3;F5H047;F5H1W4;F5H2K8;F5H5B7;F5H669;F5H6A8;F5H6M0;F5H6P5;J3QT54;Q8N684;Q8N684-2;Q8N684-3	C9J286	CPSF7	Cleavage and polyadenylation specificity factor subunit 7	-0.921086	-1.1119	-0.900391	-0.129198	-0.542458	0.262288	0.936551	1.07559	0.926601	0.0261808	0.0664427	-0.191948	0.154774	0.100756	0.0555503	-0.146791	0.130194	-0.13126	0.644778	0.391926	1.23584	0.544474	0.566036	0.561637	-1.31028	-1.0746	-1.06128	Cluster I
B4DNG6;D6RBE9;D6RBL5;D6RCN3;E7ENQ5;E9PHT9;P08758;V9HWE0	D6RBE9	ANXA5;HEL-S-7	Annexin A5;Annexin	0.515874	0.451235	0.501359	0.361552	0.253694	-0.110788	-0.580179	-0.536568	-0.440828	0.415669	0.525565	0.537607	-0.257577	-0.173167	0.135595	-0.401214	-0.597172	-0.103244	-0.228265	0.19453	0.0659564	-2.36505	-2.28625	-2.10597	2.36378	1.97659	1.60471	Cluster E
A0A024RAC0;E5RFK8;E5RHU7;Q05DE3;Q86V48;Q86V48-2;Q86V48-3	E5RFK8	LUZP1	Leucine zipper protein 1	-1.55729	-1.60619	-1.89787	0.619649	0.927221	0.849442	0.676056	1.12184	0.758588	-0.0572794	0.0104459	-0.658767	0.616242	0.742823	0.869271	-0.128752	-0.44386	-0.746665	1.28751	1.14644	0.998659	0.124904	0.137656	0.119752	-1.16968	-0.784317	-1.08014	Cluster I
A0A024R1U5;B2R6D4;B7Z3M6;B7Z419;B7Z6A1;B7Z6R0;B7Z922;H3BM92;H3BNY9;H3BPH4;H3BR08;H3BRM0;H3BT06;H3BV34;H3BV55;O15305;Q59F02;Q92871	H3BM92	PMM2	Phosphomannomutase 2;Phosphomannomutase	-1.15014	-1.46774	-1.28315	1.06978	0.530653	0.819109	0.592785	0.539034	0.445296	-0.00248422	-0.172009	-0.684197	-0.88225	-0.0896018	NaN	0.800518	1.44	0.0522901	-0.0172663	-0.795896	-0.00036851	-1.02901	-0.977051	-0.896309	0.879827	1.01545	1.09746	Cluster H
H3BQZ7;Q1KMD3	H3BQZ7	HNRNPUL2;HNRNPUL2-BSCL2	Heterogeneous nuclear ribonucleoprotein U-like protein 2	-0.900552	-0.783983	-0.685266	-1.6623	-1.5083	-0.84148	1.72406	2.01481	1.4683	-0.284861	-0.627185	-0.350104	0.0231391	-0.0440328	0.100267	0.448831	0.694946	0.0445146	0.467907	0.41046	0.742895	0.395186	0.437334	0.41022	-0.845448	-0.795072	-0.893002	Cluster B
A0A024QZT8;A0A024QZX3;A0A024QZX5;A0A087X1N8;E9PD07;H0Y3G3;P35237;Q8IXH2	P35237	SERPINB6	Serpin B6	0.262239	0.346465	0.297306	-0.790106	-0.594471	-0.934317	0.35076	0.400703	0.336657	0.362897	-0.231532	0.145812	-0.321944	-0.864411	-0.583626	0.505101	0.216146	0.660431	-0.439528	-0.276714	-0.505359	-1.81036	-1.77118	-1.60575	1.80607	1.888	1.72745	Cluster J
A4UCT2;A4UCU2;A6NKZ8;A6NNZ2;B4DMJ5;B4DMU8;B4DQN9;B4DXZ5;B4DY90;B4E052;B7ZAF0;B7ZAK1;CON__ENSEMBL:ENSBTAP00000025008;E7EWR1;E9PBJ4;F5H894;F8VUJ7;F8VW92;F8VYX6;G3V2A3;I3L2F9;P07437;Q1KSF8;Q5JP53;Q5ST81;Q5SU16;Q6LC01;Q6P602;Q96B85;Q9BUU9;Q9H4B7	A6NNZ2	TUBB;XTP3TPATP1;TUBB3	Tubulin beta chain;Tubulin beta-3 chain	-0.53594	-0.518985	-0.545352	0.991005	0.796878	0.813198	-0.144423	-0.195942	-0.200207	-1.21888	-1.7879	-1.33768	1.08681	1.42581	1.3674	0.290405	-0.0359042	0.350034	-0.0348286	0.574956	0.506753	-1.44192	-1.43514	-1.50285	1.26541	0.783465	0.979581	Cluster H
B4E0B1;B4E128;Q08AF3;Q08AF3-2;Q6IEE8;Q8IYM2	B4E128	SLFN5;MAP3K10	Schlafen family member 5	1.3927	1.25488	1.56316	-0.184195	-0.0427651	-0.724933	-1.02096	-0.817611	-0.96168	0.0754702	0.145966	0.313198	0.646565	0.995341	0.936327	-0.760122	-1.19932	-0.864588	-0.112526	-0.324025	-1.00474	0.661263	0.623713	0.669249	-0.533298	-0.272402	-0.0877622	Cluster F
E9PIU8;E9PJS8;E9PLY6;E9PPG7;E9PRU6;F2Z2D6;H0Y525;H0Y5L2;H0YCS9;J3KP84;Q5TEF9;Q5TEG3;Q9NTX5;Q9NTX5-2;Q9NTX5-3;Q9NTX5-4;Q9NTX5-5;Q9NTX5-6	E9PIU8	ECHDC1	Ethylmalonyl-CoA decarboxylase	0.646732	0.801425	0.628596	-0.114705	0.681337	-0.165998	-0.716597	-0.72415	-0.588904	0.119086	0.121866	0.354252	-1.12685	-1.35924	NaN	0.857241	NaN	1.0344	0.264257	0.430674	0.704819	0.388812	0.359006	0.364923	-1.04162	-1.07779	-0.18776	Cluster F
B7Z1V1;B7Z953;B7Z9G5;F5GXQ0;Q5VW32;Q5VW33	F5GXQ0	BROX	BRO1 domain-containing protein BROX	0.749388	0.861312	0.827817	0.622839	0.487312	0.470084	-1.03412	-1.01232	-1.16062	-0.811514	-0.0491081	0.214431	0.363767	-0.389539	NaN	0.0524146	0.281434	0.38834	-0.00898623	-0.643686	-0.621639	-1.73314	-1.71788	-1.74519	2.28581	1.89798	1.3528	Cluster E
A8K0P8;B3KVX2;H7C2R4;Q68CQ4	H7C2R4	DIEXF	Digestive organ expansion factor homolog	-0.590979	-0.78692	-0.571575	3.04281	3.90261	3.40736	-2.18395	-1.89845	-2.17711	0.0426072	0.317165	0.320308	0.835137	0.547256	0.661348	-1.17599	-0.795334	-0.526367	-1.45371	-1.09607	-1.93297	1.33672	1.34169	1.42437	0.112391	-0.714594	-0.033286	Cluster C
Q92665	Q92665	MRPS31	28S ribosomal protein S31, mitochondrial	0.431195	0.44681	0.406815	0.464484	0.860511	0.437435	-0.796542	-0.734197	-0.85494	0.441976	0.393105	1.31977	-0.117767	-0.315873	-0.790127	NaN	-0.41222	-0.117191	-1.03458	-1.36202	-1.19952	1.61359	1.64016	1.68679	-0.742581	-1.22071	-0.1604	Cluster D
A0A024RDB0;A0AVT1;A0AVT1-2;A0AVT1-3;A0AVT1-4;B3KSS1;H0Y8S8;H0Y9U5	A0AVT1	UBA6;UBE1L2	Ubiquitin-like modifier-activating enzyme 6	0.792076	0.611437	0.658721	-0.213075	0.197669	-0.405485	-0.429457	-0.378121	-0.56648	-0.282706	-0.801802	-0.48236	0.553142	-0.0953196	0.187126	0.328985	0.363673	0.237951	-1.09993	-1.0221	-0.733456	-0.808347	-1.05759	-0.685622	1.38573	1.26974	1.48607	Cluster E
A2A437;B3KWM1;B3KXA8;B3KXJ7;B4DWI5;E7ERQ2;F2Z3B8;F5GWR7;F5GWT7;F5GWY7;H0Y380;H0Y4H1;H0Y6Z7;H0Y7Z9;P10586;P10586-2;P23468;P23468-3;P23468-4;P23468-5;P23468-6;Q2HXI4;Q308M3;Q3KPI9;Q59FI2;Q59H90;Q5W9G3;Q7Z3X4	A2A437	PTPRF;LAR	Receptor-type tyrosine-protein phosphatase F	-1.35049	-1.52976	-1.43931	0.639718	-0.834509	0.240161	1.39814	1.32408	1.08396	-0.309389	0.0761864	-0.273769	-0.722478	-0.345565	-0.25448	0.60227	0.488575	0.649448	0.842041	0.445556	-0.0927458	2.3386	2.42106	1.62916	-2.346	-2.52281	-1.90936	Cluster I
A6NEM2;B4DKE2;P51610;P51610-2;P51610-3;Q05C05;Q53FE7;Q9Y5Z7	A6NEM2	HCFC1;HCFC1	Host cell factor 1;HCF N-terminal chain 1;HCF N-terminal chain 2;HCF N-terminal chain 3;HCF N-terminal chain 4;HCF N-terminal chain 5;HCF N-terminal chain 6;HCF C-terminal chain 1;HCF C-terminal chain 2;HCF C-terminal chain 3;HCF C-terminal chain 4;HCF C-terminal chain 5;HCF C-terminal chain 6	-1.91476	-1.48721	-2.06549	0.421392	-1.42133	0.519306	1.46734	1.89836	1.86905	-0.326885	0.584238	0.280883	-0.466372	-0.243846	-0.540135	0.150322	0.596651	-0.0410911	0.0541312	0.2526	0.238641	0.576715	0.549235	0.284368	-0.627312	-0.682967	-0.553194	Cluster I
A0A087WU68;A0A087WUW5;A6NLN1;K7EK45;K7EKJ7;K7EKX4;K7ELW5;K7ES59;P26599;P26599-2;P26599-3;Q59H49	A6NLN1	PTBP1	Polypyrimidine tract-binding protein 1	-0.756617	-0.681155	-0.594418	-0.188452	-0.637825	0.011811	0.82294	0.87261	0.782927	-0.0564023	-0.126366	-0.168394	0.402923	0.536486	0.0798771	-0.481621	-0.107752	0.0175957	0.82275	1.09105	0.633395	1.25995	1.02059	0.734524	-1.44215	-1.79072	-1.51798	Cluster I
A6PVH9;B0QZ18;E7ENH5;E7EV27;F2Z2V0;H0Y524;Q59EI4;Q5JX44;Q5JX45;Q5JX52;Q5JX53;Q5JX54;Q5JX55;Q5JX56;Q5JX57;Q5JX58;Q5JX59;Q5JX60;Q5JX61;Q99829	A6PVH9	CPNE1	Copine-1	-0.779029	-0.904129	-0.971877	1.14081	0.220251	0.923131	0.16731	0.196935	0.280594	0.99366	1.24327	1.02987	-0.547868	-0.804831	-0.50665	-0.317196	-0.195329	-0.820847	0.297008	0.35148	0.261357	-1.3465	-1.53833	-1.19195	1.17744	0.790046	0.863545	Cluster G
A8MPP1;B4DK70;B4DMS8;B4DZY1;B4E115;C9K0E8;F5GXJ8;F5GXL6;F5GYY1;F5H235;F6WZM0;H0Y3U9;Q2NKM7;Q7KYX3;Q92771;Q93000;Q96FC9;Q96FC9-2;Q96FC9-3;Q96FC9-4;Q96FC9-5	A8MPP1	DDX11;DDX11L8;DDX12P;CHLR1	Putative ATP-dependent RNA helicase DDX11-like protein 8;Probable ATP-dependent RNA helicase DDX11;Putative ATP-dependent RNA helicase DDX12	1.16785	1.29473	1.14674	0.0247584	-0.915113	-0.101566	-0.585244	-0.883134	-0.705917	0.367246	0.22613	0.0350778	0.495944	0.575785	NaN	-1.02358	-0.485803	-0.490533	-1.29964	-0.932979	-1.96506	0.159408	0.33394	0.0514646	0.77788	0.799142	0.882028	Cluster E
A0A087WYK8;B1AKJ5;B4DRI0;B4DYV0;E9PHF8;F5H6R2;F5H7V1;G3V1R5;H0Y5G9;O43847;O43847-2;Q6UUU9;Q96L67	B1AKJ5	NRD1	Nardilysin	1.03748	0.777732	0.969035	-0.545834	-0.179491	-0.628272	-0.427537	-0.409708	-0.428681	0.0194075	0.107837	0.171027	-0.175007	0.290892	0.362176	-0.128254	-0.00929782	-0.512837	-1.58871	-1.44988	-1.84995	-1.07334	-1.37878	-0.445715	2.25181	1.906	1.79283	Cluster E
A0A024R8Y0;B1AQT3;B1AQT4;E9PKH1;E9PP32;E9PQC4;Q9BZD4	B1AQT3	CDCA1;NUF2	Kinetochore protein Nuf2	-4.08003	-4.32915	-4.45006	1.01259	1.02458	0.619626	3.07407	2.99131	2.94758	-1.53511	-3.06183	-2.6321	-0.480141	0.174784	0.600025	1.4389	2.76275	2.41764	0.0634778	0.536772	-0.262458	-2.01609	-2.04611	-1.5336	1.4669	1.84212	1.34522	Cluster A
A8K1E9;B3KM34;B3KQ85;B4DM90;E7ERZ4;F8WAZ6;F8WBE1;F8WEA6;F8WEC8;G3V0E4;O75439;Q96CP5;Q9UG64	B3KQ85	PMPCB;DKFZp586I1223	Mitochondrial-processing peptidase subunit beta	0.424632	0.555285	0.570999	0.591758	0.302534	0.358105	-0.622408	-0.746917	-0.82185	-0.534796	-0.221701	-0.344656	1.09157	1.28611	0.843799	-0.692651	-0.599364	-0.573339	0.105089	0.171732	0.496647	1.02431	1.24289	0.567267	-0.99135	-1.2376	-1.07121	Cluster F
A0A024R1A3;B3KUJ2;B4DDE4;B4DL67;P22314;Q5JRR6;Q5JRR9;Q5JRS0;Q5JRS1;Q5JRS2;Q5JRS3;Q712V1;Q8WY81	B4DDE4	UBA1;UBE1	Ubiquitin-like modifier-activating enzyme 1	-0.429261	-0.44452	-0.462649	-0.439775	-0.933102	-0.030392	0.677451	0.845105	0.828199	-0.948989	-1.17349	-0.386044	0.954793	-0.216469	0.745016	0.271574	0.233961	0.537214	0.00967184	-0.13794	-0.316607	-0.544167	-0.966668	-0.503887	0.819935	0.595656	0.528639	Cluster J
B4DDR3;E9PQK6;G3V1C3;H0YER7;Q9BZZ5;Q9BZZ5-1;Q9BZZ5-2;Q9BZZ5-3;Q9BZZ5-5	B4DDR3	API5	Apoptosis inhibitor 5	1.17321	0.906453	1.19945	-0.756872	-0.70966	-1.21415	-0.237539	-0.170441	-0.255484	1.31575	0.925682	0.842003	-1.0935	-0.573827	-0.273042	-0.423681	-0.328013	-0.349668	-0.543272	0.043717	-0.629569	1.16295	0.813816	1.06987	-0.585383	-0.864621	-0.699607	Cluster D
B4DFK9;B4DP00;P55795	B4DFK9	HNRNPH2	Heterogeneous nuclear ribonucleoprotein H2;Heterogeneous nuclear ribonucleoprotein H2, N-terminally processed	1.25918	1.05498	1.26737	-1.01207	-0.248618	-0.474969	-0.485595	-0.695428	-0.471138	-0.400738	-0.372367	0.118434	-0.514742	-0.0119765	0.122622	0.297686	0.694539	0.0764374	-0.11637	0.68106	0.358939	0.882555	1.50008	1.36871	-1.77551	-1.36473	-1.17597	Cluster D
A0A024R3H3;A8K6N3;B2RC43;B4DHS6;G3V152;O00534;O00534-2;O00534-3;O00534-4	B4DHS6	VWA5A;LOH11CR2A	von Willebrand factor A domain-containing protein 5A	2.46328	2.5501	2.47916	-0.68328	-0.454932	-1.0063	-1.81491	-1.31499	-1.54744	1.21325	1.60499	1.52397	-0.197546	0.247865	-0.518052	-1.422	-1.43774	-0.804635	-0.661409	-0.475343	-0.746545	-1.01461	-1.58874	-0.842586	1.50306	1.6492	1.12231	Cluster E
A0A024R7K7;A0A024R7M6;B4DKZ7;B4E0Q6;B5MC40;C9JGN4;C9JHD7;C9JJK9;C9JMI3;C9JVY3;F5H7D9;H7C3H1;Q86YP4;Q86YP4-2;V9GY85;V9GYX5	B4DKZ7	GATAD2A	Transcriptional repressor p66-alpha	-1.26097	-1.17787	-1.56995	-0.882337	-2.15419	-0.242506	1.95798	2.04416	2.1305	0.35662	0.641029	0.501578	-0.0315704	-0.234277	0.132697	-0.139694	-0.281241	-0.813625	1.24511	1.03603	1.25879	0.767622	0.111347	0.129504	-1.46386	-1.07484	-1.17613	Cluster I
A0A087X078;A0A087X1E7;A5JTV2;A5JTV3;B4DL39;B4DN49;B4DSB9;B4E2Z2;C9J809;E7EQQ1;E7EU21;E9PCI8;E9PHA6;P43246;Q0ZAI9;Q0ZAJ0;Q0ZAJ1;Q0ZAJ2;Q53FK0;Q53GS1;Q53RU4;Q6VBB7;V9H015;V9H019;V9H023;V9H062;V9H068;V9H0B2;V9H0D5	B4DL39	MSH2	DNA mismatch repair protein Msh2	1.75057	1.34954	1.46435	-0.592286	-0.279116	-0.854229	-0.833452	-0.974432	-0.68516	0.0976256	0.145018	0.117969	0.428817	0.565464	0.41319	-0.48994	-0.454634	-0.636898	-0.184128	-0.0662684	-0.518676	1.22633	0.984193	0.810464	-0.695859	-0.806778	-0.832727	Cluster D
B4DL80;E9PRZ6;F6QPS0;G3V1C4;G5EA36;I0EZ68;I3L2Z8;I3L328;I3L394;I3L3G1;I3L3H6;K7EMA6;P30260	B4DL80	CDC27	Cell division cycle protein 27 homolog	-1.42362	-1.93209	-1.99577	0.97304	0.959456	0.742244	1.00726	0.871268	0.71928	-1.43687	-1.576	-1.80431	0.178508	0.543377	0.0981994	1.36636	1.11979	1.37296	-0.777459	-1.43924	-0.911648	-0.00211617	-0.141949	0.117609	0.650404	0.574557	0.830151	Cluster H
B4DLT9;K7EM28;Q96ID3;Q9UPN7	B4DLT9	PPP6R1	Serine/threonine-protein phosphatase 6 regulatory subunit 1	-1.22812	-1.4569	-1.47325	0.21756	-1.21017	0.933916	1.08633	1.33575	1.36324	-0.325466	-0.05592	0.446969	0.189788	1.40145	0.330833	-0.0967252	-0.688665	-0.943365	-0.708956	0.0545992	-0.705995	-1.81115	-2.76239	-1.4448	2.18168	2.15588	1.84942	Cluster J
A0JNV7;A8K6W1;B4DQ88;B4DWB8;H7BYJ8;M0QY55;M0R0K5;P48960;P48960-2;P48960-3;Q53GP0;Q9UHX3	B4DQ88	EMR2;CD97	EGF-like module-containing mucin-like hormone receptor-like 2;CD97 antigen;CD97 antigen subunit alpha;CD97 antigen subunit beta	-2.53386	-1.84569	-2.25813	-1.47697	-2.20826	-0.946167	3.32315	3.00353	3.05266	-0.727192	-0.859368	-0.909447	-1.3588	-1.40707	-0.801389	1.64232	1.83821	2.18455	1.50979	1.2646	1.06152	-0.222514	0.724721	-0.250761	-0.910674	-1.14922	-1.04059	Cluster B
A0A024R8S5;B3KTQ9;B4DJS0;B4DLN6;B4DNL5;B4DNP9;B4DUA5;E7EPA8;F5H8J2;H0Y3Z3;H7BZ94;I3L0S0;I3L1Y5;I3L2P8;I3L312;I3L398;I3L3P5;I3L3U6;I3L4M2;I3L514;I3NI03;P07237;Q96C96	B4DUA5	P4HB	Protein disulfide-isomerase	-0.500897	-0.476468	-0.365453	-0.0916245	-0.860683	0.0841519	0.515157	0.809603	0.621212	0.585768	0.116868	0.248789	-0.442002	-0.379125	-0.298013	-0.0918378	-0.102316	0.340716	1.07036	0.869829	0.636848	0.0103731	0.0821235	-0.382804	-0.660219	-0.522186	-0.558107	Cluster I
A0A024R5G7;B4DXI4;C9JPR2;F5H7V8;H3BUY0;Q7Z2W9	B4DXI4	MRPL21	39S ribosomal protein L21, mitochondrial	1.08972	0.867036	0.992258	-0.112315	0.550405	-0.323395	-0.793139	-0.826495	-0.937521	0.658561	0.128355	0.355093	0.349471	0.801434	-0.59214	-0.325589	NaN	-0.735133	-0.37685	-0.741374	0.388227	0.783707	0.958388	1.01743	-0.64163	-0.864368	-0.755731	Cluster F
B4DXW4;E7EWN6;F5GX99;F5H392;F5H7A5;F8W7P6;H0YFF5;H0YGM0;Q7Z777;Q9H078;Q9H078-2	B4DXW4	CLPB;CLPB	Caseinolytic peptidase B protein homolog	-0.963834	-0.816634	-0.75031	-0.421281	-0.239463	0.319516	1.04862	0.589666	0.889858	0.614879	0.761039	0.873121	-0.363464	-0.284655	-0.510049	-0.49586	-0.380808	-0.159225	-0.0260269	0.133382	0.00852091	0.953479	1.4222	0.952492	-1.31186	-0.928962	-1.03361	Cluster I
B3KM50;B3KNI0;B3KNM8;B4E2X3;C4B4C6;H3BLW2;Q8N6R0;Q8N6R0-1;Q8N6R0-2;Q8N6R0-3;Q8N6R0-4	B4E2X3	METTL13;feat	Methyltransferase-like protein 13	-1.77547	-2.04607	-1.78155	0.662872	-0.137982	0.556659	1.27055	1.28687	1.52357	0.219439	0.105376	0.0664467	0.103795	0.29958	0.48836	-0.271205	-0.311554	-0.551269	-1.47067	-1.43743	-1.40696	-0.756669	-0.0277537	-0.702406	1.28969	1.51082	1.56412	Cluster J
A0A024R1T9;A0A024R1Y2;B4E3P0;E7ENH9;K7EIE7;K7ESG8;P53396;P53396-2;Q4LE36;Q8N9C4	B4E3P0	ACLY;ACLY variant protein	ATP-citrate synthase	-0.374509	-0.467447	-0.364646	-0.972419	-1.34821	-0.583353	1.17597	1.18487	1.02435	-0.233179	-0.393679	-0.242598	-0.65857	-0.984727	-0.735117	1.10935	0.931248	1.00605	-1.19596	-1.0199	-1.2778	-0.669447	-0.88998	-0.566427	1.43764	1.40475	1.42658	Cluster J
B7Z1R5;B7Z2V6;C9JA17;C9JVW8;P38606	B7Z2V6	ATP6V1A	V-type proton ATPase catalytic subunit A	0.813891	0.959342	0.770088	0.42531	0.782954	0.471159	-1.26542	-1.0944	-1.02751	-0.426888	0.151122	-0.150675	0.265148	0.902553	0.696341	-1.04492	-0.0155096	-0.202994	-0.110422	-0.34963	-0.0358101	-0.819697	-0.306458	-0.866189	0.58722	0.63472	0.793326	Cluster G
B7Z8L8;M0QYL4;O43823;Q8NE02;Q9UG73	B7Z8L8	AKAP8;DKFZp586B1222	A-kinase anchor protein 8	-1.35415	-1.31404	-1.35913	0.523728	-0.1658	0.389605	0.783211	1.06829	1.13509	-0.76692	-0.457585	-0.737689	0.212123	NaN	-0.242253	0.652096	0.902594	0.415141	1.7874	0.875984	0.957322	0.91191	0.777984	0.414994	-1.67922	-1.29051	-1.71342	Cluster I
B4DNG4;B8ZZ74;D6RGD8;F2Z2W2;F8WDX3;Q2PYN1;Q59GV2;Q96PK6;Q96PK6-2	B8ZZ74	RBM14	RNA-binding protein 14	-2.39642	-2.14167	-2.01445	-0.32681	-1.15212	-0.23979	2.13701	2.46967	2.44041	1.17768	1.34598	1.06728	-0.549323	-0.628262	-0.849729	-0.652545	-0.419724	-0.441305	0.84108	0.7971	0.998422	0.648141	0.472286	0.438442	-1.29094	-1.08186	-1.18283	Cluster I
A8K9K4;B4E3B8;B8ZZE2;C9J8D4;C9JDQ1;F5H6D0;Q13724;Q58F09	B8ZZE2	GCS1;MOGS	Mannosyl-oligosaccharide glucosidase	-1.23706	-1.48121	-1.60913	0.0689463	-0.0527994	0.0233582	1.28319	1.1	1.3862	-1.42383	-0.493243	-0.921786	0.556732	0.937141	-0.337194	0.299686	1.17085	0.234696	-0.697359	-0.963746	-2.62406	1.45792	1.44598	2.46222	-0.686653	-0.669768	-0.597578	Cluster I
A8K6A2;C9J7L0;C9JAJ9;E9PC52;Q16576;Q16576-2;Q5JNZ6;Q5JP01;Q5JP02;Q6FHQ0	C9J7L0	RBBP7	Histone-binding protein RBBP7	0.322156	0.328327	0.287703	0.442238	0.200051	0.517563	-0.55823	-0.507807	-0.521057	0.443867	-0.0633008	0.0384889	0.627532	0.638534	0.374014	-0.370034	-0.748611	-0.738008	1.12096	0.865636	0.862552	0.211014	0.53036	-0.447855	-0.833686	-0.937595	-0.666208	Cluster F
C9JG87;Q9NYK5;Q9NYK5-2	C9JG87	MRPL39	39S ribosomal protein L39, mitochondrial	0.712992	0.782963	0.625013	-0.592354	-0.136264	-0.324543	-0.31789	-0.245364	-0.360419	0.739421	0.309989	0.585368	-1.01259	0.122599	-0.188831	-0.157488	-0.434453	0.0766953	-0.412531	0.323807	-0.198132	1.85	1.74286	1.4789	-1.40139	-1.80686	-1.37214	Cluster D
A0A024R2M7;C9JIG9;F8WBK9;O95747;X5D2Y0	C9JIG9	OXSR1	Serine/threonine-protein kinase OSR1	-1.20471	-1.39281	-1.70859	0.774881	0.484007	0.136256	0.846588	0.926697	0.92411	-1.92657	-2.85703	-1.87267	1.73384	0.713066	1.45781	0.651767	0.881763	1.2141	0.544743	0.048333	0.163478	-1.68911	-1.38455	-1.22964	1.20307	0.867822	1.09051	Cluster H
B3KQQ3;B4DMP0;B4DPX5;C9JIX5;C9JU11;F5H723;H7C0B8;H7C2A8;H7C2S8;H7C2V1;O60568;Q9UG85	C9JU11	PLOD3;DKFZp564O1822	Procollagen-lysine,2-oxoglutarate 5-dioxygenase 3	-1.3386	-1.09729	-1.02391	-0.71925	-1.60107	-0.567151	1.57622	1.82169	1.91789	0.876971	1.09453	0.835494	-0.903667	-0.654038	-0.363748	-0.490493	-0.0419718	-0.320785	-0.719586	-0.542363	-0.40489	0.922141	1.11624	0.830232	-0.62978	-0.388767	-0.564934	Cluster I
B5MCC7;C9JNS5;D3YTI2;F2Z2Q9;G5E9R5;O75702;P24666;P24666-2;P24666-3;Q59EH3	D3YTI2	ACP1	Low molecular weight phosphotyrosine protein phosphatase	0.725042	0.743142	0.746633	-0.38313	-0.167922	-0.153523	-0.47526	-0.387951	-0.398551	0.121859	0.184085	1.13607	0.0382539	-0.0502807	-0.951031	-0.110574	-0.417666	0.0850148	0.104275	0.0179472	-0.00105503	-1.08605	-0.84761	-1.21502	1.04064	0.781661	0.813982	Cluster G
B2RDX5;B4DEG8;D6R9F8;D6RBR8;D6RCA5;D6RCS6;D6RDJ6;D6RHV7;D6RJ97;E7ERI3;G3XAN9;P26639	D6R9F8	TARS	Threonine--tRNA ligase, cytoplasmic	0.809383	0.638282	0.686227	-0.250818	0.125298	-0.151457	-0.604001	-0.454652	-0.474695	-0.00370606	0.191686	0.223871	-0.557196	-0.56337	-0.10073	0.354245	0.291408	0.138477	-0.189144	-0.0674195	-0.460039	-1.12989	-0.821487	-0.797585	0.923912	1.16017	0.77752	Cluster G
A0A087X1U9;B3KUQ6;B4DS37;D6RAQ7;D6RAW3;D6RC24;D6RE78;D6RF16;E9PGR2;H0Y8H5;H0Y9M4;O14976;Q59HA5;Q6P490;Q6ZMW6;Q6ZTD0;Q86U72	D6RAQ7	GAK	Cyclin-G-associated kinase	-0.587674	-0.69217	-0.526742	-1.643	-0.983361	-1.09699	1.41463	1.47548	1.59061	-0.856109	-0.728984	-0.964851	0.062593	-0.37363	-0.6552	1.10511	0.75455	1.45984	-0.866284	-1.65266	-1.11573	-1.16211	-1.07538	-0.931353	1.82393	1.57052	1.913	Cluster J
D6RCE2;H0Y964;Q6PGP7	D6RCE2	TTC37	Tetratricopeptide repeat protein 37	0.676553	0.577735	0.779736	-0.148502	0.145362	-0.304735	-0.35775	-0.536048	-0.53696	0.16654	-0.172947	-0.319586	0.352309	-5.41e-05	0.546097	0.177068	-0.452686	-0.203913	-0.826765	-0.754094	-2.19491	-0.553959	-0.627553	-0.346374	1.35831	1.27892	1.38505	Cluster E
B4DZM3;D6RE82;F8W984;P56182;Q53FR7;Q6PJJ2;Q96J73	D6RE82	RRP1	Ribosomal RNA processing protein 1 homolog A	-1.80761	-1.92281	-1.50473	1.63582	1.10018	1.42291	0.405955	0.387289	0.581026	-1.57785	-0.933796	-0.93496	1.57711	1.40171	0.804858	0.0250553	0.208061	-0.366279	-1.42023	-0.764583	-0.109833	-0.942236	-0.504338	-0.603997	1.19142	0.959451	1.12848	Cluster H
A0A087WSZ7;B7Z2S3;B7Z6V2;D6RHE0;E9PJ03;E9PMG3;E9PNB0;E9PR34;F8W993;K7EKV1;K7ENX7;O43849;O43850;O43851;O43862;O76104;O76105;P27815;P78505;Q07343;Q07343-3;Q08493;Q08499;Q08499-10;Q08499-11;Q08499-12;Q08499-2;Q08499-3;Q08499-4;Q08499-5;Q08499-6;Q08499-7;Q08499-8;Q08499-9;Q2VPB9;Q32MM7;Q7KYS4;Q7KYU8;Q9HCX6;Q9UPJ5;V9GYN0	D6RHE0	PDE4D;DPYSL3;HSPDE4D	cAMP-specific 3,5-cyclic phosphodiesterase 4D	1.77504	2.33775	2.26641	0.435779	0.886346	0.665576	-2.18816	-2.19845	-2.5245	1.75331	1.497	0.469238	-0.986749	NaN	0.365911	-0.813524	-0.966983	NaN	-1.04669	-1.01506	-0.612805	-2.68584	-1.72937	-1.92533	2.57122	2.41763	2.52825	Cluster E
E9PB61;Q86V81	E9PB61	ALYREF;ALYREF	THO complex subunit 4	0.643942	0.46288	0.606908	0.633429	0.158679	0.104193	-0.846685	-0.511864	-0.69762	-0.228489	-0.138539	-0.894799	-0.398499	0.362351	0.395294	0.537412	-0.324142	0.679678	0.665153	0.227693	0.599554	0.23536	0.328373	0.0764724	-0.487956	-0.585009	-0.770786	Cluster F
A0A024R2S9;A0A087WX20;A8W2J3;A8W2J9;A8W2K2;A8W2K5;A8W2L5;A8W2L8;B2R6K0;B7Z821;C4PFY8;C9JZ54;E7EUC9;E9PEB4;E9PF25;F2Z298;F5H745;H0Y5L7;H0Y793;H0Y806;H0Y818;P40692;Q0ZAJ4;Q0ZAJ5;Q0ZAJ6;Q0ZAJ8;Q53GX1;Q59EG3;Q5GJ64;Q64FK0	E9PF25	MLH1	DNA mismatch repair protein Mlh1	0.513094	0.521206	0.462674	-0.0188525	0.35012	-0.05566	-0.4505	-0.373633	-0.597601	0.247339	0.961905	0.476488	0.217716	0.135701	-0.241933	-0.640102	-0.684252	-0.347774	-0.143911	-0.0954502	0.111711	0.552284	1.41087	0.854474	-0.863428	-0.911544	-0.864749	Cluster F
B4DZT8;E9PI54;E9PJ30;E9PNT5;F5GZ69;Q06609;Q06609-2;Q06609-3;Q06609-4;Q5U0A5;Q9NZG9	E9PI54	RAD51	DNA repair protein RAD51 homolog 1	2.30162	1.72991	1.95777	-0.849661	-0.118732	-0.444171	-1.70567	-1.23476	-1.01478	0.803154	-0.216237	0.332003	-0.65136	0.556966	0.444906	-0.317899	NaN	-0.475048	-0.0943128	0.318534	-0.260418	1.33963	1.96613	0.94833	-1.05095	-1.31245	-1.5305	Cluster D
B3KSX6;E9PIQ6;H0YDR7;Q14181	E9PIQ6	POLA2	DNA polymerase alpha subunit B	1.47643	1.84399	1.56173	1.31525	1.18319	1.78985	-2.60153	-2.27632	-2.48102	1.23605	0.885549	0.205144	1.44721	1.32872	0.359757	-1.85815	-1.78647	-1.43236	0.455174	0.119758	0.467162	0.537599	0.579565	-0.261891	-0.684631	-0.52109	-0.458802	Cluster C
B4DFQ5;B4DMA4;E9PB40;E9PJ06;E9PLP8;F5H0G6;H0YE74;Q12996;Q12996-2	E9PJ06	CSTF3	Cleavage stimulation factor subunit 3	2.64915	2.1309	2.06136	0.106739	0.77924	-0.572299	-2.32785	-1.97262	-1.73394	0.752501	0.280189	0.641707	-1.2677	-1.53842	-0.847795	0.886286	0.413264	0.509137	-0.367779	0.0316308	-0.91658	1.52687	1.56152	1.23628	-0.888319	-1.13881	-1.10173	Cluster D
B4DID5;E9PKI8;E9PM01;F2Z393;P37837;Q9UMF8	E9PKI8	TALDO1	Transaldolase	0.256532	0.309744	0.359144	-0.00163409	0.498875	0.531953	-0.447775	-0.479822	-0.577657	-0.480594	-0.307472	-0.312028	0.124638	0.382593	0.0731054	-0.00105727	0.422278	0.142046	-0.539627	-0.726439	-0.180393	-1.05785	-0.762124	-0.696045	0.879293	1.1917	1.03345	Cluster E
E9PQU5;E9PSE8;H0YE46;P49756;P49756-2;P49756-3;P49756-4;Q16083	E9PQU5	RBM25	RNA-binding protein 25	-0.63307	-0.782962	-0.743327	0.163223	-0.179416	-0.0629869	0.682176	0.536483	0.793076	-0.470773	0.285484	0.0244944	-0.702459	-0.625969	-1.54622	1.11214	1.25101	0.502618	1.16699	1.01168	1.26936	0.339818	0.450683	0.468464	-1.30265	-1.26387	-1.3147	Cluster I
A0A087WYS6;B0YJ74;F5GY34;F5H3G5;H0UI83;H0Y586;O14818;O14818-2;Q05DH1;Q4G1B8;Q5JXJ2;Q8TAA3;Q8TAA3-2;Q8TAA3-5	F5GY34	PSMA7;hCG_41772	Proteasome subunit alpha type-7;Proteasome subunit alpha type	1.14455	1.23493	0.972246	-0.606605	-0.081201	-0.501619	-0.587042	-0.637732	-0.649097	1.09321	0.350784	0.388232	-0.671525	-0.260486	-0.686218	-0.436832	-0.0700244	0.271219	0.319639	0.510532	0.399504	-1.21397	-0.579062	-0.862611	0.473785	0.516668	0.367706	Cluster G
F8VPD4;G1UI39;H7BZB3;H7C2E4;H7C3Z5;P27708;Q53SY7	F8VPD4	CAD	CAD protein;Glutamine-dependent carbamoyl-phosphate synthase;Aspartate carbamoyltransferase;Dihydroorotase	-1.43631	-1.47313	-1.62917	0.202679	-1.4027	0.287713	1.36242	1.71529	1.68017	-0.0606864	-0.529189	-0.329104	-0.471141	-0.250943	-0.581149	0.725516	0.608264	0.77373	-0.714476	-0.507584	-1.22603	-0.744789	-1.22923	-0.489784	1.27882	1.45047	1.08514	Cluster J
A0A024R1K8;B4E091;E9PAW1;F5H048;F8WB66;F8WC79;H7C1L2;Q15459	F8WB66	SF3A1	Splicing factor 3A subunit 1	-0.957916	-0.745093	-1.02409	-0.245019	-1.05632	-0.111452	1.0534	1.34267	1.1579	0.0760177	0.632787	0.319597	0.0203531	-0.195048	-0.339309	-0.0417422	-0.160344	-0.254552	0.619094	0.399126	0.859472	0.445269	0.673547	0.323068	-1.09997	-0.804138	-0.971024	Cluster I
A0A024R6K1;A8MZK4;C9JI13;C9JSW4;G3V235;G3V2Q3;G3V5E1;O75909;O75909-1;O75909-2;O75909-4	G3V235	CCNK	Cyclin-K	-0.992838	-1.07501	-1.20999	-0.85451	-1.40315	-0.155316	1.45188	1.71352	1.63342	0.0145354	-0.496001	0.142207	0.541664	0.211103	-0.118866	0.341408	-0.396218	-0.158076	0.556041	0.157878	0.147642	0.721518	1.62711	1.14283	-1.29741	-1.20428	-1.44172	Cluster I
D3DR37;H0Y432;H7BY24;Q53EZ4;Q53EZ4-2	H0Y432	CEP55	Centrosomal protein of 55 kDa	-3.0859	-3.35133	-3.18122	0.887549	0.803892	1.24022	2.15317	1.99318	1.90951	-3.42721	-2.62529	-3.03022	1.13651	0.648039	1.17173	2.07751	2.56398	1.34624	0.760073	0.607756	0.964031	-0.770711	-1.3637	-1.7065	0.638599	0.591094	0.409297	Cluster A
B4DEQ5;B7ZL12;B7ZL13;B7ZL14;E9PGQ4;H0Y7W6;H7BY87;Q96RU3;Q96RU3-2;Q96RU3-3;Q96RU3-4	H0Y7W6	FNBP1	Formin-binding protein 1	-0.982876	-0.989721	-1.29985	-0.243113	-0.644259	0.330902	0.944936	1.35759	1.04967	-1.12061	-1.80252	-1.31541	0.864532	1.00763	0.121002	0.567285	0.662436	0.992588	0.331049	-0.190548	0.400731	-2.14778	-2.19839	-1.81667	1.91133	1.52932	1.53017	Cluster H
H0Y9K7;H0Y9U2;P23246;P23246-2;Q6PIX2;Q86VG2;Q9BSV4	H0Y9K7	SFPQ	Splicing factor, proline- and glutamine-rich	-1.42356	-1.81109	-1.88509	-1.0505	-0.843036	-0.333081	1.9689	2.09038	2.13267	-1.70886	-1.39842	-1.44421	0.265351	0.108968	-0.0529823	1.57073	1.35889	1.15259	1.23645	0.679422	0.941572	-0.369028	-0.0573093	0.133453	-0.773748	-0.588393	-0.683213	Cluster B
A0A024RCC4;A8KA17;B4DWF8;H0YCR0;H0YCT1;H0YDF4;H0YEN4;H7C3P6;P52948;P52948-2;P52948-3;P52948-4;P52948-5;P52948-6;Q86TI1	H0YCR0	NUP98	Nuclear pore complex protein Nup98-Nup96;Nuclear pore complex protein Nup98;Nuclear pore complex protein Nup96	-1.20822	-1.31587	-1.66073	-0.945586	-0.757664	-0.737174	1.8208	1.86549	1.8604	-0.650019	-1.072	-1.25276	0.0533426	-0.374798	-0.260063	0.910234	1.34991	1.12444	-0.0765631	0.127228	0.0313881	0.64787	0.804253	0.670042	-0.855857	-0.608487	-0.719667	Cluster B
B4DR25;B7WNL4;H0YCV6;P22059	H0YCV6	OSBP	Oxysterol-binding protein 1;Oxysterol-binding protein	-1.29855	-1.53737	-1.14118	1.33092	0.15246	1.36407	0.393327	0.510583	0.445741	0.0251517	-0.535581	0.0573416	-0.294772	-0.368085	-0.0794828	0.535966	0.417169	0.213245	-0.175432	-0.468724	-0.477207	-1.02088	-1.22705	-0.483913	1.01612	1.00233	1.01972	Cluster H
A0A024QZ63;B3KVF8;B4DFN7;B4DYM1;B4DZ32;B4E0T8;E9PN42;E9PPV5;E9PQN8;F8W6U1;F8W6Y3;H0YEV9;Q5QD01;Q92614;Q92614-2;Q92614-3;Q92614-4;Q92614-5	H0YEV9	MYO18A;hCG_27198	Unconventional myosin-XVIIIa	-0.584627	-0.484752	-0.555786	-0.852094	-1.48804	-0.708472	1.39674	1.3479	1.11623	0.460106	0.847338	0.0963895	-0.521269	-1.14056	-1.07893	0.677131	0.209149	0.32713	-0.749677	-1.4808	-1.42209	-0.565297	-0.738356	-0.33173	1.04179	1.50502	1.38094	Cluster J
A0A024R976;A0A024R9A8;E9PD44;G5E969;H0YFP7;H0YGP7;H0YH69;Q5SXX7;Q659C5;Q86U68;Q99797;Q9HBU6;Q9NVF9	H0YH69	MIPEP	Mitochondrial intermediate peptidase	-0.946467	-0.886905	-1.09903	-1.18962	-0.494028	-0.727942	1.34684	1.61193	1.47012	-0.713625	-0.89945	-1.1258	NaN	1.22854	0.663154	-0.0251151	-0.201456	0.219173	-0.693427	0.392813	0.200262	1.5038	1.11555	1.32673	-1.51451	-0.944681	-1.31195	Cluster I
A0A024R5Z9;A0A024R609;B4DPM0;B4DRT3;E7ESY9;E7EUJ4;E9PF79;H3BN34;H3BQ34;H3BQZ3;H3BR70;H3BSU3;H3BT25;H3BTJ2;H3BTN5;H3BU13;H3BUW1;P14618;P14618-2;P14618-3;P30613;P30613-2;Q16715;Q16716;Q504U3	H3BN34	PKM2;PKM;PKM;HEL-S-30;PKM2	Pyruvate kinase;Pyruvate kinase PKM;Pyruvate kinase	-0.306148	-0.381169	-0.379657	-0.0150703	-0.360009	0.104316	0.506239	0.362376	0.364667	0.0177496	-0.449891	-0.154347	-0.104499	-0.186804	-0.25887	0.281573	0.43409	0.384705	0.204597	0.0510344	0.207137	-2.07314	-1.94403	-1.69479	1.55712	1.5345	1.54515	Cluster G
A0A087WYP7;A0JLS5;H3BN88;H3BTN4;J3KNP2;Q12788	H3BN88	TBL3	Transducin beta-like protein 3	-1.01727	-0.831787	-0.752367	0.330083	-1.10709	-0.153948	1.12279	0.727438	1.24503	-0.195165	-0.479886	-0.7396	-0.334106	0.0795673	-0.43342	0.954909	0.600845	0.473078	0.776123	0.839648	0.202276	0.71986	0.989811	0.711933	-1.02482	-1.25327	-1.36956	Cluster I
A0A087WW46;A0A087X117;F5GX42;F5H826;H3BPS9;H3BTW1;H3BUC9;I3L0Q6;I3L1G6;P69849;Q15155;Q4G177;Q5JPE7;Q5JPE7-2;Q9H049	H3BPS9	NOMO1;NOMO2;NOMO3	Nodal modulator 1;Nodal modulator 2;Nodal modulator 3	-0.952763	-0.860039	-1.14165	-0.109488	-0.80489	-0.0467798	1.13767	1.29918	0.954306	0.781729	0.681444	0.934694	-0.890869	-0.690914	-0.692718	-0.149988	-0.0799085	0.0818352	0.5928	0.687244	0.282816	0.745449	0.660441	0.640388	-0.875913	-1.16179	-1.13114	Cluster I
A4VCI9;B4DTK9;E9PBR7;H2N333;H3BT29;H3BT57;H3BUJ5;H3BVD2;P29590;P29590-10;P29590-11;P29590-12;P29590-13;P29590-14;P29590-2;P29590-3;P29590-4;P29590-5;P29590-8;P29590-9;Q05835;Q15156;Q59GQ8;Q59H09;Q9BZY1;Q9UE85	H3BT29	PML;PML-RAR	Protein PML	-1.22209	-1.28177	-1.5065	-0.593988	-1.26647	-0.54793	1.34966	2.00097	2.06049	1.3664	-0.482413	NaN	NaN	NaN	1.16889	-1.46237	-1.15385	-1.91823	0.528429	0.55779	1.06003	0.256205	0.282832	-0.284881	-0.833236	-0.565035	-0.580597	Cluster I
B7Z947;F8W913;H7BXQ1;H7BY83;Q5JSH3;Q5JSH3-2;Q5JSH3-3;Q8N397	H7BY83	WDR44;DKFZp761M142	WD repeat-containing protein 44	0.0948435	0.112956	0.133762	0.654755	2.23565	2.00289	-1.1012	-1.42744	-1.48554	0.996058	1.60219	1.53271	0.269525	0.260545	0.180391	-1.47242	-1.64485	-1.41176	-1.00707	-0.669996	-0.412947	-0.160271	-0.33397	-0.546804	0.61951	0.839984	0.807058	Cluster E
I3L0K2;I3L2R6;I3L3M7;Q9BRA2	I3L0K2	TXNDC17	Thioredoxin domain-containing protein 17	1.24985	1.48719	1.48208	-0.394738	0.119285	-0.648016	-1.04536	-0.836492	-0.956183	0.240606	-0.369297	0.0366293	-0.987318	0.0769924	-0.143411	0.344321	-0.00878098	0.75551	-0.954394	-0.7141	-0.485339	-0.232993	-0.360219	-1.17637	1.19595	0.958574	0.914738	Cluster E
B7Z7V8;I3L0V0;I3L2F4;I3L3M2;Q6P2E9;Q6P2E9-2	I3L2F4	EDC4	Enhancer of mRNA-decapping protein 4	-0.95251	-0.896608	-0.753161	-0.0692178	-0.828488	0.233587	0.91831	0.918291	1.03436	-0.217939	-0.906564	-1.04751	0.09672	-0.319048	-0.208869	0.735865	1.00584	0.745423	-0.668423	-0.246181	-1.31975	-0.235522	-0.437511	-0.387925	0.761405	0.814351	0.881003	Cluster J
O00186	O00186	STXBP3	Syntaxin-binding protein 3	-0.387651	-0.540179	-0.463936	1.94211	1.86735	1.65535	-0.79045	-0.927679	-1.21975	-0.965238	-0.268723	-0.744615	1.4268	1.11462	1.07023	-0.295332	-0.86265	-0.250214	0.126443	-0.0399173	-0.0261837	1.02165	0.916923	0.405842	-0.707647	-0.904541	-0.706821	Cluster F
B7ZKR7;B7ZKS0;E5RJ68;F5GWU4;F5GXG9;F5GYB0;F5H093;O00203;Q13367;Q3MNE1	O00203	AP3B1	AP-3 complex subunit beta-1	0.533713	0.614794	0.436666	-1.28705	-0.733328	-1.12049	0.340385	0.461681	0.331109	-0.811388	-0.403382	-0.500455	0.659123	0.872027	1.28502	-0.228056	-0.549396	-0.136128	-1.9658	-2.04561	-2.57762	0.00259496	-0.64744	0.182146	1.94635	1.47471	1.57754	Cluster E
A0A024RDF6;A0A087WUK2;B4DGN3;B4DTA2;O14979;O14979-2;O14979-3	O14979	HNRNPDL;HNRPDL	Heterogeneous nuclear ribonucleoprotein D-like	0.619356	0.698173	0.594691	-0.409197	0.14636	-0.0463549	-0.349959	-0.434874	-0.536916	-0.54964	-1.13807	-0.273429	-0.936855	-0.863156	0.0226138	1.88956	0.280326	1.3659	1.67897	1.31181	1.91153	1.28318	1.18088	0.446425	-2.36313	-2.11641	-1.91684	Cluster I
C9JIE4;H0YL34;O15061;O15061-2;O15061-3	O15061	SYNM	Synemin	1.21657	1.0109	1.19828	1.36537	-0.0437804	0.996766	-1.78623	-1.26091	-1.51282	1.87564	0.056125	0.431532	-0.601085	NaN	-1.40717	0.684766	-0.451483	0.332711	-0.485704	-0.132989	0.00669356	0.253337	0.8137	0.188672	-0.271278	-0.32924	-0.256084	Cluster F
B7ZAY8;O94874;O94874-2;O94874-3	O94874	UFL1	E3 UFM1-protein ligase 1	0.912069	0.777821	0.973631	0.40575	1.17416	0.359467	-1.14566	-1.30313	-1.27082	0.160375	0.228421	0.0558476	0.505826	0.226471	0.406019	-0.58478	-0.735065	-0.130669	-0.0107559	0.0437463	0.0168298	0.691255	0.900359	0.391628	-0.606066	-0.734734	-0.646995	Cluster F
D6RBI7;E9PEE4;O95243;O95243-2;O95243-3;Q2MD36	O95243	MBD4	Methyl-CpG-binding domain protein 4	0.994686	0.747756	0.800196	0.37045	0.947949	0.876048	-1.15913	-1.34473	-1.27778	0.304567	-0.0981187	0.428665	0.430335	0.600025	-0.0786677	-0.575404	0.474358	-1.27951	0.421116	NaN	0.224638	0.539008	0.80082	NaN	-0.787023	-1.05815	-0.864408	Cluster F
F5H3E4;O95551;O95551-2;O95551-3;X6R5A3	O95551	TDP2	Tyrosyl-DNA phosphodiesterase 2	0.898313	0.748854	0.849236	0.0773494	-0.0331353	-0.266684	-0.726555	-0.693662	-0.448779	-0.232945	0.46554	-0.56663	0.258052	-0.382355	-0.639627	1.03358	-0.00380161	0.0340378	-1.73022	-1.73537	0.22846	-1.93394	-1.56029	NaN	2.05035	2.32203	2.07513	Cluster E
C9JAF7;O95721	O95721	SNAP29	Synaptosomal-associated protein 29;Synaptosomal-associated protein	1.18775	1.2493	1.02998	0.174865	0.289287	0.634256	-1.43024	-1.16593	-1.10567	-1.95919	NaN	-1.4146	1.4603	1.01548	0.294124	1.78298	-0.220991	NaN	0.699762	-0.200338	0.372891	-1.79406	-1.62532	-0.29915	0.678254	0.974905	0.737546	Cluster G
B2R802;B4DDC7;M0QXK2;M0QZG7;M0R0G9;M0R221;M0R268;M0R2B8;P09012	P09012	SNRPA	U1 small nuclear ribonucleoprotein A	0.996547	1.19656	1.24438	-1.77495	-2.13317	-1.52215	0.344505	0.505956	0.511783	-0.0223125	0.23288	1.10893	-0.516214	-1.14374	-0.903097	-0.0384757	0.396874	0.765781	-0.0277381	0.151952	0.351357	0.874492	0.954074	0.725301	-0.90315	-0.814959	-1.14014	Cluster D
A0A087WTP2;A0A087WVN4;A0A087X090;A0A087X1D8;B3KMW3;E9PCI9;P14324;Q14329	P14324	FDPS	Farnesyl pyrophosphate synthase	0.729594	0.789767	0.950582	-0.454486	0.508756	-0.0193479	-0.608852	-0.691321	-0.787414	0.0554999	-0.509758	-0.041153	-0.459918	-0.129264	-0.208064	0.238564	0.587323	0.423658	-0.926759	-0.889561	-1.11878	-1.08118	-1.02225	-0.793968	1.77052	1.66209	1.17141	Cluster E
P36405	P36405	ARL3	ADP-ribosylation factor-like protein 3	0.920209	0.86656	1.02929	0.58496	1.25295	0.753806	-1.07141	-1.56545	-1.70602	-0.0419126	0.385643	-0.465738	-0.0533113	NaN	0.0456672	0.250019	-0.132709	NaN	-1.13525	-0.501335	-0.541947	-1.29641	-0.925525	-1.20284	1.73707	1.27658	1.51316	Cluster E
A0A024R3I5;A8K6A6;B2R642;B3KXZ9;P43121;P43121-2	P43121	MCAM	Cell surface glycoprotein MUC18	-0.94171	-1.01743	-1.10945	-0.883947	-0.566249	0.0216974	1.2431	1.31794	1.2607	-0.211576	-0.499568	-0.432734	0.776817	0.238945	0.193301	-0.10273	0.247627	-0.129731	-0.649964	-0.172818	-0.731103	1.46619	1.2382	1.71947	-0.991114	-1.22485	-0.92083	Cluster I
A0A087WUL2;A0A087WXQ8;A0A087WY10;P49720	P49720	PSMB3	Proteasome subunit beta type-3	0.899078	0.916915	0.740385	-0.0944224	-0.364976	0.07365	-0.610704	-0.700681	-0.455445	0.0660655	0.458318	-0.331883	-0.0450573	0.339209	-0.296356	0.131765	-0.264379	-0.00801469	0.677307	0.718147	1.04325	-0.00990782	-0.14357	-0.347026	-0.438334	-0.619896	-0.467235	Cluster F
A8K4W7;B2R8A1;B7Z438;H7C233;P53597;Q6IAL5	P53597	SUCLG1	Succinyl-CoA ligase [ADP/GDP-forming] subunit alpha, mitochondrial	1.20403	1.17909	1.13549	-0.363588	0.178713	0.0425107	-0.762842	-1.16325	-0.887036	NaN	NaN	1.16917	0.363062	0.216345	0.614229	NaN	-1.36031	-1.41459	1.1874	0.990479	1.12272	0.787957	-0.0289466	0.285158	-1.12635	-1.13139	-1.32353	Cluster F
B7Z800;P55263;P55263-2;P55263-3;Q86U79	P55263	ADK	Adenosine kinase	0.928533	0.900176	0.767398	0.763389	0.520922	0.644401	-1.15235	-1.19074	-1.25507	-0.296547	-1.08079	-0.250674	-0.655674	1.79374	-0.884253	0.461359	1.06419	-0.095637	-0.817266	-0.55109	-0.497929	-0.710045	-0.675239	-0.983	1.1129	0.959547	1.26321	Cluster E
B2R983;D3DRA3;F5H7H0;P78417;Q5TA01;Q5TA02;V9HWG9	P78417	GSTO1;HEL-S-21	Glutathione S-transferase omega-1	1.32553	1.38843	1.52604	-0.944146	0.00490502	-0.345693	-0.706556	-0.919807	-0.948283	-0.130215	-0.176314	-0.127936	-0.501433	0.295847	0.393903	0.0407448	0.105849	0.147547	-0.535185	-0.303916	-0.296375	-1.25741	-0.857918	-0.941401	1.06901	1.20462	1.13935	Cluster E
B4DKL3;B4DRK5;Q10713;Q24JU5;Q5SXN0;Q5SXN9;Q6ZP88;Q9BT52	Q10713	PMPCA	Mitochondrial-processing peptidase subunit alpha	-0.725842	-0.612191	-0.694985	0.0196913	-0.0129482	0.35194	0.620763	0.398052	0.545789	-0.51955	0.061148	-0.178225	0.0165391	-0.0688242	-0.0464984	0.482275	0.136809	0.129389	0.507485	0.486307	0.412104	0.410557	0.79404	0.714945	-0.851115	-0.992787	-1.11134	Cluster I
B2R7X3;Q13112	Q13112	CHAF1B	Chromatin assembly factor 1 subunit B	2.6751	2.24883	2.03672	0.419225	-0.205589	0.417756	-2.22119	-2.09741	-1.97285	2.15684	0.969419	1.37315	0.198496	1.13223	0.810287	-1.92209	-2.75502	-1.53907	0.865229	0.683274	0.741315	1.47701	1.38549	0.94148	-1.79875	-1.59101	-1.88787	Cluster F
A0A024R2W4;C9J196;C9JQL4;C9JYS1;E9PE70;Q14118	Q14118	DAG1	Dystroglycan;Alpha-dystroglycan;Beta-dystroglycan	-0.990823	-0.798244	-0.925365	-0.674368	-1.34581	-0.516508	1.44588	1.54338	1.41077	0.136699	0.122122	0.353834	-0.974796	-1.77794	-1.37979	1.42927	1.05307	0.780061	2.0082	2.10617	1.34372	0.180452	0.413517	0.00330858	-1.53904	-1.57758	-1.51622	Cluster I
A0A024R5M8;B4DMA6;B4DYZ7;B7ZAQ5;E9PM91;E9PNC0;E9PRK3;F5H6U9;H0YEX7;Q05BV7;Q15054;Q32MZ9;Q32N00;Q569I8;Q8WUF6	Q15054	POLD3	DNA polymerase delta subunit 3	3.40668	3.37199	3.54072	-0.0894716	-0.433813	-0.41588	-2.65154	-2.50723	-2.83368	0.987956	1.27903	NaN	-0.402626	-0.239378	-0.300091	NaN	-0.751871	NaN	-2.376	-3.41943	-2.833	0.379399	-0.868991	0.446532	1.94274	1.56889	2.4527	Cluster E
H7BXE4;Q27J81;Q27J81-2;Q27J81-3	Q27J81	INF2	Inverted formin-2	-0.867533	-0.67146	-0.683893	-0.197568	-0.83636	0.390504	0.867086	0.889398	0.774833	-0.997503	-1.01642	-0.69663	1.02454	0.91309	0.645855	0.206711	0.192382	-0.137239	-0.233891	0.167503	-0.612305	0.591757	0.838751	1.3098	-0.666904	-0.754713	-0.791457	Cluster I
A0A024QZT2;B3KPN7;B4DZI7;Q2MDF5;Q96KP1	Q2MDF5	EXOC2	Exocyst complex component 2	0.970547	1.06852	0.95726	0.89089	0.944903	0.456305	-1.54652	-1.11093	-1.59614	-0.464791	0.260625	0.5315	1.06505	-0.226682	1.14423	-0.266003	-0.599742	-1.19593	-0.525136	-0.5301	-0.993167	-0.297219	-0.679321	-0.217656	0.824236	0.827666	0.724758	Cluster E
Q5T3J3;Q5T3J3-2	Q5T3J3	LRIF1	Ligand-dependent nuclear receptor-interacting factor 1	-3.38498	-3.73575	-3.79057	-0.924828	0.985242	-0.151012	3.20086	2.93873	3.26556	-0.974982	-0.6072	-0.317988	1.08755	1.43226	2.10399	-0.842215	-1.13181	-0.426626	2.03306	1.44496	0.0233972	0.37331	0.383564	NaN	-1.17225	-1.29565	-1.20292	Cluster B
A0A024R8D4;Q5T8A0;Q9Y399	Q5T8A0	MRPS2	28S ribosomal protein S2, mitochondrial	-1.51447	-1.08451	-1.19339	0.290405	0.0699318	0.651537	0.695551	0.892551	0.981286	-0.862619	-0.548748	-0.799131	-0.304555	-0.480212	-0.0481873	1.03475	1.00464	0.870426	0.495977	0.201783	-0.1321	1.20774	0.767429	1.4048	-1.07211	-1.17289	-1.46566	Cluster I
A0A024R8D2;B3KNH1;B3KQE8;Q6P1M0;Q96DY3;Q96G53;Q9BTA1	Q6P1M0	SLC27A4	Long-chain fatty acid transport protein 4	-1.65089	-1.54505	-1.26056	-1.4376	-2.20046	-1.46995	2.56246	2.53678	2.76502	0.367733	-0.227365	0.642219	-1.48022	-1.98317	-1.30902	1.1765	1.03943	1.44774	NaN	-1.69389	NaN	3.32812	2.48729	3.36442	-1.6098	-1.49082	-1.96975	Cluster B
A8K273;B2RTX8;Q7Z5K2;Q7Z5K2-2;Q7Z5K2-3;Q8WVX6	Q7Z5K2	WAPAL	Wings apart-like protein homolog	-0.941632	-0.784326	-1.08621	-0.427245	-0.181363	-0.676292	1.07249	1.30278	1.0861	-0.00889256	0.152614	0.556956	-0.111198	-0.0731301	-0.129287	0.327255	0.0130349	-0.632692	0.319153	0.299899	-0.353527	1.32749	1.31206	0.710188	-1.18795	-1.00166	-1.13799	Cluster I
A0A024RDP4;B4DWI8;F5H656;Q8WXF1;Q8WXF1-2;X6RDA4	Q8WXF1	PSPC1	Paraspeckle component 1	-0.835581	-0.634457	-0.742069	-2.17198	-2.48236	-2.62042	2.53288	2.52362	2.52832	-0.135219	-0.994652	-0.033098	-1.53006	0.0308391	0.0501	0.929998	0.551712	1.01576	-0.164925	-0.118607	0.411836	1.06263	1.40865	0.641462	-0.876514	-1.16763	-1.04073	Cluster B
A8K335;B4DVI2;E5RGF0;Q92820	Q92820	GGH	Gamma-glutamyl hydrolase	0.883722	1.13049	1.22452	0.216677	0.283867	-0.197929	-1.12097	-0.812091	-0.996741	-0.598149	-0.62881	0.400472	1.11111	0.610297	-0.184078	-0.0384357	-0.358575	NaN	0.00190153	1.06916	0.280802	0.397796	0.643227	0.459506	-0.914676	-0.797152	-0.808249	Cluster F
A0A087WTP3;B4DV73;E7EP96;M0QXW7;M0QYG1;M0QYH3;M0R0C6;M0R0I5;M0R251;M0R263;M0R3J3;Q92945;Q92945-2	Q92945	KHSRP	Far upstream element-binding protein 2	-1.00296	-0.988357	-1.12825	-0.0339519	-1.16212	-0.00336547	1.29568	1.23221	1.21293	0.188645	0.285166	0.205149	-0.393443	-0.210573	-0.273314	0.0746572	-0.00428364	0.132648	1.03892	1.00435	1.33538	0.0364627	0.202772	0.186769	-1.12872	-0.954893	-0.998612	Cluster I
A0A087WUU7;E7EWL1;F5H2S9;O60307;Q96GX5;Q96GX5-2;Q96GX5-3;Q9Y2H9	Q96GX5	RPS6KA3;MASTL	Ribosomal protein S6 kinase alpha-3;Serine/threonine-protein kinase greatwall	1.13961	0.901252	1.04462	0.448192	0.785261	0.600181	-1.24328	-1.5443	-1.17431	-1.14457	NaN	-0.247629	2.47114	1.69419	1.70402	-1.43802	-0.969701	-0.963569	-0.661754	-0.76204	-0.924379	-0.650621	-0.57794	-0.39607	1.13662	0.996402	0.86929	Cluster C
B4DM84;Q96JH7	Q96JH7	VCPIP1	Deubiquitinating protein VCIP135	-1.32015	-1.34869	-1.51439	0.983291	0.596826	0.70033	0.475728	0.779906	0.663566	0.247136	-0.557226	-0.739135	0.806968	1.1266	1.10287	-0.515249	-0.511146	-0.719512	-0.267339	0.419622	0.261574	-1.0058	-1.02579	-1.27136	0.751875	0.774249	0.989518	Cluster H
K7EQ12;K7ES11;Q9C0C9	Q9C0C9	UBE2O	E2/E3 hybrid ubiquitin-protein ligase UBE2O	-2.07604	-2.83119	-2.36368	0.0230031	-0.666389	0.806379	1.87906	2.29547	2.05082	-0.551917	-1.60777	-1.62114	-0.563442	-0.229993	-0.808502	1.44998	1.49684	2.12002	-1.04438	-1.9923	-2.43417	0.861655	-0.625812	-0.18988	1.293	0.997026	1.48436	Cluster J
A0PJE0;C9JD67;Q71M33;Q9H9B1;Q9H9B1-2;Q9H9B1-3;Q9H9B1-4	Q9H9B1	EHMT1	Histone-lysine N-methyltransferase EHMT1	-1.15962	-1.45324	-1.04771	-2.25748	-1.94766	-1.89542	2.92208	2.4604	2.5215	-1.274	-0.286273	-0.416127	-0.429673	-0.474629	-0.8326	1.85078	1.06364	0.641996	1.011	0.736805	0.596273	-1.77699	-1.49061	-0.64772	0.431536	0.616338	0.529362	Cluster B
A8KA05;B4DY67;B4E1P5;Q5TA56;Q5TA58;Q6NXU1;Q96JZ0;Q9H9G7;Q9HCK5;Q9UKV8;Q9UKV8-2;Q9UL18	Q9H9G7	AGO2;EIF2C2;AGO3;EIF2C3	Protein argonaute-2;Protein argonaute;Protein argonaute-3;Protein argonaute	-1.11479	-1.55344	-1.33526	-0.628386	-0.961565	0.317455	1.87981	1.40535	1.24704	-0.594645	-0.524089	-1.03823	0.795641	1.03796	1.10853	0.31358	-0.735214	-0.188573	-1.04286	-1.34609	-1.4067	-0.357799	-0.929094	0.062784	1.35963	1.19108	1.05743	Cluster J
A0A087WV52;Q53GN7;Q53H77;Q9BUN6;Q9NP92	Q9NP92	MRPS30	28S ribosomal protein S30, mitochondrial	-0.457277	-0.480923	-0.36463	-0.756009	-0.587944	-0.568992	0.951307	0.800634	0.920759	0.448101	0.918476	1.13234	-1.75428	-1.40295	-1.0856	0.548089	0.593287	0.443598	-0.0257281	0.729622	0.201155	0.701115	0.835243	0.82292	-0.916984	-0.838156	-1.22826	Cluster I
C9IZX5;F8WBJ5;F8WBQ6;Q9NUJ1	Q9NUJ1	ABHD10	Mycophenolic acid acyl-glucuronide esterase, mitochondrial	-0.788685	-1.08425	-0.904599	2.46899	2.2876	2.01668	-0.831934	-1.14718	-0.773006	-0.395156	-1.25672	-0.198222	1.03258	0.613262	1.64088	-0.352335	-0.518243	-0.348838	0.271195	0.160609	0.520508	0.952567	1.24327	0.613003	-0.896028	-1.28993	-1.21424	Cluster F
J3KN32;Q9UKL0	Q9UKL0	RCOR1	REST corepressor 1	-2.00085	-2.76467	-2.21757	-0.258542	-0.444151	0.548091	2.10008	2.0293	2.07231	0.226958	NaN	0.448499	-0.950728	-0.996314	-1.38851	0.784519	0.00705164	1.31467	-0.932548	-0.817772	0.492018	-2.37553	-1.36338	-0.901991	1.67582	1.30835	1.78799	Cluster J
A0A024R9Y4;B4DSG1;D4QA03;E7EMR1;E9PIL6;I3VM53;I3VM54;Q9Y2K7;Q9Y2K7-2;Q9Y2K7-3	Q9Y2K7	KDM2A	Lysine-specific demethylase 2A	-1.59331	-2.20965	-1.83463	-0.481164	-0.956507	0.509122	1.78014	1.95765	1.93288	0.370998	0.476508	0.0418478	-1.28306	-1.89701	-1.04078	0.430389	0.612966	1.95572	0.23017	0.536854	0.0800048	0.473292	0.627659	0.370829	-0.632697	-0.678744	-0.790463	Cluster I
A4FVC0;Q9UKV8	A4FVC0	AGO2;EIF2C2	Protein argonaute-2;Protein argonaute	-1.11479	-1.55344	-1.33526	-0.74426	-0.961565	0.317455	1.90868	1.4337	1.27631	-0.594645	-0.524089	-1.03823	0.795641	1.03796	1.10853	0.31358	-0.735214	-0.188573	-1.04286	-1.34609	-1.4067	-0.357799	-0.929094	0.062784	1.35963	1.19108	1.05743	Cluster J
B3KUI0;B4DTS6;B4E336;K7EKV5;K7ELE5;K7EPE8;K7EPP8;P48960	B3KUI0	CD97	CD97 antigen;CD97 antigen subunit alpha;CD97 antigen subunit beta	-2.53386	-1.84569	-2.25813	-1.47697	-2.20826	-0.946167	3.32315	3.00353	3.05266	-0.727192	-0.859368	-0.909447	-1.3588	-1.40707	-0.801389	1.64232	1.83821	2.18455	1.50979	1.2646	1.06152	-0.222514	0.724721	-0.250761	-0.910674	-1.14922	-1.04059	Cluster B
B4DNK4;P14618;Q8WUW7;Q9NYI7;Q9UK31;Q9UKK4;Q9UN47;V9HWB8	B4DNK4	PKM;HEL-S-30;PKM2	Pyruvate kinase PKM;Pyruvate kinase	-0.306148	-0.381169	-0.379657	-0.0150703	-0.360009	0.104316	0.506239	0.362376	0.364667	0.0177496	-0.449891	-0.154347	-0.104499	-0.186804	-0.25887	0.281573	0.43409	0.384705	0.204597	0.0510344	0.207137	-2.07314	-1.94403	-1.69479	1.55712	1.5345	1.54515	Cluster G
B3KTN2;B4DKZ9;P26639;Q53GX7;Q5M7Z9	B3KTN2	TARS	Threonine--tRNA ligase, cytoplasmic	0.809383	0.638282	0.686227	-0.250818	0.125298	-0.151457	-0.604001	-0.454652	-0.474695	-0.00370606	0.191686	0.223871	-0.557196	-0.56337	-0.10073	0.354245	0.291408	0.138477	-0.189144	-0.0674195	-0.460039	-1.12989	-0.821487	-0.797585	0.923912	1.16017	0.77752	Cluster G
A0A087WTD5;J3KN36;P69849;Q1LZN2;Q5JPE7	A0A087WTD5	NOMO2;NOMO3	Nodal modulator 2;Nodal modulator 3	-0.952763	-0.860039	-1.14165	-0.109488	-0.80489	-0.0467798	1.13767	1.29918	0.954306	0.781729	0.681444	0.934694	-0.890869	-0.690914	-0.692718	-0.149988	-0.0799085	0.0818352	0.5928	0.687244	0.282816	0.745449	0.660441	0.640388	-0.875913	-1.16179	-1.13114	Cluster I
B4E283;E9PQK6;G3V1C3;H0YER7;Q9BZZ5	B4E283	API5	Apoptosis inhibitor 5	1.17321	0.906453	1.19945	-0.756872	-0.70966	-1.21415	-0.237539	-0.170441	-0.255484	1.31575	0.925682	0.842003	-1.0935	-0.573827	-0.273042	-0.423681	-0.328013	-0.349668	-0.543272	0.043717	-0.629569	1.16295	0.813816	1.06987	-0.585383	-0.864621	-0.699607	Cluster D
H0YFF5;H0YGM0;Q7Z777;Q9H078	H0YFF5	CLPB	Caseinolytic peptidase B protein homolog	-0.963834	-0.816634	-0.75031	-0.421281	-0.239463	0.319516	1.04862	0.589666	0.889858	0.614879	0.761039	0.873121	-0.363464	-0.284655	-0.510049	-0.49586	-0.380808	-0.159225	-0.0260269	0.133382	0.00852091	0.953479	1.4222	0.952492	-1.31186	-0.928962	-1.03361	Cluster I
A2RRQ7;A4FU77;B4E0P5;B4E150;C9JAQ9;F5H447;F5H4C1;O75643;O75643-2;Q5ZF01;Q7L5W4;Q9H8B9;Q9P172;Q9UNV9	A2RRQ7	SNRNP200	U5 small nuclear ribonucleoprotein 200 kDa helicase	-0.480346	-0.484876	-0.61673	0.37335	-0.185648	0.813301	0.235387	0.244431	0.236006	-0.238918	-0.446724	-0.54597	-0.176942	-0.102666	0.0426304	0.618149	0.398151	0.41501	-0.261468	-0.304926	-1.00619	0.982645	0.758238	0.947079	-0.411245	-0.402718	-0.642179	Cluster I
A0A087WU36;A6QRG9;A6QRH1;B4DHQ7;B4DRU3;B7Z924;E2PU09;E7EQZ5;F5H3A2;H0Y6J7;H0Y7X5;H0YAM9;O15031;O60486;Q16293;Q2TBE4;Q3LIB1;Q86YC4;Q9Y4D7	A6QRG9	PLXNB2	Plexin-B2	-1.46456	-1.27373	-1.35251	-1.40257	-2.12631	-0.952087	2.23726	2.4658	2.37982	0.372271	0.187565	0.240211	-0.422264	-0.754383	-0.397244	0.299207	0.353988	0.0777927	-0.417999	-0.286639	0.521235	0.130523	0.457921	-0.0392805	-0.471019	0.00352834	-0.119323	Cluster B
A0A024RAY1;A8MV73;B3KNI7;B3KQF8;B4DRL6;B4E2A2;F5GX74;F5GYR7;F5GZ10;F5GZ98;F5H1K9;F5H221;F5H2H9;F5H2W9;F5H3C4;F5H502;F5H592;F5H6X8;F5H8I0;F8WE35;G3V1U0;Q6VMQ6;Q6VMQ6-2	A8MV73	ATF7IP	Activating transcription factor 7-interacting protein 1	-2.95261	-2.65148	-3.36283	-2.46818	-2.6135	-3.1857	4.65391	4.63926	4.81869	NaN	-1.18288	-1.38667	-0.135276	0.583645	1.01892	1.44349	1.01695	-0.0432109	NaN	-0.396419	-0.0429731	0.345423	0.580723	0.471832	-0.531587	-0.512134	-0.00254916	Cluster B
A0A024R1U0;B0QYT4;B0QYT5;B0QYT6;B4DY16;B4E0U0;F8W7I9;H0Y4Q3;P46060;Q8WUS7;Q9BSK3	B0QYT4	RANGAP1	Ran GTPase-activating protein 1	-2.13012	-1.86834	-1.95487	1.87329	0.770454	1.82414	0.512091	0.620811	0.655013	-1.08184	-1.29866	-1.4769	0.0907095	-0.319892	-0.449392	1.68906	1.37966	1.2575	0.205359	0.496402	0.511932	-0.69055	-0.232509	-0.906263	0.192919	0.162816	0.28385	Cluster H
B0QZK4;B0QZK8;B0QZK9;B4E0N8;Q5SSJ5;Q5SSJ5-2;Q5SSJ5-3;Q5SSJ5-5;Q5SWC8;X6RGJ2	B0QZK4	HP1BP3	Heterochromatin protein 1-binding protein 3	-1.38589	-1.27103	-1.55217	1.50043	0.624204	1.50375	0.296652	0.359464	0.283295	0.437652	0.0980726	1.1807	2.33445	1.76176	1.79448	-2.63439	-2.5728	-1.81293	-1.779	-2.32302	-1.00418	-0.116705	-0.498751	0.521859	0.954655	0.737758	1.68799	Cluster C
B1AK20;B3KTC6;B4DGD5;B4DPK2;F5H1N1;Q5TH61;Q9NVH1;Q9NVH1-2;Q9NVH1-3;Q9UMU8	B1AK20	DNAJC11	DnaJ homolog subfamily C member 11	-1.57101	-1.59663	-1.76921	0.96133	0.175091	0.510568	1.10713	0.895833	1.06886	0.632578	-0.400999	0.58612	-1.55964	-2.10601	-1.46813	1.19352	0.699792	2.03443	-1.28724	-0.774602	-1.05705	1.40222	1.64195	1.63977	-0.42304	-0.755676	-0.992915	Cluster I
A0A075B724;B4DE77;B4DFH6;B4DJ43;F8W813;I0CMK4;M0QX14;M0QY37;M0QY85;M0QZL7;M0R042;M0R0X0;M0R1I1;M0R278;M0R2D3;M0R2T4;P04350;P68371	B4DFH6	TUBB4A;TUBB4B;TUBB2C	Tubulin beta-4A chain;Tubulin beta-4B chain	-0.956188	-1.22642	-1.12356	0.593217	0.234127	0.799697	0.56426	0.497881	0.625963	-2.38489	-2.73419	-2.17634	1.22046	0.784876	1.94175	1.45923	0.712483	1.17193	-0.490088	0.166493	-0.0460473	-0.963922	-0.56967	-0.589871	0.832967	0.503497	0.663493	Cluster H
A0A024R6D8;B4DJK0;B4DUA4;B5BUD8;G3V5K8;Q13243;Q13243-2;Q13243-3;Q59EK7;Q86U32	B4DJK0	SRSF5;SFRS5	Serine/arginine-rich splicing factor 5	0.811097	1.02534	1.11798	0.0173542	1.19651	-0.114251	-1.26787	-0.936513	-1.14739	-0.497187	-0.312321	-0.427589	1.83348	1.61939	1.28429	-1.12473	-1.15234	-0.866178	-0.950099	-0.617893	-2.51998	0.718198	-0.217751	1.37652	0.404871	0.215944	0.40484	Cluster C
A0A024RBV4;A0A087X0X0;A0A087X255;A6PVI4;A8K5A0;B4DLX8;B7Z5K6;C9J453;C9JZJ7;O15344;O15344-2;Q9UJV3;Q9UJV3-2	B4DLX8	MID1	E3 ubiquitin-protein ligase Midline-1	-1.31284	-1.18858	-1.59533	-0.312884	-0.906019	-0.409632	1.4617	1.7347	1.68002	-1.96585	-2.02398	-3.23206	0.35353	0.608366	1.71386	1.75916	0.348134	2.27696	-0.894962	-1.69504	-0.215749	-0.910266	0.186394	0.0109325	0.576496	1.05547	0.791105	Cluster H
A8K398;B4DK80;B4DSJ0;E7EWY2;H0Y6W0;H7BZN5;H7C4B0;K7ELI7;K7EMT6;O95985;O95985-2;O95985-3;Q13472;Q13472-2	B4DSJ0	TOP3B;TOP3A	DNA topoisomerase 3-beta-1;DNA topoisomerase;DNA topoisomerase 3-alpha	0.587687	0.622066	0.510627	-0.599371	-0.55298	0.149537	-0.207068	-0.229668	-0.145331	0.0137597	-0.0296053	-0.159284	0.0936208	-0.259983	0.862718	0.0224321	-0.323247	NaN	-1.48796	-0.666695	-1.09467	0.522711	1.54491	0.892175	-0.145483	-0.0193293	-0.286438	Cluster D
B4DGH3;B4DT38;E7EV17;F5GYH2;F5H347;F5H7P0;F8WCN1;O75164;Q9H3R0;Q9H3R0-2	B4DT38	KDM4A	Lysine-specific demethylase 4A	-1.28648	-1.59465	-1.27914	-0.276871	-0.881793	-0.742977	1.52089	1.8191	1.78072	-0.969902	-0.769101	-0.897338	-0.409132	-0.740513	-0.571569	1.79871	0.964235	1.35952	-0.6882	0.000117467	0.170358	-0.0699013	0.4292	NaN	-0.126524	-0.0148951	-0.210764	Cluster B
B4DUW5;B4E1M9;B4E1N0;B7Z9E2;I3L1G1;I3L1Q1;I3L367;I3L3T4;I3L4G0;I3L4I4;I3L4N3;I3NI44;J3KQU4;O75674;Q8N749	B4DUW5	TOM1L1	TOM1-like protein 1	0.978583	0.76748	1.00578	0.034267	0.256274	-0.650121	-0.701124	-0.789074	-0.520543	-0.362506	0.638948	0.28022	-0.0676591	2.27121	NaN	NaN	-1.10846	NaN	0.0132347	-0.615596	0.147784	-0.366309	-0.272463	-0.221904	0.386526	0.183817	0.306901	Cluster G
A8KAD5;B3KP32;B3KWF0;B4DMI4;B4DVB0;B4E033;E9PH14;E9PNH0;F5GZ42;H0YCD7;Q8WVV2;Q9H0X9;Q9H0X9-2	B4DVB0	OSBPL5	Oxysterol-binding protein-related protein 5;Oxysterol-binding protein	-1.41924	-1.30898	-1.50637	-0.360767	-1.19459	0.0173892	1.60416	1.80057	1.53902	0.824544	0.679691	1.45913	0.50413	-0.150133	1.30516	NaN	-1.40715	NaN	-2.68176	-2.78102	-2.86913	0.162787	0.699892	0.374663	1.25089	2.02639	1.52071	Cluster J
A0A024RDQ0;A0A024RDS1;B4DF68;B4DY72;B4DYH1;B4DZB4;B4DZP3;E7EUG1;F2Z3D7;Q5TBM3;Q92598;Q92598-2;Q92598-3;R4GN69	B4DY72	HSPH1	Heat shock protein 105 kDa	-0.869484	-0.885392	-0.960868	-1.20508	-1.29972	-1.09533	1.76836	1.70379	1.71969	-0.601708	-1.13906	-0.875654	-0.888683	-0.899626	-0.634763	1.87534	1.57307	1.316	0.850327	0.824714	0.675728	-0.751086	-0.578901	-1.23591	-0.0399468	0.235261	0.30388	Cluster B
A8K0W8;B4DL21;B4DYS9;B4DYT5;C9JCR8;Q0IIN7;Q569F6;Q59EE8;Q9Y6Q9;Q9Y6Q9-2;Q9Y6Q9-3;Q9Y6Q9-4;Q9Y6Q9-5	B4DYS9	NCOA3	Nuclear receptor coactivator 3	-0.972291	-1.11165	-1.38635	-1.21064	-1.52473	-1.21755	1.98425	1.98655	2.15274	-0.446433	-0.640962	-0.820507	-0.51192	-1.41907	-1.09763	1.58252	1.30559	1.71397	-0.8697	-0.604532	-0.166966	-0.717927	-0.171812	-0.1414	1.06758	0.498985	0.347111	Cluster B
A0A087WVP0;A0A087X0W8;B4E082;E9PI38;E9PJR1;E9PJZ9;E9PKH5;E9PKV4;E9PM47;E9PMD5;E9PN69;E9PNK5;E9PNV4;E9PQS6;E9PRX2;Q04206;Q04206-2;Q04206-3;Q04206-4;Q2TAM5;Q96CP1;Q96F54	B4E082	RELA	Transcription factor p65	-1.17021	-1.225	-1.15451	0.709702	0.0186224	1.08314	0.500289	0.698079	0.572079	-0.183545	-0.603817	-0.0320898	0.581316	0.415206	0.353273	-0.259201	-0.346802	0.170255	1.47117	0.855934	1.12762	-1.1777	-1.03075	-1.27347	0.0985899	0.300728	0.0879092	Cluster H
B4DYZ1;B4E3G7;F8WAJ0;Q9H8H2;Q9H8H2-2;Q9H8H2-3;Q9H8H2-4	B4E3G7	DDX31;DDX31	Probable ATP-dependent RNA helicase DDX31	-1.4103	-1.44017	-1.77099	0.214175	0.584357	0.195355	1.17373	0.959337	1.12702	0.735015	0.212101	0.323964	-0.090746	-0.28902	0.547019	-0.256991	-0.75863	-0.31497	-0.775238	-0.407389	-0.683981	0.178456	0.0545107	0.574121	0.366449	0.324888	-0.283548	Cluster I
A0A024R5A9;B4E227;B4E3J0;E9PIN3;E9PLA7;E9PMV7;E9PQA4;H0YDU0;Q59E96;Q68CW9;Q9UBU9;Q9UBU9-2	B4E3J0	NXF1	Nuclear RNA export factor 1	-1.1954	-1.14397	-1.28145	-0.555866	-0.955469	-0.427197	1.46888	1.70719	1.52244	0.76944	0.254187	0.421795	0.211972	0.441063	0.086393	-0.459004	-0.897868	-0.651352	0.126209	-0.226801	0.695894	0.217346	0.37322	0.178758	-0.317491	-0.501053	-0.544104	Cluster I
A4IF61;A8K0D5;B5MDG7;C9J8X5;C9JQA7;C9K049;F8WES5;Q9P0W2;Q9P0W2-2;Q9P0W2-3	B5MDG7	HMG20B	SWI/SNF-related matrix-associated actin-dependent regulator of chromatin subfamily E member 1-related	-1.24667	-1.05391	-1.14169	0.48212	0.19283	0.739509	0.711524	0.684284	0.564808	-3.94685	-2.12288	-2.0329	0.445795	2.09374	2.35017	1.5771	1.30696	0.458892	0.852032	0.370367	NaN	0.141855	-0.0599769	NaN	-0.819056	-0.644817	-0.180414	Cluster H
A0A024R2T9;A4UCT4;A5PL36;B4DK86;B5MEG5;C9J8M4;E7EM45;E7EN22;E7EST9;E7ESU0;E7ETS0;E9PEG8;H0YB23;O94966;O94966-2;O94966-3;O94966-4	B5MEG5	USP19	Ubiquitin carboxyl-terminal hydrolase;Ubiquitin carboxyl-terminal hydrolase 19	-1.2138	-1.14628	-1.1461	-0.26168	-0.670881	0.441368	0.963123	1.33815	1.19959	-0.638657	-0.407267	-0.410585	-0.374353	-0.672068	-0.469494	1.12425	1.03703	0.670162	-0.381151	-0.56519	-0.660321	-0.0247639	0.0531064	-0.552185	1.12857	0.177546	0.257229	Cluster J
B7Z1C9;B7Z7I4;B8ZZC9;F5GZK5;F8WAM2;F8WBP8;Q53HV2;Q6IBT3;Q99832;Q99832-2;Q99832-3;Q99832-4	B7Z1C9	CCT7	T-complex protein 1 subunit eta	0.535102	0.503824	0.427461	-0.0404543	0.0376579	-0.0881328	-0.417137	-0.395689	-0.279279	0.455837	0.41268	0.577464	-0.561438	-0.403695	-0.644304	-0.0242623	0.223058	-0.041954	0.23542	0.366426	0.63493	-0.129344	-0.191789	-0.482614	-0.144975	-0.182167	-0.0380942	Cluster G
B7Z4A6;B7Z5B3;E9PCN5;F8WAF2;H7BZZ7;H7C0K1;H7C1X9;Q9H9A5;Q9H9A5-2;Q9H9A5-3;Q9H9A5-4;Q9H9A5-5	B7Z4A6	CNOT10	CCR4-NOT transcription complex subunit 10	1.245	1.47174	1.25033	-0.318693	0.255584	-0.41482	-1.22172	-0.839841	-0.897669	0.0196863	-0.480102	0.155152	-1.53221	-0.695647	-0.160284	1.8791	0.918337	-0.188863	-0.595543	-0.342212	-0.706141	0.531158	-0.918569	1.25909	0.257402	-0.294602	0.026242	Cluster G
B7Z6Z4;F8VPF3;F8VXL3;F8VZU9;F8VZV5;F8W180;F8W1I5;F8W1R7;G3V1V0;G3V1Y7;G8JLA2;H0YI43;J3KND3;P14649;P60660;P60660-2	B7Z6Z4	MYL6B;MYL6;PDE6H;PDE6H;MYL6	Myosin light chain 6B;Myosin light polypeptide 6	0.47916	0.50884	0.602365	0.0561113	1.0373	0.543104	-0.733229	-0.988921	-0.841831	0.0875821	-0.0691798	0.444597	-0.0442278	-0.0628522	-0.185309	-0.238614	-0.216215	0.310556	0.422856	0.767924	0.547066	-0.00699893	0.676265	-0.576044	-0.393723	-0.637086	-0.384973	Cluster F
A0A024RAU5;A8K6K7;B7Z255;B7Z6I6;B7Z806;B7Z8P0;C9IYM4;F5H1N8;F5H3S3;M0QYU1;P13807;P13807-2;P54840;Q53ER0	B7Z806	GYS1	Glycogen [starch] synthase, muscle	-0.875162	-0.932604	-0.855401	-0.483007	-1.25697	0.279668	1.14153	1.26609	1.14158	0.437054	-0.598318	-0.202558	0.220617	0.0843114	0.208352	0.275673	-0.173165	-0.183991	-1.38928	-1.46321	-1.72826	-0.270542	-0.48118	0.221402	1.39143	0.82992	1.34378	Cluster J
A0A024R458;B4DHC5;B8ZZY2;C9J2I0;E9PHX7;F5GYJ2;P52594;P52594-2;P52594-3	B8ZZY2	AGFG1;HRB	Arf-GAP domain and FG repeat-containing protein 1	-0.619657	-0.834595	-0.618443	0.256254	0.231253	0.508961	0.306142	0.423421	0.368932	-0.616669	-0.257073	0.26283	1.95845	1.78069	0.0137004	-1.08308	-0.478343	-1.23499	-0.301567	-0.0260105	0.366718	-0.0388431	0.0878162	0.257994	-0.521401	0.0624967	-0.119992	Cluster H
A0A087WW31;A0A087X1B2;B3KMG1;B3KPG7;B4DHT4;B7Z7L9;B8ZZD1;B9A018;C9JIU2;F8WC91;G5E9H0;Q53GS9	B9A018	USP39	U4/U6.U5 tri-snRNP-associated protein 2	0.948749	0.824309	1.13545	-0.622029	-0.353865	-0.480024	-0.544555	-0.345021	-0.396652	1.32995	0.708717	0.76409	0.360887	0.852526	0.671311	-0.83052	-2.0184	-1.49165	-1.6441	-1.67656	-1.83015	0.381807	0.236752	0.618791	0.680503	0.680125	1.02511	Cluster E
B7Z284;B7Z8X7;B7ZKR9;B9ZVN9;O95602;Q53T12;Q96AG9;Q9H6T2	B9ZVN9	POLR1A	DNA-directed RNA polymerase I subunit RPA1;DNA-directed RNA polymerase	-1.37986	-1.48609	-1.46545	-0.521377	-1.3924	-0.885334	2.00949	1.99299	1.97726	0.180655	0.250374	0.477836	-1.71007	-1.08127	-0.852606	0.907202	1.01821	0.627449	-2.06583	-1.5317	-1.96713	1.45482	1.47685	1.67427	-0.029042	-0.405581	0.0751944	Cluster B
A6NCP5;B4DVF3;B4DWE9;C9IZD3;I3L1S9;I3L3P1;I3L460;I3L4P0;I3L4P6;I3L4Y5;Q17R89;Q68EM7;Q68EM7-2;Q68EM7-3;Q68EM7-4;Q68EM7-5;Q68EM7-6	C9IZD3	ARHGAP17	Rho GTPase-activating protein 17	-1.69213	-2.03118	-2.24742	-0.113362	-0.0786386	0.99407	1.51578	1.75221	1.33378	-0.42918	-0.411439	-0.343898	0.647624	1.17985	0.732021	-0.22065	-0.496139	-0.449836	1.1061	1.15064	1.10003	-1.24869	-0.945981	-1.62634	-0.143979	0.560253	0.477807	Cluster H
A4D299;B3KUR4;C9J088;C9J7C4;C9JFL8;C9JHQ8;C9JIS2;C9JTY6;E5RHA1;E5RKA5;F8WEJ7;G8JLM6;J3KR72;P49848;P49848-2;P49848-3	C9J088	TAF6	Transcription initiation factor TFIID subunit 6	-0.667515	-0.557008	-0.70959	0.188951	-0.400124	0.172573	0.58041	0.643764	0.579193	0.488173	-0.222849	-0.323201	0.173431	0.812734	-0.192075	-0.329988	0.256885	-0.539423	-0.879586	0.706407	-0.385486	1.60561	-0.301808	0.980157	-0.378892	-1.44943	-0.178077	Cluster I
A6NFA8;A6NKY0;C9J0D1;C9J386;P0C0S5;Q71UI9;Q71UI9-2	C9J0D1	H2AFZ;H2AFV	Histone H2A.Z;Histone H2A.V;Histone H2A	0.570385	0.667927	0.690322	-0.0317262	-0.0449935	-0.0107559	-0.463694	-0.56267	-0.459645	1.76478	0.301107	0.920166	0.720599	0.666426	-0.00346041	-1.25059	-1.52419	NaN	-0.276446	-1.25064	-0.314204	0.131805	-0.499737	0.719087	0.099477	0.0893377	0.44907	Cluster F
A0A024R2K4;A8MXR0;C9J0U5;C9J321;C9JC17;C9JJC9;C9JSU1;H7C3N9;Q9Y608;Q9Y608-2;Q9Y608-4	C9J0U5	LRRFIP2	Leucine-rich repeat flightless-interacting protein 2	-0.976903	-0.983885	-1.27474	0.417087	0.887682	0.359467	0.566565	0.541533	0.440939	-0.409134	NaN	0.526731	-0.379294	-0.0357509	0.199236	-0.605287	0.878463	-0.167511	2.25121	1.7577	1.33658	-0.694335	-0.907878	-0.312771	-1.14165	-0.57296	-0.672432	Cluster I
A0A087WW66;B2R6D0;C9J9M4;F8WCE3;H7BZR6;H7C378;Q05BX4;Q05CW6;Q99460;Q99460-2	C9J9M4	PSMD1	26S proteasome non-ATPase regulatory subunit 1	0.654261	0.458245	0.525128	0.782421	0.490151	0.135865	-0.721565	-0.880735	-0.789739	0.064068	0.0238339	0.165991	0.174751	-0.398469	-0.421618	0.10661	0.416966	-0.122715	0.379856	0.138891	-0.701628	0.354339	-0.125591	0.363233	-0.0934193	-0.176417	-0.305976	Cluster F
B4DF11;C9J9X1;E7EQN2;H7C1N2;H7C2C4;J3KR05;O75128;O75128-2;O75128-3;O75128-4;O75128-5;O75128-6;O75128-7	C9J9X1	COBL	Protein cordon-bleu	-1.95143	-1.58384	-1.4349	-3.78512	-1.70278	-1.07572	2.91814	3.10871	3.32519	0.297303	0.177483	-0.134351	1.72251	0.838418	0.0100669	-0.742907	-0.866397	-1.04296	-0.874453	-0.356072	-0.381725	0.102857	1.4702	0.418472	-0.440377	-0.086223	-0.227351	Cluster B
A0A024QZX9;B3KR38;B3KRA0;B4DQQ6;B4DVH8;B4DVJ1;C9JA85;E7ET49;E7EVQ4;F8WBN0;Q8NCG7;Q8NCG7-2;Q8NCG7-3;Q8NCG7-4	C9JA85	DAGLB;LOC221955	Sn1-specific diacylglycerol lipase beta	-0.741966	-0.623571	-0.777278	-0.448454	-0.33977	-0.263324	0.742456	1.16149	0.82164	-0.591254	0.0299077	1.09704	-1.90838	-1.46014	-1.43128	1.69585	1.10902	1.17608	-0.919861	-0.665022	-1.41516	0.818117	-0.233737	0.827508	0.642938	NaN	-0.231571	Cluster J
C9J6P1;C9JAK5;C9JPM4;F8WCJ5;F8WDB3;P18085;U3KQF2	C9JAK5	ARF3;ARF4	ADP-ribosylation factor 3;ADP-ribosylation factor 4	1.0744	1.04958	0.771564	-0.200298	0.182383	-0.273582	-0.723033	-0.696809	-0.752974	0.0721291	-0.776	-0.392902	0.438297	0.114766	0.847624	-0.371157	-0.355086	0.482176	-2.57161	-1.04361	-2.0804	0.827927	0.28709	0.884169	0.748601	0.233764	1.08625	Cluster E
A8K594;B4E2S1;C9J137;C9JED2;C9JF25;Q9P0V3;Q9P0V3-2	C9JED2	SH3BP4	SH3 domain-binding protein 4	-1.55321	-1.91279	-1.77668	3.42593	2.44504	3.45011	-1.07728	-0.656918	-0.827236	-0.66755	-0.92395	-1.64804	1.76981	1.27203	2.51645	-0.792982	-0.71062	-0.508307	0.177125	1.67755	-0.0333417	0.329076	-1.15589	0.128648	-0.460164	-0.117862	-0.371728	Cluster H
C9JFK9;O95817;Q53GY1	C9JFK9	BAG3	BAG family molecular chaperone regulator 3	-2.61429	-2.86767	-2.57378	-0.795697	-1.07479	0.113518	2.74029	2.67546	2.94626	-0.469419	0.614325	-0.111455	0.360349	-0.616453	-1.30561	0.616433	0.605501	0.222503	1.43646	1.18676	1.46433	-1.07223	-1.48269	-1.44229	-0.116225	0.705585	-0.123628	Cluster B
A8K3S0;A8K4Z2;C9JH72;E9PEP3;F5H0U6;F5H304;F5H5S0;F8W9B4;P40937;P40937-2;Q59GW7;Q6LES9	C9JH72	RFC5	Replication factor C subunit 5	1.32712	1.61904	1.42696	0.248156	0.566429	0.358261	-1.62267	-1.4379	-1.49794	0.369918	1.73309	1.26732	1.17397	1.0864	0.459339	-3.31442	-1.24626	-1.13258	-0.210498	-0.273002	-0.194427	-0.0506954	0.214182	-0.444609	0.581579	-0.0557337	0.10961	Cluster C
A4D1N4;B7Z1X9;C9JRZ6;F8WAR4;F8WD73;G3V1K1;Q9NX63	C9JRZ6	CHCHD3	MICOS complex subunit MIC19	1.32219	1.55671	1.19919	-0.953383	-0.789019	-1.05782	-0.364033	-0.41205	-0.464498	1.53469	1.6504	1.26625	-0.0107635	-0.273198	-0.520779	-1.41141	-0.964881	-1.08211	2.21903	1.19543	1.56876	0.0861034	0.106188	0.0850715	-1.55433	-0.550342	-1.93764	Cluster D
A8KAE0;B3KMC2;B3KMD2;B3KMD9;C9JW18;C9JYB3;F8W7P7;H3BSQ1;O75717;Q05DR3	C9JYB3	WDHD1	WD repeat and HMG-box DNA-binding protein 1	2.13774	1.8425	1.89908	1.1965	0.624402	0.236918	-2.0407	-2.15917	-2.30907	-0.167417	0.881536	1.77448	0.0998139	0.22401	0.126245	-1.03384	-0.956572	-0.723273	0.327327	-0.0928603	-0.361806	0.491098	0.777621	0.599745	-0.725404	-0.38633	-0.644206	Cluster F
A0A024QZY7;C9K0U5;E2QRF9;H7C608;O75496;Q53GD9	C9K0U5	GMNN	Geminin	0.997209	1.13311	1.15039	0.643365	0.854468	0.711051	-1.47411	-1.28586	-1.66709	0.258553	0.176361	0.589594	0.801334	0.760566	0.388341	-0.769672	-1.04277	-0.901866	-3.9277	-4.0396	-2.53736	3.08671	4.01957	2.92867	-0.577198	-0.368796	-0.717575	Cluster D
A0A024R7C4;B4DUT2;B4DUY9;B7ZLF4;D3YTE0;F5H196;F8WFC1;H0YFD2;H0YG91;H0YG97;H0YH26;Q8N9T8;Q8N9T8-2	D3YTE0	KRI1;FLJ12949	Protein KRI1 homolog	-2.81266	-3.43984	-3.19167	1.21334	0.983796	0.37589	1.97846	2.50664	1.66099	-0.705747	-0.381496	-0.220183	-0.193669	-1.10212	-1.07174	1.27685	1.5782	0.624063	-2.58727	-2.34024	-2.86896	-0.812936	-1.12604	1.10293	2.42838	1.27531	2.3121	Cluster J
B4E393;D6R936;D6RC83;D6RCL1;D6RDK5;D6REZ1;D6RIB8;D6RIF7;H0YBG5;Q96EA4;Q96EA4-2	D6R936	SPDL1	Protein Spindly	-1.61886	-1.75583	-1.48127	0.707864	1.35366	1.08421	0.644219	0.64139	0.497835	-2.86035	-2.47576	-3.3418	0.865022	0.165193	0.911057	2.35331	2.07505	2.05894	-0.271846	-0.100383	-0.140434	1.78519	1.63022	0.0181143	-0.707	-1.15321	-0.906761	Cluster H
A0A024R045;D6R9A1;O60671;O60671-2;O60671-3	D6R9A1	RAD1;hCG_37731	Cell cycle checkpoint protein RAD1	1.06578	0.792974	0.943656	0.967275	1.05723	0.746631	-1.44595	-1.47388	-1.52681	NaN	NaN	0.856379	-0.204678	0.270904	-1.68559	NaN	-0.321995	-0.174579	0.329179	1.41369	1.27135	0.142935	0.485342	NaN	-1.23475	-0.648991	-1.3825	Cluster F
D6R9C3;D6RA35;D6RGV5;D6RIE3;H0UI06;P14406;Q496I0	D6R9C3	COX7A2	Cytochrome c oxidase subunit 7A2, mitochondrial	0.831734	0.957901	0.868223	-0.172329	-0.0966238	-0.0329026	-0.569594	-0.628727	-0.747643	0.16944	-0.316181	-0.216114	1.02035	0.569548	0.337189	-0.544619	-0.0891318	-0.74327	-0.228734	1.28897	-0.340267	1.08342	1.51699	0.524295	-0.812082	-1.30143	-1.26984	Cluster F
A0A024R069;B4DHK6;C9JN85;D6R9R7;D6RAG5;D6RF40;H0Y9I9;Q13309;Q13309-2	D6R9R7	SKP2	S-phase kinase-associated protein 2	0.916517	0.859635	1.07405	-0.179229	-0.704131	-0.180603	-0.431106	-0.507672	-0.559906	1.50419	0.201916	0.521209	-0.477151	-0.754205	0.123581	-0.235596	-0.394439	-0.434683	-2.02461	-1.85779	-1.95338	2.17799	2.18	1.85408	-0.159764	-0.68985	-0.697498	Cluster D
A0JP10;A8K4Q3;B4DZN6;D6R9X7;E7EV46;F5H1J0;F5H493;H0Y3B0;Q03468;Q59FF6	D6R9X7	ERCC6;ERCC6-PGBD3;hCG_32740	DNA excision repair protein ERCC-6	1.16193	1.16379	0.852662	1.43028	0.827741	0.611791	-1.54538	-1.47767	-1.79881	-0.729484	-0.232916	-0.313522	0.229983	1.11193	0.615119	0.457144	-0.0311882	-0.901618	-0.310445	0.322509	0.016527	-0.670297	-0.617623	NaN	1.13166	0.418491	-0.139596	Cluster G
D6RFJ6;D6RIG7;H0Y8R8;H0Y8Y6;H0Y9K2;Q13535;Q13535-2;Q13535-3	D6RIG7	ATR	Serine/threonine-protein kinase ATR	0.270185	0.261096	0.252113	0.206373	0.224937	0.0827158	-0.297108	-0.286567	-0.39556	1.20891	0.679378	0.743032	-1.14576	-1.30795	-0.490859	-0.0738493	0.000362779	0.299681	0.06506	0.467631	NaN	0.208633	1.1181	0.139718	-1.30966	-0.172343	-0.479199	Cluster D
A0A024RD56;A0A075B6G8;B3KT40;E2QRK7;H0Y4D6;Q5JTD0;Q5JTD0-2;Q5JTD0-3	E2QRK7	TJAP1	Tight junction-associated protein 1	-1.06238	-0.956263	-1.0688	-0.0103281	-1.12481	0.321832	1.14967	0.990526	1.28729	-0.834958	-0.741111	-0.190883	1.40239	1.88146	0.91427	NaN	-0.801257	-0.547719	1.36734	1.28983	0.979836	-0.0661297	0.265965	-0.354973	-0.490343	-0.9636	-1.1402	Cluster I
B4DLF2;E5RFU6;E7EQI7;H0YAY2;Q12768;Q53EL1	E5RFU6	KIAA0196	WASH complex subunit strumpellin	0.683149	0.716139	0.717927	-0.494072	-0.251572	-0.677543	-0.187486	-0.182667	-0.269648	1.06828	0.220722	0.248308	-0.835403	0.336028	0.468061	-0.241182	-0.507767	-0.617849	-1.02561	-0.988441	-1.88421	0.682998	0.839808	0.928736	0.522372	0.0809036	-0.114174	Cluster D
B4E0E5;C9JTN7;E5RG67;E5RGV5;F8W8I6;F8WE16;H0YGW6;H7BY49;P31483;P31483-2;Q59G98;Q96B58	E5RGV5	TIA1	Nucleolysin TIA-1 isoform p40	1.31114	1.63497	1.21839	0.626282	0.541126	0.216534	-1.48719	-1.56327	-1.4794	-0.335641	-0.163075	-0.260171	0.358388	-0.163094	0.0323318	0.192662	0.365035	0	0.998514	0.756901	1.86514	0.626975	-0.364663	0.24718	-1.47631	-0.273097	-1.66148	Cluster F
A8K139;E7EMY4;E7EPI4;E7EVM4;E9PHJ4;H0Y5C3;P32004;Q7Z2I3;Q7Z2J0;Q7Z2J8;Q7Z3Z9;Q86SE4	E7EMY4	L1CAM	Neural cell adhesion molecule L1	-1.2167	-1.33639	-1.34798	-0.776243	-1.97811	-0.478486	1.85563	2.12744	1.9991	0.00377201	0.0695591	0.0911605	-1.05201	0.160736	-0.989791	0.681171	0.577936	0.384213	-1.0464	-0.875954	-1.13059	0.834495	0.615901	1.01187	0.0315517	-0.400675	0.110852	Cluster B
B4DZ29;E7EN12;I3L1J7;I3L2C7;I3L399;I3L4A4;I3L4M4;P57678;Q8WUM5;Q9HBB9;Q9HC39	E7EN12	GEMIN4	Gem-associated protein 4	-2.31737	-2.1208	-1.85614	1.07523	0.315899	1.64974	0.972215	1.05767	1.14215	-0.295558	-0.615724	-0.31032	0.274012	-0.0791075	0.0953863	0.174754	0.345133	0.405255	-0.109478	-0.0579291	-1.28582	0.82253	1.01751	0.764941	-0.335471	-0.349938	-0.693669	Cluster I
A0A087WX62;E7ENV7;Q86YQ8;Q8IYJ1;Q8IYJ1-2;Q8N7E6;Q9HCH3	E7ENV7	CPNE8	Copine-8	0.881608	0.985763	1.04313	0.310198	-0.0678045	0.066582	-0.82086	-0.938254	-0.859721	0.00973925	0.504345	0.27823	-0.123981	0.279895	0.328217	-0.237527	-0.261477	-0.628621	-0.634066	-0.17865	-0.167107	1.54464	1.18383	1.34867	-0.7188	-1.251	-1.24791	Cluster F
B3KSU9;B3KT00;B4DT15;B4E365;E7ES68;G5E9D5;H7C2I4;H7C3Y9;J3QL08;J3QLK4;J3QQT1;J3QRS2;Q9BQ52;Q9BQ52-2;Q9BQ52-3;Q9BQ52-4;V9GYS7;V9GYU5;V9GZ72	E7ES68	ELAC2	Zinc phosphodiesterase ELAC protein 2	-0.510073	-0.570287	-0.604918	-0.233037	-0.188843	0.398207	0.472285	0.502077	0.592343	0.152922	1.01697	0.707333	-1.3164	-1.31736	-0.631864	0.537382	0.436709	0.298738	0.111412	-0.0540002	0.0615445	0.351729	0.350938	0.201792	-0.264447	-0.445977	-0.3829	Cluster I
A0A024R555;A0A024R5B2;A8K2S4;A9CP04;E7ETY4;E9PC69;F5H4F6;F5H4J8;F5H6N2;H0YKJ3;K7EK17;K7EKG8;O75271;Q5DNC6;Q7KZI7;Q7KZI7-10;Q7KZI7-11;Q7KZI7-12;Q7KZI7-13;Q7KZI7-14;Q7KZI7-15;Q7KZI7-16;Q7KZI7-2;Q7KZI7-3;Q7KZI7-4;Q7KZI7-5;Q7KZI7-6;Q7KZI7-7;Q7KZI7-8;Q7KZI7-9;Q96L34	E7ETY4	MARK2;Par1b;MARK3;MARK1	Serine/threonine-protein kinase MARK2;MAP/microtubule affinity-regulating kinase 3;Serine/threonine-protein kinase MARK1	-1.26272	-1.33665	-1.62782	0.213409	-0.909359	0.520019	1.15877	1.38647	1.36427	-0.0777972	-0.384551	-0.295902	0.189616	-0.41678	0.391692	-0.108889	0.138886	0.548526	0.309595	0.560228	0.190423	-0.258906	-1.60072	-0.190559	-0.0289832	0.874834	-0.0616478	Cluster J
A0A087WY74;B2R6D7;B5BUH5;E7EU96;P68400;P68400-2;Q2I0Y7;Q5U5J2;Q8NEV1;V9GY80;V9GYA2;V9GYW6	E7EU96	CSNK2A1;CSNK2A3	Casein kinase II subunit alpha;Casein kinase II subunit alpha 3	-1.07206	-0.777774	-1.00505	0.155547	-0.177113	0.0653707	0.866246	0.739329	0.907671	-0.450124	-0.231845	-0.25582	0.17749	0.0409548	-0.208261	0.645972	0.280152	0.016231	0.235866	-0.0719826	0.316667	0.0568249	0.550574	0.161615	-0.628472	-0.179031	-0.424893	Cluster I
A0A024R3P3;E9PE20;P49458;P49458-2;Q659G3;Q6P2S0;Q8WVW9	E9PE20	SRP9;DKFZp564M2223	Signal recognition particle 9 kDa protein	0.530907	0.502563	0.455442	0.582201	0.877741	0.62562	-0.817921	-0.994818	-0.985578	-0.414427	-0.564745	0.367719	-0.769382	-0.0690351	0.713182	0.291732	0.453258	0.0331421	0.368113	-0.0470879	0.183644	2.1017	-0.430237	-0.586546	-0.803898	-0.558288	-0.174983	Cluster F
A0A024R8V6;A0A075B784;B3KMW2;E9PEW0;F5H3B9;K7EIH0;K7EKL7;K7EKN3;K7ELR5;K7ELT3;K7EMM6;K7EPT1;K7EQS0;K7ERC1;Q8IXW9;Q9H9C5;Q9P275;Q9P275-2;REV__A0A024RCZ1;REV__H7C2Z0;REV__Q8NC56	E9PEW0	USP36;DUB1	Ubiquitin carboxyl-terminal hydrolase 36;Ubiquitin carboxyl-terminal hydrolase	-2.61456	-2.64192	-2.38593	1.52133	1.45253	2.69433	0.840293	0.793217	0.646066	-0.899948	-0.30228	0.100553	-0.347102	-0.209745	0.503539	0.730823	0.0804304	0.347849	-0.0780105	0.554067	0.0415496	1.02295	0.410784	0.791959	-0.682336	-0.614514	-1.29994	Cluster I
A0A024RDL6;A8K3R3;B3KMF1;B4DZM7;E7ERJ8;E9PFK9;E9PHB8;H7BYE7;Q3HKR1;Q9UJ41;Q9UJ41-2;Q9UJ41-3	E9PFK9	RABGEF1	Rab5 GDP/GTP exchange factor	-1.25352	-1.15754	-1.1148	0.0171699	0.199392	-0.180818	0.939146	1.06866	1.04709	NaN	-0.00536135	-0.865144	0.980577	0.668779	NaN	-0.318911	0.190936	-0.792882	-0.129355	-0.994044	0.22794	-1.22784	-0.576963	-0.705533	1.38426	0.597902	0.729206	Cluster H
A0A087WUK0;B7ZLC4;D6W5G0;E9PG46;Q2M2I8;Q2M2I8-2;Q9BUD9	E9PG46	AAK1	AP2-associated protein kinase 1	-1.59543	-1.47187	-1.56895	-1.02185	-1.43925	-0.789986	2.34215	2.127	2.11231	-0.951463	-0.735657	-1.43757	-0.188802	0.569759	-0.0706227	1.64803	0.407747	0.688804	0.157835	-0.00510342	0.56389	NaN	-0.458409	-0.285027	-0.0401149	0.549875	-0.219251	Cluster B
A0A024R4C1;E9PHH9;Q53F76;Q9BT08;Q9BUI4	E9PHH9	POLR3C	DNA-directed RNA polymerase III subunit RPC3	-0.421628	-0.543729	-0.595824	1.7214	1.62613	1.93121	-0.89755	-0.837357	-0.893793	-1.08862	-0.18469	-0.422892	0.668749	0.475397	0.358005	0.0218785	0.933574	-0.632725	0.647269	0.657158	-0.199444	0.115341	1.09397	0.531331	-1.05262	0.0650695	-1.44917	Cluster F
A0A024R098;B2RB47;E9PIJ1;E9PJF6;E9PNG0;H0Y360;H0YCL9;H0YF16;Q01433;Q01433-2;Q01433-3;Q01433-4	E9PIJ1	AMPD2	AMP deaminase 2	-0.727518	-0.642489	-0.778946	-0.721054	-1.27008	-0.578982	1.16915	1.1697	1.60758	-0.200412	0.660255	-0.0578535	-1.48089	-0.870945	-0.915117	1.5459	-0.0869155	1.19484	-0.418262	-0.34408	-0.883824	0.290272	-0.279263	0.209238	0.460042	-0.0801177	0.403123	Cluster J
B4DVW7;E9PJK2;E9PL02;E9PMU3;E9PR98;F5GY72;H0YEL4;O75530;O75530-2;O75530-3	E9PJK2	EED	Polycomb protein EED	2.21027	1.71786	1.93212	-0.787881	-0.545539	-1.1328	-0.798596	-1.13542	-1.0979	-0.529599	0.0594822	-0.0030298	1.09421	0.603871	-0.681471	NaN	-0.489515	0.228491	0.4377	-0.116704	0.18536	0.245866	0.308733	0.173053	-0.370858	-0.534421	-0.319975	Cluster F
E9PKV2;Q9NRX2	E9PKV2	MRPL17	39S ribosomal protein L17, mitochondrial	0.831709	0.881756	1.07522	0.142431	0.606553	0.53479	-0.788577	-1.14252	-1.36711	0.705478	0.628405	1.05288	-0.499398	-0.632281	-1.30755	-0.281698	0.00632114	0.275773	0.653545	-0.111794	0.28065	0.450057	0.925138	0.838105	-1.24592	-0.349918	-1.20622	Cluster F
E9PL57;E9PS38;F8VSA6;Q15843;Q86V88;Q86V88-2;Q86V88-3;S4R3E9	E9PL57	NEDD8-MDP1;NEDD8;NEDD8	NEDD8	1.00257	1.03519	0.78957	0.218088	0.14905	-0.0428526	-0.943704	-0.818387	-0.808673	0.356453	0.584151	0.478233	0.669417	NaN	0.10902	NaN	NaN	-0.75687	-0.660565	0.6785	-0.649564	-3.60986	2.33669	2.98789	0.576076	-0.766224	-1.14791	Cluster F
A0A024R5I7;B2R787;B3KX94;E9PMS0;E9PMZ6;E9PNU6;E9PSD1;O00562;O00562-2	E9PMS0	PITPNM1	Membrane-associated phosphatidylinositol transfer protein 1	-0.656397	-0.941655	-0.860407	-1.08029	-0.763167	0.492739	1.33469	0.982226	0.943448	-0.274954	-0.281481	0.264878	-0.171068	-0.835946	-0.614778	1.08557	0.622005	0.127532	-1.2883	0.0972414	-1.55824	0.81575	0.663123	0.432413	0.367617	-0.0592248	-0.123837	Cluster J
A0A024R582;B4DT58;E9PN04;J3KMZ8;Q92785	E9PN04	DPF2	Zinc finger protein ubi-d4	-0.462352	-0.555495	-0.605613	0.0974335	-0.758771	0.463085	0.474637	0.530176	0.685307	0.996803	-0.00664786	0.228865	-1.42069	-1.1125	-0.693693	1.02192	0.488332	0.350452	-0.341192	-0.638418	0.317021	0.629491	0.950923	0.361014	-0.751913	-0.727888	-0.03775	Cluster I
A0A087WTK0;A0A087WVC6;E9PPH3;Q12913;Q12913-2;Q9NPR5	E9PPH3	PTPRJ	Receptor-type tyrosine-protein phosphatase eta	-0.886533	-0.843505	-1.00071	-0.920483	-1.51558	-1.38788	1.90965	1.95568	1.51529	-0.357679	-0.606457	-0.136634	-2.65239	-2.19951	-2.97152	2.64188	2.58977	3.02834	0.751687	0.408205	-0.0181625	0.0786731	0.391199	0.204721	-0.362295	-0.788747	-0.4383	Cluster B
B3KVE1;E9PQ51;E9PRI3;E9PRU3;H0YEJ2;P30291;Q6MZL0;Q6NSL2;Q86V29	E9PQ51	WEE1	Wee1-like protein kinase	-0.470582	-0.434401	-0.427245	-0.414163	-1.10479	0.126423	0.763512	0.720081	0.871387	-2.44729	-1.32395	-2.72279	1.26909	0.920663	1.12602	1.00197	1.32447	0.838982	-1.33723	-1.50849	-0.588237	2.26198	2.38669	-0.305503	-0.938596	-0.177554	-0.304769	Cluster H
A0A087WV73;F5GWB7;F5GYR3;F5H359;F5H5X6;F5H709;F5H8G6;P46087;P46087-2;Q05BA7;Q3KQS4	F5GWB7	NOP2	Probable 28S rRNA (cytosine(4447)-C(5))-methyltransferase	-0.552898	-0.653971	-0.748056	-0.0421853	-0.362563	-0.63428	0.984492	0.587438	0.997556	-1.84745	-1.46346	-1.64383	-0.186918	-0.339188	-0.424485	2.08287	1.85351	1.6932	-2.77397	-2.98997	-1.60371	-0.148599	-0.298344	0.555608	1.59797	1.14122	2.11448	Cluster J
F5GX14;F5H1S8;H0YG07;Q14165	F5GX14	MLEC	Malectin	-0.530383	-0.524276	-0.535314	-0.835967	-1.0164	-0.434832	1.07914	1.1401	1.00977	1.65162	2.03098	1.60236	-1.64284	NaN	-0.822812	-0.0608379	-1.19619	-0.281138	-0.0893026	0.0266448	-0.461392	1.39578	0.961211	2.22402	-0.889252	-1.5555	-1.63467	Cluster D
A0A024QYV7;A8K522;B7Z6R9;B7Z6S5;B7Z791;F5GXP4;F5GY14;H3BN98;H3BPJ2;H3BS91;H3BTX6;Q15041	F5GXP4	ARL6IP1;ARL6IP;KIAA0069	cDNA FLJ76399, highly similar to Homo sapiens ADP-ribosylation factor-like 6 interacting protein (ARL6IP), mRNA;cDNA FLJ51781, highly similar to ARL-6-interacting protein 1;cDNA FLJ50719, highly similar to ARL-6-interacting protein 1;ADP-ribosylation factor-like protein 6-interacting protein 1	-2.91121	-2.91015	-2.56081	0.957902	0.676265	1.08466	1.70341	1.57013	1.89433	-0.381959	-0.59698	-0.227569	-0.0148956	0.524991	0.0739952	0.349777	0.0535308	0.259129	1.91839	1.77908	0.268197	-0.594331	-2.23841	0.297626	0.102243	-0.552861	-0.472635	Cluster H
F5GXT5;F5H244;F5H292;F5H2I3;H0YFL8;H0YH64;O15397;O15397-2;Q59F59	F5GXT5	IPO8	Importin-8	1.444	1.06764	1.16678	-0.0634089	0.137925	-0.712815	-0.799632	-0.673596	-1.11787	0.222699	0.0630137	0.197898	0.290603	0.637139	0.357307	-0.908708	-0.2789	-0.410077	-0.146261	0.514144	-0.830139	0.520123	-0.205852	0.0308432	-0.0609406	0.18045	-0.225614	Cluster F
A8K4V2;F5GY40;F5H0J3;H3BRM9;Q16795;Q9BTT5	F5GY40	NDUFA9	NADH dehydrogenase [ubiquinone] 1 alpha subcomplex subunit 9, mitochondrial	0.876906	1.22669	1.03683	-0.0803024	0.0841282	-0.218259	-0.807536	-0.755438	-0.875645	0.555917	0.266037	0.437404	0.709429	0.0409386	0.354461	-0.393494	-0.487423	-1.26386	-1.10354	-0.753812	-0.907352	1.58894	1.59333	2.70249	-0.882963	-1.51517	-1.27286	Cluster D
A8K1Z2;B7Z601;E7EM56;F5GYK7;F8W6E4;P43304;P43304-2;Q53T76;Q8WUQ0	F5GYK7	GPD2	Glycerol-3-phosphate dehydrogenase, mitochondrial	2.17781	2.27454	2.36508	-0.258955	-0.653709	-0.456569	-1.57469	-1.6042	-1.47984	0.133789	-0.451439	-0.21229	1.12022	0.432224	-0.0978424	-0.227083	-0.32528	NaN	-0.524075	-0.212888	-0.162685	1.11297	1.59644	1.03125	-0.937495	-1.23378	-0.752648	Cluster F
B3KXI2;F5H365;F5H6C4;G3V1W4;G3V299;G3V2R6;G3V3G5;G3V4Q2;G3V4V1;G3V531;G3V5K1;G3V5X8;Q15436	F5H365	SEC23A	Protein transport protein Sec23A	0.652026	0.711615	0.677074	-1.42478	-0.948727	-1.04073	0.345136	0.272395	0.348522	-0.226116	-0.291358	-0.832595	-0.296854	-0.0777281	0.0758226	0.733755	0.918909	-0.0248695	-0.273457	0.324536	-0.365799	0.496048	0.369521	0.0667678	-0.187164	-0.0834764	-0.466388	Cluster I
F5H4K4;H0YGG8;H7BYJ3;O14578;O14578-2;O14578-3;O14578-4	F5H4K4	CIT	Citron Rho-interacting kinase	-3.39349	-3.19286	-3.33522	-2.75598	-2.78068	-3.24445	5.21214	4.91207	5.1894	-1.59727	-1.22631	-1.45683	0.329697	-0.0571614	-0.146384	1.56758	1.49825	0.943084	-0.781807	-0.843495	-1.08615	0.385881	-0.0811772	0.241704	0.521439	0.466009	0.293946	Cluster B
A8K8U1;B3KM30;B3KMG3;F5H6I6;F8WBB8;H0YGP5;H0YH27;O75155;O75155-2;Q86VP6;Q86VP6-2;Q86VP6-3	F5H6I6	CAND1	Cullin-associated NEDD8-dissociated protein 1	1.20196	1.27081	1.24856	-0.128452	-0.46781	-0.783412	-0.64827	-0.661442	-0.714919	0.731491	0.52534	0.732104	0.544241	0.507204	0.756199	-1.27922	-1.23025	-1.00356	-0.565165	-0.186919	-1.42578	0.0218821	-0.240059	-0.13275	0.745561	0.654393	0.39705	Cluster E
F5H1D4;F5H1E7;F5H2H5;F5H417;F5H6J0;Q86XL3;Q86XL3-2	F5H6J0	ANKLE2	Ankyrin repeat and LEM domain-containing protein 2	-0.642623	-0.815648	-0.669578	-0.215596	-1.12616	-0.423339	1.0483	1.19893	1.05821	-0.496457	-0.829476	-1.44322	-0.0938452	0.923741	0.683128	0.715812	0.45527	0.134894	0.319241	0.297897	0.796777	0.175398	-0.822554	0.102949	-0.0111002	-1.15546	0.264799	Cluster I
B4DHK9;B4DWQ5;E9PF41;F5H6T1;G3V1L8;P61160;Q8IY98	F5H6T1	ACTR2	Actin-related protein 2	0.692974	0.929654	0.874632	0.114346	-0.186299	0.267051	-0.665635	-0.709248	-0.797871	-0.114954	-0.396591	-0.2563	-0.300563	0.211936	0.634102	-0.212187	0.255698	0.227417	0.0226457	0.21815	-0.358444	-0.302201	-0.290965	-0.0942314	0.131178	0.153638	0.236855	Cluster G
A0A024RCR6;B0UX83;E7EMZ4;F6RG75;F6S6P2;F6TC96;F6TH84;F6U1F2;F6U341;F6UR09;F6VEM6;F6WML8;F6X9W3;F6XTU0;F8VX53;F8VXY4;G3V1Z5;H0Y410;H0Y4L1;H0Y571;H0Y583;H0Y710;H0Y759;H0Y7K4;P46379;P46379-2;P46379-3;X6REW1	F6RG75	BAG6;BAT3	Large proline-rich protein BAG6	-0.508121	-0.428377	-0.494015	-0.100857	-1.90661	-0.175816	1.01856	0.961256	1.11028	-0.571476	-0.3594	-0.357663	-0.363386	-0.0509081	0.10763	0.325958	0.675605	0.552113	-0.122042	-0.268316	-0.57492	0.471219	0.12092	0.178742	-0.106918	-0.00139397	-0.0635936	Cluster I
B2RBY4;F5H513;F8VNY2;F8VSB2;P49642;Q53F98	F8VNY2	PRIM1	DNA primase small subunit;DNA primase	1.59907	1.96019	2.27477	1.87501	1.41866	1.34078	-2.70073	-3.30498	-2.43934	-0.388748	-0.382362	0.613357	0.0988904	0.203735	1.07134	-0.0188563	-0.661462	-0.366172	0.416961	0.417132	0.106809	-0.125906	0.128999	0.158772	-0.503535	-0.201678	-0.316297	Cluster F
A0A024RBD0;F8VRL4;F8VRR0;Q8NFP7;Q96G61;Q9NZJ9;Q9NZJ9-2;Q9NZJ9-3	F8VRL4	NUDT4	Diphosphoinositol polyphosphate phosphohydrolase 2	-1.58368	-2.0561	-1.79721	0.788458	0.237995	0.832472	1.02275	1.06214	1.24841	-0.0363104	-0.0342439	0.235933	-1.14288	-1.28167	-2.33185	0.91774	1.67285	1.64404	0.405745	0.309865	0.596767	-0.387096	-0.434727	-0.0340492	0.271463	-0.623478	-0.086536	Cluster I
A0A024R102;A0A024R137;A8K9I5;B4DF50;F5GY02;F8VRQ4;F8VUB0;F8VW95;F8VZ70;H0YHV1;Q96GM5;Q96GM5-2	F8VRQ4	SMARCD1	SWI/SNF-related matrix-associated actin-dependent regulator of chromatin subfamily D member 1	-1.49905	-1.22784	-1.51578	0.491221	-0.0670969	0.432815	0.939019	0.975201	1.17195	0.203368	0.0631419	-0.109015	-0.765323	-0.0187653	0.143923	0.256991	0.120449	0.11577	0.278602	-0.604591	0.461912	0.183827	0.386956	0.633174	-0.785279	-0.247724	-0.450095	Cluster I
B4DKV8;F8VTY2;Q8NFH4	F8VTY2	NUP37	Nucleoporin Nup37	-0.356679	-0.491831	-0.486609	-0.379333	0.306019	-1.13392	0.767542	0.627008	0.710186	-0.553493	-1.01097	-0.555854	-0.432803	-0.294689	-0.641635	1.35104	1.05252	0.923176	0.282669	0.459134	0.150979	-0.300182	0.201091	-0.605636	-0.405506	0.054439	0.223893	Cluster I
A0A024R131;F8VRX7;F8VUX5;F8VX10;F8VXI8;H0YHR2;H0YID1;H0YIQ8;Q9H9L4;Q9H9L4-4	F8VUX5	KANSL2;C12orf41	KAT8 regulatory NSL complex subunit 2	-0.515212	-0.593574	-0.5893	-0.156687	0.196702	-0.343358	0.705226	0.614096	0.428622	-0.548636	0.0298872	0.0261869	0.309699	-0.0904295	0.130715	NaN	0.704324	-0.491054	-0.438397	-0.131515	1.49036	NaN	-1.58032	NaN	1.62652	0.297042	NaN	Cluster G
A0A024RBF1;B2RAH5;F5H1B6;F8VW28;F8VWB4;F8VZN8;F8W7P1;F8W8Q6;F8W9E8;H0YHI8;H0YHL8;H0YIL7;H0YIM2;H0YIS3;H0YIS4;O14974;O14974-2;O14974-3;O14974-4	F8VW28	PPP1R12A	Protein phosphatase 1 regulatory subunit 12A;Protein phosphatase 1 regulatory subunit 12	-0.740458	-0.941762	-0.72194	-0.266238	-0.362778	-0.456788	1.1267	0.8362	1.01677	-0.961076	-1.08115	-0.319707	0.342636	0.176764	0.296585	0.419856	0.399697	0.712552	0.0303633	-0.344662	0.449186	-1.05148	-1.09556	-0.23498	0.38743	0.695058	0.639401	Cluster J
A0A024R120;F8VWL0;F8VX55;Q12800;Q12800-2;Q12800-3;Q12800-4;Q5JV87;Q9NZI6	F8VWL0	TFCP2	Alpha-globin transcription factor CP2	-0.966731	-1.08367	-0.887333	0.5633	0.476939	-0.0345244	0.534876	0.507871	0.769545	-0.232991	-0.868307	-0.341714	-0.243245	-0.357542	0.56378	0.898694	-0.0310242	0.574919	0.941942	-0.0681653	0.138263	-0.335057	0.256729	-0.457002	0.132006	-0.234819	-0.236863	Cluster I
A0A087WTL9;E5RHZ8;E9PDG5;F8VNV1;F8VY40;F8W1I4;F8W1Z5;G3XAA8;G5E976;Q6P4E2;Q71RC2;Q71RC2-2;Q71RC2-3;Q71RC2-4;Q8TBL5;Q8WVX5;Q96J85;X6RLN4	F8VY40	LARP4	La-related protein 4	-0.691109	-0.875311	-0.943586	0.197015	0.278857	0.208817	0.696602	0.506839	0.502483	-0.0291315	-0.501378	-0.432332	0.0427513	0.304892	0.116468	0.280406	0.526646	-0.250524	1.09706	1.03447	1.06092	-1.1532	-1.29064	-0.681402	-0.185121	0.631047	-0.180781	Cluster G
B4DYY5;C9JD99;F5GY23;F8W726;H0Y5H6;H7C2T8;Q14157;Q14157-1;Q14157-3;Q14157-4;Q14157-5;Q5VU77;Q5VU78;Q5VU79;Q5VU80;Q5VU81	F8W726	UBAP2L;UBAP2L	Ubiquitin-associated protein 2-like	-0.218769	-0.176958	-0.210673	-0.533663	-1.10877	-0.697086	0.612682	0.882775	0.941486	0.344483	0.140825	0.305247	-0.191301	-0.321412	-0.522031	-0.0206068	0.152134	0.106006	1.74827	1.29834	1.65576	-0.719468	-0.668746	-0.417477	-0.930987	-0.398268	-0.69932	Cluster I
C9JUN6;F8W7F7;Q7Z7H5;Q7Z7H5-2;Q7Z7H5-3	F8W7F7	TMED4	Transmembrane emp24 domain-containing protein 4	0.589518	0.493512	0.701717	0.271082	0.324976	0.474011	-0.764944	-0.645683	-0.848907	-0.101195	NaN	0.425561	NaN	NaN	0.00424891	0.543466	0.0582418	-1.05734	-0.098784	-0.238752	-0.625627	0.901191	1.38238	0.796933	-0.587775	-0.443962	-1.14657	Cluster F
F8WBL2;H7BY94;Q13895	F8WBL2	BYSL	Bystin	-1.16097	-1.40965	-1.67425	1.0528	0.904643	1.18081	0.315574	0.496539	0.50518	-0.112394	0.086212	-0.35152	-0.561428	-0.447506	-0.593797	0.61781	0.987631	0.284575	-1.19281	-0.966647	-1.1527	0.461494	0.421001	0.529637	0.487754	0.0214927	0.411285	Cluster H
G3V1D4;H0YI92;H0YIA8;O14910;Q53FX5;Q9HAP6;Q9NUP9	G3V1D4	LIN7C	Protein lin-7 homolog C	-0.476792	-0.677669	-0.542464	0.199633	0.398059	0.10645	0.313117	0.364216	0.305113	1.09037	0.155131	-0.177097	1.50177	0.426231	1.41025	-1.28841	-1.95741	-0.851888	0.818127	0.106421	0.68232	-1.09992	0.113702	-0.729968	-0.142385	0.494071	-0.0838012	Cluster G
B2RAX1;F8W9F0;G3V1L6;Q49AC8;Q54A15;Q5JWV4;Q9BQL6;Q9BQL6-2;Q9BQL6-4	G3V1L6	FERMT1;DTGCU2	Fermitin family homolog 1	-1.99797	-1.96348	-2.50615	0.845422	-0.0182049	0.367561	1.39318	1.64415	1.69712	NaN	NaN	-0.715822	NaN	-0.690957	-0.323459	0.519688	1.13119	1.71934	-2.51818	-0.924757	-1.5686	-1.22271	-1.19567	-0.582298	1.78263	2.65123	1.70073	Cluster J
B4DUR9;G3V3W9;G3V438;H0YJ63;H0YJG6;H0YJG7;H0YJU2;O95433	G3V3W9	AHSA1	Activator of 90 kDa heat shock protein ATPase homolog 1	0.731605	0.835881	0.906746	-1.69256	-0.894969	-2.25834	0.483305	0.635084	0.529387	0.528838	1.25381	1.24029	-1.58354	-1.81825	-1.36997	0.541621	0.80403	0.229284	0.936844	0.969466	0.56756	-1.61405	-0.948538	-1.26096	0.65251	0.570776	0.331039	Cluster G
G3V4C6;G3V4E7;H0YJB9;Q549M8;Q5RLJ0;Q9Y224	G3V4C6	C14orf166	UPF0568 protein C14orf166	0.936016	1.05052	0.859286	0.0465347	0.608069	-0.371274	-0.941121	-0.905453	-0.746254	-0.0841294	0.218436	-0.0627064	-0.0541617	-0.307077	-0.0769628	0.31738	0.377961	-0.296623	0.0893143	0.625104	0.439701	0.726229	0.690902	0.117581	-1.12147	-0.625951	-0.647966	Cluster F
G3V5F2;Q00688;Q53GD8	G3V5F2	FKBP3	Peptidyl-prolyl cis-trans isomerase FKBP3;Peptidyl-prolyl cis-trans isomerase	1.02127	0.759955	0.857416	-0.046879	0.562535	-0.0992697	-0.753982	-0.799058	-0.963837	1.06535	0.403479	0.667611	-0.104217	-0.704724	-0.420063	-0.590884	-0.194713	-0.0985962	-0.480243	-0.0377032	-0.0833718	-0.252682	-0.226942	-0.0405123	-0.0113524	0.393213	0.289428	Cluster G
A0A087WXD9;B3KW94;B4DSN0;B7ZM78;C9J225;D6W5D1;H0Y470;H0Y7K3;H0Y7U8;H7C2C6;O14997;Q3V6T2;Q3V6T2-2;Q3V6T2-3;Q3V6T2-4;Q6DCA5;Q6PAV0;Q86YH1;Q9NW05;Q9UI01;Q9ULK8	H0Y470	CCDC88A;KIAA1212	Girdin	-1.09011	-1.20388	-1.11105	0.205156	0.0132602	-0.696012	1.21808	0.958644	1.17519	-0.7296	-0.0672013	-0.270859	-0.0446452	-0.742109	-0.565799	0.982433	0.951628	0.380794	0.990462	0.75013	0.801482	NaN	-1.97043	NaN	1.11848	0.96408	0.58643	Cluster J
A0A087WUV6;A4FU79;H0Y3S9;H0Y488;H0YCU6;H0YEW5;O14497;O14497-2;O14497-3;Q4LE49;Q8NC65;Q8NFD5-4;Q96SM7;Q96SY8;Q96T01;Q96TA9	H0Y488	ARID1A;ARID1A variant protein	AT-rich interactive domain-containing protein 1A	-1.6119	-1.30966	-1.56484	-0.618422	-1.85295	-1.1916	2.10474	2.33224	2.35484	-0.319007	-0.18676	-0.742996	-1.74716	-0.722473	-0.928692	1.40454	1.6488	1.31211	0.0305156	0.109897	-0.149096	0.222984	0.487038	0.894106	-0.464965	-0.725406	-0.502838	Cluster B
B3KXH7;H0Y613;H7C3B5;Q14687;Q14687-2;Q14687-3;Q59GZ0	H0Y613	GSE1	Genetic suppressor element 1	-1.29208	-0.89455	-1.14784	-1.00385	-1.63067	-0.587158	1.87352	2.00543	1.57875	0.723349	0.880803	-0.948087	NaN	-0.962922	-1.18909	0.35221	1.18658	NaN	0.593586	1.32409	0.803097	1.13332	1.61324	0.626036	-2.50063	-1.20131	-1.46821	Cluster I
A0A024R0H7;B4DJP0;B4DP38;H0Y711;Q9BQA1	H0Y711	WDR77	Methylosome protein 50	-0.486324	-0.690236	-0.656544	-0.749041	-0.477427	-0.374307	0.674842	1.05008	1.16291	0.112414	-0.319897	-0.500659	-1.11045	-0.731085	-0.388037	1.12767	0.577712	1.0477	0.556281	0.303264	0.209303	0.114271	0.212416	-0.506667	-0.651505	-0.085495	-0.00212364	Cluster I
F8WCG1;H0Y7C8;O14657	H0Y7C8	TOR1B	Torsin-1B	-1.12922	-1.14364	-1.14032	0.472839	0.767417	-0.0512932	0.598221	0.657118	0.804536	3.15127	1.59389	1.77936	-0.441553	0.251236	1.62854	-5.24155	0.143508	NaN	-0.731435	-0.454447	0.257475	1.01928	1.90648	1.57372	-1.29072	-1.89884	-0.521173	Cluster D
A0AV47;A7E2X7;H0Y8I7;I3L1F2;Q92547	H0Y8I7	TOPBP1;TOPBP1	DNA topoisomerase 2-binding protein 1	1.26697	1.16689	1.30806	0.0877405	0.0802561	0.243888	-0.931264	-1.11144	-1.37753	0.390233	0.310425	-0.290208	0.967288	0.735152	0.985737	-1.36323	-0.901421	-0.584707	0.355983	0.522319	0.455789	0.297675	-0.198101	-0.278497	-0.388998	-0.388295	-0.226581	Cluster F
A0A024RAJ6;D6REQ8;H0Y9B6;H0Y9M3;H0YA83;P07686;Q5URX0	H0Y9B6	HEXB	Beta-hexosaminidase subunit beta;Beta-hexosaminidase subunit beta chain B;Beta-hexosaminidase subunit beta chain A;Beta-hexosaminidase	0.62291	0.44401	0.621675	0.32874	-0.136813	-0.074285	-0.469622	-0.369949	-0.593258	0.694106	0.205248	0.466046	-0.244977	-0.416629	-0.410531	0.250329	-0.453178	-0.071607	0.0602255	0.283062	0.377727	0.502065	0.842017	0.364307	-0.580633	-0.702615	-0.947838	Cluster F
B3KWV1;C9JJ88;E9PQD3;H0YCQ7;Q2KHR3;Q2KHR3-2;Q9H6S7	H0YCQ7	QSER1	Glutamine and serine-rich protein 1	-1.44268	-1.9258	-1.89235	-0.689739	-0.426021	-0.451117	2.02903	1.83617	1.92206	-0.537731	-0.339523	-0.419403	-0.53256	-0.693467	-0.97571	1.00094	1.4163	0.88714	-0.296375	0.069933	-0.436384	0.0871332	-0.15027	0.479894	0.511766	-0.382566	-0.248011	Cluster B
E7ES61;H0YG79;Q6ZW18;Q9H6F5	H0YG79	CCDC86	Coiled-coil domain-containing protein 86	-1.72639	-1.92259	-1.90856	1.06279	0.251022	0.609193	1.109	1.17343	1.10173	0.18173	1.06447	0.645896	-0.952487	-0.569342	-1.61885	0.161772	1.08094	-0.0778021	1.3402	1.00894	0.952345	-0.498058	-0.428722	-0.502273	-0.646414	0.0143698	-0.639057	Cluster I
H0YI90;H0YII4;Q5TDH0;Q5TDH0-2;Q5TDH0-3	H0YI90	DDI2	Protein DDI1 homolog 2	-2.32166	-1.79282	-2.21485	0.397754	0.0691055	0.357611	1.60293	1.75481	1.51573	-1.23007	-0.567369	-0.516978	NaN	NaN	0.504801	0.257261	0.281603	0.237167	-0.211225	0.596063	0.0673294	-0.147813	0.202415	0.146805	-0.431868	-0.317426	0.0271279	Cluster H
A0A024R9N3;H0YK61;H0YLG4;H0YLP8;H0YMH5;H0YN63;H0YNK0;H0YNK8;Q5J8M3;Q5J8M3-2;Q5J8M3-3;S4R329	H0YK61	EMC4;TMEM85	ER membrane protein complex subunit 4	0.595707	0.681952	0.504764	0.96809	1.01055	0.578889	-1.18176	-1.13744	-1.09063	0.746047	0.51595	0.97639	-0.255036	-0.110352	0.23604	-0.480205	-0.84471	-0.631262	NaN	NaN	-0.133493	0.697506	0.808264	1.7176	-0.708265	-1.50962	-0.811205	Cluster F
H3BMB8;H3BN89;H3BNJ7;H3BPN4;H3BPW9;H3BQ37;H3BQP5;H3BSQ0;H3BTD6;H3BTF8;H3BTH0;H3BU87;Q96F86	H3BMB8	EDC3	Enhancer of mRNA-decapping protein 3	-1.12148	-1.39502	-1.31558	0.212391	0.190483	0.28464	0.837431	1.16883	0.82513	-1.19728	-0.520619	-0.828959	0.0861913	1.12679	1.78301	0.567066	-0.86268	0.026736	0.799205	0.786518	0.636591	-0.741727	-0.65349	-1.10574	-0.368677	0.597253	0.278527	Cluster H
B4DZD8;E9PBS3;H0Y442;H3BMG9;H3BN96;H3BNT1;H3BQI5;H3BS40;H3BSV5;H3BSX9;H3BU12;H3BUP6;Q05CS9;Q6ZS17;Q6ZS17-2;Q6ZS17-3	H3BMG9	FAM65A	Protein FAM65A	-1.29624	-1.20418	-1.16681	-0.47988	-2.11943	0.0544731	1.82122	1.58063	1.88498	-0.260911	0.133736	-0.0744495	-1.40874	-1.3922	-0.221352	1.47363	0.612712	0.931529	1.34812	1.35009	1.16756	-1.14328	-1.37683	-0.89764	0.600694	-0.125949	-0.381681	Cluster B
A0A024R9P1;D3DU92;H3BMM9;H3BMS0;H3BNI3;H3BNU7;H3BP82;H3BPG5;H3BR57;H3BRK4;H3BTC0;H3BTR6;H3BTV0;H3BTY0;H3BUG0;H3BUL0;H3BV80;Q15287;Q15287-2;Q15287-3	H3BMM9	RNPS1;hCG_2026745	RNA-binding protein with serine-rich domain 1	-1.91933	-1.38013	-1.47939	0.928329	-0.329701	1.11321	0.706621	1.04834	1.16612	1.17068	1.39518	0.908256	-1.24043	0.792957	-0.152415	-0.569524	-1.19775	-0.905637	-0.719469	-1.66551	-1.9862	0.606468	0.664488	1.66837	-0.16253	-0.246264	0.619674	Cluster I
B3KW08;B7ZM10;D3DWF9;H3BMW9;H3BPG8;H3BR41;H3BRV5;I3L0S8;I3L2K0;Q96QU8	H3BMW9	XPO6	Exportin-6	-0.989022	-0.882412	-0.910354	-0.763074	-1.4571	-0.783495	1.58731	1.62244	1.60408	-0.00479608	-1.03293	-0.555671	-0.735067	-0.0833431	0.113559	0.93513	0.905248	0.389371	-0.461421	-0.388995	-0.852188	0.902375	-0.0779358	0.924693	0.444513	-0.599375	-0.443058	Cluster B
A0A087WYL5;B0QYH4;B0QYH5;B3KNF3;B3KNK2;B7Z5L4;B7ZLJ8;F5H293;H3BN26;H7BXQ6;I3L111;Q6UXD5;Q6UXD5-2;Q6UXD5-3;Q6UXD5-4;Q8NC33;Q9BYH1;X5D2T7;X5D7P3;X5D9C2;X5D9G4;X5DNZ5	H3BN26	SEZ6L2	Seizure 6-like protein 2	-1.16335	-0.901715	-0.989283	-0.807514	-1.31061	-0.463153	1.56418	1.79484	1.35548	-0.499687	-0.274807	-0.622969	0.174678	0.521085	-0.568841	0.290744	0.580411	0.385343	-0.703753	0.142949	-0.748433	0.914385	0.473121	0.222078	0.180447	-0.535989	-0.274651	Cluster B
A0A024R6W2;B2R6U8;H3BND3;H3BV41;O43809;Q5HYH5	H3BND3	NUDT21;DKFZp313O211	Cleavage and polyadenylation specificity factor subunit 5	0.887539	0.858692	0.863986	0.0799969	0.637478	-0.268008	-0.924745	-0.649288	-0.953266	0.940898	0.584381	0.653392	0.077713	1.02739	0.967532	-2.00032	-1.09302	-0.849665	-0.186267	-0.362797	0.215386	1.02144	0.59377	0.811672	-0.991762	-0.664097	-0.585316	Cluster F
H3BNI9;H3BSA1;H3BV19;P19784	H3BNI9	CSNK2A2	Casein kinase II subunit alpha	-1.45349	-1.47683	-1.36397	0.576978	-0.199708	0.684279	0.897945	0.994982	1.0895	-0.392185	-0.739076	-0.218308	0.819688	0.313601	0.988427	-0.118679	-0.366859	-0.144288	-0.41651	-0.168144	-0.25854	0.140202	0.495439	0.0404492	-0.11995	-0.262247	0.209437	Cluster H
B7Z960;F5GYM7;F5GZD0;H3BQ94;H3BU51;H7BXJ1;Q9UFM8;Q9Y499;Q9Y639;Q9Y639-1;Q9Y639-3;Q9Y639-4;Q9Y639-5	H3BQ94	NPTN;DKFZp566H1924	Neuroplastin	0.466332	0.421229	0.358043	-1.7544	-0.822541	-1.04196	0.649955	0.543202	0.596003	1.08105	0.548077	1.13821	0.361262	-1.02433	-0.302137	-0.822341	NaN	-0.375288	1.498	0.911214	0.518736	0.331945	0.43516	0.520722	-0.883236	-1.06267	-1.49845	Cluster D
A0A087WY32;B4DZQ0;H3BSK8;H3BUN0;I3L3Y2;Q7Z6E9;Q7Z6E9-2;Q7Z6E9-3;Q7Z6E9-4	H3BSK8	RBBP6	E3 ubiquitin-protein ligase RBBP6	-2.37608	-2.37513	-2.51907	1.99301	1.87228	2.29201	0.546352	0.534219	0.491527	-1.37716	-1.45602	-0.971119	3.12119	2.48975	2.48064	-1.10307	-1.26066	-1.40101	-1.05683	-1.03097	-1.07265	0.975472	0.657204	1.35212	-0.399381	-0.180843	-0.119439	Cluster H
A6N6J7;B0QZ44;B3KXF6;E9PFH2;F8W7H7;F8WDK1;F8WF56;H7BZF9;P41229;P41229-2;P41229-3;P41229-4	H7BZF9	KDM5C;JARID1C	Lysine-specific demethylase 5C	-1.30781	-1.67187	-1.22966	-0.641847	-1.07239	0.0975357	1.89996	1.64287	1.4224	0.221954	-0.483474	-0.364292	-0.520821	-0.245361	0.372704	0.782704	-0.106013	0.322524	-0.46554	0.303411	-0.638746	0.305376	0.914251	-0.100394	-0.0436755	-0.524122	0.0719489	Cluster B
F8W973;H7C4K7;Q5SRE5;Q5SRE5-2;Q9BS12	H7C4K7	NUP188	Nucleoporin NUP188 homolog	-0.465971	-0.633377	-0.623325	0.573589	-0.738444	0.337702	0.549428	0.444615	0.499886	0.635281	0.227847	0.219149	-0.352581	-0.213981	-0.398826	-0.0198438	0.02033	-0.0982867	0.0121799	0.408352	-1.26312	0.557062	-0.174902	0.589634	-0.00285229	-0.279946	-0.15452	Cluster I
H7C502;H7C5J3;Q92995;Q92995-2	H7C5J3	USP13	Ubiquitin carboxyl-terminal hydrolase 13	-1.49855	-1.50194	-1.78148	-0.219858	0.384275	0.111149	1.45883	1.23661	1.24887	-1.69023	-1.48925	-1.21347	0.921892	0.738312	0.0915609	0.990856	1.1821	0.460458	0.347767	0.410942	-0.0957897	-0.788608	-0.589194	-0.623347	0.273107	0.586817	0.322432	Cluster H
A8K5B6;E7ESN4;F5H3D6;H7C5K0;Q05BZ6;Q05DF7;Q05DQ5;Q14527;Q14527-2;Q59GQ7	H7C5K0	HLTF	Helicase-like transcription factor	1.09573	0.803612	1.14989	-0.556744	-0.233165	-0.308287	-0.429371	-0.577323	-0.673924	0.00219529	-0.097519	0.195851	0.142257	0.073855	0.241682	-0.186089	-0.2862	-0.00655621	-0.675813	-0.861695	-0.461427	-0.251919	0.0212758	0.34455	0.362236	0.507729	0.231436	Cluster G
B4E3L4;B5A211;B5A212;B5A218;B5A223;B5A224;B5A226;B5A229;B5A239;B5A243;B5A244;B5A248;E9PEX7;I3L0Q1;I3L3I5;I3L466;O60424;Q4LE28;Q712H6;Q75MY6;Q92793	I3L0Q1	CREBBP	CREB-binding protein	-1.78491	-1.82537	-2.27128	-1.28045	-1.97282	-0.41332	2.60129	2.6908	2.71482	-0.170277	-0.991992	-0.224733	-0.00224347	-0.753366	-0.592668	0.713213	1.10236	0.774377	0.592554	0.191176	0.795056	-0.0140137	0.29612	0.174814	-0.499003	-0.887284	-0.413772	Cluster B
B3KPZ0;B4DZ21;F5H754;I3L1Z9;I3L2C5;I3L3P8;K7EPT2;Q5H9P4;Q9P2R3;Q9P2R3-2;Q9P2R3-4	I3L1Z9	ANKFY1;DKFZp686M19106	Ankyrin repeat and FYVE domain-containing protein 1	-0.988996	-1.02584	-0.820134	-0.938046	-1.00145	-0.067808	1.39262	1.34668	1.34226	-0.571233	-1.0917	-0.842117	-0.0236452	0.13866	0.048166	0.618169	0.92608	0.728301	0.266079	0.553997	-0.0936443	0.0885967	0.254479	-0.290002	-0.195341	-0.343155	-0.144981	Cluster B
I3L2M5;I3L4R8;I3L524;P27694	I3L2M5	RPA1	Replication protein A 70 kDa DNA-binding subunit;Replication protein A 70 kDa DNA-binding subunit, N-terminally processed	1.0855	1.14608	1.27331	-0.208037	0.196474	-0.00459149	-1.00611	-0.897256	-1.00503	0.401174	-0.418564	0.591083	0.0609182	0.508676	0.823351	-0.412505	-0.931258	-0.430913	0.488241	0.407535	0.201029	-0.126146	-0.166109	-0.198258	-0.27489	-0.168971	-0.0934098	Cluster F
B4DE64;K7EQA1;K7ESJ4;O14737;Q3HM38;Q59GR9;X6R2P6	O14737	PDCD5	Programmed cell death protein 5	1.20981	0.917875	1.13133	-0.429126	-0.191639	-0.857863	-0.553596	-0.534981	-0.488657	0.911482	0.116381	0.646669	-0.64681	-0.640368	0.0795787	-0.702107	0.899906	-0.611067	0.323671	-0.545998	0.163644	-0.868521	-1.69837	-1.12444	0.655587	1.04351	1.40262	Cluster G
A0PJ75;A4QN18;B4DW51;B4DY06;C9JVR0;F1T0I1;F6VLX6;G1UI25;H0Y5S1;J3KNL6;O15027;O15027-2;O15027-3;O15027-4;O15027-5;Q8N2P2;Q8N9G1;Q9BV84;X6RGP5	O15027	SEC16A	Protein transport protein Sec16A	-1.53704	-1.23276	-1.46918	-1.2535	-2.16229	-1.28353	2.42558	2.36714	2.58761	-0.787432	-0.693033	-0.621637	1.03928	1.02576	0.762107	-0.110145	-0.0497987	-0.381526	0.114729	0.0297221	-0.0301867	-0.837603	-0.788327	-0.307382	0.507217	0.589075	0.345007	Cluster B
A0A087WXT2;A1Z1A7;A2I828;A2I829;A2I830;A2I831;A2I832;A3F768;A3F769;G3V1N1;O15226;Q6NUN2	O15226	NKRF;NRF	NF-kappa-B-repressing factor	-2.5203	-2.5027	-2.3282	0.818182	0.474267	1.60688	1.32118	1.47669	1.37032	-0.813344	-0.654791	-0.335268	0.953916	1.20113	0.704488	-0.161837	-0.249685	-0.436972	-0.277231	-0.0556857	-0.061176	0.32068	0.74339	0.601395	-0.42336	-0.351862	-0.639514	Cluster H
A3KMG5;O43156;Q3B768	O43156	TTI1;KIAA0406	TELO2-interacting protein 1 homolog	0.454707	0.450592	0.435053	-0.196802	-0.0129482	-0.219455	-0.240279	-0.212872	-0.280183	1.14364	1.59718	2.10447	0.113635	-1.60019	-0.655232	-1.09587	-0.948447	-0.579445	-0.394811	0.169447	-0.554632	0.066631	-0.963839	-0.184282	0.785649	0.130859	0.403413	Cluster G
B2R7W4;B4DMB1;B4DMD1;B4DT28;E7ETM7;O43390;O43390-2;Q0VGD6;Q2L7G6;Q7Z334	O43390	HNRNPR;HNRPR	Heterogeneous nuclear ribonucleoprotein R	0.558489	0.424917	0.593838	0.372685	0.26568	0.326672	-0.669726	-0.738197	-0.585414	-0.19159	-0.170784	-0.127445	-0.428123	-0.170154	-0.192501	0.60597	0.20239	0.430463	-0.0971666	-0.250533	0.514769	0.00101405	0.548127	0.0292047	-0.257385	-0.3734	-0.219529	Cluster F
A0A087WYR3;A0A087WZ51;B4DDV4;B4DPJ6;O43399;O43399-2;O43399-3;O43399-4;O43399-5;Q53GA0;Q5J908;Q5JWU6;Q6FGS1	O43399	TPD52L2	Tumor protein D54	-1.20642	-1.27187	-1.11892	-0.578933	-0.797379	-0.343803	1.34126	1.44085	1.72407	-0.346734	0.16879	0.630522	-1.28788	-0.318945	-0.107736	0.705004	-0.51312	0.992082	0.013305	0.264486	0.251872	-0.658408	-0.317421	-0.833845	0.344147	0.48605	0.28802	Cluster J
B4DRS4;E9PFP2;O43719;Q5H918;Q5H919	O43719	HTATSF1	HIV Tat-specific factor 1	1.11394	1.30231	1.05453	0.257762	0.328755	0.00991576	-1.20678	-1.11252	-1.01767	0.34645	1.58346	0.900958	-0.0172956	-0.178127	-0.0416075	-0.881085	-0.245381	-1.2698	-1.01286	-1.39402	-1.321	1.04619	0.739887	1.77577	-0.438359	-0.632371	0.199929	Cluster D
O60287	O60287	URB1	Nucleolar pre-ribosomal-associated protein 1	-1.24133	-1.58429	-1.31448	-1.06308	-1.53438	-0.704706	2.21391	2.08079	1.90429	0.425104	0.0806866	0.338032	-1.163	-1.03866	-0.663602	0.466595	0.631879	0.765992	-1.38965	-2.58847	-1.77421	0.768101	1.52905	1.18932	0.240553	-0.0832737	0.650697	Cluster J
A0A024R7H8;A6NF68;M0QYW0;M0QZD9;M0R0H4;O60885;O60885-2;Q05BM2;Q4G0X8;Q58F21;Q58F21-2;Q5BJ26;Q6NXE4;Q6PIS5;Q96HN0	O60885	BRD3;BRD4	Bromodomain-containing protein 3;Bromodomain-containing protein 4	-0.924189	-1.02804	-1.21263	-1.72759	-2.35037	-1.06884	2.34585	2.4165	2.04526	0.0433272	-0.153941	0.198023	-0.340132	-0.131135	0.0933884	0.0970045	-0.363032	0.553211	-3.0286	-3.09281	-2.44733	1.23408	0.60892	0.923161	1.26332	0.816407	1.36698	Cluster J
A0A024R240;B4DEJ3;B7Z581;E9PC54;G3V1P7;G9FP35;K7EL62;O95837;P19086;P29992;P50148;Q03113;Q59FM5;Q8IY73;Q8N652	O95837	GNA11	Guanine nucleotide-binding protein subunit alpha-11	-0.892876	-1.21378	-0.94035	0.65572	-0.623395	0.726213	0.560879	0.720868	0.896317	0.364012	0.0325473	0.256953	-0.455744	0.411506	0.759966	-0.559226	-0.945128	0.24619	-0.363278	-0.907092	-0.542689	0.454375	0.466059	1.16227	-0.847588	0.553684	-0.560277	Cluster I
A0A023PX70;A0A024R8E2;A2RQD4;A2RQD5;A2RQD6;A9UEZ6;A9UF02;A9UF07;B0ZRR1;B4DH91;C0LYZ4;F1JU33;H7C1H8;K4L955;K4LBP8;P00519;P00519-2;Q13848;Q13914;Q13915;Q14020;Q3B836;Q3B837;Q59F19;Q59FK4;Q6QJE4	P00519	BCR/ABL fusion;ABL1	Tyrosine-protein kinase ABL1	-1.08742	-1.21581	-1.34833	-1.33093	-1.48942	-1.03441	2.03256	1.87125	2.30059	1.42353	0.124869	0.356169	-0.772805	-0.198223	0.834022	-0.495236	-0.260394	-0.86538	NaN	-0.408328	0.613567	NaN	-1.80892	-1.02645	1.56942	1.47332	0.295907	Cluster J
B4DKX5;B4DP50;E7EMN0;F5H7I7;H6WCP5;P07814;Q3KQZ8;V9GYZ6;V9GZ76	P07814	EPRS	Bifunctional glutamate/proline--tRNA ligase;Glutamate--tRNA ligase;Proline--tRNA ligase	0.47491	0.353672	0.378316	1.11647	0.833362	0.600777	-1.01809	-0.928313	-0.956374	-0.252672	-0.237642	-0.0180848	0.916946	0.73565	0.690172	-0.523668	-0.40169	-0.688949	-0.478614	-0.605871	-0.991173	-0.255329	-0.212929	-0.0106009	0.451311	0.788643	0.524926	Cluster E
B4DUA2;P12004;Q6FHF5;Q6FI35;Q7Z6A1;Q7Z6A2;Q7Z6A3	P12004	PCNA	Proliferating cell nuclear antigen	2.82771	2.7516	2.7357	-0.176994	0.420712	-0.565202	-2.43771	-2.30284	-2.05566	1.25466	2.10761	1.95968	0.0140974	0.574195	0.674833	-1.92139	-2.41757	-1.82286	0.0648959	0.297785	0.0618575	0.897266	1.35521	0.472776	-1.27919	-0.859119	-0.768554	Cluster F
A8K787;P12235;Q59EP7;V9GYG0	P12235	SLC25A4	ADP/ATP translocase 1	0.177534	0.156566	0.151119	0.769697	0.682919	0.929076	-0.823295	-0.633578	-0.69166	-0.374375	-0.70699	0.0866575	1.67297	1.41021	0.703619	-1.04344	-0.78615	-0.665595	-2.40929	-2.84123	-2.93476	0.930203	0.458288	1.32099	1.66649	0.655377	0.931816	Cluster E
B4DLB8;B4DMM8;B7ZAH9;F5H0P7;P15291;P15291-2;Q86XA6;W6MEN3;W6MEN4	P15291	B4GALT1	Beta-1,4-galactosyltransferase 1;Lactose synthase A protein;N-acetyllactosamine synthase;Beta-N-acetylglucosaminylglycopeptide beta-1,4-galactosyltransferase;Beta-N-acetylglucosaminyl-glycolipid beta-1,4-galactosyltransferase;Processed beta-1,4-galactosyltransferase 1	-0.993053	-1.18762	-1.26803	-0.815524	-0.946112	-0.0734839	1.33983	1.54782	1.59316	-0.378273	-0.14612	0.577344	3.89284	1.35765	-0.0361305	-1.46241	-0.777364	-2.52863	-1.78879	-0.704575	-1.93081	0.732309	-0.155026	1.24566	0.149498	0.454241	0.64414	Cluster J
H0Y3J2;P20618;Q53FT8;Q59GN1	P20618	PSMB1	Proteasome subunit beta type-1;Proteasome subunit beta type	1.0206	0.957498	1.22133	0.0720253	0.322624	-0.161871	-0.996178	-0.857199	-0.992566	0.300441	0.451316	0.124379	0.295993	0.154439	0.568314	-0.682283	-0.289748	-0.746051	0.641338	0.777427	0.703966	-0.365487	-0.0516518	-0.504614	-0.181439	-0.59104	-0.0976339	Cluster F
B2R858;P26196;Q8IV96	P26196	DDX6	Probable ATP-dependent RNA helicase DDX6	-0.985163	-1.35801	-1.06225	0.0126265	0.490876	-0.217663	1.13373	0.684793	0.929272	-0.634175	-0.398651	-0.642704	-0.148555	0.552433	-0.168191	0.449295	0.568757	0.413392	0.427298	0.376351	0.23169	-0.421244	-0.426568	-0.507622	0.170622	0.137799	0.00301721	Cluster H
A4UCS5;E9PH29;P30048;Q53HC2	P30048	PRDX3	Thioredoxin-dependent peroxide reductase, mitochondrial	0.738335	0.540107	0.708022	0.225206	0.295146	0.237157	-0.895246	-0.6879	-0.60808	1.23181	0.51821	0.672255	-0.294647	-0.385936	-0.093154	-0.0641244	-0.558739	-0.906467	0.558303	-0.00042284	0.0334376	0.380108	0.326219	0.0892329	-0.398061	-0.614295	-0.306324	Cluster F
A0A024QZS4;B2R6X6;H0Y548;P30405;Q2YDB7;R4GN99	P30405	PPIF	Peptidyl-prolyl cis-trans isomerase F, mitochondrial;Peptidyl-prolyl cis-trans isomerase	-1.97476	-2.09442	-2.12412	1.44523	0.642101	1.45316	0.851135	0.962925	0.879985	-0.829249	-0.590762	-0.25747	-0.0886904	-0.563522	-0.244234	0.607082	0.735497	1.09864	-0.0436419	-0.0436817	0.139808	1.54315	1.49113	0.687407	-1.14377	-1.51804	-0.908011	Cluster I
E9PHX8;F8WED1;H7C3L9;M0R0W6;P30530;P30530-2;Q12866	P30530	AXL	Tyrosine-protein kinase receptor UFO	-0.767958	-0.684332	-0.872753	-0.432487	-1.04669	-0.992365	1.34755	1.2589	1.3939	0.442539	-0.132573	-0.141471	-0.405657	-0.353274	-0.104087	0.402411	0.196541	0.0791949	0.481128	0.870046	0.476102	-0.338476	-0.860988	0.631121	-0.413132	-0.351948	NaN	Cluster I
B2RBM1;H0UI60;H0UI61;P40222;Q5HYH7;Q5HYK6;Q8N3L3	P40222	TXLNA	Alpha-taxilin	-1.35554	-1.08556	-0.999002	0.195948	-0.109379	0.604582	0.725722	0.86016	0.933318	-1.29032	-0.980634	-0.892506	0.021	0.194199	-1.09301	1.16627	1.85909	0.857394	1.49259	0.492004	0.598479	-1.00974	-0.940484	-1.0995	0.0539329	0.477881	0.210741	Cluster H
B7Z768;F5H7V7;P51970	P51970	NDUFA8	NADH dehydrogenase [ubiquinone] 1 alpha subcomplex subunit 8	1.34132	1.63338	1.37065	0	0.626587	-0.360581	-1.38989	-1.25367	-1.2201	0.980665	1.00123	1.38405	NaN	-0.956436	0.138312	-1.32757	-1.16267	0.325887	-0.417758	-0.244953	-0.096451	0.53507	1.5799	-0.255803	-0.282313	-0.907242	0.00789504	Cluster F
A0A087WWI6;B4DH46;B4E039;E9PCY4;P61962	P61962	DCAF7	DDB1- and CUL4-associated factor 7	-1.82564	-2.18015	-1.77549	0.113871	-0.958541	0.39068	1.92138	1.65576	1.86207	-0.954475	-0.46269	-0.196749	0.0581687	0.444731	-0.0476759	1.10689	0.702987	-0.57567	0.219036	-0.022064	0.44908	0.369909	0.00422798	-0.974239	-0.0526591	-0.0963034	0.10927	Cluster B
Q09472;Q7Z6C1	Q09472	EP300	Histone acetyltransferase p300	-1.6361	-1.80991	-2.046	-1.19965	-1.78494	-0.882193	2.4858	2.63515	2.68325	-1.13322	0.587559	-1.20447	-0.13669	0.98754	-1.10205	1.61791	0.808642	-0.414171	0.157735	0.694544	0.819124	0.563517	0.456099	-0.227419	-1.52954	NaN	0.0358041	Cluster B
A0A024R0R8;B4E3G3;H7C504;Q14147	Q14147	DHX34	Probable ATP-dependent RNA helicase DHX34	-2.02634	-1.62547	-1.81775	0.601688	0.55923	1.49742	0.764958	1.1308	0.839409	-1.28719	-2.06571	-1.07483	-0.533082	-0.686889	NaN	1.8048	2.86869	1.33729	-1.13218	-0.349483	-0.0926095	1.38665	1.34716	0.101508	-1.19301	-0.0198919	-0.346914	Cluster H
Q15050	Q15050	RRS1	Ribosome biogenesis regulatory protein homolog	-1.91854	-2.68161	-2.12604	1.31807	1.44282	1.80329	0.885697	0.805646	0.627727	-0.789344	0.0689696	-0.0614736	-0.568695	-0.360571	NaN	1.63174	0.538742	-0.000905112	-0.187527	-0.142891	0.223114	1.03446	0.798067	0.275891	-0.959863	-0.408183	-0.647185	Cluster I
A8K7J3;H0YG06;Q05D76;Q15075	Q15075	EEA1	Early endosome antigen 1	1.50103	1.2131	1.15958	-0.803354	-0.601437	-0.609706	-0.523342	-0.509914	-0.632787	0.616522	0.337734	0.424888	-0.249036	-0.589644	-0.257724	0.135495	0.0205934	-0.404078	1.26215	0.780862	0.841734	0.159313	0.28781	-0.187061	-1.12865	-0.582358	-0.773234	Cluster D
A1L3Z9;C9JAL2;C9JIA8;Q2TAL8;Q9H9Z1;Q9NXG9	Q2TAL8	QRICH1	Glutamine-rich protein 1	-1.08693	-1.09304	-1.2765	-0.0879442	-0.239415	0.366335	1.1067	0.950721	0.979769	-0.893591	NaN	NaN	0.779008	0.429136	0.239535	0.264118	NaN	0.499767	0.0944769	0.238999	0.086234	0.337397	0.859926	0.503488	-0.358688	-0.779494	-0.859492	Cluster I
B4DUG4;K7ELG9;Q3MHD2;Q3MHD2-2	Q3MHD2	LSM12	Protein LSM12 homolog	-0.459047	-0.407607	-0.416794	0.442548	0.0799968	0.219475	0.178685	0.23285	0.21565	-0.421555	-0.257519	-0.966266	0.2826	0.192679	0.713965	0.953468	-0.136053	-0.283066	1.05295	0.82156	1.22339	-0.303994	-1.96761	-0.466407	0.384887	-0.151702	-0.346059	Cluster G
E7ESE4;H0UI63;Q5JXR5;Q5JXR6;Q5JXR7;Q6P6B6;Q6PJM4;Q9P2E3;Q9P2E3-2	Q5JXR5	ZNFX1	NFX1-type zinc finger-containing protein 1	-2.8847	-2.87866	-2.60995	-2.64378	-2.78894	-1.66736	4.23792	4.07063	4.43314	0.420941	-0.758676	0.276281	-0.222386	0.3167	0.294156	-0.183985	-0.13416	0.0643942	-0.859182	-1.36851	-2.37163	-0.170199	-0.630613	0.570568	1.5111	0.638352	1.18035	Cluster B
B4DJW8;Q15437;Q5QPE1;Q5QPE2	Q5QPE1			0.511125	0.621256	0.712879	0.30115	0.892416	0.250409	-0.922466	-0.712771	-1.00124	-0.158596	0.233982	0.253312	-0.472419	-0.240893	0.547019	-0.137096	-0.381802	0.388021	-0.523325	-0.648496	-0.597934	0.292024	-0.159299	0.282741	-0.0627188	0.519199	0.208764	Cluster F
Q5SY16	Q5SY16	NOL9	Polynucleotide 5-hydroxyl-kinase NOL9	-1.33079	-1.71683	-1.59409	0.445273	-0.358999	0.653325	1.28964	1.20915	1.03258	-0.33958	-0.917861	-0.299867	0.82898	-0.280176	0.221485	-0.236878	0.6935	0.335843	-0.510884	-0.0523382	-0.890194	0.70271	0.141325	0.517291	-0.2185	-0.170001	0.00715234	Cluster I
Q53F35;Q5T6W8;Q92688;Q92688-2	Q5T6W8	ANP32B	Acidic leucine-rich nuclear phosphoprotein 32 family member B	0.429574	0.385997	0.377232	0.31318	-0.251251	-0.173701	-0.312443	-0.315474	-0.194541	1.07387	0.997994	0.112557	-1.62864	-1.70344	-2.11312	0.557017	1.25747	1.12436	-3.59098	-3.72798	-4.19925	1.6557	0.921297	1.6528	1.59658	0.616706	2.06317	Cluster J
H7BYA9;H7C4E3;Q5TG59;Q5TG60;Q8N766;Q8N766-2;Q8N766-3;Q8N766-4	Q5TG59	EMC1	ER membrane protein complex subunit 1	-1.19167	-0.893307	-1.27671	-1.15853	-1.60167	-0.998784	1.84622	2.08845	1.95087	0.527165	0.587764	0.324518	-0.0381391	-0.651923	-0.386412	-0.255171	-0.174015	0.0686337	-0.510978	-0.390845	-1.5132	1.19137	1.42292	1.80208	-0.526294	-0.752831	-1.12632	Cluster B
H0Y8Z1;Q68E01;Q68E01-2;Q68E01-3;Q68E01-4	Q68E01	INTS3	Integrator complex subunit 3	-0.74687	-1.00832	-0.934057	0.349095	-0.699103	0.281446	0.642976	0.999484	0.849146	-0.468446	-0.731367	-0.548112	0.45948	0.806903	0.651849	-0.00489736	0.273493	-0.303644	-1.94127	-1.69153	-1.40528	0.604052	0.323541	0.619573	0.757458	0.297692	0.934586	Cluster J
E7EX40;F8W7Y0;Q6WKZ3;Q6WKZ4;Q6WKZ4-1;Q6WKZ4-2;Q6WKZ4-3;Q6WKZ4-5;Q6WKZ5	Q6WKZ4	RAB11FIP1	Rab11 family-interacting protein 1	-1.88855	-1.57143	-1.95354	-0.58384	-0.741868	-0.641949	2.21755	1.90766	2.1163	-0.940923	-0.409999	-0.292752	-1.55727	-0.29272	0.134072	0.525503	NaN	1.51584	0.404679	-0.320254	0.303058	0.572831	0.91486	-0.0570947	-0.455771	-0.938629	-0.318505	Cluster B
A1L3A7;Q7Z417	Q7Z417	NUFIP2	Nuclear fragile X mental retardation-interacting protein 2	-1.26049	-1.15267	-1.39135	0.41201	0.752236	-0.276615	0.816914	0.935506	0.866588	-0.7031	-0.572249	-0.758829	-0.0169826	-0.17599	-0.185256	0.991096	0.926547	0.421346	0.381925	0.809087	0.743723	-0.206054	-0.130151	-0.165998	-0.339157	-0.31425	-0.499387	Cluster I
A0A087WX60;A5PKT7;F5GWA6;F5H7I9;Q86TC9;Q86TC9-2;Q86TC9-3	Q86TC9	MYPN	Myopalladin	-1.17034	-1.00347	-1.28817	2.39812	2.40595	3.03937	-0.87483	-0.82937	-1.27441	-0.223749	0.125705	-0.142448	-0.12517	0.0352749	-0.165314	0.135999	0.336844	0.0431264	0.894916	0.737627	0.687519	-1.6664	-1.50792	-1.21003	0.401895	0.977552	0.694531	Cluster H
H7BYF3;M0QXA6;M0QXG6;M0QXI5;M0R0I1;M0R145;M0R162;M0R1L4;M0R2A8;M0R2G6;M0R334;M0R3C4;M0R3E8;Q86TI2;Q86TI2-2;Q86TI2-3;Q86TI2-4;Q86TI2-5	Q86TI2	DPP9	Dipeptidyl peptidase 9	-1.05634	-1.16664	-1.03243	-0.243172	-1.25991	-0.357025	1.50093	1.40779	1.4432	-0.0113311	-0.0602664	0.156635	-0.53208	-1.05854	-0.421085	1.13928	0.267415	0.409556	-0.617453	-0.746741	-0.458898	-0.327626	-0.170619	-0.173771	0.798395	0.600144	0.347629	Cluster J
B4DL82;B4DPM4;J3QK89;Q59ET1;Q8IWX8	Q8IWX8	CHERP	Calcium homeostasis endoplasmic reticulum protein	-1.58836	-1.55226	-1.63616	-0.621661	-1.37062	0.0695714	1.71757	1.98239	2.01024	0.0770976	-0.100661	0.192836	-0.225866	-0.137394	0.218288	0.14321	-0.141723	0.0183602	0.365792	0.375247	-0.247899	0.60468	0.300171	0.875723	-1.04579	-0.591867	-0.578918	Cluster I
D3DTC2;Q8NF37	Q8NF37	LPCAT1;AYTL2	Lysophosphatidylcholine acyltransferase 1	-1.00921	-1.0743	-1.37721	-1.80268	-2.26044	-1.25005	2.44658	2.52828	2.20425	0.506252	0.36392	-0.143477	-1.0277	-1.84847	-0.903417	1.66235	0.789982	0.381943	-0.083929	-1.41576	-0.973561	1.89623	1.49676	1.99394	-0.990488	-0.900872	-1.42946	Cluster B
A0A024QZN2;Q2VIL4;Q8WXX5	Q8WXX5	DNAJC9;hCG_2024613	DnaJ homolog subfamily C member 9	0.811699	0.798531	0.704419	1.45792	1.27094	1.31004	-1.78032	-1.52161	-1.68782	0.902615	0.161215	0.257063	2.02039	0.900238	0.769481	-1.71338	-0.957298	-1.93081	-0.396551	-0.544412	0.0362796	-0.741478	-0.0800447	-0.575195	0.312182	0.754431	0.670305	Cluster C
A0A024R0R6;A0A087WUE9;B7Z6F7;H0Y2X6;M0QXP5;M0R033;M0R180;M0R1C2;M0R3C7;O75402;Q4LE61;Q92797;Q92797-2;Q92797-3	Q92797	SYMPK;SYMPK variant protein	Symplekin	-0.988799	-0.834981	-1.05517	-0.471054	-1.76345	-0.0758871	1.35658	1.6506	1.39929	-1.21223	-1.01472	-0.608233	-0.00229565	-0.137389	-0.000482166	1.06756	0.414774	1.3637	-1.35944	-0.89265	-1.54794	0.833605	0.614381	0.114936	0.369194	0.617542	0.266111	Cluster J
B2RDV7;B4DLK3;D6W636;K7EJX8;K7EM42;K7EMI3;K7EQU9;K7ER20;O95323;Q96G46;Q96G46-2;Q96G46-3	Q96G46	DUS3L	tRNA-dihydrouridine(47) synthase [NAD(P)(+)]-like;tRNA-dihydrouridine(47) synthase [NAD(P)(+)]	-2.05268	-1.75871	-1.48709	0.624139	0.640972	0.986172	1.10928	0.827416	0.945748	0.196098	0.310517	NaN	NaN	NaN	0.540412	-0.0818386	-0.237942	-1.8856	0.314447	-0.413332	-0.627873	-0.23171	0.253191	0.211915	0.0350367	-0.250036	0.354101	Cluster H
F5H5K4;Q2L6I0;Q58F28;Q96QC0	Q96QC0	PPP1R10	Serine/threonine-protein phosphatase 1 regulatory subunit 10	-2.71359	-2.5193	-2.44157	2.86317	1.66633	2.65931	0.345223	0.507373	0.302956	-1.19898	-1.52867	-1.41207	-1.95188	-1.37322	-0.938554	2.81055	2.79841	2.30436	0.464567	0.164579	0.708362	0.288795	0.217686	0.109377	-0.765529	-0.53713	-0.462465	Cluster H
K7ENC1;Q96QR8;Q9UJV8	Q96QR8	PURB	Transcriptional activator protein Pur-beta	-0.701234	-0.753634	-0.568041	0.0847876	0.0603459	0.261194	0.580827	0.541586	0.3832	-0.0694978	NaN	-0.348542	0.995034	0.486297	1.26318	NaN	-0.396899	-0.790425	1.16607	0.0146056	0.431932	0.401975	-1.01705	-0.614989	-0.136416	0.611375	-0.706175	Cluster H
A0MNN5;B2RDP6;B4DTI1;M0QX71;Q8NCK5;Q8TCJ8;Q9BQ67	Q9BQ67	GRWD1;DKFZp564C172	Glutamate-rich WD repeat-containing protein 1	-2.01564	-1.5348	-1.6099	1.36675	0.906239	1.33783	0.559172	0.646679	0.526642	0.23004	-0.0330804	0.216636	1.19715	1.59588	1.84619	-1.18455	-1.76708	-1.63858	0.294067	0.215983	-0.062443	0.472023	1.35645	-0.468669	-0.68511	-0.457174	-0.407629	Cluster H
A0A024R2F9;Q8TEP9;Q9BTV4;V9GY05	Q9BTV4	TMEM43;FLJ00144	Transmembrane protein 43	-1.62124	-1.27007	-1.56742	0.663652	0.402726	0.506738	0.662051	1.00792	1.02649	0.703501	-0.371968	-0.264481	-1.45087	-1.47635	-0.970488	0.817584	0.957725	1.73432	NaN	-2.35417	-2.25984	2.9615	3.02754	4.29826	-1.17486	-1.92427	-1.47735	Cluster I
A0A024R5R8;B4DTJ4;F5H7M4;Q9H5Q4	Q9H5Q4	TFB2M	Dimethyladenosine transferase 2, mitochondrial	-1.27479	-1.09801	-0.944512	0.485121	0.710248	0.550875	0.475554	0.449082	0.640698	0.189694	-0.0673653	0.439055	-0.25031	-0.0439354	-0.238912	-0.0662639	0.220211	-0.138496	-1.14427	-1.01081	-0.678736	1.57372	1.47355	1.34053	-0.0665443	-1.15142	-0.903825	Cluster I
D6W5F9;H0YC24;P58335;P58335-2;P58335-4;Q508I5;Q508I6;Q508I7;Q508I8;Q53FL1;Q9H6X2;Q9H6X2-2;Q9H6X2-3;Q9H6X2-4	Q9H6X2	ANTXR1;ANTXR1/NNG1 fusion	Anthrax toxin receptor 1	-0.464634	-0.41147	-0.398697	-0.277361	-0.6279	-0.467168	0.768669	0.772019	0.70663	-0.640989	0.610921	0.153668	-1.51887	-1.31906	-2.15158	1.29955	1.74407	1.47237	0.354412	0.74687	0.0722966	0.499937	0.0324598	0.192399	-0.59892	NaN	NaN	Cluster I
A0A087X028;B3KMQ6;E7ESW4;Q05BV5;Q4VXW3;Q4VXW4;Q6PK21;Q9NZT2;Q9NZT2-2;V9H0E3;V9H0H8	Q9NZT2	OGFR	Opioid growth factor receptor	-0.997407	-1.07523	-0.935191	-0.349891	-0.360225	0.0418513	1.13022	1.18662	0.861029	0.16068	0.416785	-0.264909	-0.0390365	-0.358332	-1.25555	0.696048	0.37242	0.194397	0.820963	0.566711	0.566091	-0.554998	-0.588021	-0.240989	-0.058061	-0.0844609	-0.242801	Cluster I
E7ESZ8;Q9NZY4;Q9P012;Q9UDW1;Q9UDW1-2	Q9NZY4	UQCR10	Cytochrome b-c1 complex subunit 9	0.543946	0.703369	0.559274	0.667483	0.994402	0.599873	-1.18748	-1.02632	-0.99656	0.274371	-0.412419	0.343323	-0.63877	-0.714337	-0.257266	0.437844	NaN	0.392523	NaN	-1.54131	NaN	1.5377	4.11309	1.7668	-1.97321	NaN	-0.428282	Cluster F
B3KY61;D3DQF6;Q05DK9;Q9P2N5;U3KPZ7	Q9P2N5	RBM27;POU4F3	RNA-binding protein 27	-1.34335	-1.2945	-1.48318	0.0111136	0.5891	0.35513	1.01343	0.988985	0.850983	-0.0465059	-0.387447	-0.511738	0.886507	-0.285483	0.292185	0.233387	-0.311549	0.166545	0.029748	-0.0436817	0.701113	0.380434	0.367115	-0.29461	-0.548911	-0.215506	-0.330327	Cluster I
B4DWI9;B7ZA71;E5KN95;E5KNB2;E5KNC9;Q9UBZ4	Q9UBZ4	APEX2	DNA-(apurinic or apyrimidinic site) lyase 2	1.7925	1.67161	1.73262	0.616298	-0.233701	0.450639	-1.95597	-1.4866	-1.50364	1.5338	1.21495	1.81721	0.587927	0.406692	1.14263	-1.82358	-2.63383	-1.80664	-2.34733	-1.81192	-1.14584	1.4839	0.929018	1.10936	0.306204	-0.107223	0.178333	Cluster C
B2RAK1;Q9UIQ6;Q9UIQ6-2;Q9UIQ6-3	Q9UIQ6	LNPEP	Leucyl-cystinyl aminopeptidase;Leucyl-cystinyl aminopeptidase, pregnancy serum form	1.21928	1.40508	1.28757	0.394224	-0.0925714	-0.562095	-1.05354	-0.781536	-1.22075	0.539171	0.224679	0.492949	0.626353	NaN	-0.18468	-0.980992	NaN	-0.252217	-0.344421	-0.0263687	NaN	1.14304	1.19446	2.13273	-1.10222	-1.56424	NaN	Cluster D
Q9ULM3	Q9ULM3	YEATS2	YEATS domain-containing protein 2	-0.80955	-0.858958	-0.970934	-1.24521	-1.44556	-1.26134	1.61444	1.81173	1.97657	0.666906	0.434761	0.248663	-0.0254191	-0.396279	-0.391415	0.333234	-0.329454	-0.487832	-0.345323	-0.0685412	NaN	0.0487622	0.661448	-0.181123	0.554918	-0.490042	-0.159506	Cluster B
B3KMU4;B4DL70;E7EWS5;Q6MZN3;Q9UNS1;Q9UNS1-2	Q9UNS1	TIMELESS	Protein timeless homolog	-0.401348	-0.375818	-0.477056	1.20636	0.338117	0.980467	-0.323387	-0.199779	-0.218689	-0.66393	-0.464586	-0.32831	1.34835	1.91422	1.95238	-1.02739	-0.772345	-1.51947	0.0997684	-0.108406	-0.454537	0.0768663	-0.313293	-0.172808	0.0380718	0.0435479	0.432823	Cluster H
M0QY97;Q9UPT8	Q9UPT8	ZC3H4	Zinc finger CCCH domain-containing protein 4	-1.45608	-1.89843	-1.65737	0.824223	0.469067	1.1722	0.83717	0.874407	0.786183	-1.02426	0.112163	-0.156583	0.999652	0.354951	NaN	0.464979	0.0262834	-1.20203	-0.0074392	-1.15341	-0.396248	-0.00673244	0.886768	0.914676	-0.875295	-0.288194	0.381774	Cluster H
A0A024RBL4;Q9Y4C8	Q9Y4C8	RBM19	Probable RNA-binding protein 19	-0.382322	-0.441523	-0.479021	-0.649062	-0.582445	-0.398808	0.719956	0.84024	0.904548	0.636031	0.381347	0.786374	-0.346675	-0.50596	-0.198517	-0.0425551	-0.357417	-0.299301	-3.80455	-4.13264	-2.32208	0.00195356	-0.895783	-0.640526	2.94744	1.89102	3.65709	Cluster E
B3KML9;B4DNW1;P68371;Q8IWP6;Q8IZ29;Q8N6N5;Q96HX0	B3KML9	TUBB4B;TUBB2C	Tubulin beta-4B chain	-0.956188	-1.22642	-1.12356	0.593217	0.234127	0.799697	0.56426	0.497881	0.625963	-2.38489	-2.73419	-2.17634	1.22046	0.784876	1.94175	1.45923	0.712483	1.17193	-0.490088	0.166493	-0.0460473	-0.963922	-0.56967	-0.589871	0.832967	0.503497	0.663493	Cluster H
H0Y5H6;H7C2T8;Q14157;Q5VU78;Q5VU79;Q5VU80;Q5VU81	H0Y5H6	UBAP2L	Ubiquitin-associated protein 2-like	-0.218769	-0.176958	-0.210673	-0.533663	-1.10877	-0.697086	0.612682	0.882775	0.941486	0.344483	0.140825	0.305247	-0.191301	-0.321412	-0.522031	-0.0206068	0.152134	0.106006	1.74827	1.29834	1.65576	-0.719468	-0.668746	-0.417477	-0.930987	-0.398268	-0.69932	Cluster I
Q15843	Q15843	NEDD8	NEDD8	1.00257	1.03519	0.78957	0.218088	0.14905	-0.0428526	-0.943704	-0.818387	-0.808673	0.356453	0.584151	0.478233	0.669417	NaN	0.10902	NaN	NaN	-0.75687	-0.660565	0.6785	-0.649564	NaN	2.33669	2.98789	-1.38728	-2.69809	-2.95452	Cluster D
Q05BV8;Q92547	Q05BV8	TOPBP1	DNA topoisomerase 2-binding protein 1	1.26697	1.16689	1.30806	0.0877405	0.0802561	0.243888	-0.931264	-1.11144	-1.37753	0.390233	0.310425	-0.290208	0.967288	0.735152	0.985737	-1.36323	-0.901421	-0.584707	0.355983	0.522319	0.455789	0.297675	-0.198101	-0.278497	-0.388998	-0.388295	-0.226581	Cluster F
E7EPI4;E7EVM4;E9PHJ4;F5H025;F5H111;F5H1H0;G3XAF4;H0Y5C3;P32004;P32004-2	E7EPI4	L1CAM;CAML1;MIC5	Neural cell adhesion molecule L1;Non-neural L1CAM;cDNA FLJ76744, highly similar to Homo sapiens L1 cell adhesion molecule (L1CAM), transcript variant 1, mRNA;L1 cell adhesion molecule	-1.2167	-1.33639	-1.34798	-0.776243	-1.97811	-0.478486	1.85563	2.12744	1.9991	0.00377201	0.0695591	0.0911605	-1.05201	0.160736	-0.989791	0.681171	0.577936	0.384213	-1.0464	-0.875954	-1.13059	0.834495	0.615901	1.01187	0.0315517	-0.400675	0.110852	Cluster B
H7C3Z8;Q04912;Q04912-2;Q04912-3;Q04912-4;Q04912-5;Q04912-6	H7C3Z8	MET	Hepatocyte growth factor receptor	1.05708	1.22032	1.39198	-4.20783	-5.069	-4.61697	3.04291	2.5259	2.11295	0.107152	0.306529	0.345544	-0.824504	-0.832544	0.141839	0.477487	-0.0123987	0.252549	1.4512	2.89062	2.08992	-0.993688	-0.517309	0.111544	-0.329657	NaN	-2.08468	Cluster B
Q9NYV4;Q9NYV4-2;Q9NYV4-3	Q9NYV4	CDK12;CRK7;CRKRS;KIAA0904;hCG_1815614	Cell division protein kinase 12;Cell division cycle 2-related protein kinase 7;Cdc2-related kinase, arginine/serine-rich;cDNA FLJ60980, highly similar to Cell division cycle 2-related protein kinase 7 (EC 2.7.11.22);CRKRS protein;Cdc2-related kinase, arginine/serine-rich, isoform CRA_b	-1.72425	-1.76351	-2.23449	0.287641	0.111484	0.138972	1.40548	1.48903	1.68435	-0.473815	0.0276832	-0.884759	-0.241622	0.570181	-0.164957	0.424888	0.700164	0.0566421	-1.55282	-1.49187	0.370211	0.150939	-0.778195	-0.353232	0.399326	0.718193	1.31026	Cluster J
D6RA93;H0Y9Z8;Q9BPX3	D6RA93	NCAPG	Condensin complex subunit 3	-1.15062	-1.33493	-1.22051	0.220067	0.13771	0.401978	1.21552	0.704222	0.760425	-2.87879	-2.69364	-2.58179	1.80573	1.82241	1.84516	0.845312	0.938931	0.978754	-0.0275447	0.63719	-0.693017	-1.24668	-1.45231	-1.37664	1.41477	1.27649	0.977001	Cluster H
A0A024R454;A8K134;B7ZAW0;C9JTA4;E7EWJ3;H0YGP4;P31327;P31327-2;Q05CV6;Q5R206;Q5R207;Q5R208;Q5R209;Q5R210;Q5R211;Q6PEK7	C9JTA4	CPS1	Carbamoyl-phosphate synthase [ammonia], mitochondrial	0.523864	0.604023	0.468917	-0.439207	-0.0805857	-0.509029	-0.12483	-0.132437	-0.24291	1.08135	1.11421	1.27486	0.54877	0.494287	0.627416	-1.46327	-1.60189	-1.70897	-1.12329	-1.14539	-0.895222	0.405918	0.238388	0.52775	0.557592	0.22401	0.221974	Cluster D
B4DNM4;C7G535;J3KRF8;J3KRJ2;J3KTD6;J3QLN8;J3QR41;Q96GD4;Q9UQB9;Q9UQB9-2;Q9UQB9-3	Q96GD4	AURKB;AURKB	Aurora kinase B	-4.27025	-3.67943	-3.81132	3.91424	2.86267	3.69061	0.803118	0.45341	0.863502	-4.56777	-4.96504	-4.39385	2.62016	2.59753	2.23473	2.27649	2.22546	1.93924	-2.35537	-2.28346	-2.56905	1.60443	1.59982	1.28628	0.111479	0.427156	0.472202	Cluster A
A0A024R663;B3KP76;B3KWP6;B7Z6P3;C9JKX0;G3V4Y7;G3V5G2;G3V5P0;H0YJP2;H0YJV5;H0YJZ8;Q86UP2;Q86UP2-2;Q86UP2-3	B7Z6P3	KTN1	Kinectin	1.20054	1.05592	0.858682	-0.794073	-0.734255	-1.10314	-0.11946	-0.174367	-0.254723	1.24446	1.35962	1.36275	-1.0068	-1.31741	-1.40122	-0.22862	0.231457	-0.299897	0.961906	0.667934	0.800512	-0.0337525	-0.0515411	0.263526	-0.756138	-0.677912	-0.737809	Cluster D
A0A087WWJ1;A0A087WYT6;B4DF41;C9J7Y7;C9J8Y8;C9JH55;E7ER38;F5H2F9;F5H3S1;F5H769;F8W7G9;F8WAX8;P52701;P52701-2;Q1L838;Q3SWU9;Q6LAI4;U3KQ72	C9J7Y7	MSH6;GTBP	DNA mismatch repair protein Msh6	4.00158	3.87795	3.58586	-3.64155	-2.93421	-3.94178	-0.813971	-0.39166	-0.429078	1.69897	1.7488	1.8031	-0.532158	-0.6791	-0.733316	-0.971521	-0.98706	-1.19113	-1.39654	-1.65972	-1.43764	-0.30702	-0.289204	0.609122	0.996054	0.955733	1.00529	Cluster D
A0A087WX39;B4DFD2;B7ZKL3;E9PLH1;E9PLN2;E9PN68;E9PNT0;H0YD62;H0YF37;Q9H6S3	E9PLH1	EPS8L2	Epidermal growth factor receptor kinase substrate 8-like protein 2	-0.439588	-0.567809	-0.524201	0.556623	-0.495812	-0.186118	0.627405	0.327165	0.579336	-2.05626	-2.01735	-2.1892	NaN	-0.476306	-0.597026	2.55341	2.67573	2.17957	0.415643	0.256564	0.0456738	-1.2866	-1.54445	-0.703658	0.595847	0.84223	0.974382	Cluster H
A0A024R632;B4DNF2;B7Z265;B7Z9T5;H3BQB9;H3BRB3;H3BTH5;O60846;Q14807;Q14984;Q14985	H3BQB9	KIF22	Kinesin-like protein KIF22	-1.81104	-1.66033	-1.41657	1.18635	1.04703	0.998251	0.799361	0.335593	0.639658	-2.2947	-2.31172	-2.26636	-0.0870365	0.421665	0.657203	1.96275	1.64106	2.05384	-3.26979	-3.24591	-2.85036	1.62614	2.04449	1.58631	0.643741	0.570561	0.647177	Cluster A
A0A087WW65;B3KM98;B4DGL8;E9PJR8;E9PNQ5;G3V1J3;G3XAC4;O75027;O75027-2	B4DGL8	ABCB7	ATP-binding cassette sub-family B member 7, mitochondrial	1.02096	0.959342	1.00844	-0.151717	0.141064	-0.651195	-0.494625	-0.554349	-0.937201	0.805202	0.845769	0.741032	0.0637513	-0.0925391	-0.172986	-0.500911	-0.941192	-0.607878	-2.93304	-2.18809	-1.6795	1.51607	0.182196	2.57678	0.0390976	-0.246843	0.706743	Cluster D
A0A087X295;B3KRR8;B4DK45;B4DLP3;B4E256;C9JFP6;C9K020;E9PBK6;E9PDU5;Q6AZD6;Q6PKC6;Q8NDH0;Q9H9M3;Q9NNW5;Q9NW86;V9GYU1;V9GZ65	C9JFP6	WDR6;DKFZp434F1720	WD repeat-containing protein 6	-1.2207	-1.09058	-1.12923	1.43023	0.446647	1.50167	0.0965769	0.191127	0.19169	-1.67712	-1.52309	-1.49512	1.23175	0.990851	0.620596	0.510731	0.559733	0.807866	-0.163777	0.255906	-1.45971	-0.779709	-0.722839	0.147595	0.956899	0.248117	0.8347	Cluster H
B2R8Z8;F6UXX1;H0YAA0;O60506;O60506-2;O60506-3;O60506-4;O60506-5;Q05CK9	F6UXX1	SYNCRIP;SYNCRIP	Heterogeneous nuclear ribonucleoprotein Q	0.580686	0.734271	0.616685	-1.24048	-0.801954	-1.30078	0.440977	0.141904	0.414535	0.0936557	0.0843053	0.104074	-0.972187	-0.531888	-0.64456	0.0307755	1.01218	0.702606	0.326999	0.179272	0.454618	0.131869	-0.0103586	-0.0206135	-0.499617	-0.500346	-0.0289652	Cluster I
A0A024R687;G3V281;G3V379;G3V3J0;G3V5R2;H0YJ34;H0YJB6;Q96AC1;Q96AC1-2;Q96AC1-3	G3V281	FERMT2;PLEKHC1	Fermitin family homolog 2	0.354366	0.406454	0.473593	-0.612424	0.163962	-0.0364684	-0.199278	-0.117219	-0.301714	-0.923427	-0.872469	-0.790021	0.663443	1.12946	0.719847	0.195555	0.209979	-0.187883	0.42445	0.254338	-0.262766	-0.339406	-0.574119	-0.207481	0.275054	0.356122	-0.0868416	Cluster G
I3L297;L7RT18;P46108;P46108-2	I3L297	CRK	Adapter molecule crk	-0.916969	-0.759762	-0.790874	0.374242	-0.0252855	0.336026	0.358079	0.634945	0.696227	-1.23535	-1.0868	-1.08581	1.20709	1.34666	0.123576	NaN	-0.0182478	0.596862	-0.386718	-0.197777	-0.167268	-0.599331	-0.218446	-0.328304	0.300062	0.553205	0.533555	Cluster H
A4QPE4;E9PJZ2;O15020;O15020-2	A4QPE4	SPTBN2	Spectrin beta chain, non-erythrocytic 2	-1.391	-1.23138	-1.12067	0.0873624	0.42988	1.43045	0.778985	0.768691	0.247294	-0.58121	-0.199508	-0.232093	-1.80152	-1.84274	-1.5356	1.77416	1.97949	2.00229	0.993825	0.650933	0.234194	0.198674	0.16249	0.495434	-0.954983	-0.606328	-0.788429	Cluster I
A0A087WWG7;D3DR86;M0R119;Q00653;Q00653-3;Q00653-4	Q00653	NFKB2	Nuclear factor NF-kappa-B p100 subunit;Nuclear factor NF-kappa-B p52 subunit	-1.0734	-1.39084	-1.51093	1.61352	0.942033	1.73773	0.194494	0.00296113	0.0264038	-1.15118	-1.73862	-1.41403	4.07837	4.60092	4.28875	-2.61121	-2.6485	-2.50813	-0.438625	-0.986268	-0.515733	-1.44176	-1.06815	-1.29897	1.50591	1.70113	1.49659	Cluster C
A0A024R652;B7Z809;F5H2F4;G3V2B8;G3V3L6;P11586;V9GYY3	F5H2F4	MTHFD1	C-1-tetrahydrofolate synthase, cytoplasmic;Methylenetetrahydrofolate dehydrogenase;Methenyltetrahydrofolate cyclohydrolase;Formyltetrahydrofolate synthetase;C-1-tetrahydrofolate synthase, cytoplasmic, N-terminally processed	0.933007	1.20929	1.05796	-0.35391	0.356392	-0.172798	-0.977977	-0.561848	-1.00898	-0.131178	-0.162219	-0.111486	0.688685	0.725199	0.795348	-0.509375	-0.478458	-0.605829	-0.162763	-0.207896	0.0180514	-1.32245	-1.23857	-1.41987	1.31154	1.13641	1.24694	Cluster E
B4DDM6;J3QSX4;J3QT28;O43684;O43684-2	B4DDM6	BUB3	Mitotic checkpoint protein BUB3	-1.09291	-1.15983	-1.37297	0.521168	0.694993	0.990587	0.696475	0.337693	0.464326	-2.12206	-1.38969	-2.5026	1.55321	1.69302	1.49839	0.0266412	1.0813	0.294499	0.136938	-0.242193	0.303654	0.317296	0.861884	0.197942	-0.642177	-0.414069	-0.503008	Cluster H
B5MCP9;P62081;Q59FS3	B5MCP9	RPS7	40S ribosomal protein S7	1.19325	0.965872	1.01014	-0.486716	-0.360348	-0.0284088	0.013161	-0.992444	-0.949683	1.005	0.83152	1.35177	-1.56104	-1.25436	-1.50697	0.493111	-0.0607166	0.548301	1.51181	1.38663	0.875878	1.85177	-0.678178	-0.0423048	-1.0671	-1.57966	-1.33604	Cluster D
B2R5M8;B4DXS4;C9J4N6;C9JJE5;C9JLU6;O75874;Q0QER2;Q6FI37;Q6FIA4;Q9H302;V9HW78;V9HWJ2	C9J4N6	IDH1;HEL-S-26;HEL-216	Isocitrate dehydrogenase [NADP] cytoplasmic;Isocitrate dehydrogenase [NADP]	0.92072	0.937294	0.919576	-0.140108	-0.182866	-0.427197	-0.7126	-0.677643	-0.311877	0.537792	0.355632	0.587275	0.521144	0.532802	0.487331	-1.34451	-1.11052	-0.35546	-1.62052	-1.72029	-1.2365	-0.808794	-0.680232	-0.749835	1.82954	1.56138	1.76725	Cluster E
B3KWI1;B3KWI8;C9JKF1;Q5K651	C9JKF1	SAMD9	Sterile alpha motif domain-containing protein 9	2.8512	2.65521	2.39102	-2.74183	-2.08048	-3.50778	0.402795	-0.339377	-0.346335	-0.1781	0.00403894	-0.139564	1.37515	1.37406	1.39807	-0.864193	-1.5099	-1.0924	-1.141	-0.719239	-1.51461	-0.941188	-0.818099	0.25801	1.05236	1.1332	1.35192	Cluster E
C9JF09;C9JLW2;C9JTK2;D6RJB9;F5GXI6;F5GY16;F5H3D8;H0Y5Q9;H0YFZ4;H7BXR2;H7C292;H7C2V3;O15357;O15357-2;Q7Z7G1;Q7Z7G1-3;Q92835;Q92835-2;Q92835-3	D6RJB9	INPPL1	Phosphatidylinositol 3,4,5-trisphosphate 5-phosphatase 2	-1.69103	-1.65217	-1.48775	1.45572	0.454634	1.88638	0.570605	0.223173	0.564319	-1.13641	-1.24258	-1.42382	1.08727	1.33051	1.19862	0.274805	0.0515182	0.0150868	0.425716	0.140483	-0.100767	-1.04652	-1.25766	-0.82906	0.622659	0.825259	0.844472	Cluster H
A8MXW0;J3KRE2;J3KRY1;J3KS60;J3KTF8;J3QQX2;J3QW41;P52565;V9HWE8	P52565	ARHGDIA;HEL-S-47e	Rho GDP-dissociation inhibitor 1	-0.486939	-0.4906	-0.61388	0.400799	-0.472175	0.856783	0.327275	0.193874	0.389053	0.944218	0.340937	0.105886	-0.925434	-1.10336	-1.01578	-0.309576	1.17091	0.629826	0.959533	0.535315	0.551306	-1.21838	-1.38567	-1.03482	0.610148	0.604889	0.397073	Cluster G
A0PJJ5;D6RDY6;G5E9Z8;H0YH39;O15302;O76094;Q0D2M6;Q71V07;Q86X80;R4GNC1;V9HWK0	D6RDY6	SRP72;HEL103	Signal recognition particle subunit SRP72	0.365661	0.456436	0.382342	-0.365286	-0.490024	-0.2766	0.0705846	-0.150012	0.027135	-0.646581	-0.545668	-0.837646	2.44399	2.40849	2.51523	-1.771	-1.5891	-1.44282	-0.174846	-0.341126	0.23848	-0.298249	0.755253	0.122082	-0.0915906	0.038365	-0.428394	Cluster C
A0A024R036;B2RAW0;B4DNN1;D6REB1;D6RFF7;D6RGZ1;D6RIA5;P98082;P98082-2;P98082-3	D6REB1	DAB2	Disabled homolog 2	-0.730388	-0.665149	-0.837325	1.46926	0.893858	1.49996	-0.424113	-0.323574	-0.194119	0.788898	0.951505	0.656009	0.955862	1.08332	1.03965	-1.45072	-2.29298	-1.33306	0.108564	0.523975	0.504618	0.410597	0.463266	-0.16978	-0.343332	-0.628255	-0.630876	Cluster F
B4DR60;E5RFZ0;J3KNJ4;Q8N3C0;Q8N3C0-3;Q8N3C0-4	E5RFZ0	ASCC3	Activating signal cointegrator 1 complex subunit 3	0.836737	0.6274	0.656077	-0.298914	0.159541	-0.0562901	-0.482174	-0.379367	-0.727004	0.259963	-0.3131	-0.414738	1.00103	0.853375	1.11461	-0.59257	-0.962411	-0.695299	-0.662516	-0.544224	-1.02047	-0.0261687	0.513136	0.131297	0.872849	0.0968163	-0.00604216	Cluster E
B3KRS7;B5BUB1;E7ETR0;H7C4G5;H7C4I3;J3QLR1;Q9Y265;Q9Y265-2	E7ETR0	RUVBL1	RuvB-like 1	0.570445	0.821119	0.724175	-0.66871	0.0617436	-1.6787	-0.0493429	0.0811721	-0.0577569	0.473754	0.57026	0.769094	-1.03285	-1.24453	-1.32634	0.649892	0.539363	0.445845	-0.0644799	0.0357652	0.344673	-0.381531	-0.176116	-0.78105	0.0785925	0.217227	0.517204	Cluster G
E9PEM5;F5H1X8;H0Y9N9;H0YAC6;P50851;P50851-2	E9PEM5	LRBA;LRBA	Lipopolysaccharide-responsive and beige-like anchor protein	0.902413	1.02981	0.760216	-1.08843	-0.310915	-1.24626	-0.0278149	0.101345	-0.290791	-0.258979	-0.351511	-0.0283391	1.07248	1.34916	1.3691	-0.722305	-1.42724	-0.684424	-0.878455	-0.35959	-1.9443	0.225825	-0.0975858	0.501285	0.785401	0.478857	0.337069	Cluster E
E9PKK4;E9PLE0;E9PQA3;G3V1A9;P42695;Q96FA6	E9PKK4	NCAPD3	Condensin-2 complex subunit D3	0.675895	0.589488	0.479145	-0.800696	-0.702377	-0.891718	0.127657	0.217812	0.0944818	0.145242	-0.0783392	-0.168687	0.738485	0.802072	0.784527	-0.279353	-0.617607	-1.0738	NaN	-2.09707	-0.991885	1.39898	1.1766	NaN	0.301558	-0.14259	-0.363152	Cluster D
A0A024R5D5;B3KMT9;B3KND9;B4DDL0;B4DYP5;E9PGV0;F8VXL4;F8W150;H0YIN8;Q3ZTS7;Q6ZTN6;Q8IZ07;Q9Y5A3;S4R3D2;S4R3U2	H0YIN8	ANKRD13A;ANKRD13	Ankyrin repeat domain-containing protein 13A	-0.346897	-0.480053	-0.487176	0.971785	0.706543	0.415123	0.134581	-0.0353916	-0.506007	NaN	-1.31861	-1.59251	1.39887	1.47221	1.31002	0.254677	0.0794266	0.01738	1.37307	-0.734197	0.730614	-0.789601	-0.458575	-2.12701	1.05925	0.800076	0.217475	Cluster H
A0A024R2T6;H7BXY3;Q6W6M7;Q7L2E3;Q7L2E3-2;Q7L2E3-3	H7BXY3	DHX30	Putative ATP-dependent RNA helicase DHX30	-1.01241	-1.06679	-1.01781	0.880349	-0.159624	1.14938	0.251969	0.57118	0.532881	-0.382694	-0.107837	-0.234872	1.15882	1.32304	1.18431	-0.0091414	-0.291532	-2.24224	-1.21386	-1.32795	-1.28747	0.225441	-0.354994	0.783063	0.864525	0.425055	0.592569	Cluster H
A0A024R6R1;A8K7Z9;B2RDX0;I3L3Z1;Q8NEM2	I3L3Z1	SHCBP1	SHC SH2 domain-binding protein 1	-1.01112	-1.38576	-1.21037	1.1744	0.96353	0.776271	0.195136	0.310139	0.422126	-1.86632	-1.47476	-1.79011	1.40518	1.52346	1.42522	0.292594	0.0529345	0.560967	-1.5032	-0.945282	-0.89715	1.07808	1.10431	0.526048	0.231742	-0.205082	-0.195933	Cluster H
A0A024R8U1;J3KT83;J3KTI8;J3KTM6;J3QLE3;J3QQS9;J3QQV2;J3QRA0;J3QRU2;J3QSC3;O15427;Q53G91	O15427	SLC16A3	Monocarboxylate transporter 4	-1.10461	-0.872027	-1.17795	0.49222	-0.5213	0.200518	0.664837	0.862235	1.17811	0.354693	0.643566	0.131697	-1.89742	-1.83319	-2.13038	1.15079	1.38439	1.78786	NaN	0.694979	-0.545768	0.148744	0.337413	1.06542	0.0255024	-0.87842	-0.899133	Cluster I
A0A024R141;A0A024R276;A5PLM9;B2R717;B3KQK4;H7CEH5;O60911;P07711;P43235;Q5K630;Q5NE16;Q5QP40;Q5T8F0;Q6FHN2;Q6LAF7;Q9HBQ7	P07711	CTSL;CTSL1	Cathepsin L1;Cathepsin L1 heavy chain;Cathepsin L1 light chain	1.26616	1.07899	1.16555	-1.66193	-0.987682	-1.69788	0.153555	0.010001	0.246577	0.780046	0.615893	1.05234	-0.825052	-0.854609	-0.915703	0.439206	-0.379635	0.0455932	-0.445956	0.26478	0.0418575	1.25579	0.858441	0.988128	-1.09949	-1.18474	-0.685256	Cluster D
A0A024R0H1;B2R6A5;B4DKS0;B4E106;P53985;Q49A45;Q5T8R3;Q5T8R4;Q5T8R5	P53985	SLC16A1	Monocarboxylate transporter 1	-0.426721	-0.454931	-0.397514	0.623145	0.410805	0.340247	-0.0215062	0.00155529	0.148972	1.32999	0.409794	0.673065	-1.48725	-1.43565	-1.80046	0.55573	0.718973	0.797366	2.06754	1.30219	-0.29749	1.96427	0.342169	3.26503	-1.78464	-2.37587	-3.46414	Cluster I
A0A024R3A8;A0A024R8U5;A4D2F6;A4D2F7;B3KUF7;B3KUY1;B3KVY2;B3KX15;F5GYB8;H0YG49;J3KP15;J3QL05;Q01130;Q53FN0;Q6NXQ0;Q8N220;Q8NAK9;Q9BRL6	Q01130	SRSF2;SFRS2	Serine/arginine-rich splicing factor 2	0.511005	0.435229	0.567255	-0.319032	-0.430078	-0.410453	-0.0707259	-0.0622769	-0.174946	-0.269738	-0.248631	-0.124734	-0.953196	-1.03756	-1.04385	1.21319	0.943796	1.27421	-0.686261	-1.22028	-2.47941	1.33682	1.38812	2.20648	-0.563317	-0.83632	-0.105773	Cluster D
B4DL55;Q13751;Q5THA1;X1WI29	Q13751	LAMB3	Laminin subunit beta-3	-0.977092	-1.07518	-1.00422	-0.932072	-1.02552	1.17895	0.842692	1.54295	0.970597	-0.882787	-0.325079	-0.575417	1.83421	1.85823	1.77793	-0.880501	-1.05931	-1.32479	NaN	0.211514	-0.261332	1.15174	0.375822	0.453441	-0.565365	-0.505293	-0.842545	Cluster H
D3DP68;F5GXV7;H0Y9N9;H0YA17;P50851;Q5T321;Q68D03;Q8NFP9;Q969R7	D3DP68	LRBA	Lipopolysaccharide-responsive and beige-like anchor protein	0.902413	1.02981	0.760216	-1.08843	-0.310915	-1.24626	-0.0278149	0.101345	-0.290791	-0.258979	-0.351511	-0.0283391	1.07248	1.34916	1.3691	-0.722305	-1.42724	-0.684424	-0.878455	-0.35959	-1.9443	0.225825	-0.0975858	0.501285	0.785401	0.478857	0.337069	Cluster E
A0A024RDR0;B2RPK0;B3KQ05;B7Z965;D3DQY9;P09429;Q59GW1;Q5T7C0;Q5T7C4;Q5T7C6;Q75MM1;Q9NYD7	B2RPK0	HMGB1;HMGB1P1	High mobility group protein B1;Putative high mobility group protein B1-like 1	0.316647	0.371835	0.437018	0.0148764	0.146711	-0.250223	-0.127957	-0.478249	-0.207049	-0.500123	-0.381096	0.0224101	-0.921495	-0.259842	-1.53316	1.18406	1.11453	1.07066	-3.29439	-4.61274	-2.07019	-1.30956	-2.5742	-0.306067	3.5319	3.35649	3.62066	Cluster E
A0A024R2Q4;A4D1Q5;B4DEN1;B4DLP4;E7ENU7;E7EQV9;E7ERA2;E7EX53;P61313;Q642I1;Q76N55;Q96S84	E7ENU7	RPL15	60S ribosomal protein L15;Ribosomal protein L15	0.208734	0.239126	0.284319	-0.29778	0.0975247	-0.0103798	-0.0202633	-0.176997	-0.188045	0.649187	0.907676	0.766221	1.7028	1.72105	1.32933	-2.29866	-2.19306	-2.03884	0.615109	0.288142	0.384532	-0.853638	-1.08835	-0.953593	0.44313	0.83737	0.230871	Cluster C
B3KU37;B4DG92;B4DU15;D5HR46;D5HR47;E7EWT3;E9PCJ0;E9PL65;E9PM68;E9PMX1;E9PR38;F5H3Q8;F8WBG3;H0YC97;H0YDC5;H0YDK8;H0YDQ6;H0YEH2;Q14671;Q14671-2;Q5T1Z4;Q5T1Z8	E9PL65	PUM1	Pumilio homolog 1	-0.94061	-0.817114	-0.996673	0.370212	-0.0154843	0.126472	0.67307	0.465738	0.956139	-0.414619	-0.56333	-0.283245	0.0490904	0.0414092	0.210845	0.332811	0.30725	0.326328	0.675455	0.609536	0.0834828	-0.68546	-0.984093	-0.346434	0.066805	0.41308	0.134103	Cluster H
Q96FJ2	Q96FJ2	DYNLL2	Dynein light chain 2, cytoplasmic	-0.982881	-0.966425	-0.730166	-0.685923	-0.715589	-0.0133007	0.909954	1.02222	1.55958	NaN	NaN	-2.15079	NaN	NaN	0.026988	1.92447	2.06201	1.95969	NaN	1.35163	-0.239434	1.45883	2.38884	-0.753227	-1.10203	-1.80865	-0.909295	Cluster I
A0A024R5X7;H0YK07;H0YM48;O76031;Q9H072	H0YK07	CLPX;DKFZp586J151	ATP-dependent Clp protease ATP-binding subunit clpX-like, mitochondrial	-0.371609	-0.492208	-0.430357	1.36272	1.30719	1.02704	-0.708846	-0.568119	-0.378387	0.198024	0.320609	0.100004	-0.0378261	-0.346182	0.176507	0.194468	-0.55121	-0.0086056	0.19876	0.111107	0.519034	0.92303	1.06448	1.0123	-1.04405	-1.36846	-1.15155	Cluster F
A0A087X1Z3;H0YKU2;H0YLD2;H0YLG1;H0YM70;Q2TNB3;Q6FHK9;Q86SZ7;Q9UL46	H0YKU2	PSME2	Proteasome activator complex subunit 2	0.870177	1.0199	0.973648	-0.764005	0.24497	-0.130316	-0.528654	-0.414943	-0.953405	-0.460745	-0.140876	-0.737396	0.617655	0.599452	NaN	-0.254263	-0.819798	0.70156	1.07605	0.705696	0.357697	-2.06917	-1.81311	-2.01598	1.27456	1.33952	1.07632	Cluster G
A8MV53;C9J3F9;C9J3W3;C9JHF7;C9JW41;H7C446;Q9NQ55;Q9NQ55-2	A8MV53	PPAN	Suppressor of SWI4 1 homolog	-1.17966	-1.43416	-1.23397	1.58136	1.33347	1.8332	-0.230477	0.118418	-0.154535	0.316066	0.437364	0.935247	1.01538	1.05428	1.29388	-1.59749	-1.79348	-1.2614	-0.369976	0.202253	-0.295733	0.829553	0.876531	0.955844	-1.04668	-0.979583	-0.293246	Cluster F
A0A024R059;D6RIW1;P54868;P54868-2;Q01581;Q5XJ04;Q8N995	D6RIW1	HMGCS1	Hydroxymethylglutaryl-CoA synthase, cytoplasmic	-0.884853	-0.755101	-0.910759	0.22653	0.913724	0.479477	0.488026	0.271188	0.234044	-1.51238	-1.97436	-2.0208	0.399897	0.711259	0.514637	1.10361	1.48134	1.19642	-0.139487	-0.0204784	0.0130186	-0.832205	-0.89378	-0.859863	1.17712	0.326162	0.759924	Cluster H
A0A077H1I5;B3KPA6;B4DEA8;B4DYY0;F5H2A9;G3V1M7;J3KS89;J3KSR4;J3QKU9;J3QRJ8;K7EJW8;K7EMF8;K7EQP4;P49748;P49748-2;Q53HR2	G3V1M7	ACADVL	Very long-chain specific acyl-CoA dehydrogenase, mitochondrial	-0.233776	-0.225384	-0.229419	1.13296	0.656729	1.39028	-0.26505	-0.733482	-0.737972	0.248469	0.0808455	0.0937828	-0.476014	-0.245669	-0.062908	0.0781731	0.00919843	0.267641	-0.517817	-0.349301	-0.190721	0.583793	0.570425	0.611041	-0.18476	-0.552381	-0.321906	Cluster F
A0A024R6S1;A0A087WT48;H3BMW5;I3L320;O60884;T2DN57;T2DPK5	I3L320	DNAJA2	DnaJ homolog subfamily A member 2	-0.816328	-0.734619	-1.0146	0.411631	0.309184	0.376456	0.301275	0.461112	0.686017	-0.631498	0.693499	0.112667	-0.827337	-1.25012	-0.696757	-0.0115103	1.66541	0.770015	0.162159	0.615074	0.454633	-0.418769	-0.430544	-0.390531	-0.280577	0.322729	-0.0215769	Cluster I
B2RDY9;B4DI38;B4DNA3;B4DNW7;B4DNY3;B4DUZ8;D3DPU2;F5H6Z3;Q01518;Q01518-2;Q5T0R1;Q5T0R2;Q5T0R3;Q5T0R4;Q5T0R5;Q5T0R6;Q5T0R7;Q5T0R8;Q5T0R9;Q5T0S3	Q01518	CAP1	Adenylyl cyclase-associated protein;Adenylyl cyclase-associated protein 1	0.381957	0.537568	0.509092	-0.862253	-0.913438	-0.733437	0.35842	0.185767	0.266793	-0.242791	0.400635	0.604816	-0.295878	-0.139277	-0.127646	-0.180384	-0.187765	0.202543	0.890269	0.633767	0.583078	-1.78394	-1.82678	-1.64533	0.733858	1.22942	1.07724	Cluster G
A8MXP9;B3KM87;D6R8Z5;D6R991;D6R9F3;D6RAM9;D6RAY2;D6RB45;D6RBI2;D6RBK5;D6RBS2;D6RCM3;D6RE02;D6REK4;D6REM6;H0Y8T4;P43243;Q68D11;Q68E03	A8MXP9	MATR3;DKFZp686K23100	Matrin-3	0.574364	0.412975	0.473199	-0.665689	-0.260525	-0.0972475	0.0996896	-0.128035	-0.346089	0.194937	0.404873	0.711079	0.12756	0.101584	-0.0475426	-0.583129	-0.118124	-0.64858	1.38772	1.19475	1.29211	0.402684	0.47445	0.108216	-1.55772	-1.0318	-1.29989	Cluster F
A8K5M4;B1AKS5;B3KNX7;E9PM17;H7C1X3;H9XFB4;O75914;O75914-2;O75914-3;O75914-4;Q13153;Q13153-2;Q13177;Q59FN2	B1AKS5	PAK1;PAK2	Serine/threonine-protein kinase PAK 1;Serine/threonine-protein kinase PAK 2;PAK-2p27;PAK-2p34	-1.26598	-1.73301	-1.71092	0.517134	-0.495215	0.955022	0.751112	1.44374	1.23115	0.0334713	0.268913	0.119155	-0.258302	-0.31643	-0.73769	0.455105	0.672171	-0.248817	0.380571	0.171415	0.814122	-1.01546	-0.883366	-1.45174	0.620708	0.642215	0.6216	Cluster J
A8K8M9;B1AMT1;B1AMT2;B1AMT3;B1AMT4;B2R8Y6;B2RU25;B4DQ46;B4DYS8;D6W5U7;F8WAK8;H7BYK9;Q6AI02;Q6MZM3;Q6MZM4;Q6MZP3;Q8N3U4;Q8N3U4-2;Q9UJ98;Q9UJ98-2	B1AMT1	STAG2;DKFZp686C21148;DKFZp686P16143;DKFZp686P168;DKFZp686I05169	Cohesin subunit SA-2	0.891819	0.889036	0.862248	-0.991766	-0.685042	-0.975562	0.0990844	-0.127956	-0.107754	-0.502151	-0.195361	0.37102	-0.0108626	-0.621322	0.0543995	0.644899	0.278617	-0.0170611	-0.41239	-0.0456843	-1.17298	1.20095	0.867577	1.50561	-0.656823	-0.678827	-0.919503	Cluster D
B3KT25;Q96S55;Q96S55-2;Q96S55-3;Q96S55-4	B3KT25	WRNIP1	ATPase WRNIP1	-0.891101	-1.13585	-0.889228	0.530778	0.268594	0.56337	0.661573	0.318524	0.567365	-0.276237	0.290958	0.221134	-0.0191217	-0.374917	-0.658503	-0.087898	0.175545	0.671264	-0.0175828	-0.124679	-0.316011	0.901982	0.78489	0.673612	-0.706239	-0.585836	-0.691553	Cluster I
A0A024QZ77;A0A024R493;A0A087X1Z2;B4DEE0;C9JTI6;C9JTV4;E9PFH3;H0Y4Y4;Q53SA2;Q59EU6;Q7Z2R5;Q8WYH2;Q96C19;Q9BUP0	B4DEE0	EFHD2	EF-hand domain-containing protein D2	-1.24647	-0.903726	-1.1999	1.57617	0.91942	2.01796	-0.178859	-0.272085	-0.0203301	-0.642104	-0.112281	0.00328055	-0.361518	-0.56383	-0.620543	0.644521	1.07813	0.471826	0.971944	1.3891	1.19308	-2.06725	-1.87274	-1.18144	0.561228	0.703269	0.532697	Cluster G
A0JLT9;A0PJH5;A8K355;B4DGZ4;E9PCH3;F8WC19;H7C341;O75533;Q32Q20;Q7Z497;Q9NTB4	B4DGZ4	SF3B1	Splicing factor 3B subunit 1	0.613434	0.544347	0.628472	-0.328847	-0.00373152	-0.261507	-0.267228	-0.272598	-0.455033	-0.568024	-0.376088	-0.24299	0.316471	0.241012	0.011873	0.294215	0.356726	0.0121228	0.222165	-0.0588335	-0.956302	0.817787	0.32339	0.965185	-0.433575	-0.501297	-0.591381	Cluster F
B4DE19;B4DIG1;B4DKA4;B4DPB7;B4DXV1;E5RG26;E5RHR2;E5RHY2;E5RIC0;E5RIT2;E5RIZ7;H0YAP7;Q9H9T3;Q9H9T3-2	B4DKA4	ELP3	Elongator complex protein 3	-0.730513	-0.715581	-0.686553	1.09925	0.886377	0.642486	-0.154	0.0909347	-0.0548799	-0.683728	-1.08394	-1.12745	0.227953	-0.146147	-0.179912	1.21105	0.347125	1.29177	-0.858971	-0.909558	-1.00865	-0.414635	-1.17254	-0.601703	1.35339	1.23969	1.19056	Cluster H
A0A024RBP2;A0A087WYY5;A6NNR3;B4DNE3;C4TNW6;E7ETD8;E9PDP1;E9PMD7;F5H037;F5H1L6;F8VR82;F8VYE8;F8W0V8;F8W0W8;F8W1A0;F8WE71;H0Y3Y6;P36873;P62136;P62136-2;Q9UPN1	B4DNE3	PPP1CC;PPP1CA;PPP1CB;HEL-S-80p	Serine/threonine-protein phosphatase PP1-gamma catalytic subunit;Serine/threonine-protein phosphatase;Serine/threonine-protein phosphatase PP1-alpha catalytic subunit;Serine/threonine-protein phosphatase;Serine/threonine-protein phosphatase PP1-beta catalytic subunit;Serine/threonine-protein phosphatase	-0.553543	-0.476438	-0.607723	0.342549	0.211307	0.289193	0.312447	0.174381	0.363267	-0.16543	-0.363884	-0.293901	1.23589	0.623253	0.161057	-0.471208	-0.1642	-0.403478	0.289214	0.220229	0.411589	1.09014	0.825695	0.175619	-0.846314	-1.11827	-0.756601	Cluster F
B4DS57;E9PI86;E9PNB5;E9PPQ8;E9PPR5;E9PRH9;F5H3J2;H0YDS9;H0YF33;O95138;P49321;P49321-2;P49321-3;Q53H03;Q5T624;Q5T626;Q6PJY7;Q9P1N1	B4DS57	NASP	Nuclear autoantigenic sperm protein	1.97991	1.64865	1.38833	-2.77906	-1.50528	-2.29372	0.320702	0.17941	0.333383	1.36955	1.33339	1.66533	-0.78444	-0.854814	-1.46197	-0.366878	-0.3139	-0.566023	1.9108	1.66241	1.51769	-0.782984	-0.111276	-0.675333	-1.00756	-0.703409	-0.706206	Cluster D
A0A024RAN2;B2RDU1;B7Z468;B7Z574;B7Z5T6;B7Z5T9;B7Z6N0;B7Z7L4;B7Z8S8;B7Z8U1;D6RAA8;D6RBR1;D6RC54;D6RGF7;E7EN75;E7EQ12;E7EQA0;E7EQK6;E7ES10;E7ESM9;E7EVY3;E9PCH5;E9PDE4;E9PSG1;F8W7E0;G5E946;G5E9D3;H0Y7F0;H0Y944;H0Y9H6;H0YA91;H0YD33;P20810;P20810-2;P20810-3;P20810-4;P20810-5;P20810-6;P20810-7;Q13940;Q6AZE3;Q86YM9	B7Z468	CAST	Calpastatin	0.730303	0.627537	0.691175	-0.636692	-0.441312	-0.752731	-0.0380227	-0.0646757	-0.160396	-0.0568789	0.342055	0.0463298	0.331513	0.0301143	-0.178212	0.184494	-0.25535	-0.36007	1.57068	0.599393	0.753375	-1.08858	-1.40399	-1.46063	0.341436	0.495221	0.466535	Cluster G
A0A024R5L0;A8MU24;B3KR26;B7Z7Q6;E9PIG4;E9PKN6;E9PL49;E9PL85;E9PLY4;E9PNF7;E9PNJ1;E9PQB5;E9PQN3;E9PR42;P42785	B7Z7Q6	PRCP	Lysosomal Pro-X carboxypeptidase	0.79438	0.586264	0.624757	-0.681263	-0.284645	-1.03657	-0.0241659	-0.0632699	-0.0200104	0.496427	0.35372	0.218626	-0.135955	-0.276562	-0.227527	-0.0470136	-0.450574	0.0941597	-0.0446147	0.876506	0.578671	0.632869	0.563308	0.140658	-0.779225	-0.646071	-0.972347	Cluster D
A8MUN4;C9J8H1;P36543;P36543-2;Q53Y06;Q96A05	C9J8H1	ATP6V1E1	V-type proton ATPase subunit E 1	0.581198	0.491908	0.585638	-0.831492	-0.334355	-0.665571	0.279704	-0.116813	-0.0986742	-0.171448	NaN	0.00452905	NaN	0.294901	NaN	-0.107333	-0.229503	-0.208926	0.0285115	0.501048	0.274133	-0.559592	-0.942211	-0.915489	0.423436	0.5954	0.405417	Cluster G
C9JKA9;D6RCT7;H7BYN9;H7BZT2;H7C1K7;Q9NS87;Q9NS87-2;Q9NS87-3;Q9NS87-4	C9JKA9	KIF15	Kinesin-like protein KIF15	-2.41478	-2.9769	-2.68754	2.24798	1.50551	2.14781	1.12194	0.824021	0.52895	NaN	-1.41472	NaN	-0.351516	0.712568	-0.0951359	1.04572	1.18951	1.60934	0.43399	-0.236379	-0.310812	-2.66399	-2.16626	-2.4298	1.91632	2.58076	2.0679	Cluster H
A0A087WZD8;C9JNH7;H0Y4Q6;H7C318;H7C3X9;Q53QN0;Q53SY8;Q8WUA4;Q8WUA4-2	C9JNH7	GTF3C2	General transcription factor 3C polypeptide 2	-0.746612	-0.773143	-0.600404	0.804081	-0.0592471	0.902967	0.118551	0.321759	0.235316	0.190318	0.0609327	-0.457662	0.545525	0.246876	-0.0824664	-0.112804	0.43422	-0.714799	0.830275	0.670753	0.519196	0.205914	0.713723	0.315136	-0.945961	-1.10511	-0.706975	Cluster I
C9JVB6;Q7L0Y3	C9JVB6	TRMT10C	Mitochondrial ribonuclease P protein 1	-0.88331	-1.2443	-1.05648	0.860726	1.06168	1.18145	0.371226	0.0692171	-0.0240191	0.509233	0.515381	0.257512	-0.717897	-0.227115	-0.131029	0.550379	-0.507673	-0.2131	-0.0948226	-0.324418	0.350292	0.936301	1.38153	1.21997	-1.07498	-1.37402	-0.966417	Cluster I
A4D1U3;B7Z268;C9J8J0;C9K0U8;E7EUY5;Q04837;Q567R6	C9K0U8	SSBP1	Single-stranded DNA-binding protein, mitochondrial;Single-stranded DNA-binding protein	1.26238	1.04838	0.995961	-0.433175	-0.110328	-0.743935	-0.435643	-0.813597	-0.507793	1.12812	1.8285	1.60536	-0.805304	-0.485891	-0.912384	-1.24876	-0.594325	-0.432784	0.324292	0.17502	0.444794	1.06265	1.57906	1.24703	-1.20962	-1.53488	-1.65667	Cluster D
A0A024QYZ6;B2RE06;D6RB59;D6RBR9;H0Y995;H7BXW1;O60645;O60645-2;Q69YP2;Q6P2E8;Q6ZNJ2	D6RB59	EXOC3;DKFZp762K123	Exocyst complex component 3	-0.851847	-0.740351	-0.697017	0.54324	0.404568	0.872273	0.0373922	0.550925	0.0616921	-1.01858	-0.993606	-1.56281	0.615261	0.877999	0.504924	0.50534	0.693232	0.407872	-1.03419	0.215572	-0.481669	-0.599584	-0.766458	-0.581248	0.918645	0.875367	0.728336	Cluster H
A8K4H7;D6RCC8;D6RE15;Q06203;Q53H22;Q59G63	D6RCC8	PPAT	Amidophosphoribosyltransferase	0.382752	0.458245	0.439968	-1.0307	-0.21467	-1.08137	0.388387	0.266177	0.0872764	0.644432	0.190199	-0.0194534	-0.910079	-0.717236	-0.46789	0.308927	0.82035	0.0759637	-0.105962	-0.0424308	0.245522	-0.956659	-0.511359	-1.02571	0.748495	0.729266	0.566702	Cluster G
A8K6I4;B4E3M6;D6REC7;F5H7E2;H0Y8U3;H0YAC4;P42285;Q3MHC9	D6REC7	SKIV2L2	Superkiller viralicidic activity 2-like 2	0.635846	0.491758	0.555166	-0.280207	-0.374149	-0.402838	-0.0233398	-0.18998	-0.317499	0.369614	0.096499	0.480323	-0.384495	-0.809754	-0.455546	0.466236	-0.101044	0.285757	0.110445	0.120327	-0.477888	0.942322	1.27527	0.79447	-0.837562	-0.934542	-0.896271	Cluster D
C9J502;D0UFD1;D0UFD3;D0UFD5;D3YTI0;E5RFR7;F5H0B0;H0YC44;P55327;P55327-2;P55327-3;P55327-4	E5RFR7	TPD52;TPD52	Tumor protein D52	0.446262	0.353252	0.376388	-0.568629	-0.266906	-0.409197	0.0650803	-0.0606931	0.032606	0.0996483	-0.581998	-1.18593	-0.958737	NaN	0.046914	1.31044	0.572927	1.01869	0.108963	0.319191	0.35066	-1.00592	-0.493109	-0.768013	0.435563	0.415732	0.462898	Cluster G
D3DTL2;D3DTL4;E5RG95;E5RGZ4;E5RI09;E5RJF2;E5RJH5;K7EKN2;K7EP84;K7EPM1;P13929;P13929-2;P13929-3;Q9NPL4;U3KQQ1	E5RG95	ENO3	Beta-enolase;Enolase	1.28943	1.47956	1.23385	-3.04373	-1.33238	-1.83824	0.399704	0.764011	0.235572	-1.81104	-1.40681	-1.02225	-0.255783	-0.763114	-1.26967	1.74751	2.35039	2.06948	-0.740576	-1.216	-0.64333	-1.86799	-1.89633	-1.60375	1.89763	2.71489	1.9366	Cluster J
A8K2U2;E9PB90;P52789;P52790;Q09LL6;Q2TB90-2;Q2TB90-3;Q53QX9;Q53SG7;Q59H08;Q68E10;Q7Z7Q6	E9PB90	HK2;DKFZp686M1669	Hexokinase-2	-0.97851	-1.39675	-1.15982	0.85914	0.291005	1.07926	0.569731	0.567262	0.286686	-0.776106	-0.53881	-0.546921	0.237438	0.242791	0.540332	0.505529	-0.103603	0.466395	-1.24469	-1.29918	-1.5811	0.623754	0.3755	0.45335	0.431667	0.609418	0.465394	Cluster H
A0A024R3Z5;B2R602;B4DGM7;E9PHS0;F8WDS9;H7C2E3;O43813;Q53TN2;Q6FHH6	E9PHS0	LANCL1	LanC-like protein 1	0.764383	0.644096	0.77262	-0.361843	-0.0570539	-0.900256	-0.150808	-0.352047	-0.283545	-0.405453	0	-1.01059	-0.221922	-0.228202	-0.085759	0.177791	0.706485	0.962832	-1.69399	-2.28903	-1.81995	-0.931125	-0.667311	-0.0497551	1.94176	2.05734	1.47932	Cluster E
F5H1H2;F5H218;F5H2E6;F5H3E1;F5H7M9;H0YFJ7;Q8IX12;Q8IX12-2	F5H1H2	CCAR1	Cell division cycle and apoptosis regulator protein 1	-0.478365	-0.473908	-0.592526	0.548099	0.922646	0.569857	0.0156432	-0.0898883	-0.104439	-0.230963	0.0367759	-0.158072	-0.7589	-0.563814	-0.787287	0.749654	1.09944	0.484976	-0.263472	0.0597379	0.310004	0.834404	1.2351	0.558384	-1.01664	-0.898609	-0.72752	Cluster I
A0A024RB22;F8VTJ5;F8VXC8;F8VZW6;Q59G16;Q658P9;Q8TAQ2;Q8TAQ2-2	F8VZW6	SMARCC2	SWI/SNF complex subunit SMARCC2	-0.334868	-0.452491	-0.361233	0.931413	0.0277776	0.493183	-0.000264496	-0.012923	0.0011023	0.11137	-0.0868117	0.812002	-0.311462	0.441929	0.962193	-0.0476669	-0.925777	-0.742581	1.04526	1.59498	1.34513	0.322762	0.255169	-0.0312933	-1.24892	-1.17198	-1.15748	Cluster F
A8K854;B2RBD5;G3V2A3;G3V2N6;G3V2R8;G3V3J6;G3V3R4;G3V3W7;G3V542;G3V5W4;Q13509;Q3ZCR3;Q53G92;Q9BV28	G3V2N6	TUBB3	Tubulin beta-3 chain	-1.08578	-1.53519	-1.40697	1.63073	1.16778	2.05864	0.0978814	-0.17105	-0.0971825	-1.21888	-1.7879	-1.33768	1.08681	1.42581	1.3674	0.290405	-0.0359042	0.350034	-0.238936	0.561026	0.400958	-1.18954	-1.12115	-1.7682	1.10464	0.97033	0.980262	Cluster H
B4DR63;G3V4X1;P62191;Q53HB3;Q53XL8	G3V4X1	PSMC1	26S protease regulatory subunit 4	0.979546	0.767274	1.06445	-0.425873	-0.0694659	-0.164259	-0.464494	-0.840891	-0.504222	0.48066	0.243403	0.216678	-0.0744991	-0.0232822	-0.0459177	-0.272646	-0.367366	-0.089592	0.698783	0.783058	0.787484	-0.0758726	-0.124605	-0.287084	-0.527362	-0.444157	-0.4274	Cluster F
B4E0S6;F5H6K0;O43143	O43143	DHX15	Putative pre-mRNA-splicing factor ATP-dependent RNA helicase DHX15	0.861422	0.716456	0.871595	-1.30869	-0.751827	-0.999692	0.0962979	0.232689	0.00246546	-0.0530004	-0.229743	0.389742	-0.303866	-0.392487	-0.464299	0.545416	0.271247	0.20418	0.155655	0.159575	-0.161423	0.459208	0.515854	0.183373	-0.396682	-0.383997	-0.518945	Cluster D
B4DDF9;B4DDZ4;B4E1S2;P09525;Q59FK3;Q6LES2;Q6P452;V9HW59	P09525	ANXA4;HEL-S-274	Annexin A4;Annexin	0.786012	1.11015	0.985286	-0.747155	-0.159519	-0.627945	-0.26838	-0.444726	-0.50259	-0.805309	-0.562264	-0.288892	-0.276	0.559784	-0.0670424	0.111622	0.298539	0.995444	-0.769982	0.022017	-0.805379	-1.24362	-1.97585	-0.803262	1.69947	1.513	1.3132	Cluster E
A0A024R5H1;O14597;P15328;Q6LDL1;Q96QD1;Q9NP04	P15328	FOLR1	Folate receptor alpha	1.1093	1.52756	1.16411	-1.59173	0.102395	-0.957689	-0.350618	-0.301021	-0.691392	0.447629	NaN	0.78616	-0.0571147	-0.20109	-0.406125	-0.3931	-0.108567	-0.587094	2.46734	2.93879	1.68418	-0.922543	-2.13068	-0.435737	-0.628052	-0.955708	-0.718414	Cluster G
A0A087WWT1;A0A087WXX8;P21912	P21912	SDHB	Succinate dehydrogenase [ubiquinone] iron-sulfur subunit, mitochondrial	0.856687	0.874398	0.955411	-0.624168	-0.00305464	-0.108536	-0.505528	-0.245004	-0.914891	0.547511	0.5982	0.479602	0.457038	0.604222	-0.105147	-0.823503	-0.114406	-1.40246	-0.0643451	0.182573	0.427919	0.983074	1.08528	0.763745	-1.18438	-1.0437	-0.953594	Cluster F
B4DLD4;M0QXL5;M0R0P1;M0R1H0;M0R299;M0R2B0;M0R2Q4;M0R2U2;P22087;Q96BS4	P22087	FBL	rRNA 2-O-methyltransferase fibrillarin	0.594976	0.548497	0.672912	-0.452823	-0.418989	-0.816016	-0.0489117	-0.132697	0.0101448	0.712718	1.29577	0.96122	0.406648	-0.0920955	0.288349	-1.71926	-0.647488	-0.977905	0.121937	0.0553333	-0.134578	0.855033	1.11089	0.585773	-0.815778	-0.930364	-0.742536	Cluster D
B2R7C5;B4DS46;B4DUQ9;E9PF11;J3KQ69;P25205;Q53HJ4;Q7Z6P5;Q8NHX6	P25205	MCM3;HCC5	DNA replication licensing factor MCM3	1.31968	1.32437	1.40857	-0.778595	-1.0262	-1.08708	-0.693171	-0.0656581	-0.385221	1.3263	1.67771	1.59899	-0.16428	-0.249093	-0.0979277	-1.51395	-1.30285	-1.05279	0.340782	0.0888316	0.0447044	0.47312	0.467685	0.092431	-0.570544	-0.406425	-0.457332	Cluster D
G1UI17;P35573;P35573-2;P35573-3	P35573	AGL	Glycogen debranching enzyme;4-alpha-glucanotransferase;Amylo-alpha-1,6-glucosidase	0.630499	0.479096	0.657132	-0.158263	-0.0317508	-0.244655	-0.0918879	-0.471483	-0.530137	-0.667013	-0.834457	-0.53489	0.383238	0.103196	0.983994	0.411438	0.0631815	0.155698	-1.011	-1.85129	-1.53741	-0.335892	-1.15528	-0.559142	1.51154	1.67746	1.6391	Cluster E
A0A024RBY9;P53701;Q68D50	P53701	HCCS;DKFZp779I1858	Cytochrome c-type heme lyase	-0.767464	-0.670084	-0.944512	0.986787	0.44703	0.297736	0.23526	0.18493	0.386907	-0.895319	-0.0373398	-0.289748	0.535888	0.750358	0.301077	-0.520915	0.361308	-0.0842598	0.833457	0.615379	0.596702	1.59264	1.51934	1.29174	-2.1531	-1.87523	-1.66457	Cluster I
B3KU66;F5GXA5;Q08211;Q08211-2;Q58F26;Q6PJK6;REV__H0YA90	Q08211	DHX9	ATP-dependent RNA helicase A	1.23147	1.32587	1.34052	-1.08734	-0.577004	-1.42729	-0.12778	-0.290432	-0.477535	-0.206998	-0.0446847	-0.872353	1.04929	0.214749	1.1495	-0.24778	-0.455772	-0.42091	0.378801	0.433611	0.115729	0.807389	0.933055	1.08462	-1.17717	-1.03993	-1.22934	Cluster D
A0A024R179;F2Z2T1;Q09161;X6R941	Q09161	NCBP1	Nuclear cap-binding protein subunit 1	0.521384	0.706662	0.639979	-0.438955	0.0276237	-0.163561	-0.426772	-0.163472	-0.492982	0.573266	0.935723	0.821374	0.948229	1.50173	1.30636	-1.64567	-2.12832	-1.8303	0.0875973	-0.387703	-1.32042	1.01284	0.652141	0.684943	-0.326147	-0.355969	-0.386784	Cluster C
B4DRG0;B4DSK9;B5BU61;B7Z3S4;F5GXM1;Q13547;Q5HYD4;Q5TEE2;Q6IT96	Q13547	HDAC1	Histone deacetylase 1;Histone deacetylase	0.551085	0.50183	0.514822	0.670547	0.014614	0.132212	-0.880454	-0.467518	-0.51013	NaN	-0.233967	-0.300843	0.265659	1.03601	-0.457053	0.172076	0.181812	-0.277405	1.14644	0.968585	1.2844	0.444217	0.722084	0.451688	-1.2891	-1.41874	-1.43347	Cluster F
A0A087X226;B1AR80;Q16222;Q16222-2;Q16222-3	Q16222	UAP1	UDP-N-acetylhexosamine pyrophosphorylase;UDP-N-acetylgalactosamine pyrophosphorylase;UDP-N-acetylglucosamine pyrophosphorylase	-0.774134	-0.846909	-1.02499	1.08347	1.33267	1.15753	-0.0833868	-0.0641134	-0.264574	0.181826	-0.991495	0.645828	0.828699	0.974195	1.44137	-0.557101	-1.07701	-1.11713	0.921133	0.5771	0.684324	-1.46665	-2.03177	-1.57122	0.718493	1.07069	0.992385	Cluster H
Q53GA4	Q53GA4	PHLDA2	Pleckstrin homology-like domain family A member 2	-0.685732	-0.531308	-0.735896	0.369854	0.581712	1.23633	0.0334352	0.0572336	-0.00182616	0.697341	NaN	-0.411959	0.723615	NaN	1.24403	-0.638312	-1.77997	-0.69929	0.790744	1.24485	1.37572	0.701653	1.22708	1.32356	-1.88078	-1.92581	-1.89474	Cluster F
A0A087WYN9;H0Y8L1;Q7Z478	Q7Z478	DHX29	ATP-dependent RNA helicase DHX29	0.892799	0.809983	0.670392	-0.65296	-0.186035	-0.106655	-0.26647	-0.426727	-0.518875	-0.0590386	0.996907	0.572878	0.558422	-0.229322	-0.143097	-0.256727	-0.23989	-1.03958	-1.49883	-2.56435	-2.46884	-0.0998122	-0.842199	-0.0739772	2.04275	1.59053	1.81892	Cluster E
Q8IVF2;Q8IVF2-3	Q8IVF2	AHNAK2	Protein AHNAK2	3.55407	3.26376	3.79784	-2.56084	-3.62638	-2.7616	-0.666519	-0.930623	-0.429541	0.54166	-0.309477	-0.50091	NaN	0.618206	-0.631544	0.0424504	-0.251687	0.444227	0.487233	1.12369	0.76449	-0.196162	0.421006	0.327731	-0.736674	-0.837267	-0.852923	Cluster D
B3KNP0;D3DQS4;F5GXL1;Q7Z666;Q8N3X1;Q8N3X1-2	Q8N3X1	FNBP4	Formin-binding protein 4	-1.10777	-1.38947	-1.3524	0.916667	0.632665	0.654522	0.731534	0.552306	0.403629	-2.06623	-1.53028	-1.87816	-0.272295	-0.901649	-1.09424	2.8136	2.57712	1.95095	-0.237588	-0.245341	0.313275	-1.13756	-1.39863	-0.713911	0.779683	0.993018	0.991278	Cluster H
A0A087WU06;A0A087WWB5;B4DYP7;Q96CW5;Q96CW5-2;Q96CW5-3	Q96CW5	TUBGCP3	Gamma-tubulin complex component 3	-0.505779	-0.487998	-0.506427	0.718799	-0.058667	0.164938	0.305975	0.162579	0.295177	-0.267568	-0.126238	0.794607	1.11973	0.423207	-0.279185	-0.640227	-0.595637	-0.272214	0.995665	1.31576	2.27941	2.08863	1.39898	1.85261	-2.18142	-3.04619	-3.28308	Cluster F
Q9ULC4;Q9ULC4-2;Q9ULC4-3	Q9ULC4	MCTS1	Malignant T-cell-amplified sequence 1	0.62536	0.458953	0.599519	-0.0288655	0.867495	-0.0639052	-0.817533	-0.751298	-0.418433	0.890807	-0.305115	NaN	-0.663793	1.03657	0.172932	NaN	-0.391184	NaN	-0.496762	0.195945	-0.0267844	-0.563404	-0.765275	-0.875889	0.697192	0.654298	0.705204	Cluster G
A4D2B8;A4D2B8-2;A4D2B8-3;A5YRY4;B4DGM0;C9J167;I3L0B5;P54278;P54278-2;P54278-3;P54278-4;Q13401;Q13401-2;Q13670;Q16544;Q16590;Q16603;Q5FBW7;Q5FBW8;Q68D20;Q7Z3Q2	A4D2B8	PMS2;PMS2P11;DTX2	Mismatch repair endonuclease PMS2;Putative postmeiotic segregation increased 2-like protein 11	-0.448746	-0.482347	-0.436157	1.22719	0.24348	0.0295177	-0.000884136	0.010873	0.110972	-0.800107	-0.313321	-0.174255	NaN	-0.493026	-1.87632	0.31541	2.32631	1.79469	0.200044	-0.237542	0.117804	0.0398142	0.168686	-0.0349178	-0.136059	-0.0119418	-0.24856	Cluster I
A6NG45;A6NJJ0;H7C3T4;Q13162;V9HW63	A6NG45	PRDX4;HEL-S-97n	Peroxiredoxin-4	0.450706	0.575952	0.570292	-0.367623	0.280316	0.281685	-0.353822	-0.460464	-0.626253	0.213239	0.468846	-0.224858	0.967596	0.317799	0.660464	-1.04872	-0.729091	-0.43511	0.59583	-0.447823	0.370196	0.202242	0.11335	-0.308673	-0.251197	-0.278875	-0.037514	Cluster F
A0A024QYU7;A6NIE6;B4DI97;B4DPP9;B4DTK6;B4DZL9;B7ZB55;F5H148;H3BMT1;H7C6B9;O75703;Q2M238;Q9NYV6	A6NIE6	RRN3	RNA polymerase I-specific transcription initiation factor RRN3	-1.29607	-1.30232	-1.3322	0.680449	1.27291	0.577233	0.661695	0.654601	0.139136	-0.278027	-0.993166	-0.765792	-0.0195547	0.213067	0.272877	0.798628	0.302311	0.451388	-1.12356	-0.172724	-0.550084	0.892803	1.16804	0.330913	0.0432215	-0.75446	-0.233242	Cluster H
A6NMU3;B2RAY1;B4DZT2;C9J1E5;Q92783;Q92783-2	A6NMU3	STAM	Signal transducing adapter molecule 1	0.866661	0.758373	0.684104	-0.899323	-0.575668	-1.34054	0.0901268	0.26186	-0.0963741	0.462813	-0.293393	1.22623	-0.614645	-0.383761	-0.509058	-0.0778639	-0.574666	0.7299	0.462516	0.957744	0.744384	-0.596992	-0.0597202	-0.681445	-0.464099	0.0243054	-0.0669821	Cluster G
A0A087WU13;A0A087WZG3;A6NNI4;B4DK09;B4DPP0;E7ERM7;F5GXT1;G8JLH6;P21926;Q56CY1	A6NNI4	CD9;BTCC-1	CD9 antigen	0.823083	0.814117	0.909435	-1.63891	-0.68993	-1.448	0.338334	0.332743	0.104946	-0.103963	0.17756	0.607277	NaN	0.263223	-0.685941	-0.117631	-0.0471997	0.0919509	0.868557	0.316913	-0.454532	-1.19417	0.0909519	1.72422	0.15936	-0.711426	-0.841164	Cluster D
A6PVX3;H0Y3Y9;H0Y561;P55036;P55036-2;Q5VWC4	A6PVX3	PSMD4;PSMD4	26S proteasome non-ATPase regulatory subunit 4	1.15598	0.989485	0.961248	0.0463795	-0.31037	-0.135191	-1.01169	-0.65852	-0.565601	0.720175	0.577908	0.409676	0.0060835	-0.242034	-0.0837131	-0.463488	-0.711122	-0.136132	0.206666	0.704786	0.460473	-0.0443175	-0.056061	-0.377845	-0.10519	-0.412758	-0.209019	Cluster G
B0AZV0;B4DNJ6;H0YH33;Q9Y3F4	B0AZV0	STRAP	Serine-threonine kinase receptor-associated protein	0.749767	0.612294	0.658766	-0.767258	-0.59542	-0.296368	-0.154073	-0.155148	-0.0396203	0.166038	-0.0192363	0.436265	0.0895513	-0.0963906	-0.155015	-0.198113	-0.13417	-0.0335923	0.0660328	0.152634	0.19792	-0.857079	-0.538776	-0.819671	0.328871	0.631386	0.572737	Cluster G
B0QZ36;B0QZ37;E9PPG9;E9PQ57;P78406	B0QZ36	RAE1	mRNA export factor	-0.936991	-1.14288	-1.21501	-0.208783	-0.18723	-0.248172	0.741296	1.23201	1.42998	-0.155072	-0.630583	-0.302761	-0.757142	-0.859131	-0.625018	1.18791	0.36912	1.54397	0.153809	0.482742	0.899159	0.450333	0.653294	0.110537	-0.841719	-1.11984	-0.472314	Cluster I
B1AK85;B1AK87;B1AK88;B2R7T8;B4DWA6;E7EQ40;F6Q0E3;F6USW4;P47756;P47756-2;Q7L4N0	B1AK85	CAPZB	F-actin-capping protein subunit beta	0.500596	0.516515	0.621356	-0.964773	-1.5506	-0.867187	0.307874	0.417171	0.607022	-0.670597	-0.383556	-0.273471	0.426302	0.569635	-0.045582	-0.322198	0.792193	-0.0231343	1.49775	1.34113	1.26358	-0.658851	-0.14506	-0.566908	-0.879575	-0.50478	-0.517305	Cluster G
A8K874;B1AM43;Q5VZE5;Q5VZE6	B1AM43	NAA35	N-alpha-acetyltransferase 35, NatC auxiliary subunit	-0.473195	-0.648277	-0.517528	0.870302	0.324857	-0.0550592	0.364917	0.170537	0.0766172	-0.1074	0.140548	-0.00356263	-0.779514	0.415444	0.110576	0.220979	-0.641957	0.656755	-1.50161	-1.79217	-1.00442	-0.18954	0.0666159	-0.0935799	1.37565	0.708125	1.02659	Cluster E
A8K9X5;B1ANM7;B3KT28;B4DEJ6;F5GZD2;Q9UNN5;Q9UNN5-2	B1ANM7	FAF1	FAS-associated factor 1	1.46556	1.37504	1.1205	-2.04067	-1.1924	-2.20275	0.486037	0.253599	0.111703	0.606981	0.279984	0.412236	-0.0221061	-0.158356	0.813899	-0.255595	-0.954808	NaN	-0.154828	-0.08872	0.159899	-0.742567	-0.29918	-0.882589	0.531709	0.699571	0.435666	Cluster G
A0A024R6H0;B3KMI0;B3KN45;G3V3T7;H0YJF4;Q9P2I0	B3KMI0	CPSF2	Cleavage and polyadenylation specificity factor subunit 2	0.918108	0.724049	0.760659	-0.143192	0.094958	-0.169755	-0.547896	-0.79211	-0.458178	0.761581	-0.0646744	-0.375319	-0.64154	-0.211422	0.218592	0.101543	-0.331203	0.517869	0.268547	0.0210245	0.313568	1.27997	1.01867	0.309273	-1.01963	-1.22191	-0.722038	Cluster F
A0A024R0R4;B3KNJ4;B4DY66;F5GXX7;G3XAK6;M0QX65;M0QYM8;M0QYP2;M0QZS6;M0R054;M0R286;M0R375;Q9UBE0	B3KNJ4	SAE1	SUMO-activating enzyme subunit 1;SUMO-activating enzyme subunit 1, N-terminally processed	0.230574	0.276429	0.194632	0.339233	0.0912396	0.108736	-0.59805	-0.0699005	-0.250781	0.282833	-0.0829009	1.03515	-1.13651	-1.03553	-0.756716	0.906409	0.462863	0.222779	-0.105007	0.164244	-0.233447	0.355586	0.364336	0.12712	-0.474049	-0.121419	-0.208814	Cluster I
B3KS31;B4DP54;B4E386;K7EJ64;K7EJZ4;K7EL29;K7EN98;K7EPE5;K7EQT3;K7ERA8;K7ES63;K7ESM5;K7ESQ3;Q9BUF5	B3KS31	TUBB6	Tubulin beta-6 chain	-1.51921	-1.62566	-1.39336	0.839434	0.937159	1.38587	0.889915	0.322208	0.324969	-2.91339	-1.81866	-2.46202	NaN	1.58333	1.63466	0.789257	0.935288	0.711962	0.463149	0.584647	0.0525087	-1.62437	-1.14217	-1.64808	1.01627	0.780536	1.29792	Cluster H
A0A024RBB7;A0A024RBE6;B3KNT8;B3KV44;B7Z2V4;B7Z4K9;B7Z5H0;B7Z9C2;F5H1X5;F5H4R6;F8VRJ2;F8VUX1;F8VV59;F8VVB5;F8VXI6;F8VY35;F8W020;F8W0J6;F8W118;F8W543;H0YH88;H0YHC3;H0YIV4;P55209	B3KV44	NAP1L1;NAP1L1	Nucleosome assembly protein 1-like 1	1.31617	1.24722	1.20922	-0.630961	-0.242781	-1.0263	-0.182192	-0.519278	-1.0014	1.09759	0.121476	0.269475	-0.151007	-0.184878	0.589369	-0.66012	-0.829499	-0.145953	0.0804599	0.401463	0.33484	-0.249656	0.0472326	-0.57122	0.198384	-0.186146	-0.0349997	Cluster G
A0A087WVE4;A0A087WYU1;A0A087WZW2;B2RAU5;B3KXH8;O95061;Q59ES5;Q9Y5X1	B3KXH8	SNX9	Sorting nexin-9;Sorting nexin	-0.846939	-0.766823	-0.800117	0.462322	0.754521	0.955535	0.362754	0.181289	-0.0704444	NaN	0.321542	NaN	1.12816	1.31428	2.02686	-1.87537	-1.91756	-1.19697	-0.0395634	-0.129683	-0.171781	-0.952033	-0.915313	-0.0026216	0.771743	0.27052	0.611841	Cluster H
A0A024R6D1;B3KY50;G3V2Z5;G3V459;G3V5V0;Q6PKF2;Q8TD19;REV__A0A024QZP6;REV__Q5SQT3;REV__Q9HA11;REV__Q9P0M6	B3KY50	NEK9	Serine/threonine-protein kinase Nek9	-0.624672	-0.537045	-0.583759	1.26491	1.37913	1.08823	-0.724077	-0.284659	-0.296618	0.219262	0.140266	0.222455	-0.08052	0.179896	0.408635	-0.478808	-0.866432	0.335384	-0.19276	-0.567287	-0.880149	-0.412707	-0.294403	-0.309636	0.519224	0.553676	0.873332	Cluster E
A0A024R3S3;A1L377;B4DED1;B4DN23;B4DU83;B4DVB7;Q5T7A2;Q5T7A4;Q8NI60;Q8NI60-3;Q8NI60-4	B4DED1	ADCK3;CABC1	Chaperone activity of bc1 complex-like, mitochondrial	-1.66726	-1.33815	-1.24427	1.6766	0.460004	1.3819	0.196477	0.481669	0.378787	0.925952	0.0204817	0.701759	-1.10784	-1.14798	-0.270927	0.287991	-0.270372	0.750192	-1.70945	-0.187905	-0.58806	2.26902	2.26721	1.78631	-0.826157	-1.89724	-1.38794	Cluster I
A0A024R8R4;B4DG89;I3L281;I3L283;I3L3I1;I3L4U9;Q8TAT6;Q8TAT6-2	B4DG89	NPLOC4	Nuclear protein localization protein 4 homolog	-0.851026	-1.22157	-1.04062	1.34915	0.685253	1.64207	-0.0239377	0.0833218	-0.10096	-0.068423	0.746457	-2.11797	-0.404134	1.65445	0.590099	0.191331	-0.0816578	-0.369989	-0.416598	-0.384749	0.221685	0.466336	1.07079	-0.0644818	-0.677842	-0.320487	-0.0666533	Cluster H
B4DL02;E9PFM5;H0Y539;P29353;P29353-2;P29353-3;P29353-5;P29353-6;P29353-7;P98077;Q59HB0;Q5T181;Q5T182;Q5T188;Q6S5L8;Q8NFT0;Q8NFT1;X6R6D0	B4DL02	SHC1	SHC-transforming protein 1	-0.433528	-0.350448	-0.323806	0.842198	0.0391787	0.652851	-0.0471288	0.0297575	-0.0938058	-0.0640173	-0.349502	-1.42071	-0.0687287	-0.563019	0.0527159	0.699563	0.66262	0.916395	-0.688212	-0.472583	-0.52538	0.378654	-0.399096	-1.12205	0.735098	0.478415	0.936601	Cluster H
B4DDF8;B4DLJ0;B4DXX3;B4YAH7;P00352;P05091;P30837;Q53FB6;Q59EJ0;V9HVX6;V9HW83	B4DLJ0	ALDH1B1	Aldehyde dehydrogenase X, mitochondrial	-1.27326	-1.29835	-1.49831	0.454205	0.154899	0.682046	0.626692	0.766923	1.21052	-1.23739	0.59575	0.235212	NaN	NaN	-0.0560352	-0.117821	0.506997	0.125459	0.239827	0.104753	0.330221	0.750413	0.235408	0.486041	-0.493984	-0.909	-0.665036	Cluster I
B4DL99;B4DNJ5;B7Z4L4;F5H6I5;F8WF32;P04843;Q53EP4;Q6IBR0;Q96HX3	B4DNJ5	RPN1	Dolichyl-diphosphooligosaccharide--protein glycosyltransferase subunit 1	0.530894	0.607488	0.603325	-0.560138	-0.412616	-0.565339	-0.0597318	-0.0528204	-0.107897	0.709235	0.688204	0.553362	-0.0964434	-0.206586	-0.27805	-0.657896	-0.179342	-0.442454	0.290521	0.312684	-0.632285	0.927584	0.653243	1.3178	-0.664377	-1.03509	-1.11095	Cluster D
A0A068F7M9;B4DVN5;B4E2D9;B4E2Z4;H3BVE7;J3KTH7;Q9Y613	B4DVN5	FHOD1	FH1/FH2 domain-containing protein 1	0.395241	0.513342	0.488206	-0.602392	-1.38508	-0.71552	0.235311	0.484075	0.295509	0.363606	-0.306001	-1.0933	1.25832	1.46155	2.44743	-2.47398	0.114213	-1.36701	-0.648587	NaN	NaN	NaN	0.12014	0.18838	0.201289	0.250669	0.328632	Cluster G
B3KQK0;B3KQK5;B4DZ87;O94826	B4DZ87	TOMM70A	Mitochondrial import receptor subunit TOM70	-1.23157	-1.06056	-1.23862	0.326146	0.481027	0.97375	0.703925	0.271526	0.778562	-0.324918	0.177944	0.291723	-0.0642417	-0.394131	-0.5641	0.136647	0.837758	-0.105659	-0.202452	-0.526747	-0.333139	1.54892	1.52046	2.1913	-1.35115	-1.83839	-1.13306	Cluster I
A0A024R3Q6;B4E0H5;E9PEM8;Q9NVF7	B4E0H5	FBXO28	F-box only protein 28	-1.64204	-1.3567	-1.45127	1.33607	1.58665	1.64139	0.282556	0.222948	-0.142248	NaN	-0.831147	-0.717859	0.528099	-0.554613	-0.64261	1.10255	1.09591	0.672568	0.58009	1.21576	1.04303	-1.20983	-1.02834	-1.14983	0.243596	0.46275	0.123524	Cluster H
B4E2M8;Q96CS3	B4E2M8	FAF2	FAS-associated factor 2	-0.434727	-0.322423	-0.332639	0.0819413	0.100487	-0.343236	0.271116	0.504226	0.352644	0.0851942	0.0997999	0.60759	0.165809	-0.100794	1.13817	-0.216381	-0.877822	-0.705588	0.528833	-0.543296	-0.543446	0.78344	0.773182	1.71648	-1.05764	-1.46597	-0.367028	Cluster D
B4E2N1;Q59EG7;Q6XZE5;Q9BX69	B4E2N1	CARD6	Caspase recruitment domain-containing protein 6	1.39511	1.39388	1.17724	-0.576656	0.0522873	-0.468519	-0.761228	-0.214426	-1.60117	-0.220104	0.191091	0.239229	0.605791	0.245144	0.806563	0.55959	-0.42114	-1.7402	0.435467	0.283884	-0.556359	-1.07207	NaN	-0.88362	1.2423	1.10018	0.303211	Cluster G
B5MCN0;B7Z2H0;B7Z7X8;B7Z8V5;B7ZA64;C9JQQ5;H7C3A2;Q53F53;Q6IAK1;Q8NHH9;Q8NHH9-2;Q8NHH9-3;Q8NHH9-4;Q8WXF7	B5MCN0	ATL2	Atlastin-2	-2.79131	-2.55925	-2.61358	3.02501	2.41806	3.00079	0.315078	0.0449691	0.056401	-1.68023	-1.77674	-0.955333	0.949878	NaN	0.789444	1.03767	0.0480098	0.749329	NaN	0.667934	-0.0534072	1.36252	0.127781	0.184601	-0.932114	-0.513061	-0.914239	Cluster H
A8K9E1;B3KNB9;B7Z1K2;B7Z524;D9YZV0;E9PHZ9;E9PJ90;E9PLR4;E9PMN1;E9PN23;E9PS53;G5E991;H0YD85;H0YDX7;H0YES5;J3QT46;Q9NSX9;Q9P0A5;Q9Y450;Q9Y450-2;Q9Y450-4	B7Z1K2	HBS1L	HBS1-like protein	0.707736	0.767154	0.744767	0.110938	0.214476	0.0497301	-0.346466	-1.04662	-0.70024	0.285616	0.325637	0.0499186	0.875692	0.52155	-1.69375	-0.609167	0.862426	-0.554777	0.314231	0.359197	0.407258	-1.13823	-0.221657	-0.399462	-0.0312869	0.285659	0.352511	Cluster G
B7Z4S1;B7Z4W0;E5RFI1;E5RIS7;E5RJ93;E5RK46;P23193;P23193-2;Q15560;Q5JRI7;Q6IB64	B7Z4S1	TCEA1	Transcription elongation factor A protein 1	0.74742	0.572234	0.692259	-0.215596	-0.684924	-0.966003	-0.0753968	-0.178862	0.0721749	0.937688	0.120164	0.45517	-0.430137	0.186663	-0.540732	-0.498767	-0.173503	-0.010791	-0.826102	-0.426657	-0.199757	-0.0915146	0.267762	-0.112926	0.367062	0.226343	0.223688	Cluster G
B7Z2P6;B7Z8C9;G3V3G9;Q5TAQ8;Q5TAQ9;Q5TAQ9-2;V9GY54;V9GYZ9;V9GZ39	B7Z8C9	DCAF8		-1.206	-1.41069	-1.12996	0.842159	0.763791	1.33083	-0.0038845	0.537956	0.506904	-0.958561	-1.97371	-1.09865	1.57329	1.15169	0.996163	0.259849	-0.573861	0.728202	-2.32621	-1.63217	-1.90279	-0.450116	-0.109459	1.13166	0.83493	0.725373	1.79343	Cluster H
A4D196;B4DSG5;B4DVF9;B8ZZD4;C9J7J4;C9JBZ7;E7ENV2;F8WBU9;H7C3L5;Q86VP1;Q86VP1-2;Q86VP1-3	B8ZZD4	TAX1BP1	Tax1-binding protein 1	0.744867	0.871637	0.886068	-0.948859	-0.602553	-0.862323	-0.0395664	-0.0222301	-0.143586	0.510344	0.755749	0.496026	-0.537897	-0.689529	-0.871716	-0.0866512	0.140024	0.230696	0.388376	-0.279321	2.28893	NaN	-1.18805	-0.544652	-0.606444	0.372949	0.396543	Cluster G
A8K0N6;A8K3Z5;B4DYB4;C9IYQ7;C9JIY9;C9JWU7;F8WCF5;F8WEL4;Q8NFH5	C9IYQ7	NUP35	Nucleoporin NUP53	-2.41771	-2.15112	-1.77045	1.37764	2.62474	1.64464	0.248385	0.622819	0.205226	-1.09343	-1.80646	-1.21369	NaN	0.564274	0.98149	0.895467	0.419649	0.470977	0.62111	0.686792	0.996479	0.154132	0.13822	0.432804	-0.775526	-1.12313	-0.71383	Cluster H
A0A024QYW6;A0A024QYX1;A6NM71;B4DFG8;B4DVH6;C9J0A8;C9J471;C9J5L0;C9J7Q8;C9JBX7;C9JE01;C9JUS5;C9JVT3;C9JYH8;G8JLI5;H0Y329;H7C5B4;Q9Y484;Q9Y484-2;Q9Y484-3	C9J0A8	WDR45	WD repeat domain phosphoinositide-interacting protein 4	0.408142	0.354363	0.337381	-0.332251	-0.496045	-0.886628	0.00875469	0.404586	0.0472373	-0.816006	-1.51918	-0.588142	0.319054	0.444828	1.42016	1.00708	-0.388556	0.211599	0.0492147	1.18318	0.0803481	NaN	-0.103374	NaN	-0.0859449	-0.521991	NaN	Cluster G
B3KT66;C9IZE4;C9J0E9;C9J7B7;E9PHI9;H7C531;Q15008;Q6UV22	C9J0E9	PSMD6	26S proteasome non-ATPase regulatory subunit 6	0.662018	0.92089	0.803096	-0.865662	-0.342684	-0.809437	-0.268985	-0.108495	-0.0396534	1.21577	0.79069	0.532702	-1.21037	-1.65238	-1.15817	0.181636	0.763932	0.363536	-0.276627	-0.34808	-0.937968	0.434365	0.206099	0.410185	0.277651	-0.0228742	-0.225239	Cluster D
B5MEE5;C9J6B0;C9JLZ9;C9JM97;C9K0L0;F8W8U2;F8W9P9;Q8WXG6;Q8WXG6-2;Q8WXG6-3;Q8WXG6-4;Q8WXG6-5;Q8WXG6-6;Q8WXG6-7	C9J6B0	MADD	MAP kinase-activating death domain protein	-0.594434	-0.542679	-0.680277	1.18223	0.425924	1.32088	-0.363424	-0.140922	-0.0614936	0.8885	0.608348	0.747358	-0.0487773	-0.863751	-0.530236	-0.153678	-0.382637	-0.2428	-2.54754	-2.81623	-2.44958	0.113747	0.533783	0.344759	1.80434	1.08921	1.69989	Cluster E
B4DE82;B4E3V2;C9J6J8;C9JRJ8;D6RBF1;E3W990;E3WH17;E7EMC7;E7ERP8;E9PFW8;Q13501;Q13501-2;Q13502	C9J6J8	SQSTM1;SQSTM1-ALK	Sequestosome-1;Tyrosine-protein kinase receptor	0.874908	0.659862	0.719938	0.279911	-0.148535	-0.0558652	-0.794052	-0.415719	-0.671793	0.435705	0.560844	0.492275	-0.319325	0.238458	-0.322963	-0.430568	-0.318745	-0.246232	0.43457	0.511331	0.466379	0.0137111	0.468143	-0.254923	-0.673323	-0.338923	-0.355814	Cluster F
A8K1M2;B2RDW0;B4DJ51;B4DUI9;C9J7T9;E7EMB3;E7ETZ0;F8WBR5;G3V226;G3V361;G3V479;H0Y7A7;M0QZ52;P02585;P27482;P62158;Q96HY3;Q9BRL5	C9J7T9	CALM1;CALM2;CALM3	Calmodulin	-0.876773	-1.05807	-0.833609	1.17075	0.609687	0.872219	0.163031	-0.00256257	0.273639	-1.75443	-1.49609	-1.20219	0.824061	0.77284	0.317939	0.455558	0.818869	1.22089	0.346935	0.424696	0.477454	0.19235	1.09368	0.111043	-1.09185	-0.503704	-0.702461	Cluster H
A0A024R753;B4DJ90;C9JAA9;C9JE21;E9PDD9;H7C5G8;Q9NW13	C9JAA9	RBM28	RNA-binding protein 28	-0.488202	-0.591675	-0.681216	0.497816	0.79236	0.0205886	-0.017734	0.282919	0.292812	0.198511	-0.0435878	-0.0331189	0.574309	0.402781	0.569747	-0.309147	-0.772952	-0.41916	-1.90953	NaN	-2.34809	0.661583	-0.0762144	NaN	1.16248	0.430511	2.0681	Cluster E
B4DND6;C9JFE4;J3KRE8;J3KRJ4;J3KSA5;J3KTB0;J3QL53;J3QLE8;J3QLT0;J3QQX0;J3QS84;J3QS88;Q13098;Q13098-5;Q13098-6;Q13098-7;Q59F65	C9JFE4	GPS1	COP9 signalosome complex subunit 1	-0.278733	-0.278736	-0.347493	0.708951	0.20736	0.822606	-0.336519	-0.172192	0.0680413	-0.736531	-0.129677	-0.0805405	-0.100023	-0.400909	-0.214804	0.365466	0.526289	0.700083	0.699106	0.690879	0.526117	-0.473206	0.0913596	-0.321059	-0.389603	-0.0927833	-0.414391	Cluster I
B7Z1W6;C9JJG2;C9JS83;F5GWZ8;F5GZX4;F5H643;F8W898;F8WAK7;F8WBB9;F8WCS3;F8WDS4;H7C0D9;Q4QRK8;Q6DKI9;Q9BSR4;Q9H6S8;Q9H9Y6;Q9H9Y6-2;Q9NVC2	C9JJG2	POLR1B	DNA-directed RNA polymerase I subunit RPA2;DNA-directed RNA polymerase	-1.223	-1.10357	-1.21309	0.969461	1.16061	0.514148	0.454667	0.392332	0.203569	-1.31717	-0.591439	-0.962761	0.2394	-0.700619	-0.8851	1.19246	1.87276	0.948111	-0.678531	-0.287625	-1.43697	0.743249	1.05409	0.414804	0.0372563	0.0587325	-0.393247	Cluster H
A1L179;A8K048;B4DS27;C1PHA2;C9JWB9;D3DRX6;E9PET8;M1V481;M1V490;M1VE89;M1VE91;M1VKI9;M1VKJ2;M1VPF7;M1VPF9;M1VRN0;M1VRN1;O60282;O60282-2;P33176;Q2TA90;Q57YV5;Q57YV6;Q57Z91;Q59GB8;Q66K46;Q6P164;Q6PJC4;Q6PKD1;Q9UFW7;V9HW29	C9JWB9	KIF5B;HEL-S-61;KIF5B-RET(NM_020630)_K24;R11;KIF5B-ALK;KIF5B-RET(NM_020630)_K23;R12;KIF5B-RET(NM_020975)_K23;R12;KIF5B-RET(NM_020630)_K22;R12;KIF5B-RET(NM_020975)_K22;R12;KIF5B-ALK_K17;A20;KIF5B-RET(NM_020630)_K16;R12;KIF5B-RET(NM_020975)_K16;R12;KIF5B-RET(NM_020630)_K15;R12;KIF5B-RET(NM_020975)_K15;R12	Kinesin-1 heavy chain;Tyrosine-protein kinase receptor	-1.09639	-1.28002	-1.30019	0.812775	0.729205	1.34365	0.549744	0.291689	0.186781	-0.774301	-0.658856	-0.376327	0.967466	1.00735	0.678962	-0.151868	-0.197436	-0.312915	0.321186	0.370654	0.197788	-0.950882	-1.2943	-0.954032	0.50068	0.876277	0.666301	Cluster H
A4UCU1;B4DQR2;C9JZH6;E7ER23;F5GXZ2;G5E9W3;Q05BZ5;Q53F02;Q9UKF6	C9JZH6	CPSF3	Cleavage and polyadenylation specificity factor subunit 3	0.777103	0.886039	1.01498	-0.48919	-0.347888	-0.804767	-0.157595	-0.21556	-0.583205	0.578838	-0.0562941	0.553618	-0.201506	-0.548105	0.17875	-0.249605	0.254366	-0.44569	0.0596454	0.180934	-0.945292	1.02908	0.944913	0.42306	-0.426454	-0.864368	-0.444931	Cluster D
B4DVD2;B4DWC6;B4E0C3;D6R909;D6R9L0;D6R9Z1;D6RAC2;D6RAU2;D6RBD0;D6RDI0;D6REE5;D6RF23;D6RFX4;D6RFZ9;D6RGK8;D6RHH4;D6RHJ5;E9KL35;E9PD14;H0Y8R5;H0Y8W2;H0Y9P0;H0YAF8;H0YAM7;I3QNU9;J3KPE3;P63244	D6R909	GNB2L1	Guanine nucleotide-binding protein subunit beta-2-like 1;Guanine nucleotide-binding protein subunit beta-2-like 1, N-terminally processed	0.241297	0.252062	0.31923	0.157918	0.214059	0.198266	-0.338091	-0.476024	-0.226677	-0.200529	0.373326	-0.00519244	-0.109842	0.379412	0.515926	-0.387085	-0.368017	-0.0828529	0.524339	0.500737	0.351357	-0.1377	0.131561	0.0566762	-0.434803	-0.541296	-0.267147	Cluster F
B4DZI8;B4E2C9;D6R997;D6RBG7;D6RBT6;D6RBZ7;D6RCL6;H0Y938;H0YAC7;P35606	D6R997	COPB2	Coatomer subunit beta	1.23693	1.0577	1.35172	-1.10097	-0.526539	-0.913982	-0.244711	-0.535265	-0.309026	-0.0295523	-0.383182	0.00960657	-0.0328382	0.0678126	-0.1074	0.167318	0.296507	0.039037	-0.174846	0.0516335	-0.750144	0.252976	0.155026	0.324908	-0.0707103	0.0288968	-0.149367	Cluster G
B7Z8K4;E5RH00;E5RH42;E5RI46;E5RIF8;E5RIZ6;E5RJU8;F5H4D6;F8W7N6;Q13283;Q32P45;Q53HH4;Q5HYE9;Q5U0Q1;Q6FI03;Q6ZP53	E5RH00	G3BP1;DKFZp686L1159;G3BP	Ras GTPase-activating protein-binding protein 1	-0.479057	-0.424329	-0.361912	0.291403	0.478526	0.781409	0.0158208	0.0445989	-0.0834919	-0.542	-0.666206	-0.194268	-0.836494	-0.474634	-0.224005	1.15948	0.605601	1.02565	0.65314	0.30704	0.526591	-0.786751	-0.410195	-0.32824	-0.082977	0.142978	0.0268069	Cluster G
B4DXW6;E5RH09;E5RJM9;F5H3T8;P54136;P54136-2	E5RH09	RARS	Arginine--tRNA ligase, cytoplasmic	0.68247	0.512828	0.630467	-0.302575	-0.374883	-0.617286	-0.0880976	-0.180962	-0.207052	0.911685	0.860316	0.67821	-0.316581	-0.246054	0.0165455	-0.700561	-0.655861	-0.436691	-0.883805	-1.11959	-1.54498	-0.170881	-0.627493	-0.108279	1.38448	0.970413	0.868431	Cluster E
B4DN40;B4E0G8;E7ENQ8;E9PD70;F5H6V2;H0Y921;Q4W5D6;Q96G03	E7ENQ8	PGM2	Phosphoglucomutase-2	0.527693	0.457769	0.423323	0.578554	0.0532652	0.271149	-0.409676	-0.544804	-0.835804	-1.20174	-0.184054	-1.80535	0.994617	0.800671	-0.0265245	-0.804238	0.242325	1.90519	0.220934	0.216277	0.0681573	-0.794349	-0.0984566	-0.5294	0.237505	0.471937	0.0846792	Cluster G
E7EQR6;E7ERF2;F5GYL4;F5GZ03;F5GZI8;F5H136;F5H282;F5H676;F5H726;F5H7Y1;P17987	E7EQR6	TCP1	T-complex protein 1 subunit alpha	0.183258	0.21767	0.238058	0.105652	0.090365	-0.160161	-0.153769	-0.216467	-0.117718	0.79165	0.65391	1.00509	-0.966422	-1.10708	-0.312638	-0.126997	-0.346956	0.359212	0.521772	0.164908	0.438989	-0.44185	0.0222271	-0.697956	-0.0668428	0.00498847	0.122994	Cluster G
B4DT09;B4E2Q4;E7ESM3;E9PN86;E9PRI2;E9PRY0;H0YCQ8;J3KNJ2;Q7L2H7	E7ESM3	EIF3M	Eukaryotic translation initiation factor 3 subunit M	0.519312	0.367985	0.474126	-0.865662	-0.315464	-0.649955	0.110992	0.23249	-0.0317205	-0.0102462	-1.36021	-0.760308	-1.21662	-1.06027	-0.455136	1.67355	1.07466	1.8037	-0.024726	-0.026404	-0.0773445	-0.351521	-0.16917	-0.635646	0.0258345	0.269502	0.68148	Cluster J
A0A024R6Z7;B4DKP8;E7EUN9;H3BM64;H3BMK6;H3BQX4;H3BRI6;H3BSF3;H3BTR3;I3L0K0;I3L1K5;I3L4H0;I3L4Y9;J3QLD5;Q9NX74	E7EUN9	DUS2;DUS2L	tRNA-dihydrouridine(20) synthase [NAD(P)+]-like	-1.07494	-1.25808	-1.0919	1.59844	1.27834	1.04209	0.070889	0.0269174	-0.104017	-0.426437	-0.3733	-0.00461259	1.05688	0.577186	0.568314	-0.277733	-0.0386324	-0.871219	-0.818801	-0.758551	-0.497818	0.086397	0.230938	-0.402506	0.553779	0.232519	0.64795	Cluster H
B4DEY3;E7EXA6;F8WCC1;H0Y7D3;Q8WVB6;Q8WVB6-2;Q8WVB6-3;Q96S08	E7EXA6	CHTF18;RUVBL	Chromosome transmission fidelity protein 18 homolog	-1.23811	-1.04343	-1.08926	0.310843	-0.103603	0.978112	1.02607	0.441319	0.631952	-0.680433	-0.696354	-0.364511	2.49059	1.41817	-0.224095	-0.233133	-0.28615	-1.14624	-0.950275	-0.602271	-0.693728	1.07203	0.845792	0.609584	-0.346762	-0.390198	-0.115296	Cluster H
A0A024R7V6;B4DUD4;E9PE37;E9PKL7;H0YD31;H7C125;O75546;P61019;Q5HYI5;Q6PIK3;Q8WUD1;Q96K32	E9PE37	RAB2A;RAB2;RAB2B;DKFZp313C1541	Ras-related protein Rab-2A;Ras-related protein Rab-2B	0.967723	0.865587	0.850465	-0.671687	-0.858133	-0.625107	-0.208308	-0.117731	-0.202415	0.0795413	-0.0819834	-0.198395	-0.0645234	-0.197969	0.127955	-0.217852	-0.248025	0.777083	-0.575543	-0.915067	-0.902809	1.08045	1.43688	1.66683	-0.525832	-1.12996	-0.637127	Cluster D
A0A024R0E2;A0A024R0K2;E9PGZ0;E9PJK7;E9PKN4;E9PLD4;E9PLT0;E9PNG3;G5E9Q2;O75534;O75534-2;Q8WU01;Q96L66;Q9GZV0;Q9UG12;Q9UG93	E9PJK7	CSDE1;UNR	Cold shock domain-containing protein E1	0.488954	0.437013	0.456873	-0.318999	-0.275521	-0.299836	-0.0998018	-0.101174	-0.20239	-0.111385	0.0256688	0.249666	-0.0514278	-0.0543864	0.0157676	0.161837	0.023575	-0.197901	0.732695	0.625521	0.639806	-0.597141	-0.299422	-0.850814	-0.149145	0.235724	-0.0836155	Cluster G
B4DDW7;E9PLW6;E9PNF3;Q9NRN7	E9PLW6	AASDHPPT	L-aminoadipate-semialdehyde dehydrogenase-phosphopantetheinyl transferase	-0.893354	-0.836645	-0.834739	0.680905	0.488142	0.149562	0.400106	0.56277	0.291452	0.0964342	-0.0170528	NaN	-2.63262	NaN	-0.821379	2.27989	0.915177	1.55342	-0.545575	-0.754511	0.18537	-0.290534	0.017677	-0.153517	0.260344	-0.0831662	0.749379	Cluster J
F5GWF6;F8VQ14;P78371;P78371-2;Q9H369;V9HW96	F5GWF6	CCT2;HEL-S-100n	T-complex protein 1 subunit beta	0.620778	0.530635	0.705912	-1.08702	-0.639759	-1.08596	0.309505	0.206687	0.128462	-0.11824	0.0786057	0.0296659	-0.501652	-0.716815	-1.11719	0.380657	0.763351	1.02985	0.517084	0.796748	0.345208	-0.740435	-0.599669	-0.773959	-0.0354907	0.243095	0.338384	Cluster G
F5GXG4;Q96HS1;Q96HS1-2	F5GXG4	PGAM5	Serine/threonine-protein phosphatase PGAM5, mitochondrial	-0.765556	-0.705449	-0.56402	-0.0958431	-0.569924	0.137824	0.985112	0.540316	0.741278	1.4195	0.901177	1.16241	-0.715121	-0.191451	0.0482566	-1.012	-1.29089	-0.203387	0.668769	-0.0695043	0.150292	1.23802	0.872791	0.783095	-1.6087	-0.656908	-1.104	Cluster D
A0A024RB49;A8K3X2;B7Z1P5;F8VP94;F8VTT7;F8VYK3;F8VYK6;F8VZ57;F8VZZ7;H3BV98;Q15633;Q15633-2	F8VP94	TARBP2	RISC-loading complex subunit TARBP2	-1.09	-0.884603	-1.12375	0.811577	0.73669	0.938122	0.102958	0.277598	0.453064	0.823996	-0.233459	-0.814254	3.33327	3.0691	2.45302	-2.44718	-3.1079	-2.35794	1.51773	1.97263	1.4172	-0.504269	-0.76609	-1.22021	-0.65795	-0.450597	-0.3338	Cluster C
B4DQG5;H0Y983;H0Y9Q1;P28838;P28838-2;V9HW38	H0Y983	LAP3;HEL-S-106	Cytosol aminopeptidase	0.528788	0.571557	0.576655	-0.239879	0.165602	-0.367469	-0.275714	-0.48947	-0.256729	0.713656	0.273003	0.667548	-0.696203	-1.44264	-0.519352	0.421466	0.297476	0.188953	0.483764	0.140894	0.512618	-1.31797	-0.876239	-0.960783	0.698886	0.407066	0.725176	Cluster G
H3BQQ2;H3BR87;Q86UK7;Q86UK7-2;Q86UK7-3	H3BQQ2	ZNF598	Zinc finger protein 598	-0.607082	-0.74099	-0.861467	0.904467	0.130831	0.919018	0.270514	0.130857	0.116256	-0.258153	-0.497344	-1.05004	0.116989	-0.155034	-0.649675	1.01852	1.4784	-0.0736986	-0.969477	-1.28757	0.171993	0.18286	0.343896	-0.287677	0.246358	0.201823	0.61225	Cluster H
A0PJE4;B7ZLC8;H7BXU7;Q15652;Q15652-2;Q15652-3	H7BXU7	JMJD1C	Probable JmjC domain-containing histone demethylation protein 2C	1.10458	1.01957	0.946775	-1.48174	-1.09871	-1.27846	0.107466	0.276876	0.0419168	0.46944	0.0207585	-0.0215168	0.977775	1.53689	0.168564	0.0985156	-1.07838	-1.82692	0.471705	1.20253	0.537641	-1.22199	-1.66255	-0.948524	1.26699	-0.392105	0.749391	Cluster G
H7C0R7;Q9UHQ9	H7C0R7	CYB5R1	NADH-cytochrome b5 reductase 1	0.841499	1.10634	0.950896	-0.710231	-0.760384	-0.448509	-0.311186	-0.464753	-0.112784	NaN	NaN	0.412977	NaN	NaN	-0.127678	-1.00388	0.813815	-0.605177	-2.18918	-1.25939	-1.39552	2.02728	1.47055	2.72507	-0.0800427	-1.39397	-1.00443	Cluster D
B4DHA6;B4DRX8;H7C2Q8;Q6IB29;Q99848	H7C2Q8	EBNA1BP2	Probable rRNA-processing protein EBP2	1.01976	0.874295	1.10581	-0.888776	-0.567216	-1.11351	-0.0333337	-0.404234	-0.0740783	-0.260536	-0.697994	0.220439	-0.962066	-0.677072	-0.109335	0.923799	0.43668	0.990553	-1.14472	-1.75598	-1.61373	0.117862	-0.232881	0.652975	0.473469	0.410156	1.57839	Cluster J
B4DN86;I3L0K6;I3L0V5;I3L0W0;I3L2A2;I3L2N7;I3L364;I3L3K1;I3L3V6;I3NI36;Q92667;Q92667-2	I3L0K6	AKAP1	A-kinase anchor protein 1, mitochondrial	-1.73582	-1.90993	-1.89526	1.49819	0.882935	1.84681	0.48533	0.379456	0.750053	-0.121469	0.144136	-0.192246	-0.432198	-0.79404	0.00601774	0.412156	1.08212	-0.142515	0.417787	NaN	0.3685	0.72566	0.0274064	3.33949	-1.81475	NaN	NaN	Cluster I
A1A528;B2R7C2;B4DUQ3;B4E1J7;F5H3C1;O43264	O43264	ZW10	Centromere/kinetochore protein zw10 homolog	0.924704	0.851754	0.641112	-1.17856	0.0336759	-0.504858	-0.404473	-0.175584	-0.161145	-0.338358	-0.38288	0.757821	0.316466	0.289075	0.492148	0.109033	-1.12769	0.0179897	-0.608288	0.550491	-1.61161	0.754911	0.298531	0.298439	0.223872	-0.129771	-0.168577	Cluster D
B2R960;B3KT45;G3V1K0;K7EKG2;K7EME7;K7EML9;K7EPB7;K7ER96;O43396;Q59G46;V9HW51	O43396	TXNL1;HEL-S-114	Thioredoxin-like protein 1	0.719546	0.704613	0.607111	-1.51064	-1.08969	-1.0044	0.417645	0.241474	0.472905	0.481318	1.10712	0.893755	-0.996871	-1.30272	-1.11004	0.202876	0.35935	0.253684	0.223513	-0.108529	0.403184	-0.533746	-0.157709	-0.354725	-0.0268855	0.127905	0.256417	Cluster G
G3V1X1;O60293;O60293-2;O60293-4	O60293	ZFC3H1	Zinc finger C3H1 domain-containing protein	1.67989	1.46426	1.26442	-2.1468	-1.9782	-2.26392	0.435466	0.613736	0.187027	-0.109028	-0.47554	-0.608149	0.692541	0.595102	1.22764	0.0644286	-0.672609	-0.521316	NaN	NaN	-1.98637	NaN	1.61434	2.06149	-1.04485	0.576885	-0.149252	Cluster D
B3KQR3;O75629	O75629	CREG1	Protein CREG1	0.241237	0.215989	0.237438	0.339946	0.182677	-0.0606423	-0.26542	-0.182072	-0.417173	2.77582	1.96126	1.97477	-1.505	-0.604785	-1.28957	-0.700361	-0.686742	-1.77448	-0.174805	0.0130669	-0.179479	1.13597	1.25809	0.431371	-0.703666	-0.650443	-1.05178	Cluster D
B4E2V4;P28066;Q5U0A0	P28066	PSMA5	Proteasome subunit alpha type-5;Proteasome subunit alpha type	1.06824	0.821955	1.00702	-0.999598	-0.390552	-0.91323	-0.0780311	-0.300202	-0.259412	1.15983	0.761623	1.07809	-0.763826	-1.01546	-0.793073	0.244733	-0.64718	-0.0503392	0.432631	0.164226	0.345743	-1.09534	-0.581186	-1.3196	0.445257	0.815472	0.657018	Cluster G
A0A087WXX9;A0MZF5;B2RA25;P54646;Q13131;Q13131-2;Q96E92	P54646	PRKAA1	5-AMP-activated protein kinase catalytic subunit alpha-1	-0.637049	-0.612127	-0.617483	0.84213	0.549249	0.658415	0.00521805	-0.0363881	0.149909	-0.183347	-0.631085	-0.28536	0.563942	0.804452	-0.135196	-0.37572	-0.235954	0.535493	-0.164075	0.745972	0.299848	0.545337	-1.05488	-1.0772	0.690437	-0.174642	0.124719	Cluster H
Q13151	Q13151	HNRNPA0	Heterogeneous nuclear ribonucleoprotein A0	-1.48277	-1.54209	-1.53021	2.21172	1.48348	2.53476	-0.664214	-0.166085	0.0629009	-0.544231	-0.716564	-0.34301	0.786318	0.870837	0.279568	0.0255041	-0.276236	0.0374707	1.48315	0.846925	1.36079	-0.542441	-0.0988945	0.155791	-1.10006	-0.631031	-0.778921	Cluster H
A0A024RD18;B2R6F9;Q15208;Q9UPD3;Q9UPD4	Q15208	STK38	Serine/threonine-protein kinase 38	-1.0109	-0.962052	-0.998659	0.484253	-0.2373	0.440137	0.512243	0.596033	1.03382	0.260282	-0.573874	-1.01231	-0.708281	-0.407931	-0.871381	0.555406	1.48462	1.06873	0.399393	1.05746	-0.029904	-0.51188	-1.39017	-0.175272	0.263106	0.000529458	0.309094	Cluster I
A0A024RCS3;A8K822;B2R7M0;B4E1C1;F5ANJ6;F5ANJ7;F5H082;Q4VX54;Q53F85;Q59FG7;Q5STR5;Q9UER7;Q9UER7-2	Q4VX54	DAXX	Death domain-associated protein 6	-1.57043	-1.73817	-1.98477	0.502456	-0.36233	-0.11387	0.997834	1.63058	2.00008	-0.942464	-0.803791	NaN	-0.2928	-0.0144161	0.599993	1.38195	0.159236	NaN	0.213182	-0.256611	-0.358242	-0.124601	0.321201	0.388008	-0.0536386	0.498881	-0.82419	Cluster I
B2RBI4;B3KMX6;Q5JTQ6;Q5JTQ9;Q9UBT7;Q9UBT7-2;Q9UBT7-3	Q5JTQ6	CTNNAL1	Alpha-catulin	0.928503	0.929911	0.910801	-1.35014	-0.921626	-1.13871	0.360877	0.0832364	-0.108679	-0.124577	0.247498	-0.205164	1.12243	0.717328	0.572427	-0.926821	-0.607961	-0.574783	1.20678	0.870633	0.460619	-0.119808	-0.911105	-0.337617	0.278278	-0.459089	-0.605717	Cluster G
A0A087WYA7;B4E0X4;E7ESY7;Q5T280;Q9P041;R4GNG4	Q5T280	C9orf114	Uncharacterized protein C9orf114	-0.793572	-0.72976	-0.560623	0.937958	0.253822	1.09463	-0.0256951	0.185528	-0.0174825	0.59899	0.0091235	-0.0611445	1.61753	0.27355	0.572917	-1.12924	-0.327163	-1.29067	-0.138479	-0.680972	0.175805	0.21703	-0.104169	0.798422	-0.734997	0.366145	-0.338442	Cluster F
H0Y4T0;H0YCQ1;Q5T7F5;Q5T7F8;Q8N1G2	Q5T7F5	CMTR1	Cap-specific mRNA (nucleoside-2-O-)-methyltransferase 1	-0.930222	-0.969499	-0.950359	1.34402	0.301004	0.804665	0.128613	0.0687971	0.485934	-0.334738	0.0846846	-0.123814	-0.218546	-0.429244	-0.678738	1.05892	0.994703	-0.383528	-1.34723	-1.44406	-1.45734	0.831812	0.537864	0.67007	0.686233	0.191242	0.175203	Cluster J
A0A087X1L9;Q5VYW8;Q5VZU2;Q5VZU3;Q9Y2P8	Q5VYW8	RCL1	RNA 3-terminal phosphate cyclase-like protein	-0.666655	-0.729023	-0.880693	0.378077	0.888311	0.608988	0.201303	0.250588	0.119419	0.296263	0.566918	-0.797548	NaN	-1.20482	0.0779751	NaN	0.374288	0.612897	-0.896545	-0.771407	-1.1793	0.648412	1.12079	1.18131	0.107204	-0.519464	-0.372792	Cluster I
A8K940;B4DH53;M0QXE8;M0QXQ9;M0QY41;M0QZ50;M0R1J2;M0R1M7;Q66K74	Q66K74	MAP1S	Microtubule-associated protein 1S;MAP1S heavy chain;MAP1S light chain	-1.59785	-1.29035	-1.32761	1.96022	0.631522	1.72431	-0.343031	0.524802	0.239148	-1.23467	-0.0290773	-0.646575	0.200259	0.824673	1.08665	0.0448592	-0.182299	0.069173	-0.0550981	-0.497677	0.50808	-0.678747	-1.66421	-0.880437	0.941531	1.22936	0.492138	Cluster H
B3KXG6;B4E215;Q8IWV8;Q8IWV8-2;Q8IWV8-3;Q8IWV8-4	Q8IWV8	UBR2	E3 ubiquitin-protein ligase UBR2	-0.475271	-0.513621	-0.584992	0.816625	0.576688	0.337755	0.0491835	-0.00332064	0.0572131	0.885737	0.463213	0.177641	-1.61978	-1.32105	-1.06085	-0.0165523	1.29975	0.96301	1.078	0.627688	-0.96714	-0.296085	0.717579	0.0924902	0.042158	-0.53385	-0.501538	Cluster I
F1T0L5;Q8N8A6	Q8N8A6	DDX51	ATP-dependent RNA helicase DDX51	-0.717367	-0.906582	-0.989891	0.624987	0.203836	0.408201	0.613306	0.270398	0.509858	-0.0349466	0.161337	0.631854	0.208784	-1.18336	-1.16075	0.521134	0.855941	-0.0787588	0.224708	0.144347	-0.425198	0.915749	0.409646	0.942365	-0.423759	-0.802467	-0.989073	Cluster I
A0A087X2G1;A3RJH1;B4DME8;B4DP70;B4DPN6;F1T0B3;Q92499	Q92499	DDX1	ATP-dependent RNA helicase DDX1	0.645834	0.60994	0.596668	-0.26873	-0.09349	-0.102919	-0.146576	-0.501166	-0.486882	0.398887	-0.0636288	0.231101	-0.256868	-0.386699	-0.554462	0.146766	0.407941	0.0546021	0.24666	0.140113	0.169984	-0.0490874	0.231522	-0.366285	-0.227075	-0.183929	0.0290116	Cluster G
A8K4T2;B4DKK3;B7Z9W6;K7EIH8;K7EJ24;K7EJE9;K7EJL5;K7EJV7;K7EK03;K7ELJ8;K7EN19;K7EPP7;K7ER44;K7ESP1;Q59EH7;Q7Z784;Q99615	Q99615	DNAJC7	DnaJ homolog subfamily C member 7	0.927768	0.893744	0.807485	-1.19837	-0.549662	-1.00673	0.213747	-0.183798	-0.0856855	0.140471	0.584889	0.407038	-0.503055	-0.940705	-0.595273	0.12596	0.441013	0.268176	1.0194	0.979908	0.950901	-0.960381	-0.662675	-0.517129	-0.380313	0.0756462	-0.118948	Cluster G
Q9BS26	Q9BS26	ERP44	Endoplasmic reticulum resident protein 44	0.946773	1.19492	1.10986	-1.98361	-1.21584	-1.72081	0.456682	0.382815	0.229267	0.841427	0.123295	0.406709	-0.905259	-0.189692	0.319319	-0.465777	-0.75199	0.630098	0.147046	-0.404176	0.067284	-0.15799	0.890146	0.088771	-0.545064	-0.178977	-0.0387828	Cluster D
B4DUV4;B4DZS3;Q9H488;Q9H488-2	Q9H488	POFUT1	GDP-fucose protein O-fucosyltransferase 1	-0.716765	-0.973491	-1.0052	0.575747	-0.260213	0.118657	0.464596	0.644138	0.988264	1.43433	0.914391	0.733159	-0.977744	-0.948317	-1.86679	0.293432	0.364101	-0.0553197	0.713773	0.34179	0.155633	1.48042	1.70807	1.19853	-1.9968	-1.9378	-1.11029	Cluster I
Q9NUL7	Q9NUL7	DDX28	Probable ATP-dependent RNA helicase DDX28	-1.73761	-1.74418	-1.37623	1.2823	2.1657	1.37182	0.190074	-0.207833	0.50284	-0.935158	-0.688353	-0.855851	0.261663	0.351434	0.0393165	0.798508	0.598584	0.414546	-1.47571	-0.0424191	0.0057496	0.265695	0.820294	-0.0424667	0.257856	0.084101	-0.32413	Cluster H
A0A024R363;A0A087X0F1;Q9UK61;Q9UK61-2;Q9UK61-3;Q9UK61-4	Q9UK61	FAM208A;C3orf63	Protein FAM208A	-1.03653	-1.09907	-1.4363	1.48399	1.11377	1.40811	0.0522599	-0.0260098	0.0552473	1.03439	0.240635	0.912597	0.165214	0.396868	0.278119	-0.737131	-0.760772	-1.28092	-0.14244	0.547319	-0.355198	0.045379	0.66488	0.441387	-0.599252	-0.516279	-0.131883	Cluster F
Q96RG4;Q96RG5;Q9Y4H2	Q9Y4H2	IRS2	Insulin receptor substrate 2	-0.741781	-0.54538	-0.585414	0.820271	0.670591	1.44509	-0.103248	-0.328578	-0.111218	-0.378714	0.113962	0.32643	0.291694	-0.666025	-0.601059	0.282889	0.617005	-0.00939346	-1.29629	-0.773445	-0.66648	-0.927286	-1.29149	-0.296994	1.24727	1.85283	0.883552	Cluster E
A0A087WXZ3;B5BU99;F5H8I7;Q9Y5A9;Q9Y5A9-2;S4R3J8;S4R3V3	Q9Y5A9	YTHDF2	YTH domain-containing family protein 2	-0.990092	-0.887613	-0.754639	0.449734	0.481655	0.642247	0.198241	0.685975	0.234173	-0.721595	-0.157765	0.253615	-0.42912	0.0426263	0.11503	0.395913	0.289907	0.227394	1.09531	0.952723	0.925727	-0.400796	-0.38613	-0.316968	-0.50364	-0.125097	-0.718518	Cluster I
Q9Y6M5;REV__B2CML4;REV__F2YHL7;REV__M4VR43;REV__Q8IUX4;REV__Q96AK3	Q9Y6M5	SLC30A1	Zinc transporter 1	-2.02806	-1.57687	-2.25114	0.855605	0.710275	1.82676	1.15368	0.803506	0.561405	-0.660179	-1.36914	-0.210122	0.243266	1.25017	0.842429	-0.351492	-0.428063	0.784113	-0.649835	-1.09316	-1.68993	0.667293	0.155454	1.37715	0.339817	0.146275	-0.235223	Cluster H
C9JLI6;H0YMV8;Q71UM5	C9JLI6	RPS27L	40S ribosomal protein S27-like;40S ribosomal protein S27	1.25117	1.13695	1.20627	-1.91133	-0.685644	-2.14201	0.197886	0.410256	-0.0140213	1.76247	1.41952	1.02838	-0.335045	-0.280825	-0.548319	-1.0414	NaN	NaN	-0.128846	-0.1263	-0.0490357	-0.491762	-0.612081	-0.61341	0.80069	0.59444	0.216133	Cluster G
A0A087WZE9;Q15651	A0A087WZE9	HMGN3	High mobility group nucleosome-binding domain-containing protein 3	1.78973	1.47803	1.33654	-2.50475	-1.53114	-2.25913	0.581146	0.166651	0.224994	0.859592	0.84476	0.539822	1.10254	0.780516	0.0565893	-2.38327	0.0116235	-1.4984	3.1473	1.24892	2.24269	NaN	-0.88855	-0.473932	-1.96497	-0.213731	-1.04632	Cluster G
B4E0J7;B4E3T2;F5H148;H3BMT1;Q2M238;Q3MHU9;Q9NYV6	B4E0J7	RRN3;TIFIA;A-270G1.2	RNA polymerase I-specific transcription initiation factor RRN3;Transcription initiation factor IA;cDNA FLJ56083, highly similar to RNA polymerase I-specific transcriptioninitiation factor RRN3;cDNA FLJ55505, highly similar to RNA polymerase I-specific transcription initiation factor RRN3;cDNA FLJ52380, highly similar to RNA polymerase I-specific transcriptioninitiation factor RRN3;cDNA FLJ53965, …	-1.29607	-1.30232	-1.3322	0.680449	1.27291	0.577233	0.661695	0.654601	0.139136	-0.278027	-0.993166	-0.765792	-0.0195547	0.213067	0.272877	0.798628	0.302311	0.451388	-1.12356	-0.172724	-0.550084	0.892803	1.16804	0.330913	0.0432215	-0.75446	-0.233242	Cluster H
E9PKL7;F5H399;H7C125;P61019;P61019-2	E9PKL7	RAB2A;RAB2;RAB2B;DKFZp313C1541	Ras-related protein Rab-2A;Ras-related protein Rab-2B	0.967723	0.865587	0.850465	-0.671687	-0.858133	-0.625107	-0.208308	-0.117731	-0.202415	0.0795413	-0.0819834	-0.198395	-0.0645234	-0.197969	0.127955	-0.217852	-0.248025	0.777083	-0.575543	-0.915067	-0.902809	1.08045	1.43688	1.66683	-0.525832	-1.12996	-0.637127	Cluster D
B3KS26;C9JXC1;D6W4Z6;H0Y855;P31350;Q7LG56-3;Q8N6S3;Q9UKM0	C9JXC1	RRM2;hCG_23833	Ribonucleoside-diphosphate reductase subunit M2	1.04261	0.826097	0.587028	0.742883	0.701014	0.664818	-1.13519	-1.07801	-1.41309	-0.671439	-0.712577	-0.706299	2.71842	2.94107	3.03764	-2.02641	-1.98993	-1.9348	-2.85995	-2.3712	-3.04789	2.87064	2.57932	2.41596	-0.475907	-0.260067	-0.530755	Cluster C
B4DXF3;E7EMN3;J3KS79;J3KSD8;K7ENH5;K7ES02;K7ESE8;Q13867	Q13867	BLMH	Bleomycin hydrolase	-0.838245	-1.1042	-0.608319	1.82761	1.71305	1.89659	-0.626851	-0.513071	-0.782585	-0.815722	-0.769845	-0.81114	-0.0393026	NaN	-0.40319	0.0613266	1.2811	1.56175	-0.457799	-0.77311	-1.09599	-1.05648	-0.520253	-1.99215	1.4961	1.89295	1.57125	Cluster H
K7EL96;K7ER39;K7ERZ3;O60664;O60664-2;O60664-3	O60664	PLIN3	Perilipin-3	0.203491	-0.705269	-0.460551	-3.58515	-3.68901	-3.66646	3.1171	3.06881	3.16183	-0.225462	0.0796359	0.246307	-1.54465	-1.67109	-1.95811	1.54016	1.52882	1.62587	0.314072	0.369539	0.0793435	-1.55967	-1.4748	-1.64291	1.05315	1.23398	1.25462	Cluster B
B4DNN4;B4DS95;B4DXB0;B4DXD1;B4E0I8;E9PD78;E9PL69;E9PP77;F5H861;H0YCY7;H0YFI0;P23921;Q53GZ5	E9PL69	RRM1	Ribonucleoside-diphosphate reductase large subunit;Ribonucleoside-diphosphate reductase	0.685445	0.258802	0.605042	1.17377	1.20975	1.14815	-1.11134	-1.29167	-1.55658	-0.83771	-1.13237	-1.10696	1.73676	1.56571	1.70363	-0.521688	-0.372832	-0.729281	0.241878	0.580547	0.346036	-1.23372	-1.34102	-1.15305	0.554094	0.820138	0.943243	Cluster C
A8K910;B4DYV1;O60674;P23458;Q0VGA4;Q4LDX3;Q506Q0;Q6P669;Q8IV82;Q8IXP2	P23458	JAK1	Tyrosine-protein kinase JAK1	0.5646	0.818662	0.372739	-1.22622	-1.27058	-1.24943	0.419406	0.572885	0.491876	-0.163458	0.402987	-0.0253876	0.0749843	0.0858152	0.0767337	-0.0372837	-0.0387069	-0.29085	-0.904672	-0.0662332	0.129364	NaN	-0.51525	-0.367991	0.366831	0.119699	1.07064	Cluster G
A8K3M3;B4DSN5;P18031	B4DSN5	PTPN1	Tyrosine-protein phosphatase non-receptor type 1;Tyrosine-protein phosphatase non-receptor type	-0.550483	-0.715804	-0.487982	1.12342	1.14669	1.14911	-0.327224	-0.264273	-0.459619	-0.458093	0.22123	-0.442544	0.887076	0.65136	1.36115	-0.281403	-0.495602	-1.16761	0.69672	0.819382	0.651765	1.11842	1.30575	1.02167	-1.58156	-1.54386	-1.7518	Cluster F
B9ZVT1;E5RHG1;E5RJ83;E5RJV8;E5RJW8;Q8IXT5	B9ZVT1	RBM12B	RNA-binding protein 12B	0.516502	-0.555014	-0.150945	1.73196	1.77031	1.58752	-1.31242	-1.06397	-1.29667	-2.2017	-1.22113	-1.83235	0.0247148	0.388943	0.416988	1.09777	NaN	1.66343	-0.656838	0.294162	0.449352	1.14691	1.19235	0.643961	-1.14692	-0.833718	-0.988485	Cluster F
E5RFL1;E5RFP6;E5RHE1;E5RHZ6;E5RJN6;E5RK27;F5H740;F8W7Y3;Q9Y277;Q9Y277-2	E5RFL1	VDAC3	Voltage-dependent anion-selective channel protein 3	0.322925	0.034023	0.257988	0.835758	0.800499	0.7909	-0.761969	-0.788381	-0.752651	0.0647879	0.368349	-0.131436	0.609595	1.14266	1.33215	-0.888007	-0.990658	-1.17857	-0.10925	-0.10746	-0.226329	1.66898	1.1988	1.2099	-1.08428	-1.35445	-1.14482	Cluster F
A7E2D5;B3KV58;B4E3R1;B7Z9Y6;E7ENN3;E7EQI5;E9PEL9;F5GXQ9;F8WAI0;H0Y325;H0Y326;H0Y4C0;I6WNA2;I6WZ08;I6WZ14;Q5BKU8;Q5JV20;Q7RTM4;Q7Z3K4;Q8NF91;Q8NF91-2;Q8NF91-3;Q8NF91-4;Q8NF91-7;Q8NF91-8;Q8NF91-9	E7ENN3	SYNE1	Nesprin-1	-0.350772	-0.0148848	-0.692387	1.98884	2.12814	2.02422	-1.08522	-1.32262	-1.32284	-0.637805	-1.95092	-0.651298	2.33999	2.43115	1.44851	-0.641733	-1.32996	-0.626164	1.60986	1.17743	0.707095	0.198728	-0.010268	1.06208	-1.35633	-1.25267	-1.35296	Cluster C
A0A024R713;B4DFL1;B4DHG0;B4DMK9;B4DT69;E9PEX6;F2Z2E3;F5H4I0;F8WDM5;F8WDY5;P09622	E9PEX6	DLD	Dihydrolipoyl dehydrogenase, mitochondrial;Dihydrolipoyl dehydrogenase	0.770648	0.580617	0.901864	0.865143	0.830453	0.856305	-1.03436	-1.4654	-1.29701	0.0668919	-0.109928	-0.42155	0.198662	0.227997	0.0367112	0.541262	-0.0801421	-0.383111	0.188377	-0.655754	0.121595	0.679687	0.348547	0.68094	-0.574092	-0.583082	-0.418681	Cluster F
B7Z8J9;E9PJA7;E9PK09;E9PK91;E9PKI6;E9PQN2;H0YF00;H0YF63;Q6DCA8;Q9NYF8;Q9NYF8-2;Q9NYF8-3;Q9NYF8-4	E9PJA7	BCLAF1;BCLAF1	Bcl-2-associated transcription factor 1	-0.195742	-0.515242	-0.761652	2.68966	2.6179	2.5237	-1.65096	-1.46176	-1.564	0.89248	0.885206	1.22263	0.49188	0.4136	-0.354035	-1.1699	-0.850286	-1.27801	0.444608	0.194612	-1.11467	1.3482	1.10371	1.89854	-1.50631	-1.07783	-1.22594	Cluster F
C9JUU1;F5GWF8;F5H6I7;Q6DD88	F5GWF8	ATL3;ATL3	Atlastin-3	-0.00997471	-0.324593	-0.332048	-0.685487	-0.688642	-0.655601	0.932942	0.681419	0.613019	-1.39003	-0.784955	-0.728934	0.286883	0.189065	-0.176971	0.72799	0.712051	1.07747	0.628652	0.678799	-0.525243	1.0579	0.862307	1.71164	-1.23375	-1.59494	-1.26797	Cluster I
B4DFB1;B7Z3F9;F8WF70;H7C579;Q9NQR4;V9HW91	F8WF70	NIT2;HEL-S-8a	Omega-amidase NIT2	0.237635	0.0371359	0.340951	1.16511	1.19596	1.1948	-1.09091	-0.982415	-1.1062	-0.441581	-1.3516	0.0932447	0.718398	0.822423	-0.226413	-0.38148	-0.0833872	0.881011	-0.538936	-0.410642	-0.259489	-0.359322	-0.405227	-0.620939	0.727493	0.620181	0.613674	Cluster E
A0A024R6M2;G3V231;G3V4R3;G3V5A2;G3V5Z3;H0YIY8;H0YJN6;Q6IN85;Q6IN85-2;Q6IN85-4;Q6IN85-5	G3V231	SMEK1;KIAA2010	Serine/threonine-protein phosphatase 4 regulatory subunit 3A	-0.800771	-1.15388	-0.721382	-0.965636	-0.997417	-0.979402	1.45921	1.82643	1.34381	-0.190977	0.666037	0.384926	0.0530452	0.226882	-0.113996	-0.281563	-0.0998211	-0.521748	-0.633767	0.0448152	-0.645667	0.908716	1.4566	1.1339	-0.829204	-0.956593	-0.656917	Cluster I
B4DES7;B4DH82;F5H7X0;Q14690	Q14690	PDCD11	Protein RRP5 homolog	-1.14772	-0.936484	-1.40509	-0.369213	-0.366295	-0.404201	1.14915	1.43354	1.36911	0.172218	-0.364351	-0.446624	0.590911	0.792114	0.764105	-0.43171	-0.709368	-0.198402	-2.22126	-1.86061	-2.22064	-0.065014	0.522785	0.301629	0.970322	1.40683	1.35385	Cluster J
B0AZU3;H0YF14;Q9NYF8	B0AZU3	BCLAF1	Bcl-2-associated transcription factor 1	-0.195742	-0.515242	-0.761652	2.68966	2.6179	2.5237	-1.65096	-1.46176	-1.564	0.89248	0.885206	1.22263	0.49188	0.4136	-0.354035	-1.1699	-0.850286	-1.27801	0.444608	0.194612	-1.11467	1.3482	1.10371	1.89854	-1.50631	-1.07783	-1.22594	Cluster F
B4DEV8;B4E0X6;F5GX11;F5H112;P25786;P25786-2;V9HW55	B4DEV8	PSMA1;HEL-S-275	Proteasome subunit alpha type-1;Proteasome subunit alpha type	0.469619	0.184964	0.523163	0.401124	0.437413	0.424775	-0.666863	-0.566066	-0.660568	-0.475037	-0.307472	0.710906	1.31259	1.23236	0.0521139	-0.841547	-0.999076	-0.435757	0.156827	0.416979	0.321897	-0.471923	-0.0809558	-0.612446	0.00399152	0.201533	0.0599032	Cluster G
B4DM27;B4DQN8;B4E3S2;E7EPN9;E9PF21;H0Y877;H7C5N8;Q9Y520;Q9Y520-2;Q9Y520-3;Q9Y520-4;Q9Y520-5;Q9Y520-6;Q9Y520-7	B4E3S2	PRRC2C	Protein PRRC2C	-0.058241	-0.114992	-0.78346	-2.35743	-2.37674	-2.47718	2.07751	2.29879	2.09366	-0.0228803	0.155023	-0.155925	0.318308	0.000968272	-0.291305	-0.0243072	0.349535	-0.276608	0.232432	-0.200644	0.489393	-0.858493	-0.931067	-0.344704	0.226226	0.454986	0.568985	Cluster B
A0A087WZF1;B7Z871;B7Z8W0;B7ZLW0;C9J1K7;C9J2R5;C9J3U9;C9J4E3;C9J5C8;C9JE51;C9JIY7;C9JT42;C9JUT4;C9JXK9;Q93052	C9J1K7	LPP	Lipoma-preferred partner	0.610447	0.975768	-0.222473	-3.18023	-3.24901	-2.9431	1.85487	2.05347	2.27122	-1.48316	-1.92432	-1.82508	3.10423	1.16353	1.43693	0.924049	NaN	-1.08332	-0.264708	0.00422255	0.103407	-0.482357	-0.201488	-0.203489	0.148208	0.560472	0.00997226	Cluster B
B4DJ76;E9PCC2;E9PHY5;E9PIG0;E9PII3;E9PJP4;E9PK52;E9PMG5;E9PMV8;E9PN54;E9PPC9;E9PPD9;E9PQD2;E9PQN0;E9PRG1;H0Y5B0;I6L9B1;O43491;O43491-2;O60642;Q59FD8;Q68DV2;Q6R5J7;Q6ZSX4;Q9H1C6;Q9UG62	E9PHY5	EPB41L2	Band 4.1-like protein 2	1.1497	0.85166	0.659288	-1.69557	-1.72976	-1.88339	0.730664	0.589741	0.59227	-0.0468	-0.478928	0.137041	-1.03884	-0.167584	-0.560189	1.28812	1.03068	-0.211735	-0.930192	-1.89649	-1.31597	0.47228	0.366284	1.10545	0.392504	0.13349	0.427067	Cluster J
A0A024R394;A0A024R3C3;E9PHZ2;E9PIF7;E9PIZ4;E9PL00;E9PPQ5;E9PSD5;Q9NZ93;Q9UHD1;Q9UHD1-2	E9PHZ2	CHORDC1	Cysteine and histidine-rich domain-containing protein 1	0.264478	-1.17055	-0.920578	-1.46782	-1.56249	-1.40017	1.66464	1.6836	1.73284	0.283426	0.213141	0.105834	-1.7096	-2.22771	-2.45805	0.872352	2.87864	1.58415	1.06509	1.02029	1.07143	-0.861958	-0.552632	-0.985025	-0.160483	-0.0429109	-0.0699297	Cluster B
B1AMX5;B3KSV0;B3KXX7;C9JJY3;F2Z2T0;G3V154;G8JLF3;H0Y4Z8;H0Y7H6;Q3YEC7;Q3YEC7-2;Q3YEC7-3;Q3YEC7-4;Q3YEC7-5;Q3YEC7-6;Q9NW45;Q9NWD6	F2Z2T0	RABL6	Rab-like protein 6	-0.453774	0.424647	0.0383414	1.47449	1.4077	1.55614	-1.10099	-1.07684	-1.15395	0.233229	1.03116	-0.0415239	NaN	1.55125	-0.38345	NaN	-0.885549	NaN	0.354547	0.708768	0.0747196	-2.48616	-3.1642	-0.845678	2.16889	1.2513	1.27585	Cluster E
E9RKB4;F8VXU5;H3BLV8;Q05DG7;Q5JPE4;Q9UBQ0;Q9UBQ0-2	F8VXU5	VPS29;DKFZp667O202	Vacuolar protein sorting-associated protein 29	0.752036	0.384406	0.283946	0.842877	0.911939	0.844118	-1.11097	-1.20263	-0.799888	-0.682055	0.420578	0.227778	1.24899	0.979972	0.0902397	-0.697808	-0.3617	-0.970922	-0.269226	-0.291771	0.166097	0.00422104	-0.187692	0.102341	-0.372014	0.415748	0.0469757	Cluster F
D3DSS6;H0Y7N4;H0YB14;Q5H9P3;Q68DL4;Q9H7D0;Q9H7D0-2	H0Y7N4	DOCK5;DKFZp779M164	Dedicator of cytokinesis protein 5	0.440267	-0.0260479	-0.270127	-2.19969	-2.31962	-2.06552	1.55042	1.83337	1.67335	-0.168005	-0.338784	-0.588377	-0.205675	-0.0291623	0.621869	0.304688	-0.047309	0.45611	-0.0649018	-0.242792	-1.18287	-1.70896	-1.0291	-1.06634	2.04828	1.56074	0.874493	Cluster J
A6NNU5;G9G6D7;G9G6H1;H0YKX3;H0YMA4;Q15004	H0YKX3	KIAA0101	PCNA-associated factor	0.608053	0.771467	0.946242	1.34464	1.22458	1.31173	-1.54334	-1.72788	-1.6093	-0.44474	0.0494156	-0.22571	2.20325	2.2406	1.74604	-1.33356	-1.54919	-2.13336	-2.25097	-1.53378	-1.36848	1.7569	2.04802	2.14849	-0.448927	-0.640991	-0.815715	Cluster C
H0YB71;O94804	O94804	STK10	Serine/threonine-protein kinase 10	-1.07062	-1.26946	-0.677889	-1.73653	-1.73823	-1.60498	2.35689	2.04322	2.17495	-0.271994	-1.4747	-1.28391	-0.0767739	-0.0209615	-0.904834	1.85695	0.602296	1.3642	0.792085	-0.500137	0.287516	-1.48712	-0.48879	-0.658786	0.801396	0.521528	0.466214	Cluster B
A0A087WTS8;A0A087WYC1;B0AZS1;B0AZT0;B0AZU6;B4DH02;B4DIZ3;B4DN48;B4DSE8;B4DT47;B4DUS3;B4E0H6;B4E354;F5H3R0;O14992;P34932;Q59GF8;Q7KYN0;Q9BUK9;V9HW33	P34932	HSPA4;HEL-S-5a;HS24/p52	Heat shock 70 kDa protein 4	0.407807	0.0977556	0.393633	-1.08183	-1.15556	-1.05061	0.73061	0.582	0.545054	0.242112	0.400009	0.599274	-2.40846	-2.27123	-1.716	1.76048	1.72515	1.27454	0.142306	0.388602	0.0603734	0.26453	0.371167	-0.235482	-0.506394	-0.274821	-0.143789	Cluster I
A0A024QZJ7;J7M8C2;J7MDF2;Q15302;Q16204	Q16204	CCDC6	Coiled-coil domain-containing protein 6	0.643294	0.466461	0.123249	-1.71277	-1.7919	-1.58807	0.933141	1.02754	1.01692	0.41683	0.0298615	1.70371	-0.376179	-0.502714	-0.950211	-0.390053	-0.699876	0.736836	0.590503	0.492779	0.856812	-0.732589	-1.03751	-0.847561	-0.162311	0.397697	0.472093	Cluster G
A0A087WU78;A0A087WWC4;B7Z7S2;C9IYM8;Q6T4R5;Q6T4R5-2;Q6T4R5-3	Q6T4R5	NHS	Nance-Horan syndrome protein	0.29839	1.13507	0.308982	-2.91434	-3.01557	-3.02606	1.99144	1.80035	1.71814	-1.26614	-1.92288	-1.69927	NaN	0.204282	1.32135	1.07888	0.778204	0.681765	-0.453117	0.974282	-0.445642	NaN	-0.671872	-0.737545	-0.157809	1.40201	NaN	Cluster B
K7ELV2;K7ENI5;K7EP88;K7EPZ5;Q96EE3;Q96EE3-1	Q96EE3	SEH1L	Nucleoporin SEH1	-0.602424	-0.328327	-0.759814	1.48591	1.41719	1.47621	-0.672701	-0.666332	-0.487331	-0.328365	-0.180932	0.0401501	0.756219	-0.48046	0.0129652	0.460216	-0.173478	-0.0688213	0.387609	0.0574005	0.248313	0.485673	0.925218	-0.0199265	-0.880508	-0.497326	-0.505634	Cluster F
Q96MG7	Q96MG7	NDNL2	Melanoma-associated antigen G1	0.130294	-0.599024	-0.12888	-0.728928	-0.813219	-0.731742	0.918933	0.824861	0.608293	-0.678217	0.202895	0.436072	-1.15773	-1.28036	NaN	1.09748	1.60574	0.81287	3.22e-05	0.0799285	0.620518	-0.435775	-0.212179	0.0358811	0.253244	0.404125	-0.827544	Cluster I
B2RAR3;B4DFM7;K7EJ21;K7EL95;K7EPI1;K7ESP6;Q71RF8;Q9BXR0	Q9BXR0	QTRT1	Queuine tRNA-ribosyltransferase	-0.561635	-0.0588746	-0.00566411	0.609912	0.557358	0.568914	-0.189016	-0.232907	-0.295666	-0.232043	NaN	-0.240446	0.0608087	0.385244	0.868291	NaN	-0.116156	NaN	-0.660916	-0.745032	0.125845	0.280339	0.372847	-0.104935	-0.0398837	-0.418375	0.645181	Cluster F
E9PFQ8;Q9BRS2;Q9H2L9	Q9BRS2	RIOK1	Serine/threonine-protein kinase RIO1	-0.427924	-0.675088	-0.992552	1.2763	1.42229	1.35572	-0.603167	-0.249805	-0.388006	1.45925	1.47298	1.37013	0.684094	0.788078	0.110017	-1.95315	-1.46736	-2.05951	0.147679	-3.25432	-1.64903	-2.19129	-2.17713	-1.08071	3.22654	1.60972	3.25442	Cluster E
A4D111;B3KTV0;B4DTX2;B4E1Q1;E9PI65;E9PK54;E9PKE3;E9PLF4;E9PM13;E9PN25;E9PN89;E9PNE6;E9PPY6;E9PQK7;E9PQQ4;E9PS65;E9PSH5;P11142;P11142-2;Q53GZ6;Q53HF2;Q96IS6;V9HW22	E9PI65	HSPA8;HEL-S-72p	Heat shock cognate 71 kDa protein	-0.0377629	-0.113539	-0.0724708	-0.320894	-0.351483	-0.347842	0.465281	0.37831	0.222881	-0.539247	-0.468595	-0.346667	-0.855813	-0.817019	-0.741308	1.08358	1.36254	1.10569	0.898156	0.79528	0.84344	-1.02792	-0.81903	-0.926027	0.00367203	0.169923	0.302162	Cluster G
A2VCR1;A3KFL1;A3KFL2;A3KFL4;A3KFL5;B3KQW2;B4DKK6;B4E001;Q13868	A3KFL1	EXOSC2	Exosome complex component RRP4	-0.613361	-0.647839	0.109137	0.485936	0.46894	0.447517	-0.0194407	-0.0278036	0.0268116	0.518481	-0.162701	-0.0880366	-1.04301	-0.690173	-0.840032	0.681909	0.48464	0.966598	-0.249091	0.38119	0.324769	0.870111	0.945105	0.136619	-0.926561	-0.704447	-0.619016	Cluster I
A8MV58;B3KSQ7;B7Z2Z0;D6R9Q9;D6R9W4;D6RCR4;D6RFI1;F8W9Z3;Q16643;Q16643-2	D6R9Q9	DBN1	Drebrin	-0.0995881	0.161527	0.557251	-0.545107	-0.512817	-0.531308	0.130128	0.156757	0.492133	2.19867	1.29008	1.19	-2.41118	-3.39301	-3.17468	0.90608	1.42851	1.46229	1.46588	1.88762	1.55182	0.977979	1.29457	0.634758	-2.4027	-1.97585	-1.98533	Cluster I
A0A024QZN8;A8K9U4;D6RCL5;H0Y6K7;Q5GLZ8;Q5GLZ8-2;Q5GLZ8-3;Q5GLZ8-4;Q5GLZ8-5;Q5GLZ8-6;Q9Y4U2	D6RCL5	HERC4	Probable E3 ubiquitin-protein ligase HERC4	-0.270727	-1.12962	-0.7295	1.11123	1.18104	1.11184	-0.149123	-0.217912	-0.349609	-0.632659	-0.489645	-0.824341	-0.451137	-0.0548192	-0.102147	0.86536	0.693754	0.889396	-0.0291268	-0.960381	-0.801911	-1.28298	-0.510926	-0.817077	1.33746	1.22008	0.997023	Cluster H
F5H5I8;F8WAT4;G3V2A0;G3V3I9;G3V457;G3XAH6;H0YJ00;H7C3W0;P51003;P51003-2;Q05DB9;Q2TAI9;Q53T17;Q53T81;Q9BWT3;Q9H7W6;Q9H968;Q9NRJ5	F8WAT4	PAPOLA;PAPOLG	Poly(A) polymerase alpha;Poly(A) polymerase gamma	0.862406	0.587327	0.744349	-0.821867	-0.809773	-0.786738	0.106988	0.0401679	-0.0674534	1.17254	0.830772	1.09828	-0.507313	-0.758332	-0.712138	-0.191949	-0.480122	-0.415221	-1.63164	-1.34077	-1.79464	0.381003	-0.412812	0.166333	1.21044	0.890055	1.02772	Cluster E
A0A024R869;B4DYI0;H0YE54;H7BY96;Q59HA1;Q5T165;Q92805;R4GNH1	H0YE54	GOLGA1	Golgin subfamily A member 1	-0.248568	-0.0170308	-0.550648	1.85751	2.00453	1.87871	-0.786997	-1.59225	-1.24597	-2.66681	-0.953801	-2.17783	1.10354	-0.0880168	2.94857	0.592265	NaN	NaN	0.865235	0.984348	0.793011	0.727882	1.1131	0.712158	-1.64999	-1.07659	-1.6682	Cluster F
G3V337;H0YIZ5;H0YJ64;H0YJD0;Q9NYT0	H0YJ64	PLEK2	Pleckstrin-2	1.53247	1.10942	0.749918	-1.09956	-1.05268	-1.02929	0.0132263	-0.0761823	-0.281539	0.254929	1.3434	2.10908	1.15115	-0.326897	-0.615593	-0.758561	-0.980605	-1.88751	0.294606	0.687426	1.81174	-0.0412416	-0.231547	-0.561724	-0.51539	-0.500627	NaN	Cluster G
A8K1E1;F5GXK1;P20585	P20585	MSH3	DNA mismatch repair protein Msh3	1.1032	0.714445	1.06597	-1.84726	-1.73466	-1.86624	0.695435	0.714088	0.401935	-0.151153	0.312696	0.377074	0.471078	0.918786	0.416903	-0.377635	-0.667003	-1.04557	0.152924	-0.600122	-0.332977	-0.650729	-0.429226	-0.52407	0.673621	0.557349	0.619507	Cluster G
A0A024R0I3;E9PQH6;P08134;Q5JR08	A0A024R0I3	RHOC;hCG_2043376	Rho-related GTP-binding protein RhoC	0.635588	0.963582	0.738478	-0.742602	-0.778572	-0.729632	-0.161838	-0.0199523	0.0148076	-0.180133	-0.0492362	-0.354377	0.207605	0.476949	0.155899	-0.0673161	-0.619053	0.481623	0.436803	0.187899	-0.571937	1.25679	0.393711	1.54382	-0.821873	-1.3012	-1.08168	Cluster D
A0A024R6J7;A0A024R6M3;A0ZTA0;A4D1Z6;B4DHB8;B4DYF4;B4DZL2;B7ZA53;G3V2A0;G3V3I9;G3V457;G3XAH6;H0YJ00;H0YJL4;P51003;Q9NRJ5	A0A024R6J7	PAPOLA	Poly(A) polymerase alpha	0.862406	0.587327	0.744349	-0.821867	-0.809773	-0.786738	0.106988	0.0401679	-0.0674534	1.17254	0.830772	1.09828	-0.507313	-0.758332	-0.712138	-0.191949	-0.480122	-0.415221	-1.63164	-1.34077	-1.79464	0.381003	-0.412812	0.166333	1.21044	0.890055	1.02772	Cluster E
B4DEP6;B4DRM3;B4DS01;B4DS13;E7EPC9;E7EX17;F8VP89;F8VRU1;F8VSC7;F8VX11;F8VYE9;F8W0K0;P23588;Q7Z5Y0	B4DS13	EIF4B	Eukaryotic translation initiation factor 4B	-0.0381712	-0.247611	-0.0404514	0.892607	0.89784	0.832238	-0.249878	-0.652263	-0.752868	0.00948575	0.305797	0.253401	-0.473301	-0.776134	-1.30168	0.916942	1.17239	-0.199021	1.64879	0.959753	1.23641	-0.967617	-0.775925	-0.26762	-0.77585	0.0618969	-0.514342	Cluster G
B7Z6E8;E9PC08;Q5JPT1;Q5JPT2;Q5JPT3;Q5JPT4;Q5JPT6;Q5VSN0;Q96B97;Q96B97-2	B7Z6E8	SH3KBP1	SH3 domain-containing kinase-binding protein 1	0.262884	0.347734	0.161355	-0.722804	-0.720951	-0.754251	0.247193	0.360187	0.521877	-0.399628	-0.149943	-0.767375	0.84024	1.0964	0.655972	-0.166325	-1.12963	0.176647	1.4795	1.12309	1.00679	-1.83177	-2.10962	-1.65055	0.599786	1.08166	0.566269	Cluster G
A8K9T8;B3KU23;E9PCB6;F8W713;H0YAF7;H0YAK4;Q8NDD9;Q96K48;Q9BQD0;Q9BYT8	E9PCB6	NLN	Neurolysin, mitochondrial	-0.58883	-0.950136	-0.910284	1.10973	1.21544	1.19493	-0.18375	-0.0973055	-0.25041	-0.113048	-1.23468	-0.300734	0.146906	-0.772753	0.061038	1.11757	0.262973	0.730927	-0.417576	-0.444047	-0.959346	-0.171843	0.17147	0.326077	0.179959	0.0195775	0.625766	Cluster H
F8WB44;F8WBH5;G1UI18;Q14997;Q14997-2;Q14997-3	F8WBH5	PSME4	Proteasome activator complex subunit 4	1.1823	0.637171	0.633574	-1.63603	-1.70179	-1.71303	0.698657	0.779686	0.410747	0.28299	0.217293	-0.139543	-0.188958	-0.58813	-0.0113988	0.0691115	0.143597	0.19556	-0.49736	-1.35875	-1.55093	0.00783456	-0.807031	0.538501	1.35655	1.06548	0.0634698	Cluster J
B3KW19;G3V1R7;O14975;O14975-2;Q53GS2	G3V1R7	SLC27A2	Very long-chain acyl-CoA synthetase	-1.65829	-1.39229	-1.1011	1.65643	1.84026	1.69547	-0.361551	-0.0901517	0.0720574	-0.0686866	-0.63026	-0.72932	-0.127899	-0.140337	-0.308999	0.87149	0.467301	0.584693	-1.91734	-1.61201	-2.67958	1.08041	0.702645	2.1269	0.790597	-0.173199	0.0766836	Cluster H
A0A087X1U3;H0YAT1;Q9H788;Q9H788-2	H0YAT1	SH2D4A	SH2 domain-containing protein 4A	-0.76865	-0.52425	-1.16709	1.85725	1.93579	1.84461	-1.06571	-0.802225	-0.268892	-1.08103	0.23411	-0.473103	1.02246	0.526895	0.0358161	0.708156	0.267003	-1.07314	1.21448	0.401533	1.07922	-1.17597	-1.39217	-0.696527	0.433499	0.128373	0.157785	Cluster H
B4DHL7;E7EMH5;E7EPL4;H3BM88;H3BND4;H3BNL6;H3BNZ1;H3BPV5;H3BQ54;H3BU11;J3KNK7;Q6P474;Q6P996;Q6P996-2;Q6XYB5;Q86XE2	H3BM88	PDXDC1	Pyridoxal-dependent decarboxylase domain-containing protein 1	0.841258	1.11289	0.693007	-0.628299	-0.57754	-0.595638	-0.408865	-0.176371	-0.192102	-0.0566102	-0.329758	0.239636	-0.400153	0.230182	-0.241086	0.615919	-0.307092	0.263519	0.208787	0.130299	0.132695	0.664248	1.06747	0.320107	-0.837469	-0.962839	-0.546688	Cluster D
B2RB23;B3KNP8;K7EJ68;K7EJB1;K7EME0;K7ER88;P42765	P42765	ACAA2	3-ketoacyl-CoA thiolase, mitochondrial	0.55148	0.521365	0.0692354	0.473188	0.487826	0.466548	-0.447884	-0.613775	-0.91668	-0.0496644	0.0366016	0.0981551	0.578384	0.457059	0.776924	-0.588889	-0.51629	-0.593068	0.810995	0.240819	0.372225	0.486002	0.1617	-0.196687	-0.717963	-0.407434	-0.474847	Cluster F
A8K588;B5BU15;Q13247;Q13247-2;Q13247-3;Q59GY3;V9HVZ0	Q13247	SRSF6;HEL-S-91	Serine/arginine-rich splicing factor 6	-0.792725	-1.34208	-1.20315	1.61743	1.46885	1.54263	-0.258437	-0.244516	-0.110539	-0.139685	0.20083	0.0107715	0.193743	-0.0997932	-0.522895	0.328207	0.292476	-0.234616	-0.00633753	-0.603715	-1.36201	0.491753	0.208193	1.70406	-0.419879	-0.684709	0.0320174	Cluster F
B4DTW7;G3XAD6;H0Y8P7;Q6UN15;Q6UN15-3;Q6UN15-4	Q6UN15	FIP1L1	Pre-mRNA 3-end-processing factor FIP1	-0.0130991	0.370922	0.041039	-0.198615	-0.199858	-0.206018	0.156468	0.103697	-0.0436327	0.0925911	-0.0997281	1.17252	NaN	-0.387418	NaN	0.389953	-0.381086	-0.0334985	0.211934	0.121661	0.794379	-0.393252	0.764182	-0.0165587	-0.395669	-0.287512	-0.619631	Cluster I
A6NF48;B3KMX4;B4DM04;F5H1Z5;Q9Y2X9	Q9Y2X9	ZNF281	Zinc finger protein 281	-1.30327	-1.15367	-1.69601	1.50385	1.4806	1.62766	-0.145423	0.0940951	0.15031	-1.71437	-0.764745	-0.947074	3.42508	3.11319	2.37524	-1.4342	-1.6723	-1.76418	0.919568	0.470997	0.392649	-0.290733	-0.530647	-0.0935838	-0.717303	0.134941	-0.125334	Cluster C
A0A024R321;E7EN95;H7C5L4;O75369;O75369-2;O75369-3;O75369-4;O75369-5;O75369-6;O75369-7;O75369-8;O75369-9;Q68CT4;Q8WXT3	E7EN95	FLNB;DKFZp686A1668	Filamin-B	-0.213831	-0.687767	-0.771341	-1.45379	-2.60808	-1.76577	2.10204	1.95472	2.01058	0.639007	0.765924	0.769068	-2.53364	-2.425	-2.40458	1.60748	1.62446	1.51099	0.950064	0.905159	0.375617	-0.796363	-1.03315	-0.635591	0.168831	0.143127	0.108798	Cluster B
A0A024RD80;A8K3W9;B4DGL0;B4DMA2;E9PHH7;E9PHI1;E9PHI2;H0Y598;H0Y5S7;H0Y6E4;O14942;P08238;Q58FF4;Q58FF7;Q5T9W8;Q6PK50;Q9H6X9	P08238	HSP90AB1	Heat shock protein HSP 90-beta	0.256592	-0.250664	0.149745	-0.402603	-0.717325	-0.80953	0.530191	0.530026	0.383983	0.841198	0.867035	0.819096	-1.85865	-1.90722	-1.97279	0.912434	1.22352	0.782818	1.13873	1.00605	0.820957	-0.887334	-0.94743	-0.950009	-0.0363062	0.105379	0.120689	Cluster G
A0A087WUV8;A0A087X2B5;A8MZ77;B4DNE1;B4DY23;I3L192;I3L4S8;I3NI00;P35613;P35613-2;P35613-4;Q54A51;R4GMX5;R4GN83	A8MZ77	BSG;hEMMPRIN	Basigin	-0.531569	-0.197882	-0.112252	-0.458753	-0.952661	-0.142987	0.69749	0.679568	0.65915	1.54733	1.79622	1.76637	-1.25608	-1.20822	-1.16032	-0.495929	-0.703717	-0.290606	0.685294	0.667212	-0.0357394	0.877758	0.443757	0.592796	-1.16925	-0.87406	-0.834213	Cluster D
A8MWD3;B0QYA3;B0QYA4;B0QYA5;B0QYA6;B0QYA7;B0QYA8;B4DVY1;B4E1K8;O15371	B0QYA4	EIF3D	Eukaryotic translation initiation factor 3 subunit D	0.465795	-0.0763385	-0.00594546	0.262116	0.305514	0.915653	-0.435212	-0.364216	-0.56041	-1.03182	-1.0394	-0.857883	1.11438	1.27589	1.10276	0.258956	-0.093505	-0.5165	-0.734013	-1.19689	-0.590564	-2.63849	-3.33482	-1.4926	3.02636	2.73163	2.48143	Cluster E
B4DEF7;P11021;V9HWB4	B4DEF7	HSPA5;HEL-S-89n	78 kDa glucose-regulated protein	0	-0.126981	-0.24232	-2.25876	-1.69633	-2.19242	1.85273	1.85585	1.40097	0.532864	0.580332	0.618126	-1.33787	-1.24723	-1.50983	0.577838	0.765184	0.810169	0.154494	0.0160327	-0.0140333	0.70949	1.04664	0.487368	-0.725833	-0.778691	-0.784661	Cluster B
B2RB90;B3KMR8;B4DN38;E5RJP4;O94808;Q06210;Q06210-2	E5RJP4	GFPT2;GFPT1	Glutamine--fructose-6-phosphate aminotransferase [isomerizing] 2;Glutamine--fructose-6-phosphate aminotransferase [isomerizing] 1	0.277934	0.172615	-0.18229	1.43947	0.859109	0.915296	-1.02846	-0.694734	-0.868455	-1.29687	-1.20984	-1.26628	2.14976	1.8308	1.94676	-0.426274	-0.886041	-0.511111	-0.747556	-0.794487	-1.15703	-0.900631	-1.08298	-0.636586	1.54391	1.54002	1.08031	Cluster E
B0I1T1;B4DVP3;H0Y2Q6;H0YLE5;H0YLJ4;H0YN00;H0YNB0;H0YNQ8;M0QXU2;O00160;Q12965;Q14779;Q4KMR3;Q4LE34;Q6ZNI9;Q92827	H0YLE5	MYO1E	Unconventional myosin-Ie	0.803254	1.16251	0.685101	-2.61959	-2.14511	-3.07383	1.17427	1.38245	1.27387	0.896719	0.791326	0.887147	-1.25099	-1.11455	-1.23952	0.400361	0.402753	0.116881	-0.115661	-0.253974	-0.39168	-1.01481	-1.40332	-0.62345	1.23889	0.936825	0.896569	Cluster J
A0A024R9N6;A0A087WUA5;A8K9B9;Q9H223	Q9H223	EHD4	EH domain-containing protein 4	-1.02634	-1.65646	-1.57903	1.2905	0.767483	1.4781	0.321187	0.439885	0.280726	-2.48326	-2.66695	-2.19085	2.49656	2.45637	2.72637	0.0803325	-0.255211	0.137539	-0.465915	-0.461982	-0.0714031	-0.717643	-0.461565	-0.225524	0.599264	0.61784	0.538085	Cluster H
B3KM63;Q06210	B3KM63	GFPT1	Glutamine--fructose-6-phosphate aminotransferase [isomerizing] 1	0.277934	0.172615	-0.18229	1.43947	0.859109	0.915296	-1.02846	-0.694734	-0.868455	-1.29687	-1.20984	-1.26628	2.14976	1.8308	1.94676	-0.426274	-0.886041	-0.511111	-0.747556	-0.794487	-1.15703	-0.900631	-1.08298	-0.636586	1.54391	1.54002	1.08031	Cluster E
A0A024R882;B1AM77;B4DZK8;B4E2V5;B4E310;F8VSL7;P27105	B4E2V5	STOM	Erythrocyte band 7 integral membrane protein	-0.117612	-0.437248	-0.518583	-0.260021	-0.208415	-0.776324	0.589868	0.820882	0.53808	1.643	1.86191	1.69582	-1.05709	-1.06374	-1.30953	-0.0819982	-0.818327	-0.829739	-0.270756	-0.80756	-1.57499	0.303691	-0.507937	1.19134	0.724046	0.0230521	0.00329573	Cluster D
A0A024R878;A8K2X4;B4DTC8;B7Z6Y5;F5GX88;P17813;P17813-2;Q53G87;Q5T9B9;Q96CG0	F5GX88	ENG	Endoglin	-0.901643	-0.557892	-0.558769	-0.604118	-1.56331	-0.592023	1.26732	1.36263	1.35605	1.68343	1.68836	1.63894	-1.08984	-1.19077	-1.26772	-0.620882	-0.883019	0.0132718	-0.554992	-1.32122	-0.801148	1.2603	0.719809	1.45057	-0.196127	-0.833436	-0.432815	Cluster D
D3DQY6;F5H442;J3QKS4;J3QRU6;L0L6B6;Q99816;Q99816-2	F5H442	TSG101	Tumor susceptibility gene 101 protein	0.444685	0.186747	0.715904	0.631654	0.991563	0.455401	-0.699831	-0.911037	-1.08336	-1.01301	-1.02243	-1.19189	2.02667	2.09981	2.27525	-0.989859	-1.30473	-0.498585	-0.612765	-0.112722	-0.255628	0.07772	-0.0952907	0.0780991	0.457032	-0.292939	0.268652	Cluster C
B7Z921;G3V220;O14776;O14776-2;Q5VWI1	G3V220	TCERG1	Transcription elongation regulator 1	-0.585822	-0.780201	-1.04778	-0.149438	-0.893088	-0.633425	1.04199	1.34594	1.08283	-0.316385	-0.331158	-0.357637	-1.32936	-1.25124	-1.55295	1.77919	1.75283	1.27773	0.357694	-0.0329933	0.836413	0.867319	0.899584	0.73503	-1.46421	-0.991293	-0.924745	Cluster I
A1A584;B4DZH8;B4E1C8;B7ZB31;E7EWH2;H0YKI8;H0YKR7;H0YLC0;Q03169	H0YKI8	TNFAIP2	Tumor necrosis factor alpha-induced protein 2	-0.238774	-0.538845	-0.434949	-1.58156	-2.3181	-1.92397	1.86504	1.86244	1.91454	1.42091	1.28655	1.34681	1.56076	1.63405	1.3292	-2.83097	-2.40164	-2.71995	-0.201309	-0.064765	0.197556	-0.15042	-0.874628	-0.941303	0.179774	0.209156	1.19684	Cluster G
A0A087X0F4;C9JUL9;E7EPT2;F5H3Y8;H7C0U8;H7C1K0;H7C3A1;Q7Z4Y3;Q9BXP5;Q9BXP5-2;Q9BXP5-3;Q9BXP5-4;Q9BXP5-5;Q9HBI2	H7C0U8	SRRT	Serrate RNA effector molecule homolog	-0.474248	-0.295445	-0.478495	-1.12251	-1.42572	-0.279775	1.20385	1.16292	1.00789	-1.32679	-1.45451	-1.30116	1.8365	1.81991	1.50234	-0.146193	0.101118	-0.741009	0.375965	0.20597	0.554385	-0.0379939	-0.0761137	0.199948	-0.688436	-0.000843823	-0.46879	Cluster H
A8K455;B4DEX8;B4DFQ8;B4DN45;B4DN74;B4E1K2;E9PBA7;P31153;Q00266	P31153	MAT2A	S-adenosylmethionine synthase isoform type-2;S-adenosylmethionine synthase	0.839423	0.428797	0.200267	0.42324	0.624481	0.549952	-0.665178	-0.744629	-0.983616	-3.30097	-3.64757	-3.64536	0.848796	1.49345	1.09038	2.23853	2.32594	2.38758	-0.169174	-0.306594	-0.113155	-0.770834	-0.591193	-0.560946	0.75465	0.653301	0.569503	Cluster H
A6NGP5;B4DL85;B4DLH4;B4E1P3;H3BMM8;H3BMT0;H3BMV3;H3BS08;H3BTV5;H3BU16;Q9H910;Q9H910-2	A6NGP5	HN1L	Hematological and neurological expressed 1-like protein	-0.0173838	-0.153046	0.292444	-0.346438	-0.925973	-0.93754	0.574674	0.538116	0.582547	0.501542	0.456304	0.548493	-0.479963	-0.385671	-0.0323637	-0.302688	-0.270576	0.00201657	0.512191	0.537482	0.926706	-1.06095	-0.992166	-1.04525	0.340271	0.330621	0.481098	Cluster G
A0A024R231;B3KUM3;B4DIP8;H0YDZ7;Q5SZC3;Q5SZC5;Q5SZC6;Q9Y2T3;Q9Y2T3-2;Q9Y2T3-3	H0YDZ7	GDA	Guanine deaminase	1.07095	0.488984	0.294269	0.687819	0.478965	0.446829	-1.07381	-0.918999	-0.723524	-1.36399	-1.50662	-1.49204	-0.976314	-0.818469	-1.2624	2.30367	2.73686	1.97058	2.41529	2.64194	2.05071	-2.12943	-2.42175	-2.33975	0.280132	0.384502	0.264285	Cluster G
A4D1M3;B7Z577;B7Z5J4;C9J3P4;C9J6N7;F5H0B9;F8WF19;Q9UI42;Q9UI42-2	B7Z5J4	CPA4	Carboxypeptidase A4	-0.545416	-0.206213	-0.586101	3.14522	1.90729	2.22816	-1.47145	-1.49635	-1.36091	-1.92373	-1.96756	-1.76105	0.772977	0.972919	0.993824	1.07119	0.984416	0.852958	2.04876	1.99548	2.01793	-0.818871	-0.674273	-0.466668	-0.961519	-1.11235	-0.800954	Cluster H
A2AB15;B0V0F7;B0V0F8;B4DZ28;F8VPA4;O60231;Q5JP46;Q5SQH4;Q5SQH5;Q6PKC8;Q9P186	A2AB15	DHX16;DBP2	Putative pre-mRNA-splicing factor ATP-dependent RNA helicase DHX16	-0.534887	-0.333871	-0.660521	-1.34834	-1.94248	-0.75809	1.33655	1.72676	1.5006	-0.904217	-0.993463	-0.873706	0.0527113	0.20413	-0.394649	0.889902	1.15725	0.76549	-0.696287	-0.581117	-0.824258	0.521374	0.906046	0.637865	-0.160975	-0.14855	-0.196243	Cluster B
B3KQT2;B3KQT9;B4DDM1;B4DJ98;F5H119;F8WBS6;F8WBW5;G5EA52;P30101;V9HVY3	B3KQT9	PDIA3;HEL-S-269	Protein disulfide-isomerase A3;Protein disulfide-isomerase	0.0690666	-0.0310516	0.115674	-1.21935	-1.0307	-1.00322	0.871359	0.834965	0.752195	0.917181	0.828384	1.00617	-0.789772	-0.759381	-0.998225	-0.295223	-0.0355315	0.0900281	0.204503	0.181434	0.370983	0.31455	0.391501	0.0805706	-0.439486	-0.428753	-0.572156	Cluster D
B3KS36;B4DN06;B5MCW2;F8WCR1;G5E9G0;H7C3M2;H7C422;P39023;Q49AJ9;Q8TBW1;Q92901;Q96QL0;Q9BT63;Q9NY85	B5MCW2	RPL3;rpl3	60S ribosomal protein L3	0.0752594	-0.178369	0.0895708	0.449831	0.363811	0.279722	-0.190766	-0.310687	-0.239647	2.23026	2.33556	1.92907	1.17976	0.740275	0.803297	-3.51257	-2.63373	-2.51093	0.603577	0.262172	0.467409	-1.04889	-1.20923	-0.819663	0.619447	0.412919	0.555686	Cluster C
A0A024R694;A1L0V1;B3KUX9;B4DFY0;B4DRP5;B7Z2N5;B7Z2W3;B7Z4K1;B7Z4P6;B7Z4P8;B7Z4V1;B7Z565;D6PXK4;D6RH00;E7EV83;F5GXS2;F6THM6;G3V2E8;G3V2N5;G3V2W4;G3V2X9;G3V380;G3V5M4;H0YJ11;H0YJW3;H7C144;H7C5W8;H9KV75;O43707;P12814;P35609;Q59FD9;Q5ZEZ4;Q86TX4	B7Z4P8	ACTN1;ACTN4	Alpha-actinin-1;Alpha-actinin-4	-0.545133	-0.607604	-0.392727	-0.651452	-1.33076	-0.479902	1.07729	1.1065	1.16062	-0.69983	-0.839311	-0.844996	-0.792954	-0.422601	-0.429908	1.08471	1.32599	1.40169	0.528406	0.530183	0.166501	0.19833	0.28263	-0.0706923	-0.487771	-0.367245	-0.540654	Cluster I
A9IYQ1;B7Z5S1;Q9NTI5;Q9NTI5-2;Q9NTI5-3;Q9NTI5-4	B7Z5S1	PDS5B	Sister chromatid cohesion protein PDS5 homolog B	0.632769	0.0367929	0.00369886	-2.40764	-1.77934	-2.36744	1.90468	1.24389	1.39412	0.468776	0.525002	0.525994	-0.889257	-1.19762	-0.967974	0.539726	0.357576	0.500077	-2.26571	-2.47962	-2.88099	0.139069	0.547086	1.03669	1.33093	1.15493	1.28707	Cluster J
B7Z3Q4;B7ZAC5;B8ZZ81;F5H632;O00116;Q53S12;Q53SG6;Q53SN7	B8ZZ81	AGPS	Alkyldihydroxyacetonephosphate synthase, peroxisomal	0.520997	-0.159199	-0.0430373	-1.54464	-1.03142	-1.82306	1.15404	0.902168	1.12437	-0.963529	-0.972673	-0.838764	0.108355	-0.1491	0.334802	0.99687	0.763177	0.65539	0.335379	1.19119	0.00133266	0.62253	0.640111	0.960112	-1.08422	-0.886899	-1.33521	Cluster I
A0A024R5E0;E9PM06;H0YD02;P35790;P35790-2	E9PM06	CHKA	Choline kinase alpha	-1.37426	-1.9614	-1.90563	-0.950764	-0.991967	-0.346787	2.28232	1.87466	2.20174	-2.28761	-2.75298	-2.40667	-0.467175	-0.333789	0.3286	2.82386	2.3454	2.38842	-1.09108	-0.980777	-0.758039	-0.751601	-1.35773	-0.820311	1.56929	1.37494	1.51859	Cluster J
A0A024R755;B3KNG6;B3KQK3;F5H1Q9;F5H3F1;F5H4F5;F5H879;H0Y875;O43852;O43852-3	H0Y875	CALU;CALU	Calumenin	1.01168	0.556906	0.153519	0.16621	0.0992608	-0.593264	-0.309809	-0.419698	-0.40112	0.910549	0.799291	0.800912	0.277633	0.563906	0.0401157	-1.47752	-0.420648	-1.23837	0.948305	0.775676	0.954838	0.431628	0.78274	0.397405	-1.30445	-0.869038	-1.40567	Cluster F
C9J5Z8;H7C4H2;Q549N5;Q9Y5M8	H7C4H2	SRPRB	Signal recognition particle receptor subunit beta	0.345518	0.325335	0.0318002	0.255643	0.765856	0.121539	-0.442597	-0.438682	-0.533528	1.2345	1.13559	1.36323	-1.74453	-1.20297	-1.41012	0.0319475	0.250644	0.222479	0.395695	1.17522	0.33796	1.85466	0.485181	2.79619	-1.60592	-2.25243	-2.60041	Cluster D
A0A024R1X8;P14923;P35222-2;Q7KZ86	P14923	JUP	Junction plakoglobin	-0.15541	-0.0542181	-0.421043	-0.930162	-1.6822	-0.700075	0.907762	1.13345	1.19303	-1.67688	-1.73677	-1.5905	-0.346189	-0.532283	-0.0403927	0.299691	2.20247	3.05762	0.577664	0.538839	-0.0228823	-0.010346	0.063314	-0.234716	-0.234529	-0.221384	-0.295238	Cluster B
A8K4T3;H3BQ07;H3BSG1;Q9H900;Q9H900-2	Q9H900	ZWILCH	Protein zwilch homolog	0.418293	0.37942	0.634488	-0.157162	0.268031	0.0167493	-0.420935	-0.32713	-0.506636	0.88084	0.76474	0.861942	-0.848499	-0.438299	-0.743391	-0.344824	-0.364722	0.21877	-1.42875	-1.78862	-1.26173	-0.432789	0.0238227	0.0136923	1.26087	0.908905	1.22729	Cluster E
B3KQF5;O43852;Q6IAW5	B3KQF5	CALU	Calumenin	1.01168	0.556906	0.153519	0.16621	0.0992608	-0.593264	-0.309809	-0.419698	-0.40112	0.910549	0.799291	0.800912	0.277633	0.563906	0.0401157	-1.47752	-0.420648	-1.23837	0.948305	0.775676	0.954838	0.431628	0.78274	0.397405	-1.30445	-0.869038	-1.40567	Cluster F
B3W6H4;B4DSX0;B4E337;F5GXS2;H7C144;K7EP19;O43707;Q96BG6	B3W6H4	ACTN4	Alpha-actinin-4	-0.545133	-0.607604	-0.392727	-0.651452	-1.33076	-0.479902	1.07729	1.1065	1.16062	-0.69983	-0.839311	-0.844996	-0.792954	-0.422601	-0.429908	1.08471	1.32599	1.40169	0.528406	0.530183	0.166501	0.19833	0.28263	-0.0706923	-0.487771	-0.367245	-0.540654	Cluster I
A2A296;B3KM36;B3KN59;B4DXE2;O95816	A2A296	BAG2	BAG family molecular chaperone regulator 2	-0.92562	-0.851527	-0.544847	0.952902	1.3164	1.69133	-0.280222	-0.395116	-0.305198	1.21991	1.15088	1.20556	-0.247242	-0.827632	-0.954441	-0.949393	-0.174944	-0.384386	0.958584	0.772717	0.749145	-0.0728282	0.127947	-0.649224	-0.657336	-0.435963	-0.292654	Cluster F
A2A305;A2A306;A6NCA8;B3KQ73;B4DH66;B4DRB6;B4DZ54;B4E0R5;B7Z7P2;E7ESH1;E7EWG4;F5H2C8;F5H2U4;Q59EA0;Q5H9Q2;Q5JV03;Q5JV08;Q5T6F2;Q6UWR4;Q9P0H6	A2A305	UBAP2	Ubiquitin-associated protein 2	-1.06014	-1.21211	-1.83062	-0.134736	-0.608909	-0.242931	1.48556	1.54888	1.35195	-1.52471	-1.68919	-1.5548	0.187179	0.141733	-0.436494	1.89812	1.74998	1.05009	0.61113	-0.178192	0.593249	-0.824454	-0.235735	-0.323337	-0.239653	0.39756	0.122568	Cluster B
A0A087WYF6;A6NLG0;A8K5W5;B1AP61;B3KMC4;B4DF48;B4DHJ2;B4DPK9;B4E255;B7ZME8;E7ESD2;F5GY39;F5H046;F5H0J6;F5H871;F8W7U3;I3L0C9;I3L0H6;J3KP36;Q5SNT6;Q5SNT8;Q5SRD0;Q5T1D7;Q641Q2;Q641Q2-2;Q9NVB8;Q9Y4E1;Q9Y4E1-2;Q9Y4E1-3;Q9Y4E1-4;Q9Y4N4	B1AP61	FAM21A;FAM21B;FAM21C	WASH complex subunit FAM21A;WASH complex subunit FAM21B;WASH complex subunit FAM21C	0.679153	0.760349	0.455082	-0.0470633	0.153889	-0.418337	-0.416239	-0.432198	-0.453788	-0.426488	-0.45553	-0.42425	-0.572202	-0.166383	-0.152389	0.488902	1.29936	0.340533	-0.120571	-0.301943	0.243316	-1.46284	-1.07383	-0.811842	0.796411	0.842553	1.25514	Cluster G
B1AR60;B7Z611;Q8IYB8	B1AR60	SUPV3L1	ATP-dependent RNA helicase SUPV3L1, mitochondrial	-0.653329	-0.404113	-0.419711	1.62886	1.63323	1.16294	-0.532811	-0.721986	-0.818572	-0.860636	-0.715365	-0.774381	0.0134191	0.8459	1.13602	-0.376403	0.235755	0.573554	-2.85528	-0.930494	-1.276	0.576684	0.434541	1.88424	0.906988	-0.34392	0.0991115	Cluster H
A8K8A6;B3KRG5;B4E352;H0Y6E7;H3BNC1;H3BR27;H3BT71;H3BUY5;O75526;P38159;P38159-2;P38159-3;Q8N7X1;Q96E39	B3KRG5	RBMX;RBMXL1	RNA-binding motif protein, X chromosome;RNA-binding motif protein, X chromosome, N-terminally processed;RNA binding motif protein, X-linked-like-1	-0.423837	-0.414742	-0.277384	-0.308796	-0.59782	0.0891538	0.471941	0.619146	0.60571	-0.725266	-0.829609	-0.707861	-0.749061	-0.556566	-0.680592	1.55485	1.46183	1.02028	1.94973	0.855476	1.20983	-0.0566577	-0.413607	0.423794	-1.17752	-0.673884	-1.30225	Cluster I
B3KSH1;B4DEW9;B4DMT5;E9PQV8;H0YDT6;O00303;Q9BX72	B3KSH1	EIF3F	Eukaryotic translation initiation factor 3 subunit F	0.0458123	-0.471974	-0.275129	-0.913947	-0.617963	-0.0403809	0.72154	0.461994	0.733203	-1.12216	-0.998147	-1.10886	0.511247	0.872428	0.603312	0.262417	0.152274	0.850974	0.351799	-0.0127792	0.814748	-0.588604	0.397612	-0.75496	0.176701	-0.283706	0.00319515	Cluster H
A0A024R0S6;B3KUH4;B4DE23;B4DLA1;B4DNU6;B4DU62;B7ZAY3;F5GXL2;F5H559;Q8NCJ3;Q9NZN4	B4DE23	EHD2	EH domain-containing protein 2	-0.396036	-0.246904	-0.36988	-0.405163	-1.97791	-0.32635	0.963739	1.2546	0.904856	1.1742	1.29802	1.34398	-0.350186	-0.741676	-0.028581	-0.919391	-0.211127	-1.39202	0.00842365	0.110179	0.655117	-1.06649	-0.409701	-0.502604	0.403333	-0.0525321	0.62893	Cluster G
A0A024R5Z8;B4DMN1;B4DQU5;B4DT13;H3BMH2;H3BN38;H3BSC1;M0R2D0;M0R377;P57735;P62491;Q15907	B4DQU5	RAB11B;RAB11A	Ras-related protein Rab-11B;Ras-related protein Rab-11A	0.678805	0.566	0.464941	0.089651	0.664438	-0.189855	-0.54478	-0.652498	-0.640227	-0.49702	-0.54656	-0.468193	0.679586	0.54718	0.326496	-0.791257	0.101227	0.697686	0.114418	0.498898	0.315506	0.459813	1.05476	1.16587	-0.653283	-1.24995	-1.41204	Cluster F
B4DGH9;B4DM21;B4DXZ6;C9IZ22;C9J5B4;C9JAJ4;C9JY20;C9JYQ6;C9JZE0;E7EU85;E9PFF5;H7C4S4;P51114;P51114-2;P51114-3	B4DXZ6	FXR1	Fragile X mental retardation syndrome-related protein 1	-0.413832	-0.510907	-0.281592	-1.35825	-0.76616	-1.34311	1.38767	1.13257	1.23809	-0.894939	-0.892417	-0.778915	0.0570208	0.239313	0.18833	0.774355	0.781096	0.495466	1.12339	1.50078	1.07417	-0.632345	-0.779635	-0.835077	-0.228286	0.0377321	-0.609098	Cluster B
B3KVJ5;B3KXX5;C9IYK2;C9J578;C9J9E4;C9JJ64;C9JR83;C9JVD8;C9JWF0;E7ET04;E9PD53;F5H0U7;F8WCB7;Q58F29;Q6NSG3;Q6P169;Q9NTJ3;Q9NTJ3-2	C9IYK2	SMC4	Structural maintenance of chromosomes protein 4;Structural maintenance of chromosomes protein	-0.597709	-1.11339	-1.063	-0.596791	-0.912053	-0.696403	1.49899	1.31926	1.3584	-1.30436	-1.2254	-1.27679	0.394278	0.725313	0.485152	0.892565	0.669801	0.63392	0.668271	0.620165	0.193296	-0.869889	-1.12081	-0.761869	0.238564	0.710184	0.281846	Cluster B
A0A024R9D2;E5RJU9;H0YB56;H0YBE0;H0YBJ8;Q86UE4	E5RJU9	MTDH	Protein LYRIC	0.0733169	-0.155395	-0.234248	-0.846489	-1.00238	-0.420437	0.788124	0.650284	0.696341	1.05618	1.22866	1.19027	-0.0616017	-0.368079	-0.561015	-0.521279	-0.727884	-1.08271	0.936545	0.591718	1.38775	-0.0106666	1.10831	2.41324	-1.14186	-2.11636	-2.43805	Cluster D
A0A087X011;B4DHG8;C9J9X2;D3DQ90;E2QRG3;E7EUN7;E9PES4;E9PG57;F5H1C2;F5H4Q9;F6VGH2;H0Y718;H7C2F6;J3KPF9;O95239;O95239-2;Q05CT3;Q2UVF2;Q2VIQ3;Q5JRK0;Q6ZMV9;Q6ZMV9-3;Q8IWH8;Q9Y496	E9PES4	KIF3A;KIF4A	Kinesin-like protein KIF3A;Chromosome-associated kinesin KIF4A	-0.864125	-0.863005	-1.19436	-1.59295	-0.610711	-1.67306	2.06582	1.86727	1.58537	-2.33214	-2.478	-2.29971	1.16918	1.38838	1.07023	1.22915	1.38102	0.874971	-0.0454702	-0.0521267	0.079293	0.137768	0.154447	0.292707	-0.286004	-0.318576	-0.1483	Cluster B
C9J0U6;E9PR16;E9PSI3;G3V198;Q12769;Q12769-2;Q12769-3	E9PR16	NUP160	Nuclear pore complex protein Nup160	-0.050574	0.167628	-0.0919621	0.790489	1.09147	0.377702	-0.656108	-0.432273	-0.610134	-0.507474	-0.540768	-0.541054	-0.105297	-0.344045	0.00632143	0.579852	0.430781	0.927106	-0.34513	-0.211702	-1.11311	0.569208	0.656928	0.746495	0.135512	-0.333972	-0.50536	Cluster F
A0A024R866;A4D2M5;F2Z388;H0Y3A0;P42766	F2Z388	RPL35;LOC154880	60S ribosomal protein L35	0.00210152	0.138986	0.36986	0.347704	0.523427	0.396669	-0.348705	-0.578668	-0.405191	1.22978	1.47105	1.46994	1.18869	1.7711	1.29099	-2.98871	-2.1765	-2.6374	0.523835	-0.388226	0.660059	-0.646276	-1.27924	-0.782068	0.273195	0.40719	0.885223	Cluster C
B4DL41;E7EUY0;F5GX40;H0YG84;P78527;P78527-2	F5GX40	PRKDC	DNA-dependent protein kinase catalytic subunit	0.731051	1.18583	0.148036	-0.841136	-1.22055	-1.82755	0.443293	0.465465	0.422394	1.48518	1.36412	1.64137	0.0110348	-0.0197661	0.0849225	-1.48902	-1.56476	-1.24451	-0.949682	-0.856345	-1.53014	1.00125	0.766523	1.21139	0.175801	-0.158606	-0.472882	Cluster D
B4DLK2;E7EWH4;F8VPP1;F8VY04;F8VZG5;F8W1A4;G3V213;P54819;P54819-2;P54819-3;P54819-4;P54819-5;P54819-6	F8VPP1	AK2	Adenylate kinase 2, mitochondrial;Adenylate kinase 2, mitochondrial, N-terminally processed;Adenylate kinase 2, mitochondrial	0.342544	0.593338	0.569498	0.0874884	-0.081601	-0.276293	-0.360917	-0.251385	-0.379199	0.799017	0.723643	0.840075	-0.845165	-0.514626	-0.517609	-0.294988	-0.0542066	-0.123756	-0.331236	-0.510239	-0.385238	1.25349	1.6946	0.879597	-1.00977	-1.14547	-0.576814	Cluster D
B4DJQ8;F5HGG6;H0YCY8;I3V9T0;I3V9V3;I3V9V6;P53634;P53634-2;P53634-3	H0YCY8	CTSC	Dipeptidyl peptidase 1;Dipeptidyl peptidase 1 exclusion domain chain;Dipeptidyl peptidase 1 heavy chain;Dipeptidyl peptidase 1 light chain	0.675517	0.336213	0.351407	0.574215	0.708741	0.417721	-0.659605	-0.780543	-0.952303	1.75825	1.8596	1.98298	0.094633	-0.482364	-0.503485	-1.77049	-1.56229	-1.15094	1.77002	2.09372	1.18557	0.900451	1.63946	0.573225	-2.48803	-2.59526	-1.5218	Cluster F
B3KQF9;E7EQ96;F5H3X5;F8WCY9;H7BYL6;H7BZV6;Q5GIA7;Q6PJH3;Q96KG3;Q99996;Q99996-2;Q99996-3;Q99996-4;Q99996-5;Q99996-6	H7BYL6	AKAP9	A-kinase anchor protein 9	1.43641	1.59674	1.05605	-0.440342	0.0354471	-0.529974	-0.978122	-0.882757	-0.835782	1.44106	1.28968	1.30752	-0.120944	0.189314	0.135734	-1.33793	-1.45547	-1.18844	0.0660972	-0.241724	-0.985999	-0.624052	0.62556	-0.460982	0.0625717	-0.186315	1.30361	Cluster G
B4DKX6;B4DWT7;B4E2A0;G1UI31;H7BYR0;P15924;P15924-2;Q4LE79;Q6ZP16	P15924	DSP;DSP variant protein	Desmoplakin	-0.505642	-0.469513	-0.757746	-1.41341	-1.90657	-1.45521	1.74881	1.73135	1.79908	-2.91538	-2.47075	-2.51887	-1.06277	-1.28627	-0.736577	1.29942	3.77961	5.19034	0.502651	0.638647	-0.0202019	-0.249769	-0.599211	-0.164521	-0.206968	0.245817	-0.130348	Cluster B
P55081	P55081	MFAP1	Microfibrillar-associated protein 1	1.94322	1.23258	2.1916	-1.19713	-0.176497	-0.741961	-1.03302	-0.886789	-0.995539	1.85191	2.06051	1.81421	-0.0544747	-0.470025	-2.06106	-1.02091	-0.33336	-1.64015	0.560998	-0.751903	-0.224007	0.577434	-0.465068	1.91932	-1.56493	-0.597398	0.0881916	Cluster D
A0A024RDV0;B4E343;E9PEL7;F8WD00;O60531;Q08E77;Q5TAP6;Q9BVJ6;Q9BVJ6-2;X6RJY0	Q5TAP6	UTP14A	U3 small nucleolar RNA-associated protein 14 homolog A	0.1975	-0.534331	-0.241678	-0.848342	0.0629874	-0.563717	0.537601	0.585036	0.461423	0.692083	0.786636	0.823071	-2.15347	-1.65271	-1.84796	1.09606	1.17894	0.794613	0.52997	0.540366	1.04368	-0.254209	-0.00473131	-0.122038	-0.231355	-0.468806	-0.70286	Cluster I
Q8NC51;Q8NC51-2;Q8NC51-3;Q8NC51-4	Q8NC51	SERBP1	Plasminogen activator inhibitor 1 RNA-binding protein	0.64827	-0.151095	0.189038	1.31707	0.663958	0.701595	-0.775851	-0.72521	-1.04548	0.21548	0.242937	0.261007	-0.0912312	-1.81753	-0.625993	0.61572	0.9919	0.0793731	0.572015	0.216659	0.144704	-0.515521	-1.30913	-0.607148	-0.0566191	0.904893	0.427601	Cluster G
A2A3U5;B4DR71;E7ENK7;Q99720;Q99720-2;Q99720-3;Q99720-4;Q99720-5	Q99720	SIGMAR1;hCG_20471	Sigma non-opioid intracellular receptor 1	-0.618497	-0.499026	-0.0660454	0.193107	-0.48798	0.408778	0.347705	0.336462	0.361918	-0.222659	-0.221947	-0.188678	0.182082	NaN	-0.280778	NaN	-0.129613	0.68018	-1.83857	NaN	-1.05044	2.10142	1.52459	2.89737	-0.451151	NaN	-1.6299	Cluster D
Q9NVW2	Q9NVW2	RLIM	E3 ubiquitin-protein ligase RLIM	0.527689	-0.415312	-0.331692	-1.01552	-1.05973	-1.24001	0.980209	1.02894	0.823962	-0.418366	-0.42676	-0.471066	-0.523184	-0.806211	-0.176278	0.943797	0.936317	0.795251	-0.159018	0.0345848	-0.128536	NaN	NaN	-0.517694	0.831517	0.217409	0.684869	Cluster J
Q2VIN3;Q96E39	Q2VIN3	RBMXL1	RNA binding motif protein, X-linked-like-1	-0.423837	-0.414742	-0.277384	-0.308796	-0.59782	0.0891538	0.471941	0.619146	0.60571	-0.725266	-0.829609	-0.707861	-0.749061	-0.556566	-0.680592	1.55485	1.46183	1.02028	0.22111	-0.424079	0.0481675	0.892935	0.942961	0.662411	-0.445085	-0.769107	-1.10266	Cluster I
B3KNC0;B4DYE2;O95239;Q2VIQ3;Q59HG1;Q6PKB2	B3KNC0	KIF4A	Chromosome-associated kinesin KIF4A	-0.864125	-0.863005	-1.19436	-1.59295	-0.610711	-1.67306	2.06582	1.86727	1.58537	-2.33214	-2.478	-2.29971	1.16918	1.38838	1.07023	1.22915	1.38102	0.874971	-0.0454702	-0.0521267	0.079293	0.137768	0.154447	0.292707	-0.286004	-0.318576	-0.1483	Cluster B
B4DHR2;B4DY13;B7Z7A3;D2CFK9;O60747;Q53GS0;Q5T3R7;Q8N4P8;Q9BZE4	Q5T3R7	GTPBP4	Nucleolar GTP-binding protein 1	-0.376688	-0.733045	-0.923445	0.159291	0.787933	-0.172045	0.503314	0.289863	0.403346	-0.0800127	-0.0129933	-0.0471239	1.558	1.38504	1.27641	-1.19433	-1.25426	-1.24813	-0.361386	-0.163827	0.257309	-1.31045	-0.700768	-0.560334	0.91326	0.591805	0.775768	Cluster H
A2A5X0;A6PW57;A6PW58;B4DIG7;B4DY52;F2Z3N1;O14986;O14986-2;O60331;O60331-2;O60331-3;O60331-4;P78517;Q99755;Q99755-2;Q99755-3;Q99755-4	A2A5X0	PIP5K1A	Phosphatidylinositol 4-phosphate 5-kinase type-1 alpha	-0.929329	-0.440966	-1.1177	2.42309	1.87089	2.44145	-1.27927	-0.780006	-0.876619	0.708991	0.00383903	0.0682959	1.91249	2.169	2.29477	-2.10772	-2.16542	-2.2729	0.262188	0.0433822	0.00187782	-0.357628	0.0538514	0.673912	-0.196018	-0.578031	-0.067075	Cluster C
P68431;Q71DI3	P68431;Q71DI3	HIST1H3A	Histone H3.1	5.10246	6.06253	5.37707	3.12544	3.12477	3.27827	-7.49496	-6.89923	-6.85936	-0.206879	0.291672	-0.334318	4.12116	4.1662	5.09007	-4.12271	-4.15901	-3.7804	-0.156319	0.53532	0.217211	0.79254	0.329903	0.124052	-0.812261	0.0823639	-0.9965	Cluster C
A0A068JD88;A2VCQ7;A7VMV4;A7VN05;A7VN06;A7VN07;A8K2T7;A9CB80;B4DTR1;B6RC65;B6RC66;B7Z2I3;C9JYS6;E2I6F8;E7BSV0;E9PFD7;F1JTL6;F2YGG7;F8W704;G9MC81;H0Y3N3;I3WA68;I3WA72;I3WA73;J3KTI5;J3QLU9;P00533;P00533-2;P00533-3;P00533-4;P04626;Q147T7;Q2TTR7;Q30BI0;Q4H1F3;Q4ZG14;Q504U8;Q59FL8;Q68GS6;Q75MF2;X5DNK3	C9JYS6	EGFR	Epidermal growth factor receptor	-1.06511	-0.680649	-1.55627	-0.581643	-1.76104	-0.861854	1.87127	1.89313	1.67802	-2.08386	-2.47239	-2.57759	0.485102	0.590694	0.484774	1.6516	1.91749	1.80792	0.673234	1.27117	-0.105361	0.417382	-0.396685	1.08882	-0.569463	-1.22021	-0.844715	Cluster B
D6R9T8;D6RA70;D6RF50;E9PE26;Q6ZMY0;Q9H6S0	D6R9T8	YTHDC2	Probable ATP-dependent RNA helicase YTHDC2	0.305142	0.776235	0.556788	0.941634	0.760973	0.476229	-1.01426	-1.04118	-0.932502	-1.17718	-1.48849	-0.913856	1.59775	1.76392	1.76898	-0.456157	-0.40078	-0.402479	-0.887298	-1.98886	-2.09134	-0.336489	0.150687	0.276053	0.862343	1.59361	0.926872	Cluster E
B4DKX3;E7EUR6;E9PIF2;Q13206;Q59EC7;Q86VR6	E9PIF2	DDX10	Probable ATP-dependent RNA helicase DDX10	-0.998116	-1.54535	-1.35666	-3.32295	-2.52044	-2.99625	3.27939	3.41973	3.49829	-0.357669	-1.37428	-1.23309	-1.55898	-1.97276	-1.82587	2.5565	2.47413	2.71678	-2.49984	-2.40851	-0.981799	NaN	-1.20057	0.635271	1.34902	1.12144	1.99293	Cluster B
B4DMX6;B7Z462;B7Z6K2;B7Z8V8;F5GYB2;F8VUJ3;G3V1S6;Q10471;Q8N4A0	G3V1S6	GALNT2	Polypeptide N-acetylgalactosaminyltransferase 2;Polypeptide N-acetylgalactosaminyltransferase 2 soluble form	-0.00641201	-0.476605	-0.300206	-1.06763	-1.83634	-0.809974	1.27042	1.33079	1.06453	-0.0851029	0.0405996	0.074601	-0.619638	-0.494611	-0.622173	0.495929	0.568563	0.546744	-1.66962	-0.732635	-2.12785	0.261106	-0.376844	1.26682	0.849004	0.607172	0.501546	Cluster J
B3KSL7;C9JCN0;F8W8J4;H0YD14;Q9NZM1;Q9NZM1-2;Q9NZM1-3;Q9NZM1-4;Q9NZM1-5;Q9NZM1-6;Q9NZM1-7;Q9NZM1-8;REV__H0YEL7;REV__P24752	H0YD14	MYOF	Myoferlin	0.770343	0.493405	0.288166	-0.696668	-1.43695	-1.65616	0.615759	0.6109	0.475216	0.0676575	-0.203726	-0.0324032	-0.874737	-0.730966	-0.825711	0.803929	0.84306	0.789736	0.223425	0.601061	-0.713511	0.945046	0.419491	1.67872	-0.653443	-1.14946	-1.28637	Cluster D
B7ZLC9;Q58EZ8;Q8TEQ6	Q8TEQ6	GEMIN5	Gem-associated protein 5	-0.720882	-1.33474	-1.19924	0.902484	0.681473	0.431774	0.389514	0.448954	0.480945	-0.0357933	-0.447564	-0.283955	-1.36129	-1.48121	-1.41927	1.65529	1.51085	1.51381	-0.784579	-0.476329	-1.12292	0.257931	0.14587	0.909251	0.254543	0.256762	-0.195558	Cluster I
A0RZB7;A0RZB8;B4DVR3;B4E2I7;B9ZVX0;E5RJ79;E7EMV0;E7ERW8;E7ET75;E9PEZ2;E9PEZ3;E9PHQ0;F5GXR6;F5GYU7;F5H2N3;H9KV28;O60610;O60610-2;Q6URC4;Q6UUU0;Q7KZJ7;Q8IUG5;Q8IUG5-2;Q96IL1	B4E2I7	DIAPH1	Protein diaphanous homolog 1	-0.449734	-0.679135	-0.458756	-1.88549	-1.91122	-1.54828	1.91665	1.8322	1.82272	-1.50363	-0.879188	-0.686882	0.96962	0.890208	0.933482	0.300085	0.213775	-0.0953415	0.0270876	-0.185979	0.0319938	-1.6256	-1.65338	-1.57286	1.39393	1.52988	1.38102	Cluster J
B4DMB5;B4DR64;B4E1E0;B7Z9C4;P17812	B7Z9C4	CTPS1	CTP synthase 1;CTP synthase	-0.310565	-0.604576	-0.372847	1.60954	0.947364	1.39895	-0.600696	-0.648903	-0.577602	-0.832767	-1.33966	-1.48913	1.24671	1.45302	1.34341	0.0750711	-0.191616	-0.0780225	0.632056	0.57007	0.701098	-1.53822	-1.51112	-1.69989	0.784699	0.969925	0.995502	Cluster H
B4DR45;H3BPK7;P49588	H3BPK7	AARS	Alanine--tRNA ligase, cytoplasmic	-0.238568	-0.116013	-0.236329	1.78587	1.11447	1.20524	-1.08204	-0.792509	-0.670342	-0.119826	-0.0469041	0.117478	0.600537	0.77079	0.676868	-0.581104	-0.697058	-0.509648	-0.983014	-1.31517	-1.1458	-1.3272	-1.26421	-1.44636	2.06563	2.1786	1.79082	Cluster E
A2A299;A2A2A0;B4DIT7;B4DTN7;F5H6P0;P21980;P21980-2;P21980-3;Q6DKH2;Q9H035;V9HWG3	A2A299	TGM2;HEL-S-45	Protein-glutamine gamma-glutamyltransferase 2	1.99444	1.68692	0.914363	-3.0872	-3.04083	-2.25588	0.810692	0.782654	1.07819	-0.991236	-2.09537	-1.38494	1.88874	1.61208	1.78234	-0.389629	-0.166546	-0.0215632	2.22507	2.31175	1.6256	-1.78569	-2.02763	-1.95277	0.299453	0.0497814	0.251945	Cluster G
A8K8J9;B3KTX4;F5H223;F5H2S7;F8VRV7;F8VW18;F8VX93;F8VZD2;F8W0U6;F8W1I6;F8WAG8;H0YHL1;H0YI98;Q13561;Q13561-2;Q13561-3;Q53H88;V9HW58	A8K8J9	DCTN2;HEL-S-77	Dynactin subunit 2	-0.335994	-0.0326123	0.103278	0.33193	0.276479	1.00591	-0.39657	-0.251211	-0.261738	-0.444603	-0.361219	-0.986284	0.777193	0.796144	0.907961	-0.217643	-0.216658	-0.110062	0.209132	0.147336	0.376273	-1.09438	-0.891661	-1.53486	0.840862	0.950289	0.750884	Cluster G
A0A024R704;A8MPP7;A8MPY5;C9J2M4;C9JWF7;D6RBF8;D6RBM8;E7ETV6;F8WBW4;H0Y932;H3BLV9;H7C2I2;H7C521;H7C5L6;P78362;Q59GF4;Q5R363;Q96SB4;Q96SB4-3;Q9UPE1;Q9UPE1-2;Q9UPE1-3;Q9UPE1-4	A8MPP7	SRPK2;SRPK1	SRSF protein kinase 2;SRSF protein kinase 2 N-terminal;SRSF protein kinase 2 C-terminal;SRSF protein kinase 1	-0.134094	-0.00490085	-0.289677	-0.26073	-0.34133	-0.321089	0.401077	0.393361	0.380397	-0.190789	0.0726087	-0.175697	2.19496	1.95662	1.84215	-1.40777	-1.58208	-2.16452	-0.400208	-0.422176	-0.568782	-1.40504	-1.56776	-1.16765	1.39189	1.50367	1.65374	Cluster E
A8MXB6;C9JMB8;C9JY58;E5KLJ5;E5KLJ6;E5KLJ7;E5KLJ9;E5KLK0;E5KLK1;E5KLK2;E5KLL9;E5KLM0;E5KLM1;E5KLM2;H7C141;H7C321;H7C3G2;O60313;O60313-2;Q6PEK6	A8MXB6	OPA1	Dynamin-like 120 kDa protein, mitochondrial;Dynamin-like 120 kDa protein, form S1	1.0032	0.706037	0.678854	-0.737467	-0.544502	-0.710065	-0.15462	-0.153746	-0.109334	0.721134	0.995088	1.00739	-0.35497	-0.435124	-0.396237	-0.386422	-0.427774	-0.628147	1.14437	0.993627	0.821421	1.25431	1.1019	0.919773	-1.74073	-1.77089	-1.79319	Cluster D
B3KX72;B4DLR3;Q00839;Q5RI18;Q7Z4Q5;Q96BA7;Q9UEL2	B3KX72	HNRNPU;HNRPU	Heterogeneous nuclear ribonucleoprotein U	0.298902	0.0800131	0.162712	-0.846489	-1.27605	-1.12075	0.820382	0.640952	0.681703	-0.181811	-0.15267	-0.359418	1.14966	0.956712	0.960408	-0.480848	-0.78702	-0.841158	0.886342	0.687655	0.576041	0.282019	0.44872	0.201654	-0.917325	-0.711864	-0.943119	Cluster I
B4DJE7;B4DVE0;B4DWX6;B7Z9I1;E9PJM9;E9PRX4;H0YDT5;P11310;P11310-2;Q5HYG7;Q5T4U5	B4DJE7	ACADM;DKFZp686M24262	Medium-chain specific acyl-CoA dehydrogenase, mitochondrial	0.344959	0.115485	0.448222	0.684871	0.593631	0.654932	-0.603993	-0.731143	-0.839968	0.498947	-1.15508	-0.974029	1.04802	0.979128	0.972343	0.372274	-1.5639	-0.00958107	0.58251	0.702672	0.890421	0.494399	0.569292	0.266155	-0.84459	-1.03772	-1.09327	Cluster F
A0A024QZZ7;A0A024RCJ9;A0A024RCL8;A8K9J7;B2R4S9;B4DR52;I6L9F7;O60814;P57053;P58876;P62807;Q0D2M2;Q5QNW6;Q5QNW6-2;Q93079;Q96A08;Q99877;Q99879;Q99880;U3KQK0	B4DR52	HIST1H2BH;HIST1H2BM;HIST1H2BN;HIST2H2BF;HIST1H2BD;HIST1H2BK;HIST1H2BC;H2BFS;HIST1H2BL	Histone H2B type 1-H;Histone H2B type 1-M;Histone H2B type 1-N;Histone H2B type 2-F;Histone H2B type 1-D;Histone H2B type 1-K;Histone H2B type 1-C/E/F/G/I;Histone H2B type F-S;Histone H2B;Histone H2B type 1-L	1.0931	0.76579	0.457117	-0.559377	0.142501	-0.109542	-0.567757	-0.484847	-0.440755	-0.198207	0.08368	0.264726	5.53857	4.93521	4.7896	-5.82098	-4.12513	-4.19544	0.796053	1.03882	0.420433	-0.29926	0.214419	0.783079	-0.68709	-0.962107	-0.865182	Cluster C
A8K4H1;B4DR70;H3BNZ4;H3BPE7;P35637;P35637-2;Q13344;Q59H57;Q6IBQ5;Q70T18;Q8TBR3	B4DR70	FUS	RNA-binding protein FUS	-0.0176545	-0.134205	-0.107208	-0.182008	-0.349795	-0.19175	0.276704	0.364052	0.236098	-0.178176	0.148754	-0.169601	-0.612219	-0.680485	-0.73337	0.48791	0.951409	0.65169	0.786313	0.303858	0.496778	0.590018	0.228281	1.10867	-0.980138	-1.03907	-1.18275	Cluster I
A8K214;B4DV82;E9PJ27;G3V167;H0YH02;Q9UGN5;Q9UGN5-2	B4DV82	PARP2	Poly [ADP-ribose] polymerase 2	0.292593	-0.199413	0.645576	1.35767	1.09223	1.12725	-0.935334	-1.04789	-1.31958	-2.10619	-0.359312	-1.83407	4.24079	4.5559	4.32944	-2.27175	-3.13467	-2.51286	-0.0303867	0.554285	-0.0140787	1.29644	0.987374	0.793731	-1.2355	-1.19547	-0.915678	Cluster C
B2R7W0;B4DY35;B8ZZU9;B9A062;F8WF06;F8WF89;P13995;Q7Z650	B4DY35	MTHFD2	Bifunctional methylenetetrahydrofolate dehydrogenase/cyclohydrolase, mitochondrial;NAD-dependent methylenetetrahydrofolate dehydrogenase;Methenyltetrahydrofolate cyclohydrolase	-0.1975	-0.745526	-0.269763	2.12249	1.72092	1.35381	-0.907189	-1.05033	-0.921247	-0.227901	-0.787697	-0.036133	1.17325	1.07828	1.02751	-1.31513	0.215062	-0.854519	0.47096	-0.219618	0.322891	0.900559	0.955101	0.728961	-1.1154	-0.792664	-1.055	Cluster F
B3KTF7;B7Z321;B7Z4J9;B7Z502;B7Z689;E9PED2;F5GZT1;F5H222;Q6NX51;Q6PJ82;Q8TAR2;Q96A65	B7Z321	EXOC4	Exocyst complex component 4	-0.277259	-0.278684	0.180544	1.25063	0.833758	0.994344	-0.759686	-0.490172	-0.708154	-0.888622	0.53411	0.0835703	1.26352	1.41619	1.36583	-0.907771	-1.24635	-1.23603	-0.12094	0.32507	-0.700321	-0.360063	-1.06863	-0.177202	0.528056	0.610882	0.458895	Cluster C
B4DJ49;B7Z977;D3DVA5;F5H3H5;Q5VY93;Q92974;Q92974-2;Q92974-3;V9GYF0;V9GYF5;V9GYG5;V9GYM8;V9GZ14;V9GZ58	B7Z977	ARHGEF2	Rho guanine nucleotide exchange factor 2	-1.88819	-1.57167	-1.0875	-1.63706	-2.43027	-2.29656	2.90099	2.97325	3.00822	-1.12464	-1.49787	-0.526407	1.5839	1.54063	1.24224	-0.483467	-0.582468	0.0764983	-1.37888	-1.17998	-0.825283	-0.176152	-0.600731	-0.731855	1.40857	1.17056	1.06907	Cluster B
A0JLP9;B4DF43;B4DLM8;B4DMC4;B4DP98;B4DQJ4;C9J6P7;C9JP83;E7ERY0;E7EWK7;E9PGD8;E9PH71;F8W938;F8WF01;H0Y8B6;O15381;O15381-2;O15381-3;Q96PA2	C9J6P7	NVL	Nuclear valosin-containing protein-like	1.00162	0.466486	0.701973	0.804338	0.45826	0.39744	-0.981285	-0.951764	-1.10087	-0.52639	-0.56822	-0.696635	2.0778	1.67947	1.85475	-1.09109	-1.06736	-1.24914	-0.67893	-1.34222	-0.464007	-1.2909	-1.11714	-0.332726	1.31401	1.36115	1.30632	Cluster E
C9JGJ2;E9PJV0;I3L0X1;I3L1M4;I3L2W1;J3KTD9;J3KTG1;J3QKK9;J3QRD1;J3QS00;P51648;P51648-2;Q59H65;Q68D64	C9JGJ2	ALDH3A2;DKFZp686E23276	Fatty aldehyde dehydrogenase	0.148306	0.155773	0.0781598	0.999151	0.421142	0.818337	-0.719993	-0.687217	-0.522303	0.197892	-0.593228	-0.926074	1.63034	1.87188	1.92459	-1.08147	-1.71439	-0.914772	0.205288	0.657675	-0.47379	0.557618	0.112827	1.74258	-1.04656	-0.901521	-0.860629	Cluster C
C9JHK9;C9JZV3;Q9UG63	C9JHK9	ABCF2	ATP-binding cassette sub-family F member 2	-0.718523	-0.462053	-0.96213	0.0780428	-0.288056	0.378244	0.692638	0.449655	0.687946	-2.03657	-1.47692	-1.00587	1.71171	1.9753	1.75932	-0.258951	-0.283765	-0.108557	0.207808	-0.079259	-0.06476	-0.819295	-0.516971	-0.256814	0.426912	0.315548	0.437759	Cluster H
B2RB95;B3KP96;B4DE22;B4DWQ8;C9JWX7;H0Y626;I3L1X9;I3L2F3;I3L3K9;J3KSX4;J3QKY5;J3QL38;J3QLP0;J3QR69;K7EL43;K7ENN8;O95361;O95361-2;Q309B1;Q59EB2	C9JWX7	TRIM16;TRIM16L	Tripartite motif-containing protein 16;Tripartite motif-containing protein 16-like protein	-0.555245	-1.1453	-0.694046	2.67168	2.52732	3.32324	-1.73713	-1.35406	-1.31265	-3.50891	-1.59207	-2.63185	4.23282	3.64203	3.65216	-1.46157	-0.539736	-1.18632	-0.741491	-0.67941	-0.887781	-2.44575	-1.63386	-1.80111	2.34974	2.59469	1.95392	Cluster C
A0A024RAJ1;B4DKI9;B4DRT2;B4DT94;D6RH20;D6RJC7;E5RJ73;G5EA06;Q6PKB3;Q8N6F2;Q92552	D6RH20	MRPS27	28S ribosomal protein S27, mitochondrial	-0.258363	-0.222399	-0.340769	0.322485	-0.157783	0.259558	0.190831	0.187607	0.111847	0.441591	0.0679291	0.0626594	-0.776666	-0.950388	-0.775294	0.50513	0.617021	0.661937	0.0365631	-0.0650234	0.442856	0.35653	0.699449	1.08716	-0.790811	-0.800469	-0.941959	Cluster I
B4DZT3;E9PBF6;P20700;Q6DC98	E9PBF6	LMNB1	Lamin-B1	-0.604805	-1.35873	-1.1641	-1.41561	-1.68755	-1.55083	2.24441	2.25349	1.85566	-1.11252	-0.779619	-1.12426	-1.25436	-1.14084	-1.26326	1.97928	2.41	1.88628	0.746196	1.06444	0.608923	0.445694	0.669762	0.354867	-1.26438	-0.857522	-1.12855	Cluster B
F5GY56;F5H2I0;H0YGF3;H0YGZ5;Q9UMS4	F5GY56	PRPF19	Pre-mRNA-processing factor 19	-0.112825	-0.0486484	-0.122823	-1.07571	-1.10434	-0.719111	0.768846	1.12188	0.681343	0.599792	0.591239	1.01505	-1.17254	-1.06478	-1.1365	0.314228	0.419868	0.320288	0.822739	0.617452	0.727186	0.356512	0.552013	-0.106163	-0.908404	-0.948639	-0.599079	Cluster I
A0A024R6K8;B4DTK8;G3V227;G3V277;G3V2C0;G3V2F2;G3V2Y7;G3V313;G3V339;G3V3H8;G3V3P2;G3V3R3;G3V3S7;G3V3X0;G3V3Y5;G3V423;G3V456;G3V4A3;G3V4C7;G3V4N0;G3V4N8;G3V4Q0;G3V4S4;G3V5H5;G3V5U1;G3V5W1;H0YJP3;P23381;P23381-2;P78534	G3V227	WARS	Tryptophan--tRNA ligase, cytoplasmic;T1-TrpRS;T2-TrpRS	0.562331	0.405108	0.361618	-2.11899	-1.27274	-1.8701	1.00299	1.18993	0.774517	-0.919842	-0.57677	-0.681684	1.1343	1.13488	1.03595	-0.0353587	-0.350479	-0.519131	-0.744291	-0.889737	-0.468196	-1.34859	-1.64044	-1.17838	1.7066	1.74546	1.61409	Cluster J
A0A024R6C9;B7Z5W8;B7Z6J1;B7ZAZ8;G3V3F0;G3V5M3;H0YJF9;P36957;Q16187;Q6IBS5;Q6LEQ7;Q86SW4;Q86TQ8;Q86TW7	G3V3F0	DLST	Dihydrolipoyllysine-residue succinyltransferase component of 2-oxoglutarate dehydrogenase complex, mitochondrial	-0.300965	-0.289451	-0.141086	0.864367	1.10143	0.759233	-0.538942	-0.447292	-0.41535	-0.563075	-0.724622	-0.103964	0.978375	0.932835	1.11985	0.209644	-0.357168	-1.21515	0.947397	0.574082	0.781557	0.838655	1.02468	0.926209	-1.22758	-1.69779	-1.48781	Cluster F
H0YLA2;H0YLW0;P37108	H0YLA2	SRP14	Signal recognition particle 14 kDa protein	0.454522	0.272682	0.266979	0.407718	0.362506	0.458864	-0.482681	-0.476708	-0.742348	-0.171027	0.251998	-0.137804	1.00965	1.29389	1.23347	-0.843576	-0.95618	-1.32643	0.00840608	0.0404752	0.251922	-0.681178	-1.15705	-0.534948	0.576106	0.617736	0.474105	Cluster G
B4DDR2;B4DP93;B4DXN0;H3BNF2;H3BNF6;H3BP76;H3BPZ2;H3BQE7;H3BQK6;H3BRL2;H3BUK7;H3BUP3;Q14764;X5D2M8;X5D7K9;X5D7R7;X5D7S8;X5DNU0;X5DP17;X5DP24	H3BNF2	MVP	Major vault protein	0.864895	-0.022339	0.449149	-1.07874	-1.60385	-1.32704	0.573848	0.687797	0.837961	-0.0594189	0.209718	0.114156	-1.19793	-1.19085	-1.1617	0.679829	0.801913	1.5379	1.54951	1.53643	1.31148	-3.73037	-3.05483	-3.0125	2.23322	1.76915	1.55509	Cluster G
A8K5Y4;B4DGX9;D3DWB6;E9PFG1;H7C2M9;O00507;O00507-2;Q59EZ5;Q6P468;Q86X58;Q93008;Q93008-1	H7C2M9	USP9X	Probable ubiquitin carboxyl-terminal hydrolase FAF-X;Ubiquitin carboxyl-terminal hydrolase	0.178359	0.071965	-0.112558	-0.774833	-1.18796	-1.22809	0.644991	0.815497	0.986574	0.60043	0.558431	0.853934	-0.946758	-0.845683	-0.803281	0.141794	0.292258	0.0907409	-0.698162	-0.62087	-1.23622	-0.405913	-1.01116	-0.510323	1.2883	1.27065	0.878578	Cluster J
A0A024RA58;A4FTY0;A4FVA8;B3KT05;H7BZJ0;H7C147;H7C3W1;O60443	H7C3W1	DFNA5	Non-syndromic hearing impairment protein 5	-0.158727	0.432935	0.0671253	1.12818	1.74677	0.695245	-1.03685	-0.889156	-1.07114	-2.01865	-2.62255	-2.92105	1.69458	1.4164	1.59409	0.891937	0.855926	1.13004	-1.22159	-1.1181	-1.44869	-1.42535	-1.67964	-1.29411	2.0504	2.28104	2.22297	Cluster H
B7Z1L3;O00264;Q6IB11;U3KQM0	O00264	PGRMC1	Membrane-associated progesterone receptor component 1	0.615686	0.450472	0.716802	-0.311323	-0.368756	-0.270333	-0.189969	-0.270978	-0.236447	1.86084	1.72794	1.16183	-0.691434	-0.688653	-0.794735	-0.840933	-0.363003	-1.2523	1.41263	1.40415	0.668963	1.44562	1.23654	1.59417	-1.77262	-2.16295	-2.65589	Cluster D
A0A024R5D8;A0A024R5K0;A0A087X2D4;B4DSX1;E9PJV0;P43353;P43353-2;P48448;Q59F10	P43353	ALDH3B1;ALDH3B2;ALDH3A2;DKFZp686E23276	Aldehyde dehydrogenase family 3 member B1;Aldehyde dehydrogenase;Aldehyde dehydrogenase family 3 member B2;Fatty aldehyde dehydrogenase	-1.31461	-0.0759697	-0.106803	1.11269	0.878373	1.52598	-0.497361	-0.392008	-0.439803	0.197892	-0.593228	-1.08427	1.68301	1.92649	1.97837	-1.08147	-1.71439	-0.914772	0.205288	0.657675	-0.47379	0.557618	0.112827	1.74258	-1.04656	-0.901521	-0.860629	Cluster C
D6W5K2;P21752;P63313	P63313	TMSB10	Thymosin beta-10	0.107281	0.157419	0.21541	0.27805	0.486327	0.615787	-0.524136	-0.528774	-0.328405	-0.729311	0.216463	0.967441	-0.630313	-0.515156	-0.541371	0.62146	1.1886	-0.566726	0.321995	-0.318445	0.235668	-2.82315	-3.70423	-2.9228	2.85257	2.29766	2.98165	Cluster E
A7E2E5;Q13370;Q14432;REV__Q6P2D0;REV__Q6P2D0-2	Q14432	PDE3A	cGMP-inhibited 3,5-cyclic phosphodiesterase A	0.142035	0.309534	0.236987	-3.85688	-2.97523	-3.64036	2.64362	2.55678	2.32356	0.392596	0.628676	0.674408	-1.43697	-1.26877	-1.64521	0.904115	1.16886	0.384302	0.109496	0.425336	-0.201509	-1.07258	-0.978531	-1.30877	0.764554	1.02638	0.90193	Cluster B
A8KAP3;B3KWY2;B3KX19;B4DK30;B4DZB1;K7EIT3;K7EIV5;K7EJ74;K7EP67;Q15029;Q6IBM8;Q8IXJ3	Q15029	EFTUD2;U5-116KD;SNRP116	116 kDa U5 small nuclear ribonucleoprotein component	-0.0791015	-0.3709	-0.135256	0.0930258	-0.219676	0.129154	0.232082	0.20211	0.170239	0.350577	-0.10798	0.0826509	-1.03254	-1.20507	-1.0363	0.800383	0.957969	0.970266	-0.0842865	0.339176	-0.350731	1.06745	1.25771	0.462352	-0.958564	-0.754022	-0.835079	Cluster I
A8K5H7;B4DNM1;F5GYR4;Q5T8D1;Q5T8D2;Q96I63;Q96TA2;Q96TA2-2;Q9NQ51;Q9Y2Q2;R4GNA5	Q5T8D1	YME1L1;FTSH	ATP-dependent zinc metalloprotease YME1L1	0.600202	0.394508	0.355081	-0.726208	-0.785103	-0.893769	0.301844	0.227938	0.263633	0.980569	1.17248	0.46134	-0.629191	-0.72508	-0.645589	-0.0961268	-0.438628	-0.0856104	-0.243079	-0.499145	-0.152256	1.73139	1.8877	2.35095	-1.76405	-2.02894	-1.29982	Cluster D
B2RA72;Q7LBR1	Q7LBR1	CHMP1B	Charged multivesicular body protein 1b	0.583351	1.08802	1.44155	1.62216	1.81551	1.63308	-2.23347	-2.13983	-2.12027	NaN	-0.399763	-0.545955	4.2716	4.17893	3.41967	-3.10978	-2.27759	-4.0506	-1.21518	-1.42774	-1.25937	-0.3088	-1.65313	-1.07401	1.91411	1.81266	1.64883	Cluster C
J3QLA4;Q6PJP3;Q8IZW8	Q8IZW8	TNS4	Tensin-4	-0.28178	-0.565382	-1.36908	-0.774561	-1.57817	-0.0336011	1.30852	1.44516	1.14666	-0.492868	-0.820926	-1.44445	2.74929	2.76505	2.28757	-1.8477	-0.983228	-1.67117	-0.766009	-1.07734	-0.601871	-0.451688	-0.716653	-0.268777	0.841807	0.912528	1.0599	Cluster H
Q5TCU6;Q9Y490	Q9Y490	TLN1	Talin-1	-0.605281	-0.468347	-0.909332	-1.22721	-2.39976	-1.49019	2.03174	1.84802	1.90809	-0.243891	-0.410127	-0.249582	0.337127	0.352078	0.389449	-0.0858234	0.256527	-0.245919	-0.0185262	-0.0180412	-0.117688	-1.37855	-1.36494	-1.2015	1.34922	1.10884	1.05303	Cluster J
A0A024R222;A0A024R280;A9LS35;B4DHQ3;B4DHX7;Q9Y617;Q9Y617-2	Q9Y617	PSAT1	Phosphoserine aminotransferase	-0.36787	0.60612	0.449074	0.897417	0.925059	1.47117	-0.970135	-0.922195	-1.13534	-0.20677	-0.104218	-0.510871	0.745189	0.796257	0.750978	-0.731037	0.0862198	-0.628218	-1.21183	-1.35997	-0.941411	-0.460712	-0.737451	-0.75357	1.64122	1.25744	1.24108	Cluster E
A0A024RCU9;A8K8B2;B4DS61;D6RBF8;D6RBM8;H0Y932;H3BLV9;Q5R363;Q96SB4	A0A024RCU9	SRPK1	SRSF protein kinase 1	-0.134094	-0.00490085	-0.289677	-0.26073	-0.34133	-0.321089	0.401077	0.393361	0.380397	-0.190789	0.0726087	-0.175697	2.19496	1.95662	1.84215	-1.40777	-1.58208	-2.16452	-0.400208	-0.422176	-0.568782	-1.40504	-1.56776	-1.16765	1.39189	1.50367	1.65374	Cluster E
A0A024RCN6;A2ABF4;B0V043;B0V044;B4DT32;B4DZ61;E7EVJ6;H0Y3X9;H0Y426;H0Y4A6;P26640;Q5SP20	A2ABF4	VARS	Valine--tRNA ligase	-1.15071	-0.637922	-0.812484	-0.277138	-1.28688	0.307481	1.24	1.21735	0.885081	-0.606007	-0.785442	-0.558716	0.816907	0.713358	0.663991	-0.214755	0.125235	-0.0310036	-0.592531	-0.465782	-1.24252	-0.175452	-0.28252	0.114114	0.81125	0.583818	0.423671	Cluster J
A2TJX0;B4DL96;B4E2I1;Q13887;Q5T6X2;Q9HBZ3	A2TJX0	KLF5	Krueppel-like factor 5	-0.191071	0.0600495	0.15265	2.45928	2.4537	3.62506	-2.22382	-2.05394	-2.19735	0.0445845	-0.703238	0.106121	3.18255	3.41604	3.89425	-3.46203	-2.95393	-2.65829	0.315479	0.129982	0.691861	1.98499	1.08032	0.754846	-0.975758	-1.52628	-1.95811	Cluster C
A0A024R1N1;A8CLL2;B1AH99;B1PS43;B4DRV3;B4E0I9;B4E3S1;H0Y3P4;O14729;O14794;P11055;P12882;P13535;P35579;P35579-2;P35749;P35749-2;P35749-3;Q2PS10;Q3MIV8;Q5BKV1;Q66K75;Q68D89;Q6ZNL4;Q86XU5;Q99529;Q9UKX2;Q9UKX3;Q9UMJ0;Q9Y623;REV__B4DQZ7;REV__E7EQT4;REV__Q9UKV3;REV__S4R3H4;V9HWC1	B1AH99	MYH9	Myosin-9	-0.59801	-0.78746	-0.938554	-2.17154	-3.59385	-2.39656	2.70763	2.9331	2.79135	0.051226	0.10063	0.134878	-0.543542	-0.590645	-0.669777	0.119242	0.495905	0.791129	0.240589	-0.0702032	-0.910335	-0.45559	-0.506643	-0.161737	0.386564	0.70733	0.316289	Cluster B
A0A024R0S8;B2RCY5;B4DEB2;B4DTD3;F5H8D7;H7BZR0;L7QJP1;M0QYS5;M0QZ96;M0R0D2;M0R1U8;M4WFF9;P18887;Q59HH7;V9VB20	B4DEB2	XRCC1;FOXH1	DNA repair protein XRCC1	-0.524117	0.0847981	-0.451238	1.60582	0.726652	1.61069	-0.772075	-0.738108	-0.622234	-0.996631	0.130984	0.292042	1.51162	1.51932	1.64908	-1.70416	-0.701247	-1.28169	-1.70266	-1.62726	-0.258909	-0.110084	-0.00884856	0.351554	0.411467	0.678591	0.948066	Cluster C
A0A024R912;B4DGD3;Q5JT09;Q5JT10;Q9BZX2;Q9BZX2-2;Q9HA47	B4DGD3	UCK2;UCK1	Uridine-cytidine kinase 2;Uridine-cytidine kinase;Uridine-cytidine kinase 1	-0.338848	-0.077316	-0.194131	-0.576693	-0.494907	-0.249813	0.542805	0.570144	0.520638	0.973553	0.797225	1.14447	-0.876756	-0.832241	-1.04133	0.146103	-0.427914	0.0768172	0.606366	0.826646	0.926635	-0.0249762	0.31058	-0.032308	-0.956731	-0.548778	-0.636454	Cluster I
A0A024R5K8;A8K259;B4DN87;E9PIG2;E9PJH8;E9PK86;E9PKH2;E9PLA6;E9PMI5;E9PNX1;E9PPV6;E9PQ34;E9PR70;E9PRS3;H0YEP8;P50454;Q9NPA9	B4DN87	SERPINH1;ra-a47	Serpin H1	-0.268385	-0.173142	0.0478905	-2.0322	-2.51474	-2.08563	1.76397	2.00445	1.78101	1.81858	1.5749	1.99395	-1.80178	-1.83822	-1.65759	-0.332771	-0.166923	0.271041	-0.420823	-0.363431	0.113155	0.0222164	0.151241	-0.178059	-0.0573085	0.0473947	0.288531	Cluster B
B4DP20;B7Z5I6;I3L245;I3L2W3;I3L4K7;J3KMX1;Q99567	B4DP20	NUP88	Nuclear pore complex protein Nup88	0.303247	0.165184	0.1108	0.227878	0.373797	0.0449139	-0.28444	-0.282186	-0.345806	0.0827505	0.638917	-0.21358	-0.764546	-0.961278	-0.851322	0.770361	0.712717	0.44517	-0.239118	-0.175044	-0.452699	0.0676925	0.389493	-0.017834	0.055812	0	0.0393166	Cluster G
B4DM52;B4DTU4;B4DUE1;B4E135;F5GZ28;H0YFI6;M0QY71;M0R0Q7;M0R1G7;M0R1S4;P18858;Q59HG7;Q76GR4	B4DTU4	LIG1	DNA ligase 1;DNA ligase	0.369924	-0.0622533	0.469799	0.404276	-0.0148074	0.524621	-0.442753	-0.470871	-0.341048	-1.23782	-0.869614	-0.782895	1.62944	1.71873	1.45922	-0.355018	-0.474696	-0.772201	0.920131	0.95109	0.865227	-0.364579	-0.0451236	0.0974728	-0.759165	-0.728124	-0.45551	Cluster F
B4DG00;B4DSA8;B4DZP5;B7Z2A1;B7Z859;F5GWI0;F5GY55;F5GYG8;F5GZ34;F5GZY8;F5H0Y5;F5H198;F5H238;F5H2L3;F5H4N9;F5H581;F5H6C5;F5H775;F5H7A0;F8WF81;Q16531	B4DZP5	DDB1	DNA damage-binding protein 1	0.302104	0.2844	0.129091	-0.857205	-1.121	-0.738288	0.603957	0.582028	0.404765	-0.182956	-0.123629	-0.242071	-0.5364	-0.439111	-0.515329	0.557879	0.60575	0.761475	-0.0546586	0.0717066	-0.609822	0.59504	0.579072	0.336342	-0.531793	-0.250342	-0.294093	Cluster I
B7Z546;B7Z817;B7Z919;B7Z943;B7ZAV4;F5H0H1;H7C4B7;Q15392;Q3LIE7	B7Z943	DHCR24;Nbla03646	Delta(24)-sterol reductase	-0.812241	-0.595568	-0.477991	-0.11823	-0.794196	0.124342	0.77713	0.972976	0.589452	1.69494	1.44003	1.08442	-1.10371	-1.24003	-1.01386	-0.441076	-0.371585	-0.0923401	-0.422645	-0.0894365	NaN	1.39501	1.03018	2.84757	-1.86422	-1.86429	-0.954785	Cluster D
B4DDU6;B4DE30;B4DX08;B4DXI1;B4DYC8;B4DYD8;B4DZT5;B4DZY9;B7ZAR1;D6RIZ7;E7ENZ3;E7EWW2;E9PCA1;H0Y914;P48643;Q96GI1;Q9BU08;Q9HB74;V9HW37	B7ZAR1	CCT5;HEL-S-69	T-complex protein 1 subunit epsilon	0.568069	0.395319	0.61417	-0.201752	-0.0649037	-0.441456	-0.212247	-0.225646	-0.289861	0.260495	0.144864	0.27228	-0.947405	-0.899388	-1.13291	0.700631	0.844998	0.59592	0.50438	0.711511	0.581937	-0.486007	-0.233979	-0.713173	0.00668196	-0.0373929	-0.113501	Cluster G
B9EGA3;F8W9D0;J3KMX2;J3QQL7;J3QWB6;Q6STE5;Q6STE5-2;Q92925;Q92925-2;Q92925-3	B9EGA3	SMARCD2;SMARCD3	SWI/SNF-related matrix-associated actin-dependent regulator of chromatin subfamily D member 2;SWI/SNF-related matrix-associated actin-dependent regulator of chromatin subfamily D member 3	-0.791698	-0.590423	-0.362681	-0.197679	-0.650958	-0.170785	0.684503	0.987828	0.706119	0.0357173	-0.00525884	0.288019	-0.772314	-0.799422	-0.845706	1.25913	0.039353	0.665308	0.470884	0.161243	0.998316	0.184391	0.410336	0.352541	-0.833976	-0.921773	-0.560834	Cluster I
B4DY32;C9J057;C9JLN6;C9JM09;C9JT45;E9PCI3;E9PCX6;F8WEJ5;P08243	C9J057	ASNS	Asparagine synthetase [glutamine-hydrolyzing];Asparagine synthetase	-0.26817	0.260715	0.42943	1.48302	1.54887	0.695342	-1.02731	-0.878916	-1.27549	-0.833284	-0.792464	-1.02758	2.39575	2.26602	2.57649	-1.09832	-1.40366	-1.56839	-0.670697	-0.447153	-0.600887	-0.105716	-0.29624	-0.320853	0.701135	0.642695	0.394543	Cluster C
B4DX39;C9J8U9;C9JNZ5;F8WDD0;H7C5I4;Q8IYS8;Q8NFC6;Q96IK1	C9J8U9	BOD1L1;BOD1	Biorientation of chromosomes in cell division protein 1-like 1;Biorientation of chromosomes in cell division protein 1	-0.157812	-0.265637	-0.527478	0.708272	2.31545	1.32161	-0.671295	-1.01788	-0.811392	-0.881225	-1.03366	-0.555707	1.15615	1.34206	1.09661	-0.24376	-0.043572	-0.596225	-1.24663	-1.556	-0.484729	0.486039	-0.117457	-0.0880801	0.667946	0.386123	0.814334	Cluster H
C9JMN9;P13667	C9JMN9	PDIA4	Protein disulfide-isomerase A4	-0.041085	-0.0158259	-0.13267	-1.10029	-1.00219	-1.2728	0.972219	0.986237	0.88417	0.749302	0.929532	0.616909	-0.717908	-0.594112	-0.724781	-0.217279	-0.0621826	0.00552445	0.911036	0.836847	0.672578	0.242036	0.251766	0.38894	-1.08822	-0.669003	-1.01239	Cluster I
A0A024RBU4;C9JXP4;O96006	C9JXP4	ZBED1;hCG_1981838	Zinc finger BED domain-containing protein 1	-1.6482	-1.08724	-0.670517	0.250047	0.267245	1.46163	0.615176	0.365881	0.515079	-0.157779	0.671572	-1.07914	3.21015	2.97682	2.49073	-2.04657	-2.85416	-2.49872	-0.594307	-0.323607	-1.24561	0.720827	0.3793	0.284277	0.110722	0.389176	-0.282713	Cluster C
B3KRK2;D6RD33;D6RGI7;H0Y8L8;H0YA06;J3KNN5;Q53HI2;Q9UJV9	D6RGI7	DDX41	Probable ATP-dependent RNA helicase DDX41	-0.113035	-0.239576	0.0244355	1.11618	0.549715	0.562076	-0.575751	-0.378723	-0.38051	-0.501476	-0.108149	-0.182692	0.930427	1.1764	0.985865	-0.402116	-0.279715	-1.31343	0.960576	0.255642	0.538837	0.33105	0.107466	-0.411365	-1.00495	-0.0681759	-0.379492	Cluster F
A0A024R5L7;A0A024R5P1;A0MWC9;A8K5U9;B5BU72;E5RFC6;E5RFU0;E5RGY9;E5RHK9;E5RI02;E5RIJ5;E5RK51;E9PDG8;E9PI56;E9PJT1;E9PK13;E9PKP6;E9PLJ8;E9PN05;F5GWN7;F8VPG7;H0UI15;H0YCY1;O60641;O60641-3;Q13492;Q13492-2;Q13492-3;Q8N6B4	E5RFC6	PICALM	Phosphatidylinositol-binding clathrin assembly protein	0.0391124	-0.0655205	-0.0217958	-0.983504	-0.810239	-1.17703	0.875732	0.910055	0.61519	-0.677157	0.0468169	0.154854	0.510443	0.600717	0.532383	-0.241765	0.0571337	-0.788662	0.454605	0.771113	0.086865	-0.50879	-0.826706	-0.138127	0.0937344	0.211262	-0.141511	Cluster G
B3KML2;E5RFK7;E7EMW7;E7ET84;H0YAV7;H0YBB4;O95071	E5RFK7	UBR5	E3 ubiquitin-protein ligase UBR5	0.299173	0.359709	-0.27685	-2.88038	-2.46579	-3.43027	2.11273	2.25157	2.13207	0.0220439	-0.172204	-0.000637283	-1.02963	-1.19179	-1.18506	1.47539	0.958202	0.889542	-0.803706	-1.23037	-1.01996	0.769483	0.430061	1.62845	-0.199843	-0.446428	-0.0505809	Cluster B
A0A024RB10;A0A024RB77;B4DDL9;E7ESI2;G3V317;G3V5T9;P24941;P24941-2	E7ESI2	CDK2	Cyclin-dependent kinase 2	0.688044	0.511512	0.295005	0.0878909	0.135745	0.550074	-0.436933	-0.711152	-0.612589	-0.0326601	0.41064	0.50453	1.34493	1.29266	1.60575	-1.82155	-1.60357	-1.27362	-0.214119	-0.00850378	-0.566429	0.465948	-0.355915	0.618314	0.0845786	-0.100729	-0.323461	Cluster C
D6RAX2;E7EPF8;E7ESU7;E7EUB3;E9PGB1;H0Y8U5;H0Y8W7;H0Y9M9;P56545;P56545-2;Q13363;Q4KMQ8;Q5SQP8;Q9NSY3;X5D7T7;X5D8Y5	E7EUB3	CTBP2;CTBP1	C-terminal-binding protein 2;C-terminal-binding protein 1	-0.874083	-0.860574	-0.041043	-2.88549	-2.48891	-2.44143	2.69349	2.64748	2.25323	0.340381	0.480542	0.277796	-0.665233	-0.555749	-0.596189	0.220271	0.242996	0.20577	0.51106	0.157232	0.234608	0.527251	0.538534	0.0191289	-0.834951	-0.476251	-0.480712	Cluster B
B4DL46;E9PDY7;E9PFQ4;E9PGF6;G5E9V3;G8JLD7;Q658P8;Q659D2;Q69YN5;Q69YR3;Q6ZUM0;Q86SQ0;Q86SQ0-2;Q86SQ0-3;Q8IXY4;Q8NEI7	E9PDY7	PHLDB2;DKFZp686P22161	Pleckstrin homology-like domain family B member 2	0.599974	0.399229	-0.370124	-0.951317	-0.224748	-0.579509	0.350531	0.221941	0.326373	-1.29011	-0.696226	-1.24473	3.92368	4.05098	4.09257	-2.52918	-2.50363	-2.91072	-1.31765	-1.08807	-1.79425	0.149105	0.20479	NaN	0.846062	NaN	0.691909	Cluster C
A0A024R3G0;A0A087WW13;A0A087WWI4;A0A087X054;A0A087X214;B3KXH0;B7Z2N4;B7Z4E6;B7Z766;B7Z909;E9PJ21;E9PL22;E9PSI5;F5GWH9;F5H4X7;F5H4Z5;J3KTF1;J3QL06;J3QLE9;J3QQH7;K7EQK2;Q05D91;Q68D25;Q6IN67;Q9BST8;Q9Y4L1	E9PJ21	HYOU1	Hypoxia up-regulated protein 1	-0.741567	-0.579952	-0.898629	-1.38961	-1.83287	-0.985947	1.74916	1.87794	1.63623	0.766468	0.599158	0.609596	-1.33458	-1.49659	-1.187	0.469268	0.674144	0.701579	-0.592261	-0.447611	-0.43807	0.909525	1.02523	0.608641	-0.332448	-0.382922	-0.667183	Cluster B
E7ESU4;E9PJN6;E9PMU0;Q05CW7;Q9H0A0	E9PJN6	NAT10;NAT10	N-acetyltransferase 10	-0.865969	-0.91691	-1.41158	0.0711962	-0.545574	-0.162198	1.16349	1.19713	0.980834	-0.229412	-0.579999	-0.428241	2.29439	2.09573	2.03134	-1.43173	-1.34786	-1.87998	0.183185	0.764571	-0.946873	1.09609	0.628706	1.22837	-0.823033	-0.768764	-1.23755	Cluster F
B7Z8W3;E9PJ10;E9PK58;E9PLH4;E9PLU6;E9PMP7;E9PMS6;E9PMT2;E9PRE3;E9PRJ0;F8WD26;H0Y424;H0YDG6;H0YDQ3;H0YE95;Q8WWI1;Q8WWI1-2;Q8WWI1-3;Q8WWI1-4	E9PMS6	LMO7;LMO7	LIM domain only protein 7	0.917961	0.741976	0.32681	-0.218122	0.539755	-0.335074	-0.652448	-0.514178	-0.459744	0.344234	0.467698	0.515494	0.659833	0.672679	0.587478	-1.22518	-0.686901	-1.06056	2.88033	2.48138	2.50606	-1.34623	-1.01885	-0.646977	-1.4319	-0.56537	-1.22958	Cluster F
B2R9U2;F5H120;F5H1U3;H0YFG2;Q02790	F5H120	FKBP4	Peptidyl-prolyl cis-trans isomerase FKBP4;Peptidyl-prolyl cis-trans isomerase FKBP4, N-terminally processed	-0.155126	-0.148535	-0.48207	-0.600675	-1.06605	-0.310436	0.684648	0.85889	0.779628	0.819134	0.758123	0.996157	-1.74634	-2.05786	-2.02116	1.16356	0.83411	0.947474	0.333586	0.329052	0.280797	-0.370257	-0.189152	-0.489429	0.0332501	0.233358	-0.148516	Cluster I
B3KS74;D3DXI9;E7ENR1;E7ETS8;F5H1D6;F5H3W5;F5H5Q5;F5H7E4;F5H7H6;Q07864;Q59EA9;Q8WU23;Q96IE1;Q9H736;Q9UNF3;Q9Y4M6;Q9Y5S4;Q9Y5S5	F5H1D6	POLE;POLE1	DNA polymerase epsilon catalytic subunit A;DNA polymerase	-0.117062	0.0785895	-0.346206	-0.406482	-1.22916	-0.179353	0.544359	0.671425	0.65818	-0.485785	0.0362224	-0.0363472	1.58519	1.55867	1.49415	-1.00568	-1.09987	-1.61723	0.377553	-0.599517	-0.744031	0.304157	-0.214817	0.406659	0.0372605	0.0825912	-0.0790548	Cluster G
A0A024RAV2;F5GYB7;F5H2L2;F5H3W0;F5H4P4;F8WA66;F8WD97;P46063	F5H2L2	RECQL	ATP-dependent DNA helicase Q1	1.71046	1.25147	1.1679	-0.872625	0.00636422	-0.195022	-0.889068	-0.989383	-0.753848	-0.99765	-0.807394	-1.05199	1.15289	1.24182	1.34666	-0.380278	-0.101709	-0.197028	-0.159903	-0.724395	-0.707206	0.460545	0.552044	0.260884	0.110482	-0.196123	-0.0574354	Cluster F
B3KNW8;B7ZMF2;F8W7R3;H3BMG4;H3BN35;H3BP78;H3BQE2;H3BS60;H3BT54;Q9NVI1;Q9NVI1-1;Q9NVI1-2;Q9NVI1-4	F8W7R3	FANCI	Fanconi anemia group I protein	0.555528	0.398093	0.687083	1.55098	1.4047	1.28869	-1.34653	-1.5894	-1.64642	-0.973791	-1.25527	-1.17352	2.1654	2.39121	2.01685	-1.17637	-0.574671	-1.00175	0.597131	0.219654	-0.330928	-0.0693638	-0.444099	0.185178	0.193365	-0.192925	-0.253028	Cluster C
C9J3B0;H0Y4R4;H0YD16;H0YDU3;J3KN66;Q5JTV8;Q5JTV8-2	H0Y4R4	TOR1AIP1;TOR1AIP1	Torsin-1A-interacting protein 1	-0.172325	-0.482702	-0.395416	0.778644	1.34569	1.21871	-0.653122	-0.532304	-0.415196	1.64344	1.29341	1.08252	-0.392979	-0.364433	-0.445189	-0.801665	-0.632719	-1.22184	-0.0141078	-0.319115	-0.230015	0.602254	0.37848	0.991133	-0.336454	-0.83198	-0.483818	Cluster F
B3KM59;F8WAS1;H0Y564;Q9H1A4	H0Y564	ANAPC1	Anaphase-promoting complex subunit 1	0.371716	0.310422	0.176804	-0.482566	-0.490656	-1.1786	0.315661	0.41594	0.264736	0.517517	0.924211	1.04898	-1.02597	-1.1617	-1.21478	0.54201	-0.188277	0.442182	0.400002	-0.228381	0.289661	1.20058	0.815598	0.0160533	-0.337493	-0.167528	-1.72858	Cluster D
B9EGA7;E9PEF7;H0Y5V1;H0Y6R0;H0Y6V3;H0Y7V8;H0YLY0;Q5HYB0;Q5VT25;Q86TR8;Q8IWQ7;Q9H5K7;Q9Y5S2	H0Y5V1	CDC42BPB;CDC42BPA;DKFZp686P1738	Serine/threonine-protein kinase MRCK beta;Serine/threonine-protein kinase MRCK alpha	-0.763227	-1.00076	-1.17848	-1.4089	-1.85722	-1.87251	2.35186	1.99169	2.23719	0.248972	0.12816	0.482465	-1.32353	-1.58181	-1.61604	1.33986	1.04935	0.994197	0.0659449	-0.120498	-0.591785	0.0413861	-0.608245	-0.3127	0.67661	0.403041	0.0386629	Cluster B
H0YAL2;Q15645;Q15645-2	H0YAL2	TRIP13	Pachytene checkpoint protein 2 homolog	-0.141064	-0.50583	-0.524586	1.05174	0.861197	0.986196	-0.327438	-0.343153	-0.459913	-0.639068	-0.783684	-0.824341	1.80855	1.54283	1.41685	-0.687759	-0.709129	-0.804532	0.817219	0.723468	0.150398	-1.23309	-1.47282	-1.2239	0.851451	0.877861	0.461831	Cluster H
B4DSR6;H0YJ21;Q14204;Q6P2H7;Q92862;Q9NRC3	H0YJ21	DYNC1H1	Cytoplasmic dynein 1 heavy chain 1	0.45989	0.250651	-0.399177	-1.02594	-1.75062	-1.74118	0.993584	1.21282	1.13026	0.471417	0.368072	0.453342	-0.641405	-0.655607	-0.767558	0.191909	0.272867	0.244361	-0.60336	-0.63224	-1.87011	-0.187657	-0.686856	0.0809102	1.10894	1.08014	0.637058	Cluster J
B2RAN0;B7Z2X2;B7Z8C1;B7ZKN7;F5H3V6;F5H7R6;H0YLV8;H0YNU5;P54132;Q3B7X0	H0YLV8	BLM	Bloom syndrome protein	-0.104487	0.212482	0.424767	2.45013	2.25455	2.65774	-2.01812	-2.0113	-1.99521	0.159737	0.356416	-0.306882	1.49129	1.72263	1.57711	-1.42693	-1.22257	-1.88328	-1.48178	-1.06354	-0.249979	1.55226	1.26428	1.04472	-0.34664	-0.953123	-0.433546	Cluster C
A0A024R216;E9PGW4;H3BPQ6;H3BTV7;I3L080;O75475;O75475-2;Q9Y3E1	H3BPQ6	HDGFRP3;PSIP1	Hepatoma-derived growth factor-related protein 3;PC4 and SFRS1-interacting protein	1.59992	0.831371	0.876667	-0.567965	-0.478099	-1.25326	-0.407969	-0.333728	-0.235231	-0.129677	-0.0295643	-0.37196	0.501235	0.556084	0.440298	-0.603821	-0.0649555	-0.168538	0.182095	-0.0743905	0.790745	-0.86142	-0.557177	-0.244492	0.015964	0.194228	0.342454	Cluster G
A0A024R6R3;B3KMP9;H3BMA4;H3BT22;H3BTQ7;Q9H806;Q9Y5N6	H3BT22	ORC6;ORC6L	Origin recognition complex subunit 6	0.937606	0.480983	0.326433	-0.267993	0.167166	0.156395	-0.591198	-0.494218	-0.355701	NaN	NaN	-0.308888	0.961075	0.84102	0.975401	-0.600948	NaN	NaN	2.87847	1.5874	1.87296	-0.381377	-1.17287	NaN	-1.21728	-1.01663	-0.72793	Cluster F
B3KWV4;B4DKV1;B4DLC6;E9PG89;H7C0J3;H7C2H0;H7C3H7;I3L1I4;I3L229;Q12873;Q12873-2;Q2TAZ1	H7C0J3	CHD3	Chromodomain-helicase-DNA-binding protein 3	-0.162483	0.109028	0.0445516	-0.71267	-1.0222	-0.750798	0.741234	0.702044	0.581526	-0.534238	-0.344997	-0.168687	1.67309	1.49365	1.41485	-0.89266	-0.885032	-1.36664	-1.62836	-3.41899	-2.60078	NaN	2.31302	1.03924	0.0403209	2.18191	-1.10775	Cluster E
H7C1M2;H7C1S4;H7C257;H7C2G8;P18583;P18583-10;P18583-2;P18583-3;P18583-4;P18583-5;P18583-6;P18583-7;P18583-8;P18583-9	H7C1M2	SON;SON	Protein SON	0.071108	-0.203997	-0.686959	-0.903439	-1.00893	-1.28737	0.965214	1.25123	1.0427	0.0505264	0.0901741	0.234726	-0.456662	-0.510894	-0.439855	0.397134	0.181727	0.397269	0.263062	0.212248	0.313416	-0.0603254	0.113753	0.156459	-0.253774	-0.613244	-0.125191	Cluster I
B3KRD0;B3KTD2;B3KVE5;C9J5C5;H7C4S1;Q8WYP5;Q8WYP5-2;Q8WYP5-3;Q96M44	H7C4S1	AHCTF1	Protein ELYS	-1.24967	-2.20909	-2.27096	0.32169	-0.364695	0.0937844	1.81491	1.46163	1.71223	-0.67766	-0.501034	-0.840143	0.617123	0.705595	0.64065	0.126289	-0.161919	0.18484	-1.31172	-1.56381	-1.68595	0.404631	0.672113	0.60444	0.251214	0.55706	0.79097	Cluster J
B2R5U1;B3KU67;B4E299;E7ESM6;H7C597;Q59FF0;Q7KZF4	H7C597	SND1	Staphylococcal nuclease domain-containing protein 1	0.225542	0.318209	0.321323	-0.98748	-1.48883	-0.870705	0.716271	0.726751	0.513066	-0.761804	-0.616739	-0.748162	1.71352	2.02768	1.83983	-0.877723	-1.12326	-1.0499	0.480553	0.475636	0.0500352	-0.281057	0.072218	-0.00462333	-0.355653	-0.229677	-0.126599	Cluster G
B3KNJ3;B3KSK3;E9JGM7;E9PBT2;M0QYW5;M0QYY8;M0R0D0;O43293;O43293-2;Q9UIK4;Q9UIK4-2	O43293	DAPK3	Death-associated protein kinase 3	-0.523494	-0.667104	-0.839613	-0.444041	-1.34133	-0.950944	1.39904	1.42934	1.13642	-1.37885	-1.81723	-1.14159	1.84198	1.7609	1.94028	-0.483905	-0.737539	0.265531	-0.133246	-0.00348253	0.0887933	0.0211865	0.294761	-0.349383	0.00175928	-1.00245	0.866164	Cluster H
A0A087X1L6;B4DGD2;P41214;P41214-2;Q59FU5;Q5SY38;Q6ZP26	P41214	EIF2D	Eukaryotic translation initiation factor 2D	0.0852471	-0.134236	0.508645	0.440463	1.44416	1.28733	-0.731657	-0.850828	-1.2061	-0.822338	-0.416652	-0.411797	2.22517	2.61855	2.61413	-1.45922	-2.09299	-1.67072	-0.0529299	-0.244654	0.19379	-0.675758	-0.822096	-1.16539	0.522431	1.01869	0.776971	Cluster C
B2RAH7;H0Y5Y0;P48147;Q9UM02	P48147	PREP	Prolyl endopeptidase	-0.0759169	-0.439345	-0.37228	-0.908434	-1.28887	-0.749156	0.827353	1.08183	1.23826	-0.821137	-1.1417	-1.22116	-0.899754	-0.810533	-0.949641	1.78228	1.43551	2.25875	-0.382739	-0.309677	-1.32034	-0.356607	0.0752279	-1.052	1.27935	0.805706	0.626447	Cluster J
A0A087WYC0;B7ZC06;H0Y7B8;Q08379;Q08379-2;Q5HYE0;Q5PXD5;Q6ZPB4	Q08379	GOLGA2	Golgin subfamily A member 2	0.573015	1.32763	1.19019	-0.650076	-0.415754	0.108814	-0.576214	-0.716494	-0.509674	0.08344	0.455299	0.704293	1.07263	0.828633	0.986024	-1.03084	-1.12965	-1.59948	1.03416	0.643451	0.552073	0.597434	1.19231	0.0953605	-1.34042	-0.779386	-1.27819	Cluster F
B4DE27;B4DWS4;E9PC01;M0QX44;M0QXM4;Q15758;Q59ES3;Q71UA6	Q15758	SLC1A5	Neutral amino acid transporter B(0)	-0.501589	-0.396052	-0.755664	-0.088691	-1.09796	-1.05589	1.03924	1.30035	0.915067	1.07859	0.66068	0.604816	-0.78577	-0.971058	-0.825844	0.261789	0.235621	-0.297017	0.458907	-0.506163	-1.33811	0.899177	-0.626325	1.66591	-0.205098	-0.253428	-0.628826	Cluster I
A1A4G1;B4DVK6;Q5T447;Q5T447-2	Q5T447	HECTD3	E3 ubiquitin-protein ligase HECTD3	0.0281492	-0.175822	0.175455	-1.29182	-1.54818	-0.886618	1.06582	1.08164	0.806123	1.30139	1.24008	0.542204	-1.11079	-1.25693	-1.24889	-0.0869056	0.0918054	0.398957	-1.04376	-0.0250121	-1.16275	-0.97885	0.087489	-0.449268	1.30316	0.722916	0.742989	Cluster J
B3KXK4;G8JL91;H0UI55;Q3LID7;Q3ZTS4;Q5JVL1;Q5JVL2;Q5TF96;Q5TF97;Q5TF98;Q6PK00;Q86TE3;Q8N3C8;Q8N4U9;Q8NI08;Q8NI08-2;Q8NI08-3;Q8NI08-4;Q8NI08-6	Q5TF96	NCOA7;DKFZp761B2210	Nuclear receptor coactivator 7	1.09674	0.699952	0.850726	2.28493	1.87544	2.034	-2.69144	-2.11085	-2.12142	0.54635	-1.4406	-0.723454	1.48216	1.51937	1.22619	-0.892201	-1.32505	-0.135528	-0.157882	0.121226	0.53496	-1.4748	-0.989806	0.472795	0.147581	1.04819	-0.130661	Cluster C
A0A024RAL3;B3KXA7;H0Y8R0;Q7Z3T8;Q7Z3T8-3	Q7Z3T8	ZFYVE16	Zinc finger FYVE domain-containing protein 16	0.505474	0.338935	0.210702	0.386107	0.882549	0.341062	-0.628793	-0.749344	-0.69284	-1.05074	0.517421	0.537988	1.43041	1.49167	1.38852	-1.22839	-0.898842	-1.74061	0.84738	-0.13091	-0.498656	-0.617693	-0.0612755	-0.211516	-0.200705	0.237801	0.465053	Cluster C
Q8TEM1;Q8TEM1-2	Q8TEM1	NUP210	Nuclear pore membrane glycoprotein 210	-1.08491	-0.678372	-1.04523	-0.692702	-1.73458	0.0543412	1.39209	1.60755	1.39272	0.21949	0.384766	0.296748	-0.567782	-0.613965	-0.590728	0.39488	0.278925	0.14819	-1.1614	-1.20757	-1.73918	0.883368	-0.17219	0.858193	0.891358	0.216093	0.217974	Cluster J
A0A024R281;A0A024R2A4;B7Z2P9;B7Z6K0;F5H602;K7ERN1;Q96PU5;Q96PU5-2;Q96PU5-3;Q96PU5-4;Q96PU5-5;Q96PU5-6;Q96PU5-7;Q96PU5-8;Q96PU5-9	Q96PU5	NEDD4L;ZNF227	E3 ubiquitin-protein ligase NEDD4-like;E3 ubiquitin-protein ligase	-0.829066	-0.886567	-1.47332	0.0672492	-0.116213	0.271799	0.767998	0.989907	0.910651	0.386436	0.481634	-1.2298	5.19954	5.03736	6.09526	-4.93456	-5.01908	NaN	-0.105201	NaN	-0.260267	-0.66353	NaN	NaN	0.965917	0.607639	0.367497	Cluster C
A0A087WW54;B4DH51;B4DJ78;G5E941;Q96QD5;Q96QD5-2	Q96QD5	DEPDC7	DEP domain-containing protein 7	0.102519	0.179432	-0.134619	1.02299	1.45006	1.23438	-1.0091	-1.02399	-0.864821	NaN	-0.227134	-0.689713	2.94214	3.00054	2.85973	-2.46446	-2.11133	NaN	1.26894	0.566682	0.454804	-1.42176	-0.784104	-0.948106	0.73012	-0.0189819	0.346055	Cluster C
B3KY60;B4DSH1;Q99459	Q99459	CDC5L	Cell division cycle 5-like protein	-0.0524865	-0.175029	-0.0276379	0.357804	0.698632	0.555994	-0.314875	-0.327304	-0.304194	-0.112749	-0.367088	-0.396444	1.15861	1.08846	1.10601	-0.628173	-0.659395	-0.907925	-0.0348051	0.101581	0.437278	0.449221	0.918453	0.37995	-0.933249	-0.653537	-0.561445	Cluster F
A0A024R7C5;K7EJ73;K7EKI4;K7ELF1;K7ELQ0;K7ES61;Q9BYD3;Q9BYD3-2;X6RAY8	Q9BYD3	MRPL4	39S ribosomal protein L4, mitochondrial	-0.586651	-0.181709	-0.395085	-0.00271539	-0.489835	-0.141678	0.5839	0.4572	0.554839	0.486855	0.156878	0.993205	-0.87697	-0.910851	-0.930317	0.513569	0.234463	0.248685	-0.185669	-0.2128	-0.0106713	0.75577	0.90063	0.835069	-0.625748	-1.09386	-0.477428	Cluster I
H3BPN2;H3BSA6;Q9H773	Q9H773	DCTPP1	dCTP pyrophosphatase 1	0.304643	0.285137	0.527979	-0.0185082	-0.0791441	0.260037	-0.255284	-0.407829	-0.316588	1.0907	1.799	1.70941	-1.13522	-1.03189	-1.15551	-0.675929	0.417701	-0.974397	1.01499	1.0408	0.219747	-0.99858	-0.463709	-0.64085	-0.61159	0.224842	0.478445	Cluster G
H7C094;H7C3P0;Q9H8B7;Q9H8D8;Q9NR09	Q9NR09	BIRC6	Baculoviral IAP repeat-containing protein 6	0.794302	0.836615	0.159083	-3.02042	-2.07536	-3.33041	1.54826	1.73014	1.72822	-0.366258	-0.380773	0.235462	-0.882036	-0.831478	-1.00121	1.5416	1.01134	0.508321	-0.682305	-1.87705	-0.0166531	-1.66728	-1.38686	-0.749883	2.35939	1.01794	1.61539	Cluster J
O75475;Q05CM9;Q8N4N4	O75475	PSIP1	PC4 and SFRS1-interacting protein	1.59992	0.831371	0.876667	-0.567965	-0.478099	-1.25326	-0.407969	-0.333728	-0.235231	-0.129677	-0.0295643	-0.37196	0.501235	0.556084	0.440298	-0.603821	-0.0649555	-0.168538	0.182095	-0.0743905	0.790745	-0.86142	-0.557177	-0.244492	0.015964	0.194228	0.342454	Cluster G
A0JLP4;D3DSF7;J3QSZ5;P18583;Q3SWV4;Q6ZRV7	A0JLP4	SON	Protein SON	0.071108	-0.203997	-0.686959	-0.903439	-1.00893	-1.28737	0.965214	1.25123	1.0427	0.0505264	0.0901741	0.234726	-0.456662	-0.510894	-0.439855	0.397134	0.181727	0.397269	0.263062	0.212248	0.313416	-0.0603254	0.113753	0.156459	-0.253774	-0.613244	-0.125191	Cluster I
A0A087WYL1;P56545;Q1WIS0;Q5SQP8;Q8IY44	A0A087WYL1	CTBP2	C-terminal-binding protein 2	-0.874083	-0.860574	-0.041043	-2.88549	-2.48891	-2.44143	2.69349	2.64748	2.25323	0.340381	0.480542	0.277796	-0.665233	-0.555749	-0.596189	0.220271	0.242996	0.20577	0.51106	0.157232	0.234608	0.527251	0.538534	0.0191289	-0.834951	-0.476251	-0.480712	Cluster B
H0YD16;H0YDU3;Q5JTV8	H0YD16	TOR1AIP1	Torsin-1A-interacting protein 1	-0.172325	-0.482702	-0.395416	0.778644	1.34569	1.21871	-0.653122	-0.532304	-0.415196	1.64344	1.29341	1.08252	-0.392979	-0.364433	-0.445189	-0.801665	-0.632719	-1.22184	-0.0141078	-0.319115	-0.230015	0.602254	0.37848	0.991133	-0.336454	-0.83198	-0.483818	Cluster F
A0A087WV29;Q9H0A0	A0A087WV29	NAT10	N-acetyltransferase 10	-0.865969	-0.91691	-1.41158	0.0711962	-0.545574	-0.162198	1.16349	1.19713	0.980834	-0.229412	-0.579999	-0.428241	2.29439	2.09573	2.03134	-1.43173	-1.34786	-1.87998	0.183185	0.764571	-0.946873	1.09609	0.628706	1.22837	-0.823033	-0.768764	-1.23755	Cluster F
A8K6V3;B3KM77;B3KQH1;H3BMB0;I3L4G7;J3QKV4;J3QL37;J3QRB2;Q15393;Q15393-2;Q15393-3	H3BMB0	SF3B3	Splicing factor 3B subunit 3	-0.249428	-0.230615	-0.629866	0.104586	-0.527611	0.244005	0.34111	0.43959	0.441457	-0.217087	-0.394853	-0.584689	-0.546407	-0.302176	-0.527226	0.854927	0.794091	0.792474	0.0995399	0.076076	-0.804904	0.843154	0.826288	0.86299	-0.49907	-0.665238	-0.809797	Cluster I
B4DWV5;Q9HAV7	B4DWV5	GRPEL1	GrpE protein homolog 1, mitochondrial;GrpE protein homolog	-0.437581	-0.453361	-0.791569	0.533474	1.33233	0.776647	-0.142256	-0.168957	-0.225365	-0.736587	-3.38561	-0.267631	NaN	NaN	-0.569081	1.81854	1.92901	1.94838	1.64537	1.53372	1.04442	0.553142	-0.018427	0.5191	-1.3052	-1.27586	-1.66019	Cluster I
D6RAE9;D6RDG7;D6RFI0;Q9H9B4;S4R2X2	D6RAE9	SFXN1	Sideroflexin-1	0.756136	0.299167	0.553403	-0.758448	-0.300868	-0.381277	-0.0676096	-0.0632058	-0.0548174	0.80683	0.380609	0.254937	0.424575	0.100713	0.463415	-0.810981	-0.714064	-0.722199	0.304808	-0.0278252	-0.00237252	1.31188	1.04178	1.00738	-1.30635	-0.992162	-1.15179	Cluster D
A0A024R9U8;A0A024R9W5;A0A024R9Y3;A0A087X146;A0A087X1S3;A5YM72;B4DGF6;F5H1P2;H0Y5W0;H0Y659;Q3B7K0;Q53FW4;Q5H924;Q5H935;Q5H962;Q5H963;Q5H964;Q7Z6Z7;Q7Z6Z7-2;Q7Z6Z7-3;Q8IWJ0	H0Y659	HUWE1	E3 ubiquitin-protein ligase HUWE1	-0.60621	-0.476468	-0.84181	-0.961568	-1.71283	-1.36498	1.46619	1.67944	1.73362	0.0378162	0.365878	0.364203	0.251243	0.150864	0.206189	-0.426389	-0.389336	-0.424821	-1.35491	-0.970136	-2.00086	-0.206357	-0.917859	0.474607	1.40675	1.17092	0.904769	Cluster J
B3KW63;H7C2Y5;Q9UBS4	H7C2Y5	DNAJB11	DnaJ homolog subfamily B member 11	0.522437	0.263737	0.366289	-1.40071	-0.746944	-1.5023	0.731635	0.497472	0.65513	0.597069	0.920526	0.550003	-0.0727878	1.08508	0.0946031	-1.03916	-0.953163	-0.928565	0.317887	-0.219941	0.0928114	0.0101743	1.17681	0.010897	-0.461976	-0.468189	-0.386493	Cluster D
Q6YHK3;Q6YHK3-2;Q6YHK3-3;Q6YHK3-4	Q6YHK3	CD109	CD109 antigen	0.497257	0.23772	-0.173527	-0.409096	-0.696615	-1.13931	0.500756	0.406028	0.440325	-0.149835	-0.564955	-0.327542	-0.848916	-0.88369	-0.521472	1.01519	1.02486	1.05756	1.26663	0.843613	0.98293	-0.412016	0.065282	-0.621851	-0.539898	-0.531699	-0.428568	Cluster I
F5GYF5;I3L4P4;I3L4S0;Q53FR4;Q5HYM2;Q96QK1	Q96QK1	VPS35;DKFZp686O2462	Vacuolar protein sorting-associated protein 35	0.482057	0.296693	0.33813	0.151804	-0.149023	-0.109112	-0.209272	-0.286279	-0.274671	-0.450007	-0.573981	-0.375711	-0.219584	-0.708624	-0.771671	0.994302	0.920932	1.00723	-0.285751	-0.309836	-0.947791	0.00674147	-0.356046	-0.302743	0.519657	0.645442	0.412167	Cluster G
B0QZ43;B2RDK6;B4DPN7;D3DR65;O75477	B0QZ43	ERLIN1;SPFH1	Erlin-1	-0.405994	-0.511134	-0.89951	1.58285	0.617655	0.721534	-0.192527	-0.175079	-0.205987	1.46249	1.8097	1.1966	-0.804657	-0.731793	-0.277171	-0.822411	-0.867401	-0.847653	0.673873	0.255736	NaN	NaN	0.37932	-1.91198	0.398868	0.77506	0.249872	Cluster G
B5M0B6;C9JEK5;C9JK83;C9JZ93;F5GZ23;F5H5B9;O95630	C9JEK5	STAMBP	STAM-binding protein	-0.0514207	0.247264	0.106447	0.381229	0.896978	0.347007	-0.526419	-0.500223	-0.419411	-0.100809	0.379661	NaN	NaN	NaN	0.32397	-0.45702	-0.42845	-0.464393	-0.289976	-0.517844	0.0584501	-0.674163	-0.5349	-0.583881	0.595254	0.398326	0.938427	Cluster G
A8K5Y7;B3KNC6;B3KPQ5;C9J4N8;E2QRM3;E7EQK9;E7EQN7;E9PDL5;H0Y3Q8;H0Y3W3;H0Y9I3;H0YA57;Q9H8N6;Q9HAV4	E2QRM3	XPO5	Exportin-5	-0.650582	-0.969487	-1.24852	0.399766	0.0838953	0.0507901	0.671146	0.774795	0.696742	-0.770215	-0.815016	-0.438527	-1.07407	-0.412783	-0.382028	1.20585	1.18921	1.29685	-0.417951	-0.431179	-1.44762	0.41137	-0.251801	0.442351	0.486102	0.302552	0.15727	Cluster J
A1A441;B4DRT5;E7ETC2;E9PK68;E9PPC8;F5H0F8;G3V111;H0YB02;H0YC26;P16298;P16298-2;P16298-3;P16298-4;P48454;P48454-2;Q08209;Q5F2F8;Q9UMB2;Q9UMM5	E7ETC2	PPP3CB;PPP3CA	Serine/threonine-protein phosphatase 2B catalytic subunit beta isoform;Serine/threonine-protein phosphatase;Serine/threonine-protein phosphatase 2B catalytic subunit alpha isoform;Serine/threonine-protein phosphatase	1.40262	0.974237	0.772839	-2.87855	-2.97289	-2.41522	1.26118	1.21631	1.32108	-0.458043	0.0200615	-0.492996	-0.665478	0.171766	-0.0252937	0.473442	0.489177	0.454221	0.493656	0.538921	-0.810326	0.144886	-0.57042	-0.0522661	0.556667	-0.113254	-0.290229	Cluster B
B3KT59;F8VQP2;F8VQS0;F8VRK6;F8VVY6;F8VZQ7;F8W0B5;F8WB05;F8WB06;H0YH87;Q24JQ7;Q2M2R5;Q99700;Q99700-2;Q99700-4;V9GY86	F8VQP2	ATXN2	Ataxin-2	-0.167443	0.0243242	-0.258485	-1.61083	-2.21272	-1.26934	1.49127	1.46728	1.44286	-1.05417	-0.596939	-0.856572	-0.627099	-0.0892989	-0.864625	1.30635	1.19453	1.37834	0.113182	-0.121937	0.433981	-0.689335	-0.323224	-0.22597	0.0628239	0.414218	0.0984771	Cluster B
A0A024R8E5;A0A087WXW9;B0UXE9;B2ZZ86;E7EMX6;E7END8;E7EP47;E7EQ71;E7ERP3;E7ERR1;E7ETH3;E7EUR3;E7EV22;E9PB88;E9PCU0;E9PE40;F5H5Z5;H0Y3B3;H0Y3B5;H0Y3M9;H0Y6C5;H0YHM5;H0YHM9;H0YHN2;H0YHY3;H0YIS1;H7BY82;P12107;P12107-2;P12107-3;P13942;P13942-2;P13942-3;P13942-4;P13942-5;P13942-6;P13942-7;P13942-8;P20908;Q59EE7;Q5STP6;Q96HC0	P20908	COL5A1	Collagen alpha-1(V) chain	-0.219925	-0.0324494	0.0825082	-1.26104	-1.44368	-0.877718	1.12273	0.77781	1.11648	-0.52205	-0.938302	-0.617667	-1.79594	-1.40562	-1.44298	2.07475	2.24608	1.96996	-0.780032	-0.813697	0.526934	-0.295665	0.908367	-0.135277	0.680717	-0.0459304	-0.438231	Cluster B
A0A024R968;A1X4Q1;A7E2D8;A8K8U3;H0YDG5;H7BY13;H7BZS8;P23634;P23634-2;P23634-3;P23634-4;P23634-5;P23634-6;P23634-7;P23634-8;Q68DH9	P23634	ATP2B4;DKFZp686M088	Plasma membrane calcium-transporting ATPase 4;Calcium-transporting ATPase	1.25842	1.14931	0.343467	-3.23056	-2.85322	-3.83564	1.59118	1.82765	1.94508	0.698046	0.558948	0.600553	-1.45837	-1.53924	-1.10545	0.635873	0.682846	0.721346	-0.674781	-0.82775	-0.979033	1.05253	-0.650399	2.2394	0.50599	-0.966669	-0.605825	Cluster B
P63220;Q13666;Q6FGH5;Q8WVC2;Q9BYK1;Q9BYK2	P63220	RPS21	40S ribosomal protein S21	0.457573	0.852604	0.478417	0.190716	0.52856	-0.202213	-0.763741	-0.64532	-0.447725	-0.495499	-0.248805	-0.196503	0.929436	1.46724	0.926385	-0.670354	-0.759315	-0.671912	0.241104	0.956029	0.503108	-0.56069	-0.386709	-0.642342	0.0146692	0.231514	-0.187253	Cluster G
B2R713;B4DXX1;Q7Z2T5;Q7Z2T5-2;X6RK96	Q7Z2T5	TRMT1L	TRMT1-like protein	1.13618	0.370772	1.04983	0.914955	0.668631	0.294878	-1.05209	-1.39026	-1.10086	-0.201989	0.177565	0.0366032	3.13389	2.60461	2.23697	-2.52683	-2.3482	-2.41876	-0.871833	-0.176988	-0.637247	1.0983	0.642195	0.967811	-0.721524	-0.0568422	-0.674363	Cluster C
A0A024R872;F5H3T0;Q2YD88;Q96TA1;Q96TA1-2;Q9H6L6;Q9H8K1	Q96TA1	FAM129B;C9orf88	Niban-like protein 1	1.2121	0.461843	0.127821	-2.04377	-2.56519	-2.3289	1.2836	1.56491	1.07492	-0.117636	0.286545	0.292856	-1.21609	-1.29164	-1.89986	1.15128	1.21453	1.28177	0.090539	0.254655	0.659867	-0.952038	-0.751785	-0.591016	0.317037	0.247972	0.525834	Cluster B
B4DNN2;C9JUL4;Q59E89;Q9UDY4	B4DNN2	DNAJB4	DnaJ homolog subfamily B member 4	-0.189898	-0.830921	-0.526394	2.31094	1.89003	2.45918	-1.22074	-1.26383	-1.20397	-1.50926	-1.71922	-2.04462	0.399736	0.240871	-0.558436	1.58513	1.64197	1.72957	0.115983	0.535574	0.251776	0.802501	1.02567	1.17865	-1.55702	-1.19121	-0.895381	Cluster H
A8W6Z8;E9PK68;E9PPC8;Q08209;Q08209-2;Q08209-3	A8W6Z8	PPP3CA	Serine/threonine-protein phosphatase 2B catalytic subunit alpha isoform;Serine/threonine-protein phosphatase	1.40262	0.974237	0.772839	-2.87855	-2.97289	-2.41522	1.26118	1.21631	1.32108	-0.458043	0.0200615	-0.492996	-0.665478	0.171766	-0.0252937	0.473442	0.489177	0.454221	0.493656	0.538921	-0.810326	0.144886	-0.57042	-0.0522661	0.556667	-0.113254	-0.290229	Cluster B
B4DL87;C9J3N8;F8WE04;P04792;V9HW43	B4DL87	HSPB1;HEL-S-102	Heat shock protein beta-1	-0.198987	-0.080206	0.267848	-1.49499	-1.55081	-0.81778	1.04909	1.02032	1.02095	-0.250279	0.0795129	0.0710645	-1.37312	-1.76009	-1.91747	-0.7181	1.90214	3.46474	0.149818	0.141687	0.505006	-1.38546	-1.34617	-1.29525	0.969364	1.1764	0.729229	Cluster J
A0A024QZN4;B3KXA2;B4DKC9;B4DTM7;B4E3Q9;F5H7T3;G8JLL3;P18206;P18206-2;P18206-3;Q5JQ13;V9HWK2	B4DTM7	VCL;HEL114	Vinculin	-0.756479	-0.336989	-0.91095	-1.15696	-1.76302	-1.91435	1.68617	1.82854	2.03026	-1.30961	-0.990946	-1.05888	0.864495	0.565475	0.706496	0.304588	0.830199	0.151257	0.52523	0.531146	0.473042	-1.85868	-1.92958	-1.81703	1.34536	1.26273	1.18751	Cluster B
A0A087WZL6;A6NKP0;A8K141;B3KSR8;B4DKT9;B4DU00;B4E2G8;B7Z259;B9A010;E5RFG3;E5RFK9;E5RFM3;E5RFM5;E5RG03;E5RGD2;E5RGU3;E5RGY6;E5RGY7;E5RHJ5;E5RHV7;E5RIB1;E5RIC3;E5RIE0;E5RIT8;E5RJ41;E5RJL0;E5RJP7;E5RJZ2;F6KRI5;F6XBD8;F8W845;G3XAM7;H0YBB8;P26232-4;P26232-6;P35221;P35221-2;Q16370;Q49AD3;Q8N1C0;Q9UI47;REV__Q9P2T0;REV__Q9P2T0-2	B4E2G8	CTNNA1	Catenin alpha-1	-0.015235	0.344514	0.651216	-2.23396	-1.53624	-1.87258	1.29873	1.05283	1.21398	-0.597936	-0.489553	-0.746496	-0.46297	-0.61046	-0.874625	1.54009	1.18871	0.858032	-0.232637	-0.119775	-0.218843	-1.61675	-1.54815	-1.74971	1.56275	1.59027	1.57409	Cluster J
B4DTM4;C9J149;C9J1W9;C9J6W1;C9JF75;D3DX73;E7ES93;E9PGT0;F8W705;F8WBP7;H0YBN8;H7BZ48;P49792;Q13073;Q7Z3J3-2	C9J1W9	RGPD3;RGPD4;RGPD8;RGPD5;HEL161;RGPD1;RGPD2;RANBP2	RanBP2-like and GRIP domain-containing protein 3;RanBP2-like and GRIP domain-containing protein 4;RANBP2-like and GRIP domain-containing protein 8;RANBP2-like and GRIP domain-containing protein 5/6;RANBP2-like and GRIP domain-containing protein 1;RANBP2-like and GRIP domain-containing protein 2;E3 SUMO-protein ligase RanBP2	0.574425	0.343613	-0.00674394	0.0360999	0.0123417	-0.393205	-0.120029	-0.131715	-0.171158	0.981989	0.691172	0.803697	-0.720928	-0.677964	-0.375048	-0.203704	-0.282647	-0.196456	-0.486103	-0.482578	-1.0593	1.03504	1.02389	1.10845	-0.594943	-0.429241	-0.549465	Cluster D
A5PLL7;D6RG00;E5RIF1;F8W924;G3V113;G3V2F7;H0YBX6;H7BXZ8;I3L0A0;Q13404;Q13404-1;Q13404-2;Q13404-6;Q13404-7;Q15819;Q5TGE0;Q5TGE1	D6RG00	UBE2V2;UBE2V1	Ubiquitin-conjugating enzyme E2 variant 2;Ubiquitin-conjugating enzyme E2 variant 1	0.283044	-0.0218202	-0.196287	-0.61608	-0.773074	-0.412671	0.506456	0.459467	0.479313	0.256703	-0.47839	-0.390442	-0.753396	-0.0540727	0.0058526	0.631369	0.292466	NaN	-0.0755317	-0.0618403	0.209964	-1.37537	-1.45209	-1.56192	1.26885	1.37388	1.11189	Cluster G
C9J574;G3V1B6;H7C1U8;Q9BUR5;Q9BUR5-2	G3V1B6	APOO	Apolipoprotein O	0.737282	0.337362	0.660628	0.443106	0.951268	0.823241	-0.988971	-1.08602	-1.03981	1.51766	0.427267	1.47016	-0.122833	1.0885	0.979253	-1.48318	-2.15222	-1.34246	-0.299792	-0.406149	-0.251923	1.25212	1.32606	1.3019	-0.930722	-1.22663	-0.894484	Cluster F
A6NJG9;H0YKK6;H0YLU2;H0YNE3;Q06323;Q6FHU3;Q86SZ9	H0YKK6	PSME1	Proteasome activator complex subunit 1	0.257825	0.815489	0.463816	0.387348	0.700157	0.559941	-0.874388	-0.75437	-0.873154	-0.226157	-0.615032	-0.347518	-0.640857	-0.495141	0.127028	0.386781	0.668235	1.02469	0.578801	0.69738	0.88135	-1.8814	-1.92964	-1.84736	1.0186	1.38939	0.961207	Cluster G
H3BP91;H3BS70;P42126;P42126-2;Q96DC0	H3BS70	ECI1;DCI	Enoyl-CoA delta isomerase 1, mitochondrial	-0.0106795	0.293078	0.603884	0.854437	0.837155	0.989801	-0.978839	-0.998477	-0.754216	-1.12477	0.0332239	0.0531887	1.04303	2.16841	1.34577	-1.31924	-0.586732	-1.20386	-0.0566334	-0.369274	0.169217	1.12945	1.17282	1.2813	-1.22536	-1.00116	-1.09873	Cluster F
B3KSC3;F5GYN9;F5H634;O43175;Q5SZU1;Q8N5M8;Q96RV5;Q96RV6;Q96RV7;Q96RV8;Q96RV9;Q9UMY2;Q9UMY3;V9HW79	O43175	PHGDH;HEL-S-113;PGDH3	D-3-phosphoglycerate dehydrogenase	0.156626	0.344093	0.757146	-0.20809	-0.214854	0.00882649	-0.250621	-0.228782	-0.187567	-0.628238	-0.383059	-0.419183	0.950947	1.29425	1.31916	-0.664958	-0.669031	-0.531756	-0.447204	-0.0133077	-0.179939	-1.12594	-1.07655	-1.19201	1.13756	1.10058	1.1358	Cluster E
P14550;Q5T621;V9GYG2;V9GYP9;V9HWI0	P14550	AKR1A1;HEL-S-165mP	Alcohol dehydrogenase [NADP(+)]	0.354753	0.603586	1.01353	-0.273002	1.1745	0.279228	-0.912056	-0.782821	-0.880066	-0.9077	-1.23846	-0.847435	0.646972	1.10515	0.436131	-0.10822	-0.0277394	0.979584	-0.219745	-0.400077	0.176749	-2.60738	-2.37025	-2.49953	2.28426	2.31259	2.32247	Cluster E
B4DMF7;B4DS81;J3QL89;J3QLH1;J3QQI0;J3QRU8;K7EN79;Q59FC3;Q6PIN6;Q7Z2E5;Q9Y2X7;Q9Y2X7-3	Q9Y2X7	GIT1	ARF GTPase-activating protein GIT1	-0.348702	-0.593939	-0.840407	0.0504672	-0.944121	0.0873074	0.59039	0.95086	0.751133	-0.95411	-0.706031	0.0960708	0.553513	0.387234	0.796759	0.472963	-0.474159	-0.0479381	0.148207	0.997668	0.554935	-0.995586	-0.997094	-0.967463	0.36541	0.465745	0.425237	Cluster G
Q9Y5K6	Q9Y5K6	CD2AP	CD2-associated protein	0.0201901	-0.137143	-0.159278	-2.63216	-2.06641	-2.24963	2.01186	1.9075	1.73936	0.170596	0.191804	-0.304568	0.96661	0.750899	-0.0616613	-0.704346	-0.488819	-0.360169	0.205863	0.148675	0.199596	-1.41835	-1.39193	-1.3783	0.922092	1.24938	1.04162	Cluster B
A0A024R725;B3KRZ3;B4DNJ7;C9J029;C9J381;C9JV30;C9K0R9;E7EQS0;H7C511;H7C5T1;P20839;P20839-2;P20839-3;P20839-4;Q5H9Q6;Q6ZNB1	C9J029	IMPDH1;IMPDH;DKFZp781N0678	Inosine-5-monophosphate dehydrogenase 1;Inosine-5-monophosphate dehydrogenase	-0.399397	-0.472635	-0.088346	0.163466	-0.824458	0.129686	0.458744	0.505643	0.398224	0.757079	0.632633	0.889905	-1.05758	-1.73005	NaN	0.809275	0.0434677	0.87966	-0.0865601	0.447464	-0.000959119	-0.499513	-0.481013	-0.537802	0.204215	0.0818549	0.633506	Cluster G
C9JJP5;C9JTY3;C9JUE0;G5E9V1;K0J5S8;K0J6K2;Q05BK6;Q7Z426;Q7Z427;Q8TDJ5;Q92734	C9JJP5	TFG;TFG/ALK fusion	Protein TFG;Tyrosine-protein kinase receptor	0.921696	0.30649	0.276913	-1.55012	-1.93984	-1.80309	1.0922	1.05597	0.751041	0.931021	-0.400624	-0.520044	-1.0877	0.0523741	-0.33436	0.825927	0.271833	0.207238	-0.249701	0.350041	0.464093	-0.751212	-0.692166	-0.707696	0.51869	0.307226	0.493148	Cluster J
D3YTC1;Q9NZE8;Q9NZE8-2	D3YTC1	MRPL35	39S ribosomal protein L35, mitochondrial	0.112012	-0.240069	0.0622266	0.782979	0.830914	0.169618	-0.348136	-0.53754	-0.360265	1.11159	-0.721429	0.603098	NaN	-0.844726	-2.10818	1.62111	-0.374626	1.78645	-0.577717	0.272679	0.759437	0.961957	0.853227	0.922892	-0.460929	-1.91904	-0.734703	Cluster I
A8MZB4;B3KMA9;E5RFR9;E5RHQ2;E5RIY1;E5RJV2;F5GXJ6;G3V149;P63151;P63151-2;Q00005;Q00005-2;Q00005-3;Q00005-4;Q00005-5;Q56VW8;Q59GC6;Q66LE6;Q9Y2T4;Q9Y2T4-2;Q9Y2T4-3;Q9Y2T4-4	E5RFR9	PPP2R2A;PPP2R2D	Serine/threonine-protein phosphatase 2A 55 kDa regulatory subunit B alpha isoform;Serine/threonine-protein phosphatase 2A 55 kDa regulatory subunit B;Serine/threonine-protein phosphatase 2A 55 kDa regulatory subunit B delta isoform;Serine/threonine-protein phosphatase 2A 55 kDa regulatory subunit B	-1.1	-1.36711	-0.750948	-0.0796769	-0.160029	0.413745	0.89938	0.892975	0.920616	0.646145	-0.238241	-0.400399	0.210871	0.717063	-0.015741	-0.459658	0.0239825	-0.366359	-0.1006	-0.242704	-0.0397071	-0.94001	-1.01011	-1.03532	0.494732	1.33087	0.96299	Cluster J
E5RHN1;E5RJN5;H0YB36;H0YBB0;H0YBH6;H0YBW3;H0YC09;Q9NVR2	E5RHN1	INTS10	Integrator complex subunit 10	-0.0548287	-0.394568	-0.263735	1.11304	0.844728	0.635638	-0.527709	-0.327358	-0.442871	0.448917	0.581757	0.505836	-0.838643	-1.10138	-0.552906	0.729795	-0.0446703	0.19119	-0.369754	-0.593544	-0.275057	1.18868	1.24705	1.32345	-0.137349	-1.73059	-0.871951	Cluster F
A6NLT0;E9PQB6;H0YCD5;Q53G19;Q9Y3B7;Q9Y3B7-2	E9PQB6	MRPL11	39S ribosomal protein L11, mitochondrial	0.099485	0.70854	0.228559	2.35497	2.32614	1.75625	-2.01081	-2.10839	-1.63723	0.570244	0.330286	0.058167	-0.644765	-0.135977	-0.570291	0.0882571	-0.00568999	0.281527	-0.295948	0.0188516	0.599034	0.711748	0.774707	0.726853	-0.794464	-0.629901	-1.06257	Cluster F
B7Z592;F5H0F5;F8WB26;H7C466;Q8WU90	F8WB26	ZC3H15	Zinc finger CCCH domain-containing protein 15	0.185377	-0.0364027	0.315498	-0.0272556	0.33232	0.284313	-0.245352	-0.223568	-0.306285	-0.497283	-0.413403	-1.03229	-0.660407	-0.677407	0.275274	NaN	0.938205	0.996213	1.35185	0.616001	0.849639	-1.51842	-1.52391	-1.4911	0.307784	1.10327	0.478747	Cluster G
F2Z2K0;G3V4V8;Q9UNZ2;Q9UNZ2-4;Q9UNZ2-5;Q9UNZ2-6;R4GNE6	Q9UNZ2	NSFL1C	NSFL1 cofactor p47	0.328001	-0.124974	0.17541	0.605451	0.832408	0.523502	-0.739904	-0.520734	-0.497104	-0.426767	-0.0895385	-1.17304	-0.517774	-0.340048	-0.148877	0.276925	0.67234	1.56777	0.929437	0.816193	0.617161	-0.584566	-0.555864	-0.576502	-0.425659	0.212329	-0.127845	Cluster G
A0MZ66;A0MZ66-2;A0MZ66-3;A0MZ66-4;A0MZ66-5;A0MZ66-6;A0MZ66-7;B7Z7Z9	A0MZ66	KIAA1598	Shootin-1	1.29263	0.918862	0.778879	0.203886	-0.0536564	0.186743	-1.02989	-0.984134	-0.681464	-1.21594	-0.752848	-0.909066	0.844711	0.439965	0.117406	0.181347	0.757656	0.541744	0.385909	-0.0560087	0.360145	-1.5731	-1.16653	-1.41062	0.868603	1.26131	0.963582	Cluster G
A2ABK1;A2ABK2;A2ABK3;A2ABK4;B4DUN1;B4DYX9;B4DZZ3;B7Z6T4;E7ENC7;E7EWR7;E9PD43;H9ZYJ1;P18615;Q9BQJ6	A2ABK4	NELFE;RDBP;NELF-E	Negative elongation factor E	0.656212	0.457632	0.995945	-0.358774	-0.00417105	-0.1422	-0.377256	-0.534457	-0.428438	0.110016	-0.205156	-0.230181	-0.363422	-0.341021	-0.176763	0.776904	0.288506	0.109284	0.758373	0.965772	0.803243	0.0174691	0.655261	0.636222	-1.32754	-0.927738	-0.994516	Cluster F
A2RRE5;Q9NRY4;Q9NRY4-2	A2RRE5	ARHGAP35;GRLF1	Rho GTPase-activating protein 35	-0.579234	-0.319799	-0.197967	-0.186667	-1.15999	-0.0542093	0.647382	0.792769	0.714798	0.285845	0.356965	0.100276	NaN	NaN	-0.471977	-0.0810307	0.482557	0.14289	-1.08524	-1.18328	0.260201	NaN	-1.94393	NaN	1.8205	2.14803	1.83062	Cluster J
A6NCE7;H3BTE7;H3BTL1;H6UMI0;Q658J6;Q9GZQ8;Q9H492;Q9H492-2	A6NCE7	MAP1LC3B;MAP1LC3B2;DKFZp762B153;MAP1LC3A	Microtubule-associated proteins 1A/1B light chain 3B;Microtubule-associated proteins 1A/1B light chain 3 beta 2;Microtubule-associated proteins 1A/1B light chain 3A	-0.105463	-0.745959	-0.425148	-0.703602	-0.456471	-0.443058	0.812873	0.761061	0.837715	0.381295	-1.54216	-0.709193	0.475294	0.546093	0.639755	0.0912444	-0.844989	0.984442	-1.56347	-0.750517	-0.228374	-3.36226	-2.05534	-2.38074	3.17337	2.68004	2.87705	Cluster E
A6ND22;B4E032;Q9Y3D3	A6ND22	MRPS16	28S ribosomal protein S16, mitochondrial	-0.00954065	0.500046	0.53349	0.934482	0.577149	0.701761	-1.05663	-0.832118	-0.589525	-0.210009	1.70566	0.319169	0.469163	0.616345	0.161291	NaN	-0.62122	-1.16847	-0.295789	-0.659548	-0.44596	1.1007	1.09241	1.52175	-0.923223	-0.987099	-0.718584	Cluster F
A0A087WWY3;A6NDY9;B4DTD5;B4E2F9;F8WE98;H0Y5C6;H0Y5F3;H7C2E7;P21333;Q2VP91;Q5HY54;Q60FE5;Q60FE6;Q6NXF2;Q86TQ3;Q8TES4;Q96C61	A6NDY9	FLNA;FLJ00119	Filamin-A	-0.656878	-1.11851	-1.13015	0.190813	-1.3116	0.0281695	1.13378	1.12928	1.23161	-0.140532	0.207555	0.027566	-0.211946	-0.317517	-0.472504	0.207494	0.504279	0.167647	-0.728857	-0.791392	-1.05324	-0.120265	-0.519287	0.00129894	0.800219	0.73214	0.699754	Cluster J
A6NF51;B4DUS9;B7Z9J7;C9JI50;F8VRY7;F8VVW8;F8VZG4;F8W1J0;O95861;O95861-2;V9HWF9	A6NF51	BPNT1;HEL20	3(2),5-bisphosphate nucleotidase 1	1.43736	0.851768	1.8554	0.327503	1.68789	1.14849	-1.99445	-2.07702	-1.87046	1.22247	0.656001	0.416383	0.306292	1.54215	0.758938	-1.77517	NaN	-1.27336	-0.899199	-0.182679	-0.741224	-1.02792	-0.607526	-0.951244	1.34929	0.979534	1.21394	Cluster C
A0A087WU27;A0A087WUS4;A6NKB8;C9JMZ3;H7C2T3;Q7RU04;Q9H4A4	A6NKB8	RNPEP	Aminopeptidase B	-0.366249	-0.352562	-0.0582133	-0.0403912	-0.504954	0.500491	0.196723	0.325763	0.300057	0.127948	-0.0612915	-0.361184	0.392635	0.705687	0.119788	-0.431959	-0.408428	0.0250805	-0.0672341	0.404634	-0.451594	-1.0647	-1.38896	-0.908687	0.892316	1.18	0.87934	Cluster G
A0A024RCG3;A8K067;A8MVQ3;B4DKY1;C9JLN0;E9PLP0;E9PRS8;P49589;P49589-2;P49589-3;Q59HE5	A8MVQ3	CARS	Cysteine--tRNA ligase, cytoplasmic	-0.435905	-0.651239	-0.593673	1.51303	2.19549	1.42332	-0.75233	-0.712593	-1.00346	-1.08926	-1.76521	-0.95153	1.41114	1.24929	0.854572	-0.137016	0.37888	0.186139	-1.40516	-1.62044	-1.61519	-0.304744	-0.389457	-0.748517	1.38898	1.72144	1.4488	Cluster H
A8MXP8;F8WCY5;H0YL43;Q14257	A8MXP8	RCN2	Reticulocalbin-2	0.915404	0.364327	1.23615	0.385365	0.875837	0.797186	-1.02381	-1.33058	-1.31209	1.33967	0.435299	0.894716	-0.592805	-0.544043	-0.349464	-0.486579	0.236128	-0.852273	0.951224	0.629174	1.1234	0.745209	1.00041	0.587893	-1.27417	-1.36196	-1.62961	Cluster F
A0A087WTD7;A0A087WX73;A0A087WY36;A0A087X047;A8MYJ1;B0AZU4;B7ZW05;E7EWV9;F5H8M3;H0Y4V5;H0YK18;H0YK84;H0YLH1;H0YMW2;H7BYL5;Q12802;Q12802-2;Q12802-4	A8MYJ1	AKAP13	A-kinase anchor protein 13	0.0283426	0.15901	-0.180143	-1.82689	-1.71653	-2.16271	1.57925	1.54076	1.34631	-0.535252	-0.396837	-0.450343	-0.299765	-0.421617	0.434448	0.380178	0.36263	0.856944	-0.774054	-0.452456	-1.05798	-2.18542	-1.22061	-1.98575	2.1062	2.00314	2.37402	Cluster J
A0JNT2;A5Z217;B0YJC4;B0YJC5;B3KRK8;B3KWQ6;B4DE66;B4DIR1;B4DUI0;E7EMV2;E7ESP9;E9PBF7;F5H288;F8W835;H7C5W5;K7EKH6;K7EKH9;K7ELP4;L7RDA5;O43790;P07196;P07197;P08670;P17661;P41219;P41219-2;P78385;Q14533;Q16352;Q45VM6;Q45VM7;Q45VM8;Q53HU8;Q53SB5;Q59EM6;Q5JVS8;Q5RLN2;Q7RTT2;Q8N1N4;Q9H319;U3KPR1;V9HWE1	B0YJC4	VIM;HEL113	Vimentin	0.157859	0.0485884	-0.0618377	-0.471889	-0.685649	-0.34732	0.387833	0.423158	0.332869	-0.0366146	0.980967	1.3225	0.18599	0.00839003	-0.00673168	0.0757843	-1.13032	-1.18244	0.966284	1.18347	0.993354	0.353468	0.320259	0.251164	-1.16446	-1.05807	-1.10204	Cluster I
A0A024R4X0;B1AHF3;F8WCX7;P00387;P00387-2;P00387-3;Q6TGM5;Q6ZVI6	B1AHF3	CYB5R3	NADH-cytochrome b5 reductase 3;NADH-cytochrome b5 reductase 3 membrane-bound form;NADH-cytochrome b5 reductase 3 soluble form	-0.499698	0.0553458	-0.261087	-0.36532	-0.901888	-0.0193137	0.655391	0.575782	0.49063	0.541594	1.03673	1.05974	-0.540834	-1.31232	-0.715921	-0.0808712	-0.204696	0.163919	-0.260712	-1.48418	-1.69428	1.83689	1.46291	2.27813	-0.785241	-1.10856	-0.911643	Cluster D
B1ALA7;B1ALA9;B4DNL6;B7ZB02;P60891;Q15244;Q53FW2	B1ALA7	PRPS1	Ribose-phosphate pyrophosphokinase 1	0.598203	0.649957	0.92114	-0.0519461	0.069501	-0.244606	-0.512797	-0.611682	-0.477109	0.920618	0.497236	0.0999208	-0.483224	0.396489	-1.16567	0.45695	-0.164285	-0.512607	0.15862	0.49376	0.0718322	-1.23841	-0.612544	-1.28851	0.641626	0.908375	0.679345	Cluster G
B1ALB4;B4DLY0;D6RAD0;E9PBK2;E9PCE5;E9PCI0;E9PD50;E9PEH2;E9PEK3;Q6TV06;Q8NB69;Q92540;Q92540-2;Q92540-4;Q96N31	B1ALB4	SMG7;SGA56M	Protein SMG7	-0.505466	-0.586864	-0.95575	-1.20392	-1.49897	-0.938977	1.46414	1.53818	1.6756	0.0637334	0.201532	-0.266225	-1.36611	-1.52965	-0.921084	1.46855	0.755588	1.30808	0.942112	-0.0189103	-0.490811	-0.581964	-2.22374	-0.948402	0.840206	0.933706	1.06741	Cluster J
B1AN89;B1AN91;B1AN92;B4DH17;B4DXR2;B4DZE1;F5H564;F5H8J4;H0YGB3;H7BYW0;O43432;O43432-2;O43432-3;Q504Z1;Q59GJ0;Q5SWD0	B1AN89	EIF4G3	Eukaryotic translation initiation factor 4 gamma 3	-0.258186	-0.227437	-0.756343	-1.86534	-1.22529	-1.84732	1.59989	1.53481	1.80061	-0.179271	0.468508	-0.635036	0.138652	-0.063009	0.37923	0.660838	0.0453958	-0.719193	-0.202927	0.114907	-0.58497	-1.40347	-1.51777	-0.49057	1.23954	1.09717	0.999363	Cluster J
A0A024R203;A0A087WTV2;B3KQ25;B7Z8D3;J7FRP4;K7EKR3;K7EMD0;K7ENH2;K7EPX6;K7ESG5;K9J957;P61289;P61289-2;Q6FHK7;V9HWJ8	B3KQ25	PSME3;HEL-S-283	Proteasome activator complex subunit 3	-0.522665	-0.797532	-0.773654	0.548336	-0.128656	0.561597	0.374049	0.431005	0.355341	0.715557	-0.180297	0.289179	NaN	0.233433	-0.577574	-0.268367	NaN	-0.00302955	0.659563	0.744974	0.752345	0.179549	0.239425	-0.228225	-0.642849	-0.704981	-0.555508	Cluster I
B3KRY5;B4DNU9;B4DPZ5;Q6NZI2;Q6NZI2-2;Q6NZI2-3	B3KRY5	PTRF	Polymerase I and transcript release factor	-0.809843	-1.01441	-1.59021	-0.389632	-0.440015	0.717484	1.02848	1.13879	0.971391	-0.0537052	-0.741147	-0.0776151	-0.491134	0.363503	0.176678	0.0541103	0.293624	0.481913	1.12116	1.20774	1.86095	-2.70002	-1.47429	-2.13843	1.03686	0.65292	0.824562	Cluster G
B3KTA3;B3KTM9;C9JFC0;C9JPH9;H7BYX5;Q16658	B3KTM9	FSCN1	Fascin	-0.448321	-0.714771	-0.140866	-0.639267	-0.880272	-0.32739	0.826777	0.873692	0.939814	0.865367	1.05201	-0.238665	-1.17384	-2.74657	-2.80626	0.700536	2.1677	1.69484	0.274787	0.337673	0.353447	-1.1565	-1.2876	-1.07212	0.675887	0.803228	0.793086	Cluster J
A0A024R9J0;B3KUT8;E5RFV8;E5RFZ5;E5RG18;E5RI01;E5RIN7;E5RJK5;E5RJW1;F6KSS9;O60216;Q9H4I0;Q9H4I0-2	B3KUT8	RAD21	Double-strand-break repair protein rad21 homolog	-0.719812	-1.02367	-1.0448	0.85352	0.658474	0.722794	0.223864	0.242481	0.294866	-0.332188	-0.0128652	0.091453	-0.314995	-0.352695	0.0570421	0.180628	0.000382666	0.647042	0.285359	0.348585	0.30426	0.739288	0.934857	0.477663	-0.995734	-1.1043	-0.711281	Cluster I
B3KWE1;B4DDD8;B4DEA2;B4DY73;B4E1C5;C9JWK3;D6REN6;D6RF05;E7ETE2;F5HHF0;P12081;Q52NV4	B3KWE1	HARS;HRS	Histidine--tRNA ligase, cytoplasmic	0.607215	0.430418	0.213722	0.140414	0.264419	0.11681	-0.465328	-0.4656	-0.447968	-1.05411	-0.17165	-0.100114	-0.388508	-0.0644155	0.477731	0.379794	0.221428	0.68206	-0.522464	-0.859035	-0.591497	-0.827403	-0.407119	-0.683194	1.064	0.993804	0.956808	Cluster E
B3KV72;B3KXF2;F6XAQ5;J3KN16;Q5VYK3;Q5VYK5;R4GMY1;R4GMY3	B3KXF2	ECM29;KIAA0368	Proteasome-associated protein ECM29 homolog	0.825984	0.712078	0.321472	-0.951555	-0.755791	-1.23868	0.171706	0.291528	0.300311	0.0578017	-0.195761	0.158276	-0.503833	-0.380191	-0.4197	0.550508	0.231253	0.441174	-0.488775	-0.126676	-1.34195	-0.222329	-0.67617	0.248412	0.656714	0.675712	0.47537	Cluster J
A0A087WXY1;A2RRR4;B2RCM2;B3KXA9;B4DER1;B4DJ10;B4E266;E7EN15;F5H2Z9;F5H698;Q0VGM8;Q2TU79;Q6NVI4;Q9H8E3;Q9HAM7;Q9NPU8;Q9NVC0;Q9NVP8;Q9P0T1;Q9P2J5	B4DER1	LARS;PIG44	Leucine--tRNA ligase, cytoplasmic	0.793524	0.369648	0.733521	0.403432	0.820735	-0.0156893	-0.913943	-0.72153	-0.862406	0.151827	-0.136873	0.0882822	0.900219	1.2108	1.32602	-0.872492	-1.38881	-0.947835	-1.02814	-0.952247	-1.14321	0.160596	0.128209	0.107355	0.525584	0.538516	0.663934	Cluster E
A0A024QZK8;A0A024QZP1;B4DHY1;P31942;P31942-2;P31942-3;P31942-4;P31942-5;P31942-6;Q53F48	B4DHY1	HNRNPH3;HNRPH3	Heterogeneous nuclear ribonucleoprotein H3	0.898674	0.32205	0.501905	-1.28694	-0.562747	-1.49422	0.306986	0.378384	0.470311	0.682775	0.649179	0.428247	-1.2623	-1.29567	-0.727178	0.483017	0.641107	0.270361	1.45115	1.21739	1.40741	-0.213114	0.48954	0.361231	-1.32573	-1.26123	-1.17608	Cluster I
A0A024R1S8;A8K1D2;B4DGQ0;B4DIC4;B4DJI4;B7ZB56;C9J9W2;F6S2S5;J3KSN1;K7ESD6;Q14847;Q14847-2;Q59FZ8;Q9NPR7	B4DIC4	LASP1	LIM and SH3 domain protein 1	-0.358002	-0.201317	-0.221637	-0.976924	-1.45912	-0.699187	1.17418	1.0407	0.989094	0.204422	0.36249	0.81476	-0.332249	-0.755357	-1.46353	0.837617	0.450047	-0.181215	0.575086	0.634753	0.644612	-1.69875	-1.72991	-1.37069	0.964588	0.935725	0.883332	Cluster J
A0A024RD47;A0A088AWL3;A5PKW7;B4DJ25;B4DZ48;C9JAP0;E7EU93;E7EVK1;E7EVU5;E7EW50;E9PGV6;J3KRE4;J3KS51;J3QKP0;O75376;O75376-2;Q05CG3;Q6NTH1;Q6PDT8;Q6PGR4;Q7Z516;Q86W52;Q86YY1;Q86YY2;Q9NSZ0	B4DJ25	NCOR1	Nuclear receptor corepressor 1	-0.705591	-0.338009	-0.778482	-0.92188	-1.14561	-1.29893	1.29369	1.42832	1.52391	-0.398269	-0.415663	-0.492155	1.00845	0.15247	0.0633023	-0.407942	0.383318	0.159689	0.0637298	-0.0508583	0.221292	-1.87496	-0.904773	-0.592287	0.759169	0.850367	1.01986	Cluster J
B4DJ87;E9PI83;E9PIX6;E9PKG1;E9PMW9;E9PMZ2;E9PNR9;E9PQ98;G5E9B6;H0YDE4;H7C2I1;Q59GT2;Q5U8W9;Q99873;Q99873-2;Q99873-3;Q9NR22;Q9NR22-2	B4DJ87	PRMT1;HRMT1L2	Protein arginine N-methyltransferase 1	-0.0600588	0.0197836	-0.228852	0.837553	0.516206	0.354173	-0.417717	-0.285681	-0.283875	-0.251572	-0.248564	-0.779396	-0.414824	-0.272192	0.171031	0.773218	0.165532	0.77644	0.155772	0.241923	0.0217869	0.704223	1.146	0.645572	-0.962104	-0.837792	-0.915956	Cluster F
A0A024R071;B3KMK3;B4DLT2;E9PF10;O75694;O75694-2	B4DLT2	NUP155	Nuclear pore complex protein Nup155	0.034428	0.0681447	0.0840598	0.564216	0.502427	0.410106	-0.409564	-0.421019	-0.375973	-0.35445	-0.586795	-0.325072	0.377671	0.373894	0.0477504	0.29818	-0.164315	0.367231	-0.408575	-0.666384	-1.03398	0.882911	0.701815	0.927859	-0.345085	-0.247364	-0.344256	Cluster F
B4DMC6;B4DPU3;B4DRE8;F5H370;P13639;Q6PK56;Q6W6M8;Q8TA90	B4DMC6	EEF2	Elongation factor 2	-0.15054	-0.352527	-0.145988	-0.351641	-0.879951	-0.0664843	0.545718	0.601856	0.530493	-0.477009	-0.322449	-0.240989	0.283262	0.199235	0.190759	0.0175796	0.352582	0.0497155	0.0137269	0.306817	0.00507822	-0.972865	-1.16756	-0.828744	0.793409	0.862933	0.600789	Cluster G
B4DF91;B4DG16;B4DGT6;B4DN60;F5H015;K7EIU7;K7EJ19;K7EMQ6;K7EPK2;K7EQ35;O43776	B4DN60	NARS	Asparagine--tRNA ligase, cytoplasmic	0.389319	-0.107004	0.118739	1.07156	0.500229	0.49525	-0.722272	-0.599888	-0.505004	0.648117	0.336109	0.651648	-0.233833	0.114528	-0.331893	-0.308628	-0.53993	-0.247649	-0.548523	-1.03544	-1.20347	0.0661929	0.0703858	0.0895488	0.592853	0.456235	0.606088	Cluster E
B4DPI9;H0YG10;Q13823;Q5T0F3	B4DPI9	GNL2	Nucleolar GTP-binding protein 2	-0.127127	0.10164	-0.108086	0.812387	1.05662	0.305107	-0.41526	-0.544918	-0.534594	-0.418984	-0.586611	-0.376066	0.581483	1.09505	1.0911	-0.241995	-0.486066	-0.442642	-1.49642	-1.74016	-0.852688	-0.235893	-0.0100012	0.364729	0.933434	0.701936	0.934895	Cluster E
A4D1X5;B4DJV6;B4DRL5;B4DZ20;B7Z1S8;F5GZP8;H0YCM7;H0YEH5;H7C0N5;H7C0S6;H7C3P3;Q5JVZ4;Q5JVZ5;Q5JVZ8;Q5JW01;Q7Z5G9;Q92556;Q96JJ3	B4DRL5	ELMO2	Engulfment and cell motility protein 2	0.812533	1.11759	0.410448	-1.40564	-1.52309	-1.71296	0.522465	0.548793	0.606346	0.96644	-0.0218657	0.0574617	-1.25694	-0.620397	-1.11176	NaN	0.825737	0.447106	-0.293779	0.0186226	-0.536384	-0.422531	-1.06609	0.245289	0.532444	0.384585	0.494405	Cluster J
A0A024R2S1;A0A024R2V0;B4DM10;B4DSQ1;B5MEG9;B9ZVR1;E7EVA0;E9PGM5;F8W9U4;H0Y2V1;H7C456;H7C4C5;P27816;P27816-2;P27816-4;P27816-5;P27816-6;P27816-7;Q05D06;Q6NX68;Q86Y04;Q8NDS5	B4DSQ1	MAP4;MAP4	Microtubule-associated protein;Microtubule-associated protein 4;Microtubule-associated protein	-0.153175	-0.179497	-0.320802	-1.18649	-2.059	-1.63478	1.32726	1.4673	1.65177	-0.247283	-0.0645616	1.05	-1.77086	-1.76915	-2.28262	1.68591	1.65746	1.37201	-0.114289	-0.114261	-0.0121151	-0.417449	-0.37777	-0.492753	0.480452	0.331539	0.348914	Cluster B
A6NF73;B4DUB5;B4DWA2;P55210;P55210-2;P55210-3;Q5SVL1;Q5SVL2	B4DUB5	CASP7	Caspase-7;Caspase-7 subunit p20;Caspase-7 subunit p11	-0.510782	-0.293498	-0.371717	-0.70576	0.0237867	-0.606086	0.729407	0.762976	0.554508	0.444263	-2.45269	1.85481	0.78145	2.91541	2.9496	-4.91195	0.92199	NaN	-0.530884	-0.250656	-0.167521	-1.15177	-0.633065	-0.817807	0.872378	0.905848	1.07866	Cluster E
B4DV47;Q6P1J9	B4DV47	CDC73	Parafibromin	0.395778	-0.00560403	-0.0283164	-0.713955	-0.263307	-0.461531	0.337892	0.236174	0.306079	-0.304821	0.186811	0.334699	0.326812	-0.314299	0.610564	-0.213598	0.189962	-0.684949	0.462733	0.763925	0.956645	-0.201844	0.79478	0.555308	-0.847916	-1.17189	-0.837106	Cluster I
A0A024R159;B2R923;B4DWC7;B4E136;Q6YN16;Q6YN16-2	B4DWC7	HSDL2	Hydroxysteroid dehydrogenase-like protein 2	1.06626	0.565867	0.658911	0.0284193	-0.306397	0.127532	-0.578965	-0.613861	-0.529597	-0.434529	0.582013	1.1155	0.539916	0.673252	-0.665541	-0.767099	-0.253973	-0.612535	0.544509	0.447881	0.808539	0.729463	0.802914	0.341648	-0.887377	-1.21109	-1.09093	Cluster F
B4DM97;B4DMT4;B4DXP9;F5H3I4;P61163;R4GMT0	B4DXP9	ACTR1A	Alpha-centractin	-0.191144	0.10197	-0.140175	-0.212279	-0.203673	-0.0952204	0.212341	0.284788	0.18659	-1.21153	-0.389804	-0.73795	-0.125468	0.243073	0.165724	0.437814	0.151106	1.38332	-0.027281	0.435044	0.337465	-0.756989	-0.488045	-0.990023	0.550967	0.341392	0.450408	Cluster G
A4FU65;B2RCF3;B4DXS1;B7Z8J4;F5H594;K7EN42;K7EN82;O60551;P30419;Q5VUC6;Q5VUC7;Q96HI4;Q9Y465	B4DXS1	NMT1	Glycylpeptide N-tetradecanoyltransferase 1;Glycylpeptide N-tetradecanoyltransferase	-0.0974436	0.0971725	0.236018	0.328924	0.227534	0.122784	-0.205902	-0.225276	-0.207412	0.229782	-0.512782	-0.552902	-0.426323	-0.591007	0.103165	0.727865	0.722218	0.233364	-0.461209	-0.39152	-0.176097	-0.488306	-0.624724	-0.586712	0.525042	0.707086	0.836503	Cluster G
A5YM53;B4DYQ7;E7EWZ6;H7BZG1;L7RXH0;P06756;P06756-2	B4DYQ7	ITGAV	Integrin alpha-V;Integrin alpha-V heavy chain;Integrin alpha-V light chain	0.471123	0.492058	0.330509	1.05344	0.787846	0.629171	-0.856603	-0.963544	-1.09219	-0.150555	-0.721895	-0.090753	1.17963	0.661379	1.27498	-0.407961	-0.73901	-0.752082	1.58566	1.58211	2.04365	-0.396053	0.0586129	0.00277162	-1.13776	-1.03897	-1.53443	Cluster F
B3KMK2;B4DYV7;E9PGF9;H7C3X0;O60502;O60502-2;O60502-3	B4DYV7	MGEA5	Bifunctional protein NCOAT;Protein O-GlcNAcase;Histone acetyltransferase	-0.659281	-1.20098	-0.893726	0.0512139	-0.634568	-0.774771	1.31367	1.17322	1.0104	-0.698436	-1.00398	-0.126108	0.0321548	-0.661346	-0.810974	1.42997	1.04426	0.647628	-1.03473	-1.23116	-1.54148	0.166979	0.328363	0.0447922	0.663646	0.874676	0.617794	Cluster J
A8K6Q4;B3KSK6;B4DNY1;B4E0G6;C9J250;C9JHR3;C9JMC8;C9JSL1;E9PGM9;F8WCA5;F8WF63;P78332	B4E0G6	RBM6	RNA-binding protein 6	-1.72138	-1.65828	-2.37534	1.02907	0.670358	0.930116	1.01186	1.1415	0.850546	-1.0758	-0.728876	-1.86462	-0.548567	-0.0302495	-0.157727	1.64843	1.88933	0.702657	1.55208	0.770544	0.986716	1.04559	1.03776	0.238838	-1.82274	-1.39522	-1.42271	Cluster I
A0A024RDY0;B3KWG6;B4E0R6;C9J5I6;C9J875;C9JMV5;C9JQT6;C9JXE0;C9JZ53;C9JZD8;E7EQT5;E7ESA1;E7ESZ1;E7ETV3;E7ETV8;E7EV12;E7EWK4;E7EX05;H0Y3V4;H0Y8C6;H7C609;O00410;O00410-2;O00410-3;Q9BVS9	B4E0R6	IPO5;RANBP5	Importin-5	0.532347	0.401223	0.346504	-0.0902329	0.0216639	-0.0525339	-0.357242	-0.314321	-0.237542	-0.147082	-0.33104	-0.180759	-0.231939	-0.214284	-0.306101	0.427012	0.193679	0.722209	-0.24043	-0.0918385	-1.3295	-0.455735	-0.818356	-0.544617	1.11058	0.936916	0.703173	Cluster G
B4E2J1;Q8NBU5;Q8NBU5-2	B4E2J1	ATAD1	ATPase family AAA domain-containing protein 1	0.0315142	-0.339398	-0.529588	1.96301	2.39205	2.07914	-1.62379	-1.25703	-1.28013	0.770261	-0.16084	0.582093	1.57297	2.29808	2.47544	-2.09549	-3.04696	-1.78548	-0.798268	-0.918679	-1.18052	1.4786	1.11045	1.66998	-0.68696	-0.683472	-0.637386	Cluster C
B5MBZ8;B5MCY6;C9J177;C9JD73;C9JRC4;H7C003;H7C118;H7C3Q5;Q15435;Q15435-2;Q15435-3;Q15435-4	B5MBZ8	PPP1R7	Protein phosphatase 1 regulatory subunit 7	0.553801	0.878699	0.992358	0.0363715	0.294728	0.224355	-0.713575	-0.946554	-0.757097	1.08603	0.202178	2.00066	NaN	-0.823856	0.0820189	-0.117442	-1.1115	-0.878362	-2.03262	-1.60884	-1.03336	-0.121688	-0.308602	-1.31787	1.60282	1.4824	1.77519	Cluster E
B4DQA5;B5MCD9;B7Z2B4;B7ZAP0;C9JGR5;F5H8L0;Q6AI42;Q9UEL5;Q9Y3P9;Q9Y3P9-2;Q9Y3P9-3;Q9Y3P9-4;Q9Y6Y7	B5MCD9	RABGAP1	Rab GTPase-activating protein 1	0.689394	0.254922	0.470361	-2.03521	-1.70635	-2.09727	1.10448	1.12402	1.13302	-0.167524	-0.27595	0.022431	-0.704838	-0.608474	-0.471385	0.860059	0.822964	0.419512	-0.121368	-0.294614	-1.07357	-1.56746	-2.19282	-1.64723	2.24255	1.99821	1.61659	Cluster J
B4DRT1;B4E117;B5MCL5;C9JTA6;G5E975;Q12824;Q12824-2;Q86WI7;Q86WI8;Q9H836	B5MCL5	SMARCB1	SWI/SNF-related matrix-associated actin-dependent regulator of chromatin subfamily B member 1	-0.561974	-0.960212	-0.423302	1.10568	0.848372	1.77992	-0.458816	-0.254208	-0.386426	0.563734	0.249302	0.0692362	-0.369704	-0.779867	0.186348	0.36597	-0.0172738	-0.253567	0.729155	0.75215	0.870149	0.634351	0.269323	0.506663	-1.18721	-1.0536	-1.00197	Cluster F
A0A087X183;B5MCU2;H0Y4V9;H0Y641;Q92615;X6RCG6	B5MCU2	LARP4B	La-related protein 4B	-0.242891	-0.14137	-0.618584	-2.11678	-2.32028	-1.91444	1.85601	2.05757	1.94847	-0.196843	0.318985	-0.291295	1.04411	1.03817	0.0524815	-0.774091	-0.052194	-0.914209	0.572244	-0.369762	1.32599	-2.0825	-1.57964	-0.841015	0.781394	0.840985	0.976099	Cluster B
A0A024RBG9;B7WPL0;E9PI04;E9PRC0;E9PSI0;H0YC88;H0YE35;H0YEN0;Q9NPQ8;Q9NPQ8-2;Q9NPQ8-3;Q9NPQ8-4;Q9NVN3;Q9NVN3-1;Q9NVN3-3;Q9NVN3-4	B7WPL0	RIC8A	Synembryn-A	-0.849148	-0.585856	-0.387754	-0.216478	-0.742685	-0.583978	0.89397	1.01473	0.935166	0.644127	0.359169	-0.461224	0.0784278	0.45615	-0.181377	-0.102904	-0.474875	-0.230166	-0.133393	0.283215	0.125401	-1.34477	-1.60285	-1.27537	1.20975	1.14685	1.06323	Cluster J
B7Z1I2;B7Z7E9;P17174;Q2TU84	B7Z1I2	GOT1;GIG18	Aspartate aminotransferase, cytoplasmic;Aspartate aminotransferase	-1.32383	-1.01939	-0.888302	-0.704553	-0.241093	-0.166873	1.10922	1.2909	1.29044	-0.190992	0.57922	NaN	0.207454	-0.180448	-0.65504	-0.255575	0.418501	-0.114949	-1.15633	-0.922296	-0.424491	-0.730525	-0.615383	-0.343409	1.09588	0.958831	1.0365	Cluster J
B7Z323;B7Z341;B7ZLZ9;F8WBF9;Q5TH29;Q5TH30;Q9UGV2;Q9UGV2-2;Q9UGV2-3	B7Z341	NDRG3	Protein NDRG3	0.59302	0.385684	0.224653	-0.0780816	0.140475	0.82392	-0.660641	-0.458745	-0.478957	-0.476867	0.153316	-0.42086	-0.04128	0.393071	0.0295134	-0.132129	0.402853	NaN	-0.726589	-1.01053	-0.932854	-0.594995	-0.6565	-0.4822	1.22532	0.829896	1.25347	Cluster E
A8K8F0;B3KV49;B4DX01;B7Z403;E7EMY5;F6TLX2;I3L1F4;I3L1I0;I3L277;I3L2C2;I3L3Q4;I3NI24;I3NI27;Q9HC38;Q9HC38-2;Q9HC38-3;Q9Y3E8	B7Z403	GLOD4;C17orf25	Glyoxalase domain-containing protein 4	-0.456834	-0.0952258	-0.0460452	0.726372	1.18965	0.625678	-0.555418	-0.498852	-0.331719	-1.17531	-0.314331	-0.808539	-0.471897	-0.0871189	-0.985188	0.387848	1.11344	2.09368	-0.127369	-0.365903	-0.173503	-1.52492	-1.22006	-1.27248	1.25785	1.41602	1.27714	Cluster E
A0A068L529;B7Z475;C9IYU9;C9JBN1;C9JCK0;C9JLJ1;F5H6C0;Q9BQ87;Q9BZK7	B7Z475	TBL1X;TBL1XR1	F-box-like/WD repeat-containing protein TBL1X;F-box-like/WD repeat-containing protein TBL1XR1	0.108647	-0.226614	-0.262229	-1.11349	-1.48724	-2.0442	1.66829	1.24689	1.0727	0.640051	0.40922	0.45598	-0.482368	-0.586918	-0.335654	-0.288625	-0.130199	0.297927	0.96776	1.16706	1.30237	0.269535	0.718596	0.0242103	-1.2744	-1.25032	-1.05995	Cluster I
A0A024R0J9;A0A087X1I2;A8K3W4;A8K5K0;A8K6U7;B3KM60;B7Z4B8;M0QYG9;M0QYI8;M0QYM5;M0QYZ0;M0QZV6;M0R0K8;M0R203;M0R247;M0R3F1;Q9BTB7;Q9BUJ2;Q9BUJ2-2;Q9BUJ2-3;Q9BUJ2-4	B7Z4B8	HNRNPUL1;HNRPUL1	Heterogeneous nuclear ribonucleoprotein U-like protein 1	-0.549898	-0.592258	-0.789289	-0.179428	-0.49724	0.192839	0.889941	0.642618	0.61203	-0.0278133	-0.695944	-0.124938	0.102365	0.473536	0.513629	-0.013555	-0.267629	0.126927	0.309625	0.192005	0.332967	0.417404	0.473257	0.518255	-0.765773	-0.747404	-0.600878	Cluster I
A0A024R9I3;B3KR80;B3KU62;B3KWB2;B7Z446;B7Z4H0;B7Z505;B7Z5Z7;C7SRP7;C7SRP8;E5RG99;E5RGM5;E5RH82;E5RI76;E5RIM2;E5RIR1;E5RIV1;E5RJ98;E5RJY1;E5RK17;E7ESM1;E9PDL6;F5H654;Q53EU7;Q597H1;Q8N959;Q92597	B7Z505	NDRG1;TRG14	Protein NDRG1	-1.94629	-2.06084	-0.886742	-0.228513	0.00886508	0.437851	1.33029	1.53159	1.21647	-1.74292	-3.07446	-3.15512	0.271889	1.28323	1.09562	1.65349	1.62331	1.89131	-0.953632	-1.6227	-0.835777	-1.55656	-1.44244	-1.68143	1.96749	2.22628	2.34582	Cluster H
B7Z7T5;B7Z815;B7Z842;B7Z855;B7ZAX6;F5H2X1;F5H8E5;H3BMF6;H3BND8;H3BQD1;H3BRA2;H3BTM1;H3BUV0;I3L2D8;Q6U8A4;Q93009	B7Z7T5	USP7	Ubiquitin carboxyl-terminal hydrolase 7;Ubiquitin carboxyl-terminal hydrolase	-0.581533	-0.70749	-1.03957	-0.563387	-0.862788	0.305126	1.06008	1.19434	0.730068	-0.173004	-0.195417	-0.304223	-0.00289564	0.125829	-0.0657051	-0.182259	0.236903	0.552728	0.477658	0.135115	-0.0864561	1.31567	1.02357	0.862635	-1.34994	-1.03663	-1.07451	Cluster I
B7Z7Z8;B7Z8G2;F5H7R1;H0Y3A5;Q13451;Q2TA84;Q53GX4;Q6ZR21	B7Z7Z8	FKBP5	Peptidyl-prolyl cis-trans isomerase FKBP5	0.00692342	0.104097	-0.410571	1.72016	0.89933	0.547271	-0.56488	-0.810995	-0.69482	-1.96036	0.0492157	-0.00965877	0.636949	1.3426	0.912794	-0.0422858	-0.472206	NaN	0.871089	0.976267	0.336491	0.4641	0.725904	0.490203	-1.24314	-1.0411	-0.983515	Cluster F
B7Z792;B7Z9L2;F5H5P7;O75306;Q53HG2;Q9HC11;Q9HC12	B7Z9L2	NDUFS2	NADH dehydrogenase [ubiquinone] iron-sulfur protein 2, mitochondrial	0.196056	0.590388	0.110423	0.915688	1.21294	0.746089	-1.14008	-0.93226	-0.829606	0.201046	0.572336	0.45995	0.405975	0.607636	0.664838	-0.74156	-1.15071	-0.774597	-0.364667	-0.495339	-0.667979	1.64071	1.3098	1.76746	-1.25175	-1.11645	-1.05816	Cluster F
A0A024R896;B7ZC38;B7ZC39;F6RPD3;F8WFB9;G5E9J1;H7C1Z6;Q71RA6;Q9NR46;Q9NR46-2	B7ZC38	SH3GLB2	Endophilin-B2	-0.802588	-0.185735	-1.08883	1.03508	1.20767	1.32198	-0.329138	-0.277178	-0.263538	-0.38894	-1.26054	-0.913683	-0.121758	0.119721	0.0865475	0.523184	0.996358	0.872218	0.928106	1.28164	0.897322	-1.88434	-1.99207	-1.64067	0.855941	0.773674	0.907009	Cluster H
B8ZZ75;F8WB82;H7C1B5;H7C320;Q12915;Q96C23	B8ZZ75	GALM	Aldose 1-epimerase	-0.723439	-0.433698	-0.205095	0.0761566	-0.0257822	-0.952311	0.630366	0.703211	0.579975	1.0346	0.81007	0.334067	-1.32467	-2.12943	-1.66386	0.783501	1.31479	0.567331	-0.340565	-0.38183	0.131559	-1.93329	-1.72763	-1.60078	1.67342	1.65075	1.65413	Cluster J
A0A087WYM2;A0A087WYQ7;A0A087X297;A8K4D5;A8K7T0;B8ZZA3;F8WEP1;Q16719;Q16719-2;Q53F63;Q53SX6;Q53SY0	B8ZZA3	KYNU	Kynureninase	1.44873	1.10981	0.911202	-0.278272	-0.198737	-0.168973	-0.709875	-0.841336	-0.813759	-0.0883628	-0.614171	-0.738289	0.752843	0.263607	0.20125	-0.280969	-0.420087	0.926375	-1.40321	-1.18561	-1.65808	-0.976335	-0.611054	-0.874251	1.76708	1.7697	1.66952	Cluster E
B3KMN7;B8ZZK2;B8ZZN4;B8ZZR8;E7EU55;H7BZK5;M0QZK8;O75223;O75223-2	B8ZZK2	GGCT	Gamma-glutamylcyclotransferase	0.224205	0.920508	0.845719	1.55685	1.23775	0.898224	-1.59736	-1.29347	-1.57403	-1.2731	-0.338456	-0.513818	0.981855	-0.29958	0.364802	-1.67886	0.682344	1.98108	-0.201936	0.0747663	-0.174906	-1.27766	-1.29688	-0.966701	0.823815	1.19332	1.19253	Cluster E
A0A024RA81;B9A035;C9K084;Q9H0P0;Q9H0P0-1;Q9H0P0-2;Q9H0P0-3;X6RM59	B9A035	NT5C3A;NT5C3	Cytosolic 5-nucleotidase 3A	0.541411	0.130702	0.359913	1.07113	0.888126	1.10437	-1.3593	-0.867634	-0.912723	NaN	-0.481265	0.883443	-1.00712	-0.586599	-0.730008	NaN	-0.0889579	1.19653	0.0936682	0.211584	-0.565203	0.926689	0.666123	0.31634	-0.477635	-0.54324	-0.625553	Cluster F
B4DKR1;B4DQY2;B4DT20;B7WPJ1;B8ZZQ7;B9A067;C9J406;D6RAW4;F5GZ32;F8W9I1;H7C463;Q05DN3;Q16891;Q16891-2;Q16891-3	B9A067	IMMT;IMMT	MICOS complex subunit MIC60	0.530577	0.80585	0.385751	0.150888	0.391527	-0.0145121	-0.566757	-0.535365	-0.697492	0.466677	0.958512	1.08591	0.180683	0.215257	0.436259	-0.890316	-0.686747	-1.48966	0.829208	0.808364	0.540301	0.423624	0.491513	0.137914	-1.06545	-0.661259	-0.960247	Cluster F
B4DP60;C9IYN7;C9J2D6;C9J9N8;C9JA82;C9JEX8;C9JLH5;E9PFB3;F8WE64;Q0PNE2;Q0PNE2-2	C9IYN7	ELP6	Elongator complex protein 6	0.414623	0.141019	-0.0749988	2.09639	1.97705	1.56266	-1.74956	-1.7254	-1.17764	-0.744318	-1.53343	-1.49802	0.669422	0.937844	0.714813	0.404366	0.190623	0.873883	NaN	-0.400564	0.239823	NaN	-0.949685	NaN	0.766761	0.612735	0.749646	Cluster H
A0A087WWF6;B4DP28;C9IZD2;C9J8Z7;C9JHC7;C9JLE1;F8W8R3;H7C1B3;P49005	C9IZD2	POLD2	DNA polymerase delta subunit 2	-0.429892	-0.176422	0.193445	-0.223427	-0.159211	0.198964	0.212402	0.233014	0.136377	0.486667	0.812243	0.799982	-0.232022	-0.0474082	0.00568743	-0.193111	-0.872484	-0.620297	0.248599	0.232979	0.214048	0.511898	0.282786	-0.0724334	-0.500698	-0.399724	-0.421315	Cluster F
B4DHD2;B7Z5C1;C5MQH7;C9IZF9;E9PFU1;F8WBR8;F8WDK9;F8WEQ7;Q4W4Y1;Q8WUM4	C9IZF9	PDCD6IP;DRIP4	Programmed cell death 6-interacting protein	0.517585	0.559139	0.282225	0.181305	-0.0319046	-0.65289	-0.181584	-0.233483	-0.274102	0.0419025	-0.269236	-0.0467791	0.13189	0.438975	0.324226	-0.18787	-0.301729	-0.031904	-0.00388809	-0.131186	0.339383	-0.888011	-0.797891	-0.743416	0.605456	0.710697	0.519672	Cluster G
C9IZR7;C9JYR8;E9PHM2;Q15031;Q9BQR0	C9IZR7	LARS2	Probable leucine--tRNA ligase, mitochondrial	-1.1773	-1.25221	-0.746926	0.336212	0.349773	0.167107	0.607831	0.772169	0.749204	1.24421	1.11018	0.855684	-1.59682	-0.0740281	-0.687156	-0.244319	0.0769915	-0.631815	-0.437436	-0.283702	0.227607	0.925316	0.926925	1.84689	-0.885149	-1.26136	-1.20851	Cluster I
A0PJJ6;C9J0A5;C9JMW8;C9JWJ4;C9JXC9;C9K0V8;Q05DC0;Q5VTR2	C9J0A5	RNF20	E3 ubiquitin-protein ligase BRE1A	-0.0191329	0.396635	0.412123	1.59274	1.85232	1.56356	-1.73814	-1.4465	-1.27271	0.622068	0.135105	0.18499	0.110791	0.405529	0.165191	-0.436957	-0.759355	-0.292543	1.40351	0.927458	0.590397	0.0869661	0.619414	-0.375678	-0.855882	-0.73032	-0.891223	Cluster F
C9J0F6;C9J5W5;C9JRV9;D6RJC9;E7EQ61;E7EWE1;Q9GZZ9;Q9GZZ9-2	C9J0F6	UBA5	Ubiquitin-like modifier-activating enzyme 5	0.821777	0.472605	0.148616	-0.189839	-0.118393	-0.208343	-0.225321	-0.305736	-0.20329	-0.0751659	NaN	0.973626	-0.569363	-0.086129	0.0684436	0.094471	-0.198474	-0.544769	-0.891986	-0.80006	-0.601992	-1.34259	-1.52967	-1.29669	1.87347	1.50555	1.8515	Cluster E
A2RU21;B7Z2P0;B7Z4E5;B7Z5R7;B7Z7C4;B7Z7Q8;B7ZLX3;C9J151;C9JP76;E7EUA5;F5GWM7;F5GWS0;F5H2E2;F8WA11;H0Y5T1;H0YHV8;Q07A21;Q68D09;Q7Z460;Q7Z460-2;Q7Z460-3	C9J151	CLASP1;DKFZp686D1968	CLIP-associating protein 1	-0.573118	-0.350611	-0.575592	-1.66047	-1.95995	-2.11943	1.96457	1.87799	1.95444	-0.680539	-0.48839	-0.430817	-0.144824	-0.37694	-0.488653	1.81702	-0.0888933	0.767094	-0.438368	-0.443271	-1.31639	0.0835197	-1.57793	NaN	0.865017	1.08554	1.23088	Cluster J
A8MWX9;A8MY36;C9J1B7;C9JJD0;C9JJN7;C9JKG6;C9JTE5;C9JUI8;C9JZA4;E7EWF7;E7EX90;E9PCY0;E9PFS5;E9PGE1;G5E9H4;H8Y0Y3;O95654;Q14203;Q14203-2;Q59F36;Q6AWB1;Q6AWB3;Q6MZZ3	C9J1B7	DCTN1;DKFZp686I0746;DKFZp686E0752;DKFZp686E191	Dynactin subunit 1	-0.625467	-0.357428	-0.2351	-0.868169	-1.18532	-0.570629	0.979981	1.12661	1.06372	-0.621176	-0.0548948	-0.0310293	-0.131614	-0.109049	-0.00292762	0.48039	0.26497	0.207922	-0.00702902	0.254614	-0.228601	-0.77297	-0.660572	-1.05421	0.70417	0.688183	0.733546	Cluster J
B4DG47;C9J1E7;F8WDL0;H7C034;Q10567;Q10567-2;Q10567-3;Q7Z3M8	C9J1E7	AP1B1	AP-1 complex subunit beta-1	-0.352488	-0.394491	-0.516199	-0.357993	-0.898521	-0.474134	0.976788	0.918177	0.631203	NaN	-1.49666	NaN	0.82898	NaN	NaN	1.26292	-0.376316	1.20382	-0.767931	-0.768077	-1.09683	-0.171608	-0.437435	-0.0350125	0.692206	0.922493	0.681612	Cluster J
A0A024R324;B4DKN9;C9J1T2;C9JNR4;C9JRM1;C9JX21;E9PLA2;E9PN11;E9PQH6;P08134;P61586;Q5JR05;Q5JR06;Q5JR07;Q5JR08;Q9BVT0;U3KQA9;U3KQV3	C9J1T2	RHOC;hCG_2043376;RHOA;ARHA;RHOC	Rho-related GTP-binding protein RhoC;Transforming protein RhoA	0.0530065	-0.231948	-0.257227	0.666872	0.0358471	0.911491	-0.240493	-0.252717	-0.241679	-0.180133	-0.0492362	-0.354377	0.207605	0.476949	0.155899	-0.0673161	-0.619053	0.481623	0.436803	0.187899	-0.571937	1.25679	0.393711	1.54382	-0.821873	-1.3012	-1.08168	Cluster F
A8K7Q1;B3KUR6;B4DZX0;C9J3C1;C9JBD3;C9JKZ2;H7BZI1;Q02818;Q53GX6;Q96BA4	C9J3C1	NUCB1	Nucleobindin-1	-0.208932	-0.268801	0.0764511	-1.32016	-1.76955	-0.806936	1.13535	1.38386	0.940508	-0.355246	-0.157053	0.0778293	-0.268278	-0.495526	-0.962374	0.440363	0.431382	1.1407	1.18611	0.583954	1.03258	0.0416345	0.310133	0.0755564	-1.00284	-0.888649	-0.742602	Cluster I
A2VCT2;A2VCT3;B4DF00;B4DH65;B4DK55;B4DZ95;B4E3E9;C9J4G7;E9PCR7;E9PDF2;E9PFG7;F5H801;Q02218;Q02218-2;Q02218-3;Q9ULD0;Q9ULD0-2;Q9ULD0-3	C9J4G7	OGDH	2-oxoglutarate dehydrogenase, mitochondrial	-1.03626	-0.770164	-0.672407	0.278457	-0.15875	1.0051	0.349151	0.531795	0.498346	0.110488	0.303264	0.511498	-0.159188	-0.250879	-0.209966	-0.100446	-0.14711	-0.0185665	-0.153844	-0.132102	-0.248076	1.01175	0.666199	1.04281	-0.770679	-0.868799	-0.689356	Cluster I
C9J5X1;H0YMJ5;H0YNR0;H3BSZ8;P06213;P06213-2;P08069;P14616;Q3B833	C9J5X1	IGF1R	Insulin-like growth factor 1 receptor;Insulin-like growth factor 1 receptor alpha chain;Insulin-like growth factor 1 receptor beta chain;Tyrosine-protein kinase receptor	-0.307213	-0.813354	-0.793696	0.134857	-1.01644	-0.301556	0.864774	0.919408	0.905488	-1.14994	-1.91301	-1.24662	0.886293	0.886887	1.31518	0.376677	0.520519	0.406179	-0.0390302	0.70764	0.347727	0.260858	0.288177	0.521844	-0.597982	-0.54537	-0.792208	Cluster H
A0A024RA40;A0A087WVP6;A0A087WXJ9;B3KW79;C9J6L4;C9JI22;C9JLV0;C9JVI2;C9JZ94;F5H6K4;H7C0X5;H7C218;O75225;Q75MM4;Q9H3G5;Q9NZ90	C9J6L4	CPVL	Probable serine carboxypeptidase CPVL	0.0921662	0.199913	0.530575	0.550145	0.279206	1.19351	-0.886335	-0.661116	-0.595495	1.14979	0.181476	0.822345	-0.338765	NaN	0.242743	-0.24613	-0.968569	-0.630197	0.779358	0.969807	1.33774	0.648055	0.538031	0.33708	-1.46525	-1.20904	-1.18768	Cluster F
C9JEV6;E9PPU6;H0YC94;H0YEB7;H0YF44;H7C1L7;H7C286;H7C3G9;Q6ZMB4;Q9UJ70	C9JEV6	NAGK	N-acetyl-D-glucosamine kinase	-0.0738326	0.0371059	0.0784494	2.03955	1.16145	1.7659	-1.5263	-1.24424	-0.958351	-1.4196	-1.46081	-0.444848	0.459036	0.408023	1.56014	-0.491401	-0.250032	1.64915	0.364175	0.136572	0.0390256	-2.03287	-1.71835	-2.06361	1.41516	1.81246	1.53641	Cluster E
A0A024R2U9;C9JIF9;C9JLK2;F8WEH5;H0YFE5;H7C1U0;H7C393;P13798	C9JIF9	APEH	Acylamino-acid-releasing enzyme	-0.065087	0.0726725	0.115152	-0.425141	-0.466672	-0.292695	0.292408	0.329582	0.279455	-0.313866	-1.09712	-0.713847	1.10206	0.763709	0.690092	-0.43363	-0.0939522	0.212936	0.465194	0.424496	-0.0799846	-1.57745	-1.82158	-1.58841	1.1165	1.5007	1.16139	Cluster G
C9JQA1;H7C053;O60828;O60828-10;O60828-2;O60828-3;O60828-4;O60828-5;O60828-6;O60828-7;O60828-8;O60828-9	C9JQA1	PQBP1	Polyglutamine-binding protein 1	0.269012	0.385277	0.64513	0.332895	0.369068	0.2766	-0.533912	-0.723441	-0.521057	-0.0779037	-0.181906	0.480401	-0.501177	0.230685	0.435753	-0.514177	0.0188193	0.181524	1.09559	1.31866	0.752986	0.908012	0.983912	0.200137	-1.27231	-1.50208	-1.51273	Cluster F
A0A024R836;C9JQV0;H7C0T1;H7C2R9;Q9BRJ6	C9JQV0	C7orf50;MGC11257	Uncharacterized protein C7orf50	0.795454	0.695948	0.185741	1.1164	0.490459	1.10386	-1.11195	-1.08332	-1.18925	-0.738528	-0.265632	-0.362965	2.40851	2.94072	2.25484	-2.13009	-1.58264	-1.90887	2.28611	1.61075	1.08919	0.399685	0.170755	0.500634	-1.87627	-1.44766	-1.47793	Cluster C
A8K575;B3KNN8;C9JTD3;Q9NQZ5	C9JTD3	STARD7	StAR-related lipid transfer protein 7, mitochondrial	-0.426119	-0.44723	-0.662618	1.7659	0.806446	1.84099	-0.682136	-0.681683	-0.573071	-0.200361	0.379815	0.478181	-0.121283	-0.39471	0.0797439	0.338326	NaN	-0.477688	0.0736624	0.189227	1.10121	1.03625	0.277406	0.369696	-0.836116	-1.07792	-0.892078	Cluster F
B2RB70;C9JW46;E5RFL9;E5RGA9;E5RGZ0;E5RHC8;E5RHE8;E5RI78;E5RI95;E5RIA5;E5RIG4;E5RIZ1;E5RJJ6;E5RJT1;E5RK89;E9PC71;H7BZC1;O75544;P37235;P61601;P84074;Q59GU4;Q5U068;Q68CP5;Q6FGY1	C9JW46	HPCAL1;DKFZp781K1922;HPCA	Hippocalcin-like protein 1;Neuron-specific calcium-binding protein hippocalcin	-0.427443	-0.726403	-0.244285	-0.679246	-0.936236	-0.362901	0.798723	1.11364	0.908288	NaN	NaN	-0.41783	NaN	-0.86209	-1.07078	0.835378	1.10378	1.85503	0.555438	1.06984	1.05852	-0.24718	0.0250558	0.328801	-0.653317	-0.751213	-0.898027	Cluster I
A8K401;A8K9G2;B4DY47;C9JW96;C9JZ20;D6RBK0;E7ESE2;E9PCW0;P35232;Q53FV0;Q6FHP5;Q6PUJ7	C9JW96	PHB;HEL-S-54e	Prohibitin	-0.132624	-0.193119	-0.151384	0.854727	0.626156	0.955267	-0.539192	-0.40544	-0.418455	0.128754	0.246627	0.011158	-0.711323	-0.502801	0.0809107	0.277334	0.101406	0.334427	0.604386	0.768042	0.945469	0.290845	0.717146	0.396868	-1.22521	-0.942534	-0.999084	Cluster F
C9JK10;C9JXX7;G5E9H1;H7BZ97;P23229;P23229-2;P23229-3;P23229-4;P23229-5;P23229-6;P23229-7;P23229-9	C9JXX7	ITGA6	Integrin alpha-6;Integrin alpha-6 heavy chain;Integrin alpha-6 light chain;Processed integrin alpha-6	0.571313	0.212195	-0.333988	-0.664656	-1.31042	-1.21319	0.595648	0.920195	0.676709	0.455102	0.411747	0.293844	-1.00961	-0.198131	-0.450644	0.196762	0.163142	0.117059	1.92962	2.46877	1.49964	-0.106813	0.368569	-0.428019	-1.46603	-1.4338	-1.32115	Cluster I
C9JZ81;H7C0H9;P13010;Q53T09;Q53TC2	C9JZ81	XRCC5	X-ray repair cross-complementing protein 5	0.414614	0.413194	0.267169	0.307623	-0.217896	0.0248578	-0.236844	-0.281303	-0.392283	-1.5349	-1.26513	-0.920349	1.98499	1.67641	1.47377	-0.399757	-0.202669	-0.522446	0.394295	0.223224	-0.143866	0.892885	0.941581	0.494641	-0.868796	-0.767465	-0.942368	Cluster F
B4E2I4;D6R959;D6REX4;D6RGF8;E1CEI4;H0Y9I7;H0YAB6;P48506;Q14TF0	D6R959	GCLC	Glutamate--cysteine ligase catalytic subunit	0.29111	0.182031	0.375213	1.70699	1.90222	2.29618	-1.95344	-1.68657	-1.53452	1.12917	NaN	1.45665	-0.556753	-1.17653	0.29389	-1.24018	-1.23283	0.100472	-0.534893	-1.84693	-1.77574	-0.352429	-0.967709	-0.719324	1.82501	1.39869	1.50378	Cluster E
D6R9G2;D6RAY0;D6RFE4;H0YAG8;P11766;Q2VIM7;Q5U043;Q6FI45;Q6IRT1	D6R9G2	ADH5	Alcohol dehydrogenase class-3	0.428917	0.690528	0.734125	0.925157	0.938684	0.217575	-1.0018	-0.858541	-1.26508	-0.575441	-0.264997	-0.392855	-0.656514	-0.122578	0.141344	0.528934	0.107047	1.1426	-0.461796	-0.699976	-0.518454	-1.05526	-0.366606	-0.954604	0.907795	1.25357	1.08673	Cluster E
A8K9U0;D6R9K7;E7EQS3;E9PB51;E9PLB0;E9PM61;H0YDG8;J3QRR5;Q9BWF3;Q9BWF3-2;Q9BWF3-3	D6R9K7	RBM4B;RBM4	RNA-binding protein 4B;RNA-binding protein 4	-0.987445	-0.644306	-0.81682	0.0955521	0.646	0.0903652	0.453008	0.407903	0.653514	0.267786	0.272091	-0.232851	0.410473	0.0346961	0.462307	-0.363731	-0.777995	0.0242551	0.384298	0.444229	0.7987	0.307291	0.992121	0.304472	-1.13575	-0.810368	-0.868876	Cluster I
A0A087WZV1;B4DMY3;D6R9P3;D6RBZ0;D6RD18;Q53F64;Q99729;Q99729-2;Q99729-3;Q99729-4	D6R9P3	HNRNPAB	Heterogeneous nuclear ribonucleoprotein A/B	0.0319784	-0.102541	-0.0974732	0.772524	0.610131	0.701028	-0.383684	-0.466468	-0.512437	0.312233	0.122306	-0.220031	-0.136617	0.0993496	0.360285	-0.183865	-0.122134	-0.153878	0.708669	0.388191	0.601765	0.296672	1.16343	0.515976	-1.06242	-1.31444	-0.82103	Cluster F
A0PJB9;D6RA56;H0YA50;Q8N183	D6RA56	NDUFAF2	Mimitin, mitochondrial	1.30297	1.12319	0.569704	0.222447	0.341708	-0.905966	-0.628083	-0.853597	-0.744453	0.0217903	0.999111	0.234172	-0.300245	-0.962732	-0.685238	0.649298	-0.224534	NaN	0.685212	0.761347	1.13411	0.664289	0.831941	1.10108	-1.34552	-1.43376	-1.72052	Cluster F
D6RA82;D6RAZ8;D6RCA8;D6RFG5;D6RFJ9;P12429	D6RA82	ANXA3	Annexin A3;Annexin	0.13956	0.140753	-0.240623	2.17581	1.41124	1.30319	-1.21631	-1.37985	-1.08459	-1.30372	-0.704929	-0.995713	0.140431	0.487509	0.402529	0.360669	0.9236	0.672507	0.291758	-0.0333339	0.213518	-1.63246	-1.26439	-1.43883	1.24751	1.18305	1.00137	Cluster H
D6RAY3;D6RAZ2;D6RF21;D6RGC7;D6RIS8;H0Y8S9;H0Y963;H0Y9D5;H0Y9Q0;Q9UBK8;Q9UBK8-2;Q9UBK8-3	D6RAY3	MTRR	Methionine synthase reductase	0.267525	-0.0543425	0.194458	-0.669199	-0.479673	-0.769803	0.444811	0.425308	0.33482	0.601814	0.464053	0.605553	-1.1414	-1.65155	-0.902378	0.989694	0.216399	0.633892	0.0196982	0.0626919	-0.204043	-1.05486	-1.63262	-0.540447	1.11228	0.920416	0.715892	Cluster J
A4D2H4;D6RC06;D6RD60;D6RE99;D6REP8;P49773	D6RC06	HINT1	Histidine triad nucleotide-binding protein 1	0.257344	0.54165	0.551636	0.260506	0.512685	0.55683	-0.584965	-0.673646	-0.837708	0.520428	0.974344	0.911291	0.17173	0.407087	-0.227132	-1.38748	-0.44059	-0.736231	0.167515	0.319867	-0.0245734	-2.83273	-2.01804	-2.51834	1.98919	2.24105	2.02604	Cluster E
B4DH39;D6RD96;D6RDA8;D6RF95;D6RFW9;H0Y9A0;O60488;O60488-2;Q8TAF6	D6RD96	ACSL4;FACL4	Long-chain-fatty-acid--CoA ligase 4	-0.302409	-0.595898	-0.754059	-0.201263	0.152566	-0.758979	0.704038	0.620018	0.7734	-0.635965	-0.656318	-0.24006	0.673701	0.328688	0.726747	0.267599	-0.0957561	-0.245581	0.941244	0.800871	0.460493	0.200345	-0.209315	0.0863152	-0.771419	-0.52473	-0.585978	Cluster I
D6RG08;E7EMF1;E7ESP4;E9PB77;P17301;Q71V33	D6RG08	ITGA2;ITGA2	Integrin alpha-2	2.68161	1.82169	0.781035	-3.48612	-2.37494	-3.98316	1.1128	1.18705	0.814703	-0.0662429	-0.35371	-0.123945	2.11202	2.73694	2.77651	-2.3889	-2.2286	-1.82779	0.125335	-0.0493431	0.0238364	0.202201	0.27947	0.871013	-0.600958	-0.536783	-0.444374	Cluster D
A0A060L980;A0A087WYG2;A0A087X2D8;B4DS36;B7ZMF3;D6RHI8;E9PFH7;F5H7H7;F5H7U6;G1UI24;H0YBE9;H0YBS5;H7BY20;H7BY21;H7BYB5;O60271;O60271-2;O60271-3;O60271-4;O60271-5;O60271-9;Q5JB53;Q68CV8;Q719J0;Q7Z5Q8;Q9UPT6;Q9UPT6-2	D6RHI8	SPAG9	C-Jun-amino-terminal kinase-interacting protein 4	0.419767	0.189851	0.52332	-0.813696	-0.606131	-1.17105	0.330112	0.292201	0.47411	-0.321552	-0.159128	-0.15895	-0.423819	-0.653924	-0.850874	0.986472	1.19363	0.270112	-0.369982	-0.115999	-0.566298	-0.562636	-1.11547	-0.294799	0.807786	0.861378	0.644152	Cluster J
D6W5A2;E7EQY4;E7EV10;E9PCS8;E9PF88;F8W8M8;H0YIT0;Q53QZ9;Q53RX8;Q53SC0;Q9BTC8;Q9BTC8-2	D6W5A2	MTA3	Metastasis-associated protein MTA3	-0.618595	-0.448658	-0.323326	0.266141	0.337906	-0.0607253	0.340675	0.252428	0.248609	-0.123401	-0.734909	-0.311286	NaN	-0.0607804	-1.21813	1.24258	0.929514	0.692645	1.38106	0.0816316	0.353962	1.03609	1.39627	0.370091	-1.53624	-1.45385	-0.975956	Cluster I
A0A024R9C1;A0A024R9E2;A0A087WTT1;A8K8J2;B3KT93;B4DQX0;B4DZW4;E5RFD8;E5RGC4;E5RGH3;E5RH24;E5RHG7;E5RJB9;E5RJM8;E7EQV3;E7ERJ7;H0YAP2;H0YAR2;H0YAS6;H0YAS7;H0YAW6;H0YB75;H0YB86;H0YBN4;H0YBQ4;H0YC10;H3BNY3;H3BPI5;L0R533;P11940;P11940-2;Q2VIP3;Q3ZCS4;Q4VXU2;Q4VY17;Q5VX58;Q96DU9;Q9H361	E5RFD8	PABPC1;PABPC3;PABPC1	Polyadenylate-binding protein 1;Polyadenylate-binding protein 3	-0.32342	-0.286544	-0.628563	-0.130362	-0.970738	-0.136598	0.492802	0.787494	0.87329	-0.298732	-0.389927	-0.472168	-0.415304	-0.0661898	-0.147567	0.603656	0.492929	0.626361	-0.0531116	-0.284243	0.30852	-0.769713	-0.645884	-0.390827	0.529536	0.438738	0.437241	Cluster J
A9CQZ2;A9CQZ4;B3KT07;B3KV96;B3KXQ5;B4DLZ4;B4DR31;D6RF19;E5RFU4;E9PD68;F5GWI3;H0YBT4;Q14194;Q14194-2;Q14195;Q14195-2;Q16555;Q53ET2;Q59GB4;Q6DEN2;Q8IXW6;Q8NAN9;Q96I11;X5DNI1;X5DQV1	E5RFU4	DPYSL2	Dihydropyrimidinase-related protein 2	-0.117784	0.825192	0.286243	-0.000203691	-0.448621	-0.0349835	-0.0930293	-0.124002	-0.144162	-0.00271236	0.205535	0.169267	0.469174	0.561163	0.677113	-0.498343	-0.619257	-0.747111	-0.54271	-0.29647	-0.0824329	-1.62392	-1.24	-1.59352	1.45856	1.4144	1.66725	Cluster E
A6H8X9;B2R9B7;B2RTS4;B3KME6;B4DL23;B4DS35;E5RFU8;E5RG47;E5RGW7;E5RIH6;E5RJT5;E7EMW0;E7ES90;E7EWM2;F8W8A3;H0Y2V6;H0Y4T4;H0YB66;H0YB92;Q5SW79;Q5SW79-2;Q5SW79-3;Q6AZE1;Q96L14;Q9NSN9	E5RFU8	CEP170	Centrosomal protein of 170 kDa	0.200504	-0.0531419	-0.244645	-1.0797	-0.789081	-1.36648	0.958134	0.781327	0.911577	-0.423563	0.263987	-0.0527342	0.406633	0.101789	0.286095	0.0217987	0.0253541	-0.510774	0.293141	-0.181099	0.369262	-0.836405	-1.08812	-0.382532	0.461409	0.54652	0.444942	Cluster G
B4DZW6;E5RGC8;E5RH53;E7EVI2;H0YB03;H0YB83;H0YC67;Q96DB5	E5RGC8	RMDN1	Regulator of microtubule dynamics protein 1	0.797216	0.42863	0.766053	0.731187	1.44513	0.771557	-1.26313	-1.36037	-1.29396	-0.0323509	0.599758	NaN	NaN	0.654076	-0.88007	-0.286919	0.0242807	-0.253614	-0.118163	-0.0053266	0.249681	1.6576	2.09839	1.21134	-1.45527	-1.69888	-1.59055	Cluster F
E5RHA8;E5RJW4;F5GWK3;Q9NW64;Q9NW64-2	E5RHA8	RBM22	Pre-mRNA-splicing factor RBM22	-0.0321761	0.221816	0.0778991	0.0128932	0.438305	0.357387	-0.255447	-0.203032	-0.315522	0.29933	1.32463	0.111074	-0.0417652	-0.37304	-0.205336	-0.158406	0.254107	-1.09613	0.330205	0.566259	0.610321	0.963737	1.12375	1.25426	-1.50753	-1.45483	-1.41828	Cluster F
B4DT30;E5RHG6;E5RIW3;E5RIX8;E5RJD8;O75347;Q6FGD7	E5RHG6	TBCA	Tubulin-specific chaperone A	2.48767	1.80269	1.73975	-1.39878	-0.582138	-1.69222	-0.756827	-0.957875	-0.548247	1.51314	0.749691	1.04462	-0.135699	-0.374625	-0.469638	NaN	NaN	-0.702723	0.911869	0.675557	0.529913	-1.65513	-1.41923	-1.58365	0.897075	0.913819	0.737182	Cluster G
E5RIP1;E5RJX2;G3XAN0;P60866;P60866-2	E5RIP1	RPS20	40S ribosomal protein S20	0.215387	0.290999	0.406951	0.280707	0.612113	0.295992	-0.625271	-0.394632	-0.607952	-0.158525	0.32921	0.597649	0.671848	0.764266	-0.192938	-1.04878	0.271798	-1.01641	-0.0338441	-0.46927	0.106431	-1.77626	-0.940394	-0.610417	0.769565	1.14096	1.12717	Cluster G
A0A024R355;B4DWF4;E5RIV7;Q8IV48	E5RIV7	ERI1;THEX1	3-5 exoribonuclease 1	0.705132	0.398603	-0.064556	1.0445	0.341818	0.321373	-0.601953	-0.673329	-0.807979	NaN	-0.911285	-1.50688	1.86904	1.82118	2.86186	-0.762172	-1.5786	-0.227188	-1.01448	-0.358768	0.33482	0.614427	0.307022	0.524911	-0.301878	-0.344664	-0.216443	Cluster C
A8K3B4;B2R6E5;B4DDH3;B4DJI8;B4DKM8;B4E305;C9JU80;E7EMD0;E7EPN3;E7EVY7;E7EWU0;F5H468;H0Y4R2;P16435;Q59ED7;Q63HL4	E7EMD0	POR;DKFZp686G04235	NADPH--cytochrome P450 reductase	-0.533899	-0.36175	-0.581045	-1.31287	-2.07357	-1.00601	1.37841	1.73451	1.67181	1.19659	1.00406	1.64155	-1.33472	-1.21434	-0.928026	-0.176614	-0.34304	0.101546	0.0358951	0.17653	-1.199	2.20349	1.83105	2.46901	-1.66346	-1.96998	-1.75103	Cluster D
A0A024R0F6;B3KN30;B4DXI9;E7EN20;H0Y612;Q9UPN9;Q9UPN9-2	E7EN20	TRIM33	E3 ubiquitin-protein ligase TRIM33	-0.283856	-0.368868	-0.580884	-0.572542	-0.829006	-0.614454	0.946936	0.884679	0.882884	-0.335732	-0.579271	-0.0804412	-0.543955	0.402413	0.140673	0.534011	-0.0264523	0.49345	1.34508	1.10506	0.619352	-0.141426	0.138703	-0.385126	-0.671393	-0.686611	-0.628172	Cluster I
E7EPA6;G3XAI2;P07942;Q8TAS6	E7EPA6	LAMB1	Laminin subunit beta-1	-1.02345	-0.761245	-1.58168	0.267149	-0.590924	-0.20655	1.13325	1.11343	1.17302	-0.23216	-0.354489	0.229769	-0.670549	-0.486194	-0.0737714	0.554343	0.315003	0.645044	0.891945	0.63988	0.604082	0.834481	1.0727	0.660397	-1.26466	-1.37071	-1.40319	Cluster I
A3R6R7;B3KRB2;B3KY42;E7EUH7;H0Y863;Q96PZ0	E7EUH7	PUS7	Pseudouridylate synthase 7 homolog	-0.507838	-0.593188	-0.796517	-0.158146	0.409222	-0.0175357	0.418025	0.587427	0.503112	0.266594	0.0447718	-0.141319	-1.74573	-1.11513	-0.731366	1.13599	0.633345	1.39468	0.0240931	-0.211027	0.168515	0.564605	0.921972	0.44663	-0.778174	-0.639138	-0.511475	Cluster I
A0A024RBV2;B4E296;B9EIP9;E7EW25;F5GWW7;F5H4V2;F5H790;F6UZ17;F8W8B5;Q49AJ4;Q86V21;Q86V21-2;Q86V21-3;Q9H7A6;Q9H9K9	E7EW25	AACS	Acetoacetyl-CoA synthetase	-0.899383	-1.47882	-1.19289	-0.752018	-0.250666	-0.221223	1.49428	1.31636	1.25988	0.43787	0.430604	0.0681026	-0.867495	-0.256212	-0.485104	0.042196	0.38774	0.204747	-1.10332	-0.377426	-1.58551	-0.926644	-1.11782	-0.301089	1.53896	1.31499	1.30415	Cluster J
B7Z8P5;E7EWK3;F5GZS0;H7C514;H7C5F5;Q9H2U1;Q9H2U1-2;Q9H2U1-3	E7EWK3	DHX36	ATP-dependent RNA helicase DHX36	0.12714	-0.591851	-0.107593	-0.327217	-0.591381	-0.341355	0.690522	0.438469	0.432936	-0.17556	-0.629983	-0.480114	-0.322419	0.0687106	-0.393077	0.556119	0.712851	0.592009	-0.547567	-0.927147	-0.899614	-0.386423	-0.781281	0.361472	0.675971	0.834123	0.647142	Cluster J
[truncated: 1,299 more rows]
