# Supplementary material for: Uncovering Hidden Layers of Cell Cycle Regulation through Integrative Multi-omic Analysis
Source: PLoS Genet. 2015 Oct 6;11(10):e1005554. doi: 10.1371/journal.pgen.1005554 (PMC4595013; doi:10.1371/journal.pgen.1005554)
Supplement: S5 Table — (XLSX) [file pgen.1005554.s016.xlsx]

## Sheet: enrich
Supplementary Table 5. Fisher functional enrichment of Clusters A-J (FDR<0.02)
Selection value	Category column	Category value	Category size	Intersection size	Enrichment factor	P value	Benj. Hoch. FDR
Cluster A	GOBP	activation of anaphase-promoting complex activity	4	4	49.426	1.4738e-07	9.3767e-05
Cluster A	GOCC	condensed nuclear chromosome outer kinetochore	3	3	49.426	7.7711e-06	0.00070772
Cluster A	GOCC	spindle midzone	6	5	41.188	1.61e-08	3.0791e-06
Cluster A	GOBP	spindle midzone assembly involved in mitosis	5	4	39.54	7.2325e-07	0.00039139
Cluster A	GOBP	spindle midzone assembly	5	4	39.54	7.2325e-07	0.00039594
Cluster A	GOCC	condensed chromosome outer kinetochore	5	4	39.54	7.2325e-07	9.8801e-05
Cluster A	GOBP	mitotic cell cycle G2/M transition checkpoint	4	3	37.069	3.0495e-05	0.0069694
Cluster A	GOCC	chromosome passenger complex	4	3	37.069	3.0495e-05	0.0025084
Cluster A	GOBP	positive regulation of nuclear division	6	4	32.95	2.1295e-06	0.0010127
Cluster A	GOBP	positive regulation of mitosis	6	4	32.95	2.1295e-06	0.001023
Cluster A	GOBP	sister chromatid segregation	10	6	29.655	9.6813e-09	7.1218e-06
Cluster A	GOBP	regulation of attachment of spindle microtubules to kinetochore	5	3	29.655	7.4791e-05	0.014256
Cluster A	GOBP	mitotic sister chromatid segregation	7	4	28.243	4.8766e-06	0.0017262
Cluster A	GOBP	attachment of spindle microtubules to kinetochore	7	4	28.243	4.8766e-06	0.0017393
Cluster A	GOBP	attachment of spindle microtubules to chromosome	7	4	28.243	4.8766e-06	0.0017526
Cluster A	GOBP	regulation of chromosome segregation	12	6	24.713	4.1101e-08	2.7643e-05
Cluster A	GOBP	regulation of cell cycle cytokinesis	8	4	24.713	9.5721e-06	0.0028888
Cluster A	GOBP	positive regulation of cytokinesis	8	4	24.713	9.5721e-06	0.0029075
Cluster A	GOBP	positive regulation of cell cycle cytokinesis	8	4	24.713	9.5721e-06	0.0029263
Cluster A	GOBP	regulation of cytokinesis	9	4	21.967	1.691e-05	0.0043504
Cluster A	GOBP	positive regulation of cell division	9	4	21.967	1.691e-05	0.0043743
Cluster A	GOCC	kinesin complex	7	3	21.182	0.00025192	0.015418
Cluster A	GOBP	spindle assembly checkpoint	12	5	20.594	1.904e-06	0.00092415
Cluster A	GOBP	spindle checkpoint	15	6	19.77	2.1098e-07	0.00012735
Cluster A	GOBP	regulation of mitotic metaphase/anaphase transition	15	6	19.77	2.1098e-07	0.000129
Cluster A	GOBP	regulation of G2/M transition of mitotic cell cycle	10	4	19.77	2.7659e-05	0.0063833
Cluster A	GOMF	microtubule motor activity	20	8	19.77	1.554e-09	4.4132e-06
Cluster A	GOBP	regulation of nuclear division	21	8	18.829	2.4677e-09	2.0383e-06
Cluster A	GOBP	regulation of mitosis	21	8	18.829	2.4677e-09	2.0747e-06
Cluster A	GOBP	regulation of cyclin-dependent protein kinase activity	11	4	17.973	4.2657e-05	0.0091702
Cluster A	GOBP	negative regulation of mitotic metaphase/anaphase transition	11	4	17.973	4.2657e-05	0.0092123
Cluster A	GOBP	mitotic cell cycle spindle assembly checkpoint	11	4	17.973	4.2657e-05	0.0092547
Cluster A	GOBP	mitotic cell cycle spindle checkpoint	14	5	17.652	4.6396e-06	0.0017065
Cluster A	GOBP	cytokinesis	28	10	17.652	4.1055e-11	4.2019e-08
Cluster C	GOCC	nucleosome	10	8	17.532	5.9897e-10	2.291e-07
Cluster A	GOBP	spindle organization	23	8	17.191	5.7462e-09	4.435e-06
Cluster A	GOBP	chromosome segregation	29	10	17.043	6.1653e-11	6.0471e-08
Cluster A	GOBP	negative regulation of nuclear division	12	4	16.475	6.2795e-05	0.012318
Cluster A	GOBP	negative regulation of mitosis	12	4	16.475	6.2795e-05	0.01237
Cluster A	GOBP	positive regulation of cell cycle	16	5	15.445	9.7578e-06	0.0029261
Cluster A	GOBP	regulation of cell division	13	4	15.208	8.9016e-05	0.016244
Cluster A	GOBP	microtubule anchoring	13	4	15.208	8.9016e-05	0.016307
Cluster A	GOBP	G2/M transition checkpoint	13	4	15.208	8.9016e-05	0.016371
Cluster A	GOBP	mitotic cell cycle checkpoint	27	8	14.645	2.4297e-08	1.7073e-05
Cluster C	Corum	RC complex (Replication competent complex)	9	6	14.61	5.7886e-07	0.00074544
Cluster B	GOBP	smooth muscle contraction	4	4	14.519	2.1727e-05	0.0053
Cluster B	GOCC	lamin filament	3	3	14.519	0.00032106	0.018329
Cluster A	GOCC	spindle pole	31	9	14.349	3.5645e-09	8.5215e-07
Cluster A	GOCC	spindle	31	9	14.349	3.5645e-09	8.7963e-07
Cluster A	GOBP	regulation of mitotic cell cycle	53	15	13.988	1.2163e-14	2.2024e-11
Cluster A	GOBP	microtubule cytoskeleton organization	58	16	13.635	2.076e-15	4.0723e-12
Cluster C	GOCC	protein-DNA complex	13	8	13.486	1.5043e-08	2.9508e-06
Cluster A	GOCC	chromosome, centromeric region	15	4	13.18	0.00016367	0.010983
Cluster A	GOBP	establishment of organelle localization	19	5	13.007	2.4583e-05	0.0059048
Cluster A	GOBP	microtubule-based process	92	24	12.894	7.4644e-23	8.7856e-19
Cluster A	GOCC	microtubule associated complex	27	7	12.814	5.4838e-07	7.7687e-05
Cluster A	GOBP	phosphatidylinositol-mediated signaling	24	6	12.356	4.8272e-06	0.0017482
Cluster A	GOBP	inositol lipid-mediated signaling	24	6	12.356	4.8272e-06	0.0017617
Cluster A	GOBP	mitotic prometaphase	53	13	12.123	7.3058e-12	9.0515e-09
Cluster A	GOMF	motor activity	33	8	11.982	1.3709e-07	0.00021237
Cluster A	GOBP	nuclear division	51	12	11.63	9.0841e-11	8.5536e-08
Cluster A	GOBP	mitosis	51	12	11.63	9.0841e-11	8.7281e-08
Cluster A	GOBP	microtubule-based movement	39	9	11.406	3.2772e-08	2.2689e-05
Cluster A	GOBP	organelle fission	53	12	11.191	1.4799e-10	1.3399e-07
Cluster A	GOBP	regulation of microtubule cytoskeleton organization	23	5	10.745	6.6087e-05	0.01291
Cluster B	GOMF	RNA polymerase II transcription factor binding transcription factor activity involved in negative regulation of transcription	7	5	10.371	2.6725e-05	0.0098998
Cluster B	GOMF	beta-catenin binding	13	9	10.051	1.5377e-08	2.9114e-05
Cluster H	GOBP	base conversion or substitution editing	4	4	10.013	9.7183e-05	0.017201
Cluster A	GOBP	negative regulation of cell cycle process	25	5	9.8851	0.00010057	0.017667
Cluster B	GOBP	muscle structure development	9	6	9.6792	6.6784e-06	0.0022142
Cluster B	GOBP	muscle organ development	9	6	9.6792	6.6784e-06	0.0022299
Cluster A	GOCC	microtubule	87	17	9.6579	1.2072e-13	1.1544e-10
Cluster A	GOBP	cell division	109	21	9.5224	7.9377e-17	1.8685e-13
Cluster C	GOBP	gene silencing	12	5	9.1313	0.00010464	0.018112
Cluster A	GOBP	cell cycle checkpoint	60	11	9.0613	1.0551e-08	7.6422e-06
Cluster A	GOMF	protein kinase binding	66	12	8.9865	2.2301e-09	5.4287e-06
Cluster A	GOCC	kinetochore	39	7	8.8712	7.6881e-06	0.0007086
Cluster D	GOCC	endoplasmic reticulum-Golgi intermediate compartment membrane	8	7	8.7992	6.3962e-07	8.8966e-05
Cluster A	GOBP	positive regulation of cell cycle process	53	9	8.393	5.4149e-07	0.00030349
Cluster C	GOBP	nucleosome assembly	21	8	8.3486	1.6806e-06	0.00083285
Cluster A	GOCC	midbody	36	6	8.2376	5.626e-05	0.004437
Cluster A	GOCC	condensed chromosome kinetochore	30	5	8.2376	0.00024596	0.015174
Cluster C	GOBP	telomere maintenance via semi-conservative replication	16	6	8.2182	4.0489e-05	0.0088662
Cluster C	GOBP	telomere maintenance via recombination	16	6	8.2182	4.0489e-05	0.0089076
Cluster C	GOBP	telomere maintenance	22	8	7.9691	2.5285e-06	0.0011786
Cluster A	GOMF	kinase binding	75	12	7.9081	1.0279e-08	2.1894e-05
Cluster A	GOBP	G2/M transition of mitotic cell cycle	44	7	7.8632	1.7533e-05	0.0043908
Cluster A	GOBP	cellular protein complex assembly	44	7	7.8632	1.7533e-05	0.0044143
Cluster A	GOBP	regulation of cell cycle process	127	20	7.7835	3.4147e-14	5.5437e-11
Cluster B	GOBP	cellular component disassembly involved in apoptosis	17	9	7.6864	3.9888e-07	0.00023474
Cluster C	GOBP	telomere organization	23	8	7.6226	3.7118e-06	0.0014685
Cluster A	GOBP	negative regulation of organelle organization	39	6	7.6039	8.9257e-05	0.016225
Cluster A	GOBP	cell cycle phase	184	28	7.5213	3.6006e-20	1.2108e-16
Cluster A	GOBP	anaphase-promoting complex-dependent proteasomal ubiquitin-dependent protein catabolic process	53	8	7.4605	6.198e-06	0.0021145
Cluster D	GOCC	intrinsic to endoplasmic reticulum membrane	11	8	7.3137	1.0423e-06	0.00012656
Cluster D	GOCC	integral to endoplasmic reticulum membrane	11	8	7.3137	1.0423e-06	0.0001286
Cluster C	GOBP	telomere maintenance via telomere lengthening	18	6	7.305	8.5899e-05	0.016048
Cluster C	GOBP	protein-DNA complex assembly	24	8	7.305	5.3305e-06	0.0018728
Cluster A	GOBP	cell cycle process	275	40	7.1892	1.7802e-31	8.3811e-27
Cluster D	GOCC	small nucleolar ribonucleoprotein complex	7	5	7.1831	0.0001599	0.010825
Cluster A	GOBP	regulation of organelle organization	84	12	7.0608	3.8594e-08	2.6333e-05
Cluster H	GOBP	protein polymerization	10	7	7.0091	8.0591e-06	0.0026167
Cluster C	GOBP	anatomical structure homeostasis	26	8	6.7431	1.0378e-05	0.003016
Cluster B	GOCC	actomyosin	13	6	6.701	0.00010356	0.0074739
Cluster A	GOBP	cytoskeleton organization	131	17	6.414	1.2539e-10	1.1575e-07
Cluster F	Corum	Respiratory chain complex I (lambda subunit) mitochondrial	9	9	6.3125	5.7824e-08	0.0001117
Cluster A	GOCC	cytoskeletal part	251	32	6.3013	3.1042e-21	2.3747e-17
Cluster D	GOCC	intrinsic to organelle membrane	18	11	6.1455	1.1935e-07	1.7903e-05
Cluster A	GOBP	regulation of cell cycle arrest	98	12	6.0521	2.2239e-07	0.00013253
Cluster D	GOCC	integral to organelle membrane	17	10	5.9155	7.6107e-07	0.00010038
Cluster G	GOBP	purine base biosynthetic process	6	6	5.8075	2.5264e-05	0.0059771
Cluster G	GOCC	proteasome core complex, alpha-subunit complex	6	6	5.8075	2.5264e-05	0.0021716
Cluster G	GOCC	Arp2/3 protein complex	5	5	5.8075	0.00014826	0.010127
Cluster J	GOMF	Ras GTPase activator activity	16	9	5.6567	4.6523e-06	0.0028313
Cluster A	GOBP	regulation of cell cycle	177	20	5.5848	2.2209e-11	2.4316e-08
Cluster A	GOBP	proteasomal ubiquitin-dependent protein catabolic process	71	8	5.5691	5.4398e-05	0.010992
Cluster A	GOBP	proteasomal protein catabolic process	71	8	5.5691	5.4398e-05	0.011039
Cluster G	GOCC	cytosolic small ribosomal subunit	22	21	5.5435	1.0663e-15	1.1654e-12
Cluster G	Corum	40S ribosomal subunit, cytoplasmic	22	21	5.5435	1.0663e-15	6.1795e-12
Cluster J	GOCC	myosin complex	11	6	5.4852	0.00025257	0.015334
Cluster C	GOBP	nucleosome organization	32	8	5.4788	5.3773e-05	0.010959
Cluster F	GOBP	reactive oxygen species metabolic process	7	6	5.4107	9.0183e-05	0.016268
Cluster C	GOBP	protein-DNA complex subunit organization	34	8	5.1565	8.5047e-05	0.015952
Cluster C	GOBP	DNA replication	64	15	5.1364	6.2346e-08	4.1342e-05
Cluster A	GOCC	chromosomal part	154	16	5.1351	1.4343e-08	2.8874e-06
Cluster F	GOCC	respiratory chain complex I	21	17	5.1101	5.612e-11	2.3851e-08
Cluster F	GOCC	NADH dehydrogenase complex	21	17	5.1101	5.612e-11	2.5254e-08
Cluster F	GOCC	mitochondrial respiratory chain complex I	21	17	5.1101	5.612e-11	2.6832e-08
Cluster F	Corum	Respiratory chain complex I (holoenzyme), mitochondrial	21	17	5.1101	5.612e-11	2.1681e-07
Cluster F	GOMF	NADH dehydrogenase activity	20	16	5.05	2.9724e-10	1.2662e-06
Cluster F	GOMF	NADH dehydrogenase (ubiquinone) activity	20	16	5.05	2.9724e-10	1.6883e-06
Cluster F	GOMF	NADH dehydrogenase (quinone) activity	20	16	5.05	2.9724e-10	2.5324e-06
Cluster F	GOBP	mitochondrial electron transport, NADH to ubiquinone	18	14	4.9097	7.9782e-09	6.0583e-06
Cluster A	GOCC	microtubule organizing center	111	11	4.898	6.3719e-06	0.00060179
Cluster G	GOBP	viral transcription	48	40	4.8396	4.9024e-24	1.154e-19
Cluster G	Corum	Ribosome, cytoplasmic	48	40	4.8396	4.9024e-24	5.6818e-20
Cluster J	GOMF	actin filament binding	21	10	4.7887	9.2224e-06	0.00449
Cluster G	GOBP	translational termination	49	40	4.7408	2.2467e-23	3.5258e-19
Cluster F	GOCC	Nup107-160 complex	8	6	4.7344	0.00030435	0.017638
Cluster F	GOBP	respiratory electron transport chain	38	28	4.6513	1.5291e-15	3.13e-12
Cluster G	GOBP	translational initiation	50	40	4.646	9.4551e-23	7.4191e-19
Cluster G	GOBP	translational elongation	50	40	4.646	9.4551e-23	8.903e-19
Cluster E	GOMF	ligase activity, forming carbon-oxygen bonds	25	11	4.646	5.1447e-06	0.0028279
Cluster E	GOMF	ligase activity, forming aminoacyl-tRNA and related compounds	25	11	4.646	5.1447e-06	0.0029222
Cluster E	GOMF	aminoacyl-tRNA ligase activity	25	11	4.646	5.1447e-06	0.0030229
Cluster G	Corum	PA28-20S proteasome	15	12	4.646	1.5508e-07	0.00022468
Cluster A	GOCC	centrosome	87	8	4.5449	0.0002257	0.014038
Cluster I	GOCC	filopodium	11	7	4.5069	0.00019225	0.012256
Cluster G	GOBP	protein complex disassembly	53	41	4.4926	2.757e-22	1.6225e-18
Cluster G	GOBP	cellular protein complex disassembly	53	41	4.4926	2.757e-22	1.8543e-18
Cluster A	GOBP	organelle organization	364	33	4.4809	2.9358e-17	7.2746e-14
Cluster G	GOMF	threonine-type peptidase activity	13	10	4.4673	3.4272e-06	0.0022462
Cluster G	GOMF	threonine-type endopeptidase activity	13	10	4.4673	3.4272e-06	0.002336
Cluster G	GOMF	rRNA binding	13	10	4.4673	3.4272e-06	0.0024333
Cluster G	Corum	20S proteasome	13	10	4.4673	3.4272e-06	0.0036111
Cluster E	GOBP	tRNA aminoacylation for protein translation	26	11	4.4673	8.1064e-06	0.0025787
Cluster E	GOBP	tRNA aminoacylation	26	11	4.4673	8.1064e-06	0.0025963
Cluster E	GOBP	amino acid activation	26	11	4.4673	8.1064e-06	0.002614
Cluster J	GOMF	GTPase activator activity	32	14	4.3996	5.0969e-07	0.00048251
Cluster G	GOBP	purine ribonucleoside monophosphate metabolic process	12	9	4.3556	1.5582e-05	0.0041214
Cluster G	GOBP	purine ribonucleoside monophosphate biosynthetic process	12	9	4.3556	1.5582e-05	0.0041447
Cluster G	GOBP	purine nucleoside monophosphate metabolic process	12	9	4.3556	1.5582e-05	0.0041682
Cluster G	GOBP	purine nucleoside monophosphate biosynthetic process	12	9	4.3556	1.5582e-05	0.004192
Cluster I	GOCC	heterogeneous nuclear ribonucleoprotein complex	18	11	4.3281	4.3508e-06	0.00044378
Cluster G	Corum	60S ribosomal subunit, cytoplasmic	26	19	4.2439	3.9396e-10	1.1415e-06
Cluster A	GOBP	chromosome organization	152	13	4.2272	4.1279e-06	0.0015673
Cluster F	GOBP	electron transport chain	42	28	4.2083	8.9719e-14	1.28e-10
Cluster F	GOMF	oxidoreductase activity, acting on NADH or NADPH, quinone or similar compound as acceptor	24	16	4.2083	2.3228e-08	3.9581e-05
Cluster G	GOBP	SRP-dependent cotranslational protein targeting to membrane	58	42	4.2054	6.5722e-21	2.3802e-17
Cluster G	GOBP	protein targeting to ER	58	42	4.2054	6.5722e-21	2.5785e-17
Cluster G	GOBP	establishment of protein localization in endoplasmic reticulum	58	42	4.2054	6.5722e-21	2.8129e-17
Cluster G	GOBP	cotranslational protein targeting to membrane	58	42	4.2054	6.5722e-21	3.0942e-17
Cluster G	Corum	PA28gamma-20S proteasome	14	10	4.1482	9.9702e-06	0.0096295
Cluster G	GOCC	small ribosomal subunit	31	22	4.1215	3.8181e-11	1.9472e-08
Cluster E	GOMF	oxidoreductase activity, acting on the CH-OH group of donors, NAD or NADP as acceptor	31	12	4.0874	9.2122e-06	0.0046169
Cluster G	GOCC	cytosolic large ribosomal subunit	27	19	4.0868	1.1091e-09	3.1424e-07
Cluster G	GOBP	protein targeting to membrane	64	45	4.0834	1.6834e-21	8.8061e-18
Cluster G	GOCC	proteasome core complex	10	7	4.0652	0.00029503	0.017361
Cluster F	GOCC	mitochondrial membrane part	43	27	3.9637	2.179e-12	1.2822e-09
Cluster E	GOMF	oxidoreductase activity, acting on CH-OH group of donors	32	12	3.9597	1.3402e-05	0.0057092
Cluster G	GOBP	cellular process involved in reproduction	65	44	3.9312	5.2821e-20	1.6579e-16
Cluster B	GOBP	organ development	37	10	3.924	0.00010367	0.018145
Cluster I	GOBP	regulation of RNA splicing	20	11	3.8953	1.708e-05	0.0043232
Cluster G	GOBP	ribonucleoside monophosphate metabolic process	15	10	3.8717	2.4859e-05	0.0059108
Cluster G	GOBP	ribonucleoside monophosphate biosynthetic process	15	10	3.8717	2.4859e-05	0.0059408
Cluster D	GOCC	endoplasmic reticulum lumen	34	13	3.845	7.8146e-06	0.00070331
Cluster B	GOCC	cell-cell junction	35	9	3.7334	0.00034077	0.019168
Cluster G	GOBP	macromolecular complex disassembly	67	43	3.7272	3.1955e-18	8.8496e-15
Cluster G	GOBP	cellular macromolecular complex disassembly	67	43	3.7272	3.1955e-18	9.4027e-15
Cluster A	GOBP	regulation of cellular component organization	173	13	3.7141	1.6993e-05	0.0043479
Cluster F	GOBP	tricarboxylic acid cycle	17	10	3.7132	5.3677e-05	0.010987
Cluster F	GOBP	coenzyme catabolic process	17	10	3.7132	5.3677e-05	0.011035
Cluster F	GOBP	acetyl-CoA metabolic process	17	10	3.7132	5.3677e-05	0.011084
Cluster F	GOBP	acetyl-CoA catabolic process	17	10	3.7132	5.3677e-05	0.011133
Cluster G	GOBP	purine base metabolic process	19	12	3.6679	8.2209e-06	0.0025976
Cluster G	GOBP	nuclear-transcribed mRNA catabolic process, nonsense-mediated decay	67	42	3.6405	2.9155e-17	7.6256e-14
Cluster D	GOCC	endoplasmic reticulum part	130	47	3.6357	4.0663e-17	6.2214e-14
Cluster G	GOBP	nucleoside monophosphate biosynthetic process	16	10	3.6297	5.5088e-05	0.011084
Cluster D	GOCC	outer membrane	28	10	3.5915	0.00016912	0.01125
Cluster B	GOCC	anchoring junction	53	13	3.5612	2.9159e-05	0.0024512
Cluster G	GOCC	large ribosomal subunit	31	19	3.5594	3.4099e-08	6.0665e-06
Cluster B	GOCC	adherens junction	49	12	3.5556	6.0045e-05	0.0046872
Cluster I	GOCC	Cajal body	20	10	3.5412	0.00011733	0.0083112
Cluster G	Corum	PA700-20S-PA28 complex	30	18	3.4845	1.2545e-07	0.00020771
Cluster G	Corum	26S proteasome	20	12	3.4845	1.7091e-05	0.015237
Cluster A	GOMF	enzyme binding	199	14	3.4772	1.5885e-05	0.0066022
Cluster D	GOCC	endoplasmic reticulum membrane	84	29	3.4718	2.8155e-10	1.1336e-07
Cluster F	GOMF	oxidoreductase activity, acting on NADH or NADPH	33	18	3.4432	2.4043e-07	0.00029263
Cluster J	GOMF	small GTPase regulator activity	38	13	3.4403	3.0548e-05	0.010623
Cluster E	GOBP	tRNA metabolic process	37	12	3.4246	6.8287e-05	0.013176
Cluster G	GOBP	regulation of actin filament polymerization	17	10	3.4162	0.00011117	0.018827
Cluster G	GOBP	establishment of protein localization to organelle	77	45	3.394	9.5844e-17	2.1487e-13
Cluster G	GOMF	structural constituent of ribosome	69	39	3.2825	5.6878e-14	9.692e-10
Cluster A	GOBP	cellular component organization at cellular level	533	35	3.2456	4.7344e-14	7.1901e-11
Cluster J	GOMF	GTPase regulator activity	62	20	3.244	6.5151e-07	0.00055508
Cluster B	GOCC	intrinsic to plasma membrane	63	14	3.2264	4.6062e-05	0.0037487
Cluster G	GOBP	nuclear-transcribed mRNA catabolic process	83	46	3.2186	7.2487e-16	1.5512e-12
Cluster B	GOCC	integral to plasma membrane	59	13	3.199	9.3818e-05	0.007106
Cluster A	GOBP	cellular component organization or biogenesis at cellular level	543	35	3.1858	8.6665e-14	1.2751e-10
Cluster B	GOCC	cell junction	96	21	3.176	7.4672e-07	0.00010022
Cluster G	GOBP	regulation of cellular amino acid metabolic process	33	18	3.1677	8.7056e-07	0.00046052
Cluster J	GOMF	enzyme activator activity	51	16	3.1549	1.2877e-05	0.0056262
Cluster G	GOBP	regulation of cellular amine metabolic process	35	19	3.1526	4.7384e-07	0.00027205
Cluster B	GOBP	axon guidance	60	13	3.1457	0.00011199	0.018831
Cluster E	GOCC	soluble fraction	37	11	3.1392	0.00031336	0.018024
Cluster G	GOBP	mRNA catabolic process	86	46	3.1063	4.4804e-15	8.4376e-12
Cluster J	GOMF	nucleoside-triphosphatase regulator activity	65	20	3.0942	1.4946e-06	0.0011576
Cluster G	GOBP	regulation of protein polymerization	23	12	3.03	0.00010544	0.018184
Cluster C	GOBP	chromosome organization	152	21	3.0277	1.7325e-06	0.00084965
Cluster I	GOCC	catalytic step 2 spliceosome	47	20	3.0138	1.1781e-06	0.00013865
Cluster I	Corum	C complex spliceosome	47	20	3.0138	1.1781e-06	0.0013654
Cluster C	GOBP	chromatin organization	102	14	3.008	0.0001113	0.018782
Cluster D	GOCC	mitochondrial membrane	67	20	3.0019	2.5122e-06	0.00026326
Cluster B	GOBP	taxis	68	14	2.9892	0.00010869	0.018474
Cluster B	GOBP	chemotaxis	68	14	2.9892	0.00010869	0.018541
Cluster G	GOBP	signal transduction involved in mitotic cell cycle G1/S transition DNA damage checkpoint	35	18	2.9867	2.6438e-06	0.0011213
Cluster G	GOBP	signal transduction involved in mitotic cell cycle G1/S checkpoint	35	18	2.9867	2.6438e-06	0.0011315
Cluster G	GOBP	signal transduction involved in mitotic cell cycle checkpoint	35	18	2.9867	2.6438e-06	0.0011419
Cluster G	GOBP	signal transduction involved in G1/S transition checkpoint	35	18	2.9867	2.6438e-06	0.0011525
Cluster G	GOBP	signal transduction involved in DNA integrity checkpoint	35	18	2.9867	2.6438e-06	0.0011633
Cluster G	GOBP	signal transduction involved in DNA damage checkpoint	35	18	2.9867	2.6438e-06	0.0011742
Cluster G	GOBP	signal transduction involved in cell cycle checkpoint	35	18	2.9867	2.6438e-06	0.0011854
Cluster G	GOBP	DNA damage response, signal transduction by p53 class mediator resulting in cell cycle arrest	35	18	2.9867	2.6438e-06	0.0011968
Cluster D	GOCC	integral to membrane	240	71	2.975	3.014e-20	7.6856e-17
Cluster G	GOBP	cellular component disassembly at cellular level	86	44	2.9713	1.5103e-13	2.0315e-10
Cluster G	GOBP	cellular component disassembly	86	44	2.9713	1.5103e-13	2.0913e-10
Cluster G	GOBP	RNA catabolic process	93	47	2.935	3.8046e-14	5.9707e-11
Cluster D	GOCC	intracellular organelle lumen	120	35	2.9331	6.8827e-10	2.5073e-07
Cluster D	GOCC	intrinsic to membrane	249	72	2.9078	6.5906e-20	1.2604e-16
Cluster G	GOBP	antigen processing and presentation of exogenous peptide antigen via MHC class I, TAP-dependent	38	19	2.9038	2.3879e-06	0.0011242
Cluster B	GOBP	cell adhesion	75	15	2.9038	8.7328e-05	0.016123
Cluster B	GOBP	biological adhesion	75	15	2.9038	8.7328e-05	0.016187
Cluster G	GOBP	protein targeting	104	51	2.8479	1.3614e-14	2.3738e-11
Cluster G	GOBP	antigen processing and presentation of exogenous peptide antigen via MHC class I	39	19	2.8293	3.88e-06	0.0014851
Cluster G	GOBP	antigen processing and presentation of exogenous peptide antigen	39	19	2.8293	3.88e-06	0.0014973
Cluster G	GOBP	antigen processing and presentation of exogenous antigen	39	19	2.8293	3.88e-06	0.0015097
Cluster G	GOBP	positive regulation of cell cycle arrest	37	18	2.8253	7.1449e-06	0.002336
Cluster F	GOCC	mitochondrial matrix	64	28	2.7617	5.3524e-08	9.099e-06
Cluster G	GOBP	negative regulation of ubiquitin-protein ligase activity involved in mitotic cell cycle	40	19	2.7586	6.1576e-06	0.0021161
Cluster G	GOBP	negative regulation of ubiquitin-protein ligase activity	40	19	2.7586	6.1576e-06	0.0021316
Cluster G	GOBP	negative regulation of ligase activity	40	19	2.7586	6.1576e-06	0.0021474
Cluster A	GOBP	cellular component organization	628	35	2.7546	9.1138e-12	1.0465e-08
Cluster I	GOCC	spliceosomal complex	72	28	2.7542	8.413e-08	1.2872e-05
Cluster D	GOCC	organelle lumen	128	35	2.7498	4.5793e-09	1.0616e-06
Cluster D	GOCC	membrane-enclosed lumen	139	38	2.7492	9.2871e-10	3.2294e-07
Cluster E	GOBP	cellular amino acid metabolic process	89	23	2.7288	2.8224e-06	0.0011759
Cluster B	GOBP	response to external stimulus	96	18	2.7223	4.2335e-05	0.0092274
Cluster D	GOMF	transmembrane transporter activity	63	17	2.7136	5.7775e-05	0.018231
Cluster A	GOBP	cellular component organization or biogenesis	638	35	2.7114	1.4983e-11	1.6795e-08
Cluster G	GOBP	negative regulation of protein ubiquitination	45	21	2.7102	2.851e-06	0.0011774
Cluster G	GOCC	ribosome	73	34	2.7049	2.4854e-09	6.3376e-07
Cluster F	GOBP	oxidation-reduction process	101	43	2.6875	3.5232e-11	3.686e-08
Cluster G	Corum	Nop56p-associated pre-rRNA complex	70	32	2.6549	1.3074e-08	3.0306e-05
Cluster F	GOCC	mitochondrial part	196	82	2.6409	2.7566e-20	1.0544e-16
Cluster E	GOBP	cellular amine metabolic process	96	24	2.6398	3.1892e-06	0.0012833
Cluster C	GOBP	DNA metabolic process	185	22	2.6061	1.1475e-05	0.0032742
Cluster I	GOCC	nuclear speck	60	22	2.5968	6.3385e-06	0.00060612
Cluster G	GOBP	translation	81	36	2.5811	3.985e-09	3.1269e-06
Cluster G	GOBP	positive regulation of ubiquitin-protein ligase activity involved in mitotic cell cycle	45	20	2.5811	1.1968e-05	0.0033739
Cluster G	GOBP	DNA damage response, signal transduction by p53 class mediator	45	20	2.5811	1.1968e-05	0.0033943
Cluster G	GOBP	negative regulation of protein modification process	52	23	2.5687	2.9747e-06	0.0012073
Cluster C	GOCC	chromosomal part	154	18	2.5615	9.5577e-05	0.0070987
Cluster E	GOBP	amine metabolic process	100	24	2.5342	6.741e-06	0.0022194
Cluster G	GOBP	positive regulation of ubiquitin-protein ligase activity	46	20	2.525	1.7642e-05	0.0043715
Cluster G	GOBP	positive regulation of ligase activity	46	20	2.525	1.7642e-05	0.0043946
Cluster A	GOCC	protein complex	657	33	2.4826	1.7263e-09	4.7165e-07
Cluster G	GOBP	signal transduction by p53 class mediator	47	20	2.4713	2.5585e-05	0.0060227
Cluster C	GOMF	DNA binding	286	32	2.452	3.0098e-07	0.00032054
Cluster I	GOBP	RNA splicing, via transesterification reactions	81	28	2.4482	1.3637e-06	0.00069034
Cluster J	GOMF	enzyme regulator activity	140	34	2.4422	1.8483e-07	0.00026245
Cluster G	GOBP	regulation of ubiquitin-protein ligase activity involved in mitotic cell cycle	48	20	2.4198	3.6537e-05	0.008114
Cluster H	GOCC	microtubule	87	21	2.4169	5.0665e-05	0.0040374
Cluster D	GOCC	mitochondrial part	196	47	2.4115	9.2912e-10	3.0903e-07
Cluster C	GOCC	nucleoplasm	248	27	2.3859	5.366e-06	0.00052628
Cluster F	GOCC	organelle inner membrane	45	17	2.3847	0.00019093	0.012274
Cluster B	GOBP	regulation of signal transduction	153	25	2.3723	1.6181e-05	0.0042324
Cluster G	GOBP	regulation of ubiquitin-protein ligase activity	49	20	2.3704	5.1423e-05	0.010808
Cluster G	GOBP	regulation of ligase activity	49	20	2.3704	5.1423e-05	0.010857
Cluster G	GOBP	positive regulation of protein ubiquitination	49	20	2.3704	5.1423e-05	0.010905
Cluster A	GOCC	non-membrane-bounded organelle	566	27	2.3578	7.7521e-07	9.8839e-05
Cluster A	GOCC	intracellular non-membrane-bounded organelle	566	27	2.3578	7.7521e-07	0.00010051
Cluster G	GOBP	antigen processing and presentation of peptide antigen via MHC class I	47	19	2.3477	9.0943e-05	0.01628
Cluster G	GOBP	antigen processing and presentation of peptide antigen	47	19	2.3477	9.0943e-05	0.016342
Cluster I	GOBP	RNA splicing, via transesterification reactions with bulged adenosine as nucleophile	79	26	2.3309	8.8091e-06	0.0027466
Cluster I	GOBP	nuclear mRNA splicing, via spliceosome	79	26	2.3309	8.8091e-06	0.0027649
Cluster E	GOBP	cellular ketone metabolic process	142	31	2.3052	2.5376e-06	0.0011713
Cluster G	GOBP	signal transduction in response to DNA damage	51	20	2.2775	9.7804e-05	0.017246
Cluster G	GOBP	intracellular protein transport	156	61	2.2709	8.8212e-12	1.0383e-08
Cluster I	GOCC	nuclear body	103	33	2.2691	1.0888e-06	0.00013014
Cluster F	GOBP	generation of precursor metabolites and energy	103	37	2.2676	1.8695e-07	0.00011736
Cluster B	GOBP	regulation of signaling	173	27	2.2659	1.7043e-05	0.0043372
Cluster G	GOBP	G1/S transition of mitotic cell cycle	59	23	2.2639	3.4054e-05	0.0076346
Cluster D	GOCC	organelle membrane	290	65	2.254	6.129e-12	3.3491e-09
Cluster I	GOBP	mRNA processing	154	49	2.2535	2.9838e-09	2.381e-06
Cluster E	GOBP	oxoacid metabolic process	141	30	2.2466	6.3621e-06	0.0021395
Cluster E	GOBP	carboxylic acid metabolic process	141	30	2.2466	6.3621e-06	0.0021549
Cluster G	GOBP	negative regulation of cellular protein metabolic process	70	27	2.24	9.2124e-06	0.0028534
Cluster I	GOBP	RNA splicing	124	39	2.2275	1.9229e-07	0.00011912
Cluster B	GOBP	regulation of response to stimulus	210	32	2.2124	4.4189e-06	0.0016381
Cluster G	GOBP	regulation of protein ubiquitination	58	22	2.2028	7.9546e-05	0.015101
Cluster E	GOBP	organic acid metabolic process	144	30	2.1998	9.8092e-06	0.0029045
Cluster G	GOBP	cellular macromolecule catabolic process	214	81	2.1982	1.5391e-14	2.588e-11
Cluster G	GOMF	structural molecule activity	141	53	2.183	1.2733e-09	4.3393e-06
Cluster G	GOBP	protein complex subunit organization	165	62	2.1822	4.3276e-11	4.335e-08
Cluster G	GOBP	cellular macromolecular complex subunit organization	179	67	2.1738	7.7845e-12	9.3973e-09
Cluster D	GOCC	membrane part	440	95	2.1712	6.8236e-17	8.7001e-14
Cluster G	GOBP	negative regulation of protein metabolic process	73	27	2.148	2.1925e-05	0.0053207
Cluster G	GOBP	reproductive process	136	50	2.1351	9.175e-09	6.8565e-06
Cluster B	GOCC	plasma membrane part	152	22	2.1014	0.00030417	0.017762
Cluster G	GOBP	macromolecule catabolic process	231	83	2.0867	2.1419e-13	2.8012e-10
Cluster F	GOBP	RNA splicing, via transesterification reactions with bulged adenosine as nucleophile	79	26	2.0775	6.6224e-05	0.01283
Cluster F	GOBP	nuclear mRNA splicing, via spliceosome	79	26	2.0775	6.6224e-05	0.012884
Cluster G	GOBP	proteasomal ubiquitin-dependent protein catabolic process	71	25	2.0449	0.00010584	0.01812
Cluster G	GOBP	proteasomal protein catabolic process	71	25	2.0449	0.00010584	0.018186
Cluster F	GOBP	RNA splicing, via transesterification reactions	81	26	2.0262	0.00010379	0.018099
Cluster I	GOBP	RNA processing	236	67	2.0107	6.4992e-10	5.6663e-07
Cluster I	GOCC	nucleoplasm part	187	53	2.0073	5.4374e-08	9.0426e-06
Cluster C	GOBP	cellular macromolecule biosynthetic process	375	34	1.987	1.5066e-05	0.0040999
Cluster C	GOBP	macromolecule biosynthetic process	379	34	1.966	1.8901e-05	0.0046346
Cluster F	GOCC	intracellular organelle lumen	120	37	1.9464	1.1076e-05	0.00098526
Cluster A	GOCC	cytosol	617	24	1.9225	0.00017681	0.011462
Cluster F	GOCC	membrane-enclosed lumen	139	42	1.9074	5.0073e-06	0.00049748
Cluster F	GOMF	oxidoreductase activity	149	45	1.9065	2.3341e-06	0.0017293
Cluster G	GOBP	protein transport	249	80	1.8659	4.3619e-10	3.8747e-07
Cluster B	GOBP	developmental process	266	34	1.8558	8.9879e-05	0.016275
Cluster A	GOCC	macromolecular complex	880	33	1.8535	4.3557e-06	0.00043844
Cluster G	GOBP	establishment of protein localization	252	80	1.8437	8.3419e-10	7.1407e-07
Cluster G	GOBP	macromolecular complex subunit organization	244	77	1.8327	2.4949e-09	2.0252e-06
Cluster F	GOCC	organelle lumen	128	37	1.8247	5.054e-05	0.0040698
Cluster C	GOMF	nucleic acid binding	627	52	1.8175	3.7713e-07	0.00037802
Cluster B	GOBP	response to chemical stimulus	288	36	1.8148	8.6823e-05	0.016157
Cluster B	GOCC	integral to membrane	240	30	1.8148	0.00034232	0.019115
Cluster B	GOCC	intrinsic to membrane	249	31	1.8076	0.00029293	0.017371
Cluster G	GOBP	cellular catabolic process	312	97	1.8055	3.2129e-11	3.4378e-08
Cluster G	GOBP	catabolic process	358	111	1.8006	8.7941e-13	1.119e-09
Cluster B	GOBP	signal transduction	394	48	1.7688	9.2867e-06	0.0028576
Cluster F	GOCC	mitochondrion	119	33	1.7505	0.00027805	0.016749
Cluster G	GOCC	cytoskeleton	144	42	1.6939	9.2799e-05	0.0070991
Cluster I	GOBP	transcription, DNA-dependent	221	52	1.6664	2.7803e-05	0.0063851
Cluster E	GOMF	transferase activity	313	49	1.653	5.9474e-05	0.018097
Cluster I	GOCC	ribonucleoprotein complex	241	56	1.6457	1.989e-05	0.0017291
Cluster D	GOCC	membrane	511	83	1.6334	1.2454e-07	1.8321e-05
Cluster A	GOCC	intracellular organelle part	1333	44	1.6315	2.3744e-08	4.4304e-06
Cluster I	GOMF	RNA binding	356	82	1.6313	2.6499e-07	0.00030103
Cluster A	GOCC	organelle part	1339	44	1.6241	2.8501e-08	5.1913e-06
Cluster G	GOBP	mRNA metabolic process	265	74	1.6217	1.3117e-06	0.00067127
Cluster G	GOBP	intracellular transport	271	75	1.6072	1.5973e-06	0.00080002
Cluster E	GOBP	small molecule metabolic process	417	62	1.5699	2.7614e-05	0.0064042
Cluster G	GOBP	establishment of localization in cell	326	88	1.5677	5.7178e-07	0.0003167
Cluster E	GOMF	ribonucleotide binding	444	65	1.5458	2.7808e-05	0.0098717
Cluster E	GOMF	purine ribonucleotide binding	444	65	1.5458	2.7808e-05	0.010082
Cluster G	GOCC	cytosol	617	164	1.5436	1.5906e-12	1.014e-09
Cluster G	GOBP	cellular protein metabolic process	396	105	1.5399	9.5863e-08	6.1825e-05
Cluster E	GOMF	purine nucleotide binding	446	65	1.5389	3.2089e-05	0.010936
Cluster I	GOBP	regulation of gene expression	410	89	1.5374	1.1981e-06	0.00061987
Cluster I	GOBP	regulation of RNA metabolic process	352	76	1.5291	1.0292e-05	0.0030097
Cluster E	GOCC	cytosol	617	88	1.506	1.7317e-06	0.00018925
Cluster I	GOBP	RNA metabolic process	590	125	1.5005	1.3304e-08	9.4905e-06
Cluster B	GOBP	response to stimulus	688	71	1.4983	1.5132e-05	0.0040944
Cluster G	GOCC	ribonucleoprotein complex	241	62	1.494	0.0001287	0.0090328
Cluster E	GOMF	nucleotide binding	597	83	1.468	1.1433e-05	0.0051269
Cluster G	GOBP	protein metabolic process	489	121	1.437	5.1381e-07	0.00029145
Cluster I	GOBP	regulation of nucleobase-containing compound metabolic process	398	80	1.4236	8.1888e-05	0.015483
Cluster J	GOCC	cytosol	617	87	1.418	2.9078e-05	0.0024716
Cluster B	GOBP	biological regulation	1091	104	1.384	8.4965e-07	0.00045456
Cluster I	GOMF	nucleic acid binding	627	122	1.3781	3.5609e-06	0.0022473
Cluster G	GOBP	transport	490	116	1.3748	9.7819e-06	0.0029148
Cluster I	GOBP	nucleic acid metabolic process	708	135	1.3504	2.6314e-06	0.0012028
Cluster I	GOCC	nuclear part	700	133	1.3456	4.0321e-06	0.00041683
Cluster B	GOBP	regulation of biological process	1036	96	1.3454	1.8317e-05	0.004515
Cluster E	GOMF	catalytic activity	1014	129	1.3433	9.6938e-07	0.00078658
Cluster G	GOBP	establishment of localization	502	116	1.342	3.1411e-05	0.007144
Cluster B	GOBP	regulation of cellular process	1001	92	1.3344	4.999e-05	0.01065
Cluster D	GOCC	intracellular organelle part	1333	172	1.2976	6.3161e-09	1.4211e-06
Cluster G	GOBP	cellular component organization	628	140	1.2947	2.7149e-05	0.0063277
Cluster D	GOCC	organelle part	1339	172	1.2918	9.9746e-09	2.1196e-06
Cluster G	GOBP	cellular component organization or biogenesis	638	140	1.2744	6.2102e-05	0.012337
Cluster B	GOMF	protein binding	1273	111	1.266	3.4997e-05	0.011693
Cluster F	GOCC	intracellular organelle part	1333	262	1.2407	1.0463e-09	3.2016e-07
Cluster F	GOCC	organelle part	1339	263	1.2399	9.6809e-10	3.0858e-07
Cluster I	GOBP	cellular macromolecule metabolic process	994	171	1.2184	5.6318e-05	0.011283
Cluster I	GOBP	macromolecule metabolic process	1054	180	1.2095	4.686e-05	0.010028
Cluster D	GOCC	cytoplasmic part	1285	152	1.1895	0.00017194	0.011339
Cluster G	GOCC	cytoplasmic part	1285	262	1.1841	1.5133e-06	0.00017024
Cluster G	GOMF	binding	1884	350	1.0789	5.8735e-05	0.018197
Cluster B	GOCC	intracellular part	2071	126	0.88332	3.037e-05	0.0025253
Cluster I	GOCC	cytoplasmic part	1285	144	0.79366	2.1736e-06	0.0002342
Cluster I	GOMF	catalytic activity	1014	104	0.72639	5.8468e-07	0.00052437
Cluster J	GOCC	intracellular organelle part	1333	95	0.71669	6.4312e-08	1.0468e-05
Cluster J	GOCC	organelle part	1339	95	0.71348	4.1144e-08	7.1535e-06
Cluster B	GOBP	primary metabolic process	1278	61	0.69299	3.4747e-06	0.0013864
Cluster F	GOBP	cellular component organization or biogenesis	638	70	0.69259	1.3756e-05	0.0038096
Cluster F	GOBP	cellular component organization	628	68	0.68352	9.9494e-06	0.0029276
Cluster B	GOBP	cellular metabolic process	1288	60	0.67634	9.6734e-07	0.00050603
Cluster J	GOCC	nuclear part	700	47	0.67521	0.00013235	0.0092044
Cluster G	GOCC	membrane part	440	51	0.67314	9.4138e-05	0.0070603
Cluster B	GOBP	metabolic process	1378	63	0.66377	6.4213e-08	4.1988e-05
Cluster F	GOCC	cytoplasm	568	59	0.6557	7.061e-06	0.00065874
Cluster F	GOMF	purine ribonucleoside triphosphate binding	438	44	0.63413	3.9419e-05	0.012917
Cluster F	GOMF	ribonucleotide binding	444	44	0.62556	2.3829e-05	0.0090231
Cluster F	GOMF	purine ribonucleotide binding	444	44	0.62556	2.3829e-05	0.0092282
Cluster F	GOMF	purine nucleotide binding	446	44	0.62276	2.009e-05	0.0081508
Cluster E	GOCC	membrane	511	30	0.61991	0.00034264	0.018994
Cluster E	GOCC	intracellular organelle part	1333	77	0.60994	1.1584e-12	8.0561e-10
Cluster E	GOCC	organelle part	1339	77	0.60721	6.4693e-13	4.949e-10
Cluster F	GOCC	cytosol	617	59	0.60363	7.8636e-08	1.2277e-05
Cluster D	GOCC	nucleus	671	38	0.56951	1.7254e-06	0.00019129
Cluster F	GOMF	ATP binding	377	34	0.5693	1.1051e-05	0.005231
Cluster F	GOMF	adenyl ribonucleotide binding	383	34	0.56038	6.2513e-06	0.003228
Cluster F	GOMF	adenyl nucleotide binding	384	34	0.55892	5.6778e-06	0.0030234
Cluster I	GOBP	catabolic process	358	28	0.55392	3.1829e-05	0.0072045
Cluster I	GOCC	cytosol	617	48	0.55097	1.2669e-08	2.6194e-06
Cluster E	GOCC	protein complex	657	34	0.54644	1.3054e-06	0.00014905
Cluster E	GOBP	transport	490	25	0.53873	3.3757e-05	0.0076041
Cluster F	GOCC	cytoskeletal part	251	21	0.52814	0.00010517	0.0075189
Cluster E	GOCC	macromolecular complex	880	44	0.52795	1.0907e-09	3.2093e-07
Cluster E	GOBP	establishment of localization	502	25	0.52585	1.6202e-05	0.0042143
Cluster E	GOBP	protein metabolic process	489	24	0.51824	1.6116e-05	0.0042387
Cluster G	GOCC	nucleoplasm part	187	16	0.4969	0.00020425	0.012807
Cluster F	GOCC	plasma membrane	197	15	0.48065	0.00017384	0.011367
Cluster D	GOBP	regulation of cellular macromolecule biosynthetic process	377	18	0.48014	3.759e-05	0.0083086
Cluster E	GOCC	membrane part	440	20	0.47996	1.2169e-05	0.0010701
Cluster D	GOBP	regulation of macromolecule biosynthetic process	382	18	0.47386	2.682e-05	0.0062819
Cluster D	GOCC	cytoplasm	568	26	0.46032	6.999e-08	1.1155e-05
Cluster D	GOBP	regulation of RNA metabolic process	352	16	0.4571	3.442e-05	0.0076801
Cluster I	GOBP	cellular catabolic process	312	20	0.45399	2.7127e-06	0.0011403
Cluster E	GOBP	cellular protein metabolic process	396	17	0.45329	1.4632e-05	0.004005
Cluster D	GOBP	regulation of transcription, DNA-dependent	319	14	0.44134	5.3024e-05	0.011046
Cluster E	GOCC	intrinsic to membrane	249	10	0.42406	0.00035497	0.019536
Cluster D	GOBP	RNA biosynthetic process	325	13	0.40225	1.2743e-05	0.0035499
Cluster D	GOCC	cytoskeletal part	251	10	0.40065	0.0001337	0.0092146
Cluster F	GOMF	transferase activity, transferring phosphorus-containing groups	190	12	0.39868	2.1799e-05	0.0086386
Cluster D	GOBP	regulation of gene expression	410	16	0.39244	4.6054e-07	0.00026768
Cluster G	GOCC	intracellular organelle lumen	120	8	0.38717	0.00032858	0.01862
Cluster E	GOBP	cell cycle process	275	10	0.38397	5.9698e-05	0.011909
Cluster J	GOCC	ribonucleoprotein complex	241	9	0.37555	9.8316e-05	0.0072319
Cluster B	GOBP	catabolic process	358	9	0.365	5.1712e-05	0.01082
Cluster G	GOCC	mitochondrial part	196	12	0.35556	1.2147e-06	0.0001408
Cluster G	GOBP	mRNA processing	154	9	0.3394	1.103e-05	0.0031859
Cluster F	GOBP	cellular component movement	134	7	0.32976	7.2604e-05	0.013895
Cluster G	GOCC	integral to membrane	240	13	0.31457	7.5646e-09	1.6534e-06
Cluster D	GOCC	cytosol	617	19	0.30967	1.5986e-13	1.3588e-10
Cluster G	GOBP	negative regulation of cellular biosynthetic process	114	6	0.30566	7.1863e-05	0.013809
Cluster G	GOCC	intrinsic to membrane	249	13	0.3032	1.9356e-09	5.1061e-07
Cluster G	GOBP	negative regulation of biosynthetic process	115	6	0.303	6.2295e-05	0.012323
Cluster D	GOBP	transcription, DNA-dependent	221	6	0.27302	1.2717e-05	0.0035638
Cluster E	GOCC	mitochondrial part	196	5	0.26936	6.0297e-05	0.0046593
Cluster G	GOBP	RNA splicing	124	5	0.23417	3.8701e-06	0.0015184
Cluster B	GOCC	mitochondrial part	196	3	0.22223	0.00028713	0.01716
Cluster F	GOMF	phosphotransferase activity, alcohol group as acceptor	117	4	0.21581	1.1352e-05	0.0052281
Cluster J	GOCC	mitochondrial part	196	4	0.20523	5.886e-06	0.00056997
Cluster F	GOMF	kinase activity	155	5	0.20363	2.1387e-07	0.00028033
Cluster B	GOBP	RNA processing	236	3	0.18456	2.2713e-05	0.0054837
Cluster E	GOCC	organelle lumen	128	2	0.16499	0.00020175	0.012755
Cluster I	GOBP	nucleobase-containing small molecule metabolic process	89	2	0.15915	0.00011353	0.019021
Cluster D	GOMF	cytoskeletal protein binding	138	2	0.14574	4.3395e-05	0.013952
Cluster A	GOCC	membrane	511	1	0.096723	0.00010111	0.0073662
Cluster F	GOBP	nuclear-transcribed mRNA catabolic process, nonsense-mediated decay	67	1	0.094216	0.00010417	0.018098
Cluster A	GOBP	RNA metabolic process	590	1	0.083772	1.4627e-05	0.0040271
Cluster D	GOBP	cytoskeleton organization	131	1	0.076765	1.1124e-05	0.0031934
Cluster G	GOBP	RNA splicing, via transesterification reactions with bulged adenosine as nucleophile	79	1	0.073513	4.2392e-06	0.001584
Cluster G	GOBP	nuclear mRNA splicing, via spliceosome	79	1	0.073513	4.2392e-06	0.0015967
Cluster G	GOBP	RNA splicing, via transesterification reactions	81	1	0.071698	2.938e-06	0.0012028
Cluster F	GOBP	protein complex disassembly	53	0	0	9.5689e-05	0.017
Cluster F	GOBP	cellular protein complex disassembly	53	0	0	9.5689e-05	0.017065
Cluster A	GOBP	small molecule metabolic process	417	0	0	8.2524e-05	0.015541
Cluster J	GOCC	organelle lumen	128	0	0	1.007e-06	0.00012629
Cluster J	GOCC	membrane-enclosed lumen	139	0	0	2.9548e-07	4.2649e-05
Cluster J	GOCC	intracellular organelle lumen	120	0	0	2.4465e-06	0.00025994
