# Supplementary material for: Uncovering Hidden Layers of Cell Cycle Regulation through Integrative Multi-omic Analysis
Source: PLoS Genet. 2015 Oct 6;11(10):e1005554. doi: 10.1371/journal.pgen.1005554 (PMC4595013; doi:10.1371/journal.pgen.1005554)
Supplement: S6 Table — (XLSX) [file pgen.1005554.s017.xlsx]

## Sheet: 1
Supplementary Table 6. Cyclic gene products with a cutoff of > 1.5 fold change, across the cell cycle, in at least one level of expression, raw non-transformed values.
Uniprot IDs	Leading Uniprot IDs	Protein names	Gene names	mRNA G1_Rep1	mRNA G1_Rep2	mRNA G1_Rep3	mRNA S_Rep1	mRNA S_Rep2	mRNA S_Rep3	mRNA G2/M_Rep1	mRNA G2/M_Rep2	mRNA G2/M_Rep3	Translation G1_Rep1	Translation G1_Rep2	Translation G1_Rep3	Translation S_Rep1	Translation S_Rep2	Translation S_Rep3	Translation G2/M_Rep1	Translation G2/M_Rep2	Translation G2/M_Rep3	Protein G1_Rep1	Protein G1_Rep2	Protein G1_Rep3	Protein S_Rep1	Protein S_Rep2	Protein S_Rep3	Protein G2/M_Rep1	Protein G2/M_Rep2	Protein G2/M_Rep3
A0A024R8V6;A0A075B784;B3KMW2;E9PEW0;K7EIH0;K7EKL7;K7EKN3;K7ELR5;K7ELT3;K7EMM6;K7EPT1;K7EQS0;K7ERC1;Q8IXW9;Q9H9C5;Q9P275;REV__A0A024RCZ1;REV__H7C2Z0;REV__Q8NC56;F5H3B9;Q9P275-2	E9PEW0	Ubiquitin carboxyl-terminal hydrolase 36;Ubiquitin carboxyl-terminal hydrolase	USP36	-0.5857	-0.60247	-0.56874	0.247567	0.286267	0.478167	0.261354	0.273613	0.209944	-0.27174	-0.0529804	0.0923309	0.160891	-0.173151	-0.10095	0.26503	-0.0236492	0.104231	-0.0629673	0.139143	-0.00112724	0.433296	0.158277	0.349917	-0.230402	-0.233362	-0.552772
A8K6Q4;B3KSK6;B4DNY1;B4E0G6;C9J250;C9JMC8;C9JSL1;E9PGM9;F8WCA5;F8WF63;P78332;C9JHR3	B4E0G6	RNA-binding protein 6	RBM6	-0.387495	-0.383688	-0.5663	0.15075	0.116551	0.13372	0.306507	0.366937	0.263017	-0.3379	-0.211731	-0.62521	-0.07584	-0.2468	-0.0376587	0.615971	0.670631	0.248531	0.467611	0.20945	0.356001	0.442856	0.395866	0.0827065	-0.747826	-0.593357	-0.613306
B4DNN2;C9JUL4;Q59E89;Q9UDY4	B4DNN2	DnaJ homolog subfamily B member 4	DNAJB4	-0.0476465	-0.199667	-0.140117	0.402867	0.381197	0.432257	-0.281074	-0.277583	-0.270233	-0.500971	-0.580259	-0.690929	-0.219292	0.0998783	0.0579395	0.591761	0.575689	0.666189	0.000175476	0.133137	0.0783062	0.340206	0.391287	0.536726	-0.627262	-0.499283	-0.353293
A0A024QYX3;P98179	P98179	Putative RNA-binding protein 3	RBM3	-0.039506	0.0568037	-0.117147	0.123077	0.125347	0.144717	-0.0884104	-0.15579	-0.0490904	-1.15554	-0.651758	-0.573898	0.0928707	0.0481701	0.320002	0.734421	0.634541	0.551199	0.762703	0.745602	0.752514	0.254589	0.294987	0.519077	-1.10209	-1.12701	-1.10037
B7ZKQ8;O00592;Q96N83;F5GWY5;F5H3W1;F5H7A2;G3V0E6;O00592-2	O00592	Podocalyxin	PODXL	-0.176426	-0.051116	-0.178947	-0.21135	-0.32403	-0.29731	0.347863	0.445123	0.446193	0.590179	0.67301	0.733959	-1.3065	-1.03709	-1.11769	0.58115	0.533161	0.3498	0.513836	0.444916	0.309776	0.218443	0.075264	0.422893	-0.504803	-0.486643	-0.993683
B3KSQ7;B7Z2Z0;D6R9Q9;D6R9W4;D6RCR4;D6RFI1;Q16643;A8MV58;F8W9Z3;Q16643-2	D6R9Q9	Drebrin	DBN1	-0.027606	0.0210733	0.109664	-0.158857	-0.140176	-0.151609	0.0744505	0.10307	0.16999	0.89399	0.53957	0.49011	-1.1559	-0.927719	-1.22335	0.33205	0.493759	0.55748	0.439552	0.572252	0.569523	0.414305	0.493183	0.273973	-1.01096	-0.861095	-0.890726
B2R8R5;M0R0K9;M0R2I3;M0R3C0;Q13263;Q13263-2	Q13263	Transcription intermediary factor 1-beta	TRIM28	-0.18406	-0.15793	-0.23785	0.0677605	-0.23212	0.0672102	0.160883	0.259203	0.256903	0.240589	0.147169	0.21393	-0.45084	-0.54764	-0.469879	0.375811	0.204491	0.286381	0.35743	0.416416	0.426949	0.289475	0.328262	0.134811	-0.628159	-0.718216	-0.606968
A0A024R2W4;Q14118;C9J196;C9JQL4;C9JYS1;E9PE70	Q14118	Dystroglycan;Alpha-dystroglycan;Beta-dystroglycan	DAG1	-0.225379	-0.192399	-0.232079	-0.18428	-0.32092	-0.14872	0.420733	0.474624	0.408423	0.118259	0.10495	0.184811	-0.51334	-0.40262	-0.653891	0.53215	0.349661	0.28001	0.616072	0.643232	0.490892	0.0775337	0.159313	-0.0310764	-0.619106	-0.677446	-0.659416
A8K309;B4DN59;B4E2X0;C1PHC3;C1PHC4;E9PKC6;H0Y2P0;H0Y5E4;H0YCV9;H0YD13;H0YD17;H0YDW7;H0YDX6;H0YE40;J3KN83;P16070;Q86UZ1;E7EPC6;H0YCL4;H0YD90;H0YDV8;H0YEU1;H0YEV3;P16070-10;P16070-11;P16070-16;P16070-17;P16070-18;P16070-19;P16070-3;P16070-4;P16070-5;P16070-6;P16070-7;P16070-9	E9PKC6	CD44 antigen	CD44	-0.0580606	-0.147241	-0.227381	-0.207983	-0.211344	-0.265153	0.396597	0.387457	0.333107	0.1073	0.0400791	0.249479	-0.277241	-0.487141	-0.41581	0.359249	0.22961	0.194469	0.57444	0.684231	0.422359	0.0452671	-0.0733223	0.299976	-0.561073	-0.651854	-0.740025
A0A024R4A2;A0A087X0P5;B2R7C7;B4DNF3;P05187;P09923;P10696	P05187	Alkaline phosphatase, placental type;Alkaline phosphatase;Alkaline phosphatase, placental-like	ALPP	-0.261869	-0.21282	-0.34779	-0.275471	-0.36936	-0.15645	0.420063	0.565204	0.638494	-0.111839	0.0608215	-0.0642986	-0.73041	-0.91181	-0.640451	0.74798	1.02374	0.62628	0.765926	0.596058	0.696228	0.0250359	0.0953064	0.176556	-0.0391502	-0.321371	-1.99459
A0A087WZH7;P29966;Q05C82;Q6NVI1	P29966	Myristoylated alanine-rich C-kinase substrate	MARCKS	-0.036664	0.0625658	0.0573263	-0.385687	-0.309997	-0.379147	0.40966	0.32995	0.25199	0.0773888	0.10882	0.32156	-0.30065	-0.00636101	-0.21563	0.14032	0.0695782	-0.195061	1.59233	1.44983	1.49009	-0.417931	-0.256071	-0.234261	-1.788	-0.773407	-1.0626
C9JXX7;H7BZ97;P23229;C9JK10;G5E9H1;P23229-2;P23229-3;P23229-4;P23229-5;P23229-6;P23229-7;P23229-9	C9JXX7	Integrin alpha-6;Integrin alpha-6 heavy chain;Integrin alpha-6 light chain;Processed integrin alpha-6	ITGA6	0.121273	0.0323429	-0.095767	-0.18237	-0.313241	-0.28474	0.196967	0.307637	0.217897	0.238039	0.212719	0.162899	-0.1807	-0.41534	-0.0968494	0.0607681	0.00808907	0.0103588	0.590496	0.760998	0.549807	-0.0437698	0.142281	-0.239449	-0.585979	-0.611149	-0.563229
A0A024QZ98;A0A024RAZ7;A0A024RB53;A0A024RC46;B4DP35;B4E0B5;F8VTQ5;F8VYN5;F8VZ49;F8W646;F8W6I7;H0YH80;P09651;Q0VAC0;Q32P51;Q3MI39;Q6IPF2;Q9BSM5;F8VRQ1;F8VSB5;F8VXY0;F8W1S7;P09651-2;P09651-3	F8VTQ5	Heterogeneous nuclear ribonucleoprotein A1;Heterogeneous nuclear ribonucleoprotein A1, N-terminally processed;Heterogeneous nuclear ribonucleoprotein A1-like 2	HNRNPA1	0.134136	0.0421667	0.0956364	-0.12235	-0.0119705	-0.0627298	-0.0422163	-0.00201702	-0.0188665	-0.12249	-0.137211	-0.0974598	-0.26038	-0.185299	-0.109709	0.328819	0.319839	0.263889	0.730408	0.495461	0.632759	0.136459	0.0153885	-0.0323906	-0.862949	-0.449738	-0.66539
B4DNG4;B8ZZ74;F8WDX3;Q59GV2;Q96PK6;D6RGD8;F2Z2W2;Q2PYN1;Q96PK6-2	B8ZZ74	RNA-binding protein 14	COAA	-0.537293	-0.491203	-0.483113	-0.115923	-0.278894	-0.0946932	0.602627	0.722827	0.675667	0.50988	0.560371	0.445301	-0.32357	-0.24707	-0.24851	-0.264049	-0.21562	-0.21673	0.236187	0.218075	0.360424	0.275024	0.181583	0.179134	-0.506538	-0.44886	-0.495029
C9JY10;H7C4F9;Q14554;Q9BV43	C9JY10	Protein disulfide-isomerase A5	PDIA5	-0.14255	-0.135693	-0.172741	-0.477807	-0.448023	-0.523072	0.550444	0.683402	0.666038	0.281488	0.25054	0.22562	-0.194641	-0.0793114	-0.24934	0.16346	-0.145019	-0.25279	0.0713062	0.0257149	0.282415	0.637756	0.382767	0.354057	-0.523245	-0.602625	-0.628145
B4DMQ9;H0YI23;P49750	B4DMQ9	YLP motif-containing protein 1	YLPM1	-0.180263	-0.147503	-0.292273	-0.285013	-0.394964	-0.144898	0.463959	0.526445	0.45451	0.0866013	0.0284901	0.146421	-0.11449	0.195759	0.106909	-0.1555	-0.0508995	-0.2433	0.484364	0.269064	0.547394	0.241367	0.243866	0.0285473	-0.652124	-0.593334	-0.569143
A0A024R7K7;A0A024R7M6;B4DKZ7;B4E0Q6;C9JGN4;C9JHD7;C9JJK9;C9JMI3;C9JVY3;H7C3H1;Q86YP4;V9GY85;V9GYX5;B5MC40;F5H7D9;Q86YP4-2	B4DKZ7	Transcriptional repressor p66-alpha	GATAD2A	-0.285327	-0.276836	-0.380656	-0.225184	-0.496324	-0.0952234	0.55551	0.60881	0.59523	0.200989	0.29804	0.238749	0.0281296	-0.0578003	-0.1096	-0.0679092	-0.16247	-0.368158	0.367693	0.295673	0.458803	0.325478	0.0448074	0.0298881	-0.584993	-0.445623	-0.491724
A0A087WZX0;Q86UU0;B5ME99;C9K0G3;E9PIW0;E9PKJ9;E9PNR0;Q86UU0-2;Q86UU0-3;Q86UU0-4	Q86UU0	B-cell CLL/lymphoma 9-like protein	BCL9L	-0.209154	-0.104171	-0.239068	-0.33387	-0.596141	-0.204687	0.487086	0.592325	0.607678	0.108379	-0.19672	-0.138641	0.10202	0.0419502	0.294479	0.00693893	-0.0107803	-0.207621	-0.176033	0.414247	0.540577	-0.115921	0.34585	0.36751	-0.640236	-0.322077	-0.413917
B4E0E5;E5RG67;E5RGV5;F8W8I6;F8WE16;P31483;Q59G98;Q96B58;C9JTN7;H0YGW6;H7BY49;P31483-2	E5RGV5	Nucleolysin TIA-1 isoform p40	TIA1	0.285447	0.348797	0.262057	0.0715303	0.0885105	-0.00559998	-0.3512	-0.35782	-0.341721	-0.0594406	-0.00117874	-0.0393791	-0.00780106	0.0847588	-0.0845013	0.0592003	0.0855789	-0.0372505	0.28743	0.205019	0.68791	0.266087	-0.135574	0.0867367	-0.590641	-0.0759296	-0.731041
A0A024R4E2;A0A087WTZ4;A0A087WV68;A0A087WW61;A0A087WX29;A0A087WX67;A0A087WXQ5;A0A087WXV3;A0A087WYE7;A0A087WYY0;A0A087WZC9;A0A087X260;B1AKP7;B4DRW3;G3V162;K7EL26;Q13148;B4DJ45;Q13148-2;Q13148-3	B1AKP7	TAR DNA-binding protein 43	TARDBP	-0.0016365	-0.0611868	0.179293	0.33817	0.2636	0.15327	-0.207061	-0.18927	-0.475181	-0.0171413	0.213999	0.0101585	-0.0398407	-0.0578594	-0.0776195	-0.02281	0.107571	-0.116468	0.546879	0.601292	0.535912	0.0949898	0.0603218	0.0645027	-0.662462	-0.439831	-0.801601
H3BMC9;H3BNU8;H3BPL4;Q1ED39	H3BMC9	Lysine-rich nucleolar protein 1	c16orf88	-0.0640717	-0.0945091	0.0612717	-0.0642233	0.0206261	-0.240809	0.126275	0.219974	0.0354662	-0.111521	0.0228901	-0.142271	0.14183	0.411251	0.275311	-0.0694504	-0.37788	-0.15015	-0.0853443	-0.337234	0.105175	0.278536	0.807917	0.675846	-0.736666	-0.461697	-0.246536
B3KM58;B7Z2P1;B8ZZA8;B8ZZC5;C9JIJ6;Q53S89;Q68D38;H7BZD1;O94925;O94925-2;O94925-3	B8ZZA8	Glutaminase kidney isoform, mitochondrial	GLS	-0.0725441	-0.308944	-0.303924	0.374957	0.457207	0.323797	-0.150904	-0.0812235	-0.238423	0.0691891	-0.0411415	-0.110411	0.24724	0.3867	0.18117	-0.1745	-0.235969	-0.322281	0.290892	0.241543	0.459253	0.360229	0.353041	0.27705	-0.633266	-0.656027	-0.692717
A0A024R6C9;B7Z6J1;G3V3F0;G3V5M3;H0YJF9;P36957;Q16187;Q6IBS5;Q6LEQ7;Q86SW4;Q86TQ8;Q86TW7;B7Z5W8;B7ZAZ8	G3V3F0	Dihydrolipoyllysine-residue succinyltransferase component of 2-oxoglutarate dehydrogenase complex, mitochondrial	DLST	-0.0722933	-0.0792332	-0.0513029	0.118357	0.210087	0.100357	-0.101637	-0.0587874	-0.065547	-0.14501	-0.21015	0.0176506	0.381531	0.311411	0.30192	0.0657005	-0.191608	-0.53146	0.270792	0.145643	0.278482	0.355473	0.390911	0.414772	-0.477787	-0.732878	-0.645409
A8K3M3;B4DSN5;P18031	B4DSN5	Tyrosine-protein phosphatase non-receptor type 1;Tyrosine-protein phosphatase non-receptor type	PTPN1	-0.127664	-0.174063	-0.131263	0.169307	0.219907	0.176477	-0.0459166	-0.00974655	-0.0770369	-0.105511	0.141828	-0.10597	0.46792	0.27804	0.202679	-0.122101	-0.244739	-0.512121	0.189199	0.225311	0.229441	0.47361	0.497419	0.46089	-0.638397	-0.661898	-0.775578
C9JQA1;H7C053;O60828;O60828-10;O60828-2;O60828-3;O60828-4;O60828-5;O60828-6;O60828-7;O60828-8;O60828-9	C9JQA1	Polyglutamine-binding protein 1	PQBP1	0.0541897	0.0708399	0.12992	0.0138273	0.051177	0.00612736	-0.100313	-0.132783	-0.0929833	0.0375195	-0.00819015	0.23102	0.136629	-0.229471	0.0543499	-0.21113	-0.0473003	0.036581	0.319027	0.387466	0.267687	0.38476	0.375462	0.0640106	-0.498083	-0.642633	-0.657694
E9PLB0;E9PM61;H0YDG8;Q9BQ04;U3KQD5	E9PLB0	RNA-binding protein 4B	RBM4B	0.0275869	0.237826	0.048007	0.260843	0.255354	0.103014	-0.33942	-0.35482	-0.23839	0.16757	0.160751	-0.0294094	0.146131	0.103802	-0.0147591	-0.153589	-0.353128	-0.02738	0.0888901	0.540319	0.47621	0.558567	0.954046	0.361918	-0.969467	-0.881996	-1.12849
P04181;Q59HE2;P04181-2	P04181	Ornithine aminotransferase, mitochondrial;Ornithine aminotransferase, hepatic form;Ornithine aminotransferase, renal form	OAT	0.0643168	0.108547	0.117436	-0.0619898	0.125931	0.00752068	-0.110161	-0.14389	-0.107711	0.00154877	0.0885201	-0.081171	0.218359	0.0193901	-0.0353603	0.101271	-0.186298	-0.126259	0.374834	0.347054	0.369103	0.35882	0.585831	0.353361	-0.71579	-0.826901	-0.84631
B2R7E8;B4DL94;B4DQD9;B4DUL2;P15927;Q5TEJ0;Q5TEJ7;P15927-2;P15927-3	P15927	Replication protein A 32 kDa subunit	RPA2	0.107766	0.216765	0.136508	0.164569	0.390976	0.0800991	-0.431541	-0.314728	-0.350414	0.0235596	0.068779	-0.104681	0.0263405	-0.0586109	0.0716591	0.00379944	0.0967598	-0.12763	0.186117	0.298338	0.216497	0.495607	0.753698	0.201366	-0.754309	-0.81979	-0.57752
A0A024R4N9;A9C4B9;B0V3J0;B4DT51;E7EQB3;Q9BSV6	A9C4B9	tRNA-splicing endonuclease subunit Sen34	TSEN34	0.0956173	0.0863466	0.163774	0.070982	0.0196562	-0.0473747	-0.10265	-0.239961	-0.0463905	0.34318	-0.16782	0.0543289	0.513321	-0.152981	0.0607109	-0.0951996	-0.521801	-0.0337295	0.12899	0.0590305	0.361881	0.343401	0.47818	0.23094	-0.739039	-0.250339	-0.613039
B3KUJ5;E5RFI6;E5RFP9;E5RG37;E5RGV4;E5RH52;E5RHE7;E5RJ04;E5RK19;H3BM24;Q59GB9;Q92769;B3KRS5	E5RFI6	Histone deacetylase 2;Histone deacetylase	HDAC2	0.241603	0.0844526	0.141353	-0.14863	-0.15542	-0.21994	0.0394039	0.000703812	0.0164738	-0.12182	0.0481396	0.179079	0.10763	-0.0864201	-0.157841	0.191889	0.0174389	-0.178091	0.225021	0.292953	0.160992	0.708309	0.254971	0.357719	-0.755085	-0.570896	-0.673984
B4DSU9;F8W084;F8WJN3;Q16630;Q16630-2;Q16630-3	F8W084	Cleavage and polyadenylation specificity factor subunit 6	CPSF6	0.1185	0.10733	0.06744	-0.346576	-0.337306	-0.389317	0.244647	0.277797	0.257486	0.0951214	-0.230379	-0.112839	0.0223503	-0.0577602	-0.14934	0.19668	0.185091	0.0510712	0.067131	0.0623608	0.246441	0.53894	0.54339	0.434601	-0.614945	-0.781454	-0.496464
B4DP51;D6R9D3;D6R9T0;D6RAM1;D6RBM0;D6RDL0;D6RDU3;D6RF17;D6RFM3;D6RIH9;D6RIT2;D6RIU0;D6RJ04;E5RGH4;E5RGV0;E5RJ94;E7EN40;E7EQJ0;E9PCY7;G8JLB6;H0YAQ2;H0YB39;H0YBD7;H0YBG7;P31943;Q68DG4;F5GZT4	D6R9D3	Heterogeneous nuclear ribonucleoprotein H;Heterogeneous nuclear ribonucleoprotein H, N-terminally processed	HNRNPH1	0.0479727	0.104193	0.0107727	-0.17773	-0.12377	-0.27919	0.143844	0.119574	0.154334	-0.07131	-0.0202904	0.0907497	-0.267269	-0.27519	-0.21921	0.270699	0.196798	0.295	0.20676	0.220551	0.501102	0.239078	0.438061	0.28384	-0.658497	-0.635437	-0.595459
A0A024RDF6;A0A087WUK2;B4DGN3;B4DTA2;O14979;O14979-2;O14979-3	O14979	Heterogeneous nuclear ribonucleoprotein D-like	HNRPDL	0.131934	0.140434	0.118294	-0.132127	0.00285339	-0.0569267	-0.0518999	-0.05546	-0.0970993	-0.13995	-0.364	-0.04422	-0.0112801	-0.38875	-0.331341	0.708189	0.0530701	0.51828	0.508911	0.385242	0.705441	0.543182	0.450104	0.182991	-0.993012	-0.925911	-0.856953
B1APJ0;B4DDK6;B4DHQ8;B4DI18;B7ZB25;O14925;Q5SRD1;C9JSY4;C9JV18;E7EP42;E9PB91	B1APJ0	Mitochondrial import inner membrane translocase subunit Tim23;Putative mitochondrial import inner membrane translocase subunit Tim23B	TIMM23	0.131457	0.0743971	0.0682869	-0.142063	-0.123043	-0.170943	0.0748463	0.065156	0.0219059	0.28754	-0.0546589	0.132952	-0.15098	-0.43626	-0.14991	0.392839	-0.250639	0.229139	0.345373	0.363913	0.377811	0.392157	0.290546	0.603706	-0.517176	-0.956366	-0.899965
B2R7B5;B3KTS3;B4DDX2;B4E043;O75525;Q07666;Q5VWX1;E7ET98;F5H5F6;O75525-2;Q07666-2;Q07666-3	O75525	KH domain-containing, RNA-binding, signal transduction-associated protein 1	KHDRBS1	-0.0861206	-0.20928	-0.16674	-0.0690632	-0.176933	-0.107284	0.292816	0.256077	0.266526	-0.12249	-0.10037	-0.08885	0.0534306	0.148731	0.0321503	0.181671	0.0548611	-0.159119	0.390427	0.340076	0.450108	0.324379	0.221432	0.414261	-0.876823	-0.43185	-0.832001
Q8IVT2	Q8IVT2	Mitotic interactor and substrate of PLK1	c19orf21	-0.457678	-0.384838	-0.43275	-0.0645208	-0.0829487	0.0874929	0.422995	0.513524	0.398725	-0.175159	-0.113331	-0.204451	0.170059	0.161659	0.192631	0.12628	-0.0574398	-0.100241	0.629669	0.431891	0.58803	0.185526	0.325296	0.0763168	-0.756727	-0.710358	-0.769648
A0A024R610;Q59FP8;Q92859;B7ZKN0;E7EUX3;Q92859-2;Q92859-3	Q59FP8	Neogenin	NEO1	-0.331784	-0.227634	-0.202359	-0.0745745	-0.173114	0.0569477	0.238851	0.386218	0.327452	0.106169	0.16572	0.234179	-0.0418606	0.23583	-0.13188	-0.0159283	-0.30707	-0.245178	0.189917	0.110167	0.640795	0.35495	0.45636	0.43564	-0.745588	-0.463638	-0.978599
Q7Z6V2;Q9BTY2;Q7Z6V1	Q9BTY2	Plasma alpha-L-fucosidase	FUCA2	0.0138168	0.0448265	-0.021163	-0.0470362	-0.124626	-0.0715265	0.141247	0.0222073	0.0422573	0.123369	0.1197	0.00452042	0.09128	-0.21176	-0.245378	0.0547409	0.00131989	0.0622006	0.215103	-0.00320625	0.612963	0.331499	0.609959	0.40843	-0.653852	-0.596184	-0.924713
A0PJ47;B4DU53;K7EQU4;K7ERX3;Q14151;A8MXT5;C9JPX0;F5GXS4	B4DU53	Scaffold attachment factor B2	SAFB2	0.0538931	0.0512734	-0.0996761	-0.193697	-0.409857	-0.102146	0.111657	0.294077	0.294476	0.14621	0.133761	0.00140953	-0.00839043	-0.0535202	-0.00820923	0.0284882	-0.139021	-0.100721	0.246366	0.260946	0.371546	0.362001	0.443983	0.349394	-0.862543	-0.603134	-0.568563
A0A024R845;P61106;X6RFL8	P61106	Ras-related protein Rab-14	RAB14	-0.133146	-0.101216	-0.160856	0.0817337	-0.0548267	0.0606737	0.0456095	0.0828095	0.179219	0.137529	-0.0824909	-0.0260105	0.216719	0.405409	0.0963287	-0.53348	-0.131048	-0.0829697	0.100521	-0.0318699	-0.0559883	0.59832	0.634569	0.78985	-0.671507	-0.537586	-0.826305
A0A087WU06;A0A087WWB5;B4DYP7;Q96CW5;Q96CW5-2;Q96CW5-3	Q96CW5	Gamma-tubulin complex component 3	TUBGCP3	-0.117744	-0.123394	-0.135514	0.0897264	-0.0416336	-0.0156736	0.12073	0.104631	0.118871	-0.0338306	0.0125294	0.345749	-0.11932	0.36309	0.122231	-0.259338	-0.283138	-0.147959	0.286503	0.386522	0.844442	0.883301	0.532749	0.86231	-0.910563	-1.35464	-1.53062
A0A024RBY9;P53701;Q68D50	P53701	Cytochrome c-type heme lyase	HCCS	-0.175814	-0.163894	-0.236493	0.142434	0.0680933	0.0102539	0.102119	0.110619	0.142679	-0.27	0.0456085	-0.0501804	0.0884094	0.149649	0.237579	-0.213711	0.0841484	-0.0715198	0.233706	0.159056	0.208635	0.673859	0.57836	0.59136	-0.897717	-0.814697	-0.732567
A0A087WU68;A0A087WUW5;A6NLN1;K7EK45;K7EKJ7;K7EKX4;K7ELW5;K7ES59;P26599;Q59H49;P26599-2;P26599-3	A6NLN1	Polypyrimidine tract-binding protein 1	PTBP1	-0.173407	-0.166356	-0.155796	-0.0887108	-0.1673	-0.0455704	0.256786	0.294887	0.245466	0.0456104	0.0124798	-0.00587082	0.00922012	0.10104	0.162168	-0.198679	-0.0958805	-0.0300903	0.230221	0.313541	0.2225	0.533371	0.389362	0.32217	-0.575146	-0.775726	-0.660286
E7EPA6;G3XAI2;P07942;Q8TAS6	E7EPA6	Laminin subunit beta-1	LAMB1	-0.23262	-0.18417	-0.38336	0.000896454	-0.157124	-0.0882034	0.338454	0.359414	0.346714	-0.0205097	-0.0724087	0.139511	-0.0457802	-0.29139	-0.19842	0.197531	0.0663795	0.2251	0.252743	0.167013	0.211424	0.35371	0.409109	0.28636	-0.494616	-0.582056	-0.603685
A2A437;B3KWM1;B3KXA8;B3KXJ7;B4DWI5;F5GWR7;H0Y380;H0Y4H1;H0Y6Z7;H0Y7Z9;P10586;P23468;Q2HXI4;Q308M3;Q3KPI9;Q59FI2;Q59H90;Q5W9G3;Q7Z3X4;E7ERQ2;F2Z3B8;F5GWT7;F5GWY7;P10586-2;P23468-3;P23468-4;P23468-5;P23468-6	A2A437	Receptor-type tyrosine-protein phosphatase F	PTPRF	-0.305193	-0.355104	-0.350543	0.074173	-0.209977	-0.000987053	0.40817	0.41586	0.3236	-0.0495701	0.0878506	-0.0443497	-0.110479	-0.310379	-0.14884	0.21586	0.132999	0.226891	0.2365	0.103901	-0.0518704	0.988854	0.920063	0.754364	-0.985237	-1.11331	-0.853266
H0Y7L9;P33897;Q6TGM0;Q6TGM1;A6NEP8;Q9UBJ2	H0Y7L9	ATP-binding cassette sub-family D member 1	ABCD1	-0.145483	-0.106143	-0.242173	-0.0283441	-0.0923338	0.0900459	0.0886574	0.295617	0.140157	0.33633	0.48868	0.418051	-0.0441303	0.189489	0.0826092	-0.35471	-0.620169	-0.496149	-0.515318	-0.485207	-0.498777	0.619671	0.127809	1.03466	-0.274128	-0.564728	0.556013
A0A024R9P1;D3DU92;H3BMM9;H3BMS0;H3BNI3;H3BNU7;H3BP82;H3BPG5;H3BRK4;H3BTC0;H3BTR6;H3BTV0;H3BTY0;H3BUG0;H3BUL0;H3BV80;Q15287;H3BR57;Q15287-2;Q15287-3	H3BMM9	RNA-binding protein with serine-rich domain 1	RNPS1	-0.431423	-0.321823	-0.359783	0.130937	-0.100443	0.169467	0.226173	0.341973	0.344924	0.50725	0.57868	0.38724	-0.0739384	-0.499729	0.252602	-0.2323	-0.51424	-0.405581	-0.271755	-0.581726	-0.767305	0.257427	0.254417	0.773306	0.00544357	-0.0635567	0.393753
A0A024R2E4;A0A024R2K6;A0A024RBC7;A1L3B5;A1X4P8;E7ERY9;F8W1V5;H0Y7S3;P20020;Q01814;Q16720;Q4J697;Q4LE63;Q58F24;Q59H63;E7EME2;F5H7F7;P20020-2;P20020-3;P20020-4;P20020-5;P20020-6;Q01814-2;Q01814-3;Q01814-4;Q01814-5;Q01814-6;Q01814-7;Q01814-8;Q16720-2;Q16720-3;Q16720-4;Q16720-5;Q16720-6;Q16720-7;Q16720-8	E7ERY9	Plasma membrane calcium-transporting ATPase 1;Calcium-transporting ATPase	ATP2B1	-0.00163269	0.0924768	-0.0284929	-0.169376	0.00597382	-0.130716	0.103863	0.0904331	0.0374727	-0.0145187	-0.00139046	0.0081501	0.243031	0.24892	0.339031	-0.20458	-0.28676	-0.33185	-0.604063	-0.125284	-0.595503	0.413363	-0.178957	1.03798	0.139704	0.0609932	-0.148237
B3KT88;B3KWZ4;B3KXE8;B7Z8Z8;O60318;C9JL56	O60318	Germinal-center associated nuclear protein	MCM3AP	-0.0776901	-0.147091	-0.0928469	-0.0977631	-0.234381	-0.0144396	0.160044	0.278984	0.225185	0.083971	0.0846195	0.000110626	0.524059	0.221479	0.112419	-0.28244	-0.517941	-0.22629	-0.30694	-0.621439	-0.825119	0.448309	0.40296	0.99649	-0.31398	0.0157814	0.203941
A0A024QZY7;C9K0U5;E2QRF9;H7C608;O75496;Q53GD9	C9K0U5	Geminin	GMNN	0.215783	0.237173	0.246383	0.0748901	0.1565	0.09095	-0.347756	-0.283486	-0.390437	0.164099	0.12513	0.270889	0.11965	0.246689	0.241178	-0.308849	-0.45476	-0.404049	-1.316	-1.35278	-0.975559	1.30476	1.52581	1.38215	-0.182699	-0.120058	-0.265619
B4DK32;B7Z7P0;Q05BZ7;Q14139;Q14139-2	B7Z7P0	Ubiquitin conjugation factor E4 A	UBE4A	0.102117	0.214187	-0.00953388	-0.00809002	0.06001	-0.143591	-0.135154	-0.0467339	-0.0332136	-0.0440102	0.26224	-0.00165176	0.10313	0.21254	0.13331	-0.25424	-0.170999	-0.240311	-0.374487	-0.690857	-0.841358	1.04339	0.758749	0.94318	-0.158146	-0.417456	-0.263016
A8K4A1;E9PIM3;F8WAA7;Q2T9F4;Q96HW7;Q96LV5;Q96HW7-2;Q96HW7-3	E9PIM3	Integrator complex subunit 4	INTS4	0.212334	0.263614	0.115744	-0.00585651	0.0694733	-0.0795269	-0.271864	-0.186653	-0.117264	0.377449	0.0980892	0.0386601	-0.0207214	0.0971394	-0.0403213	0.1716	-0.32826	-0.39362	-0.622213	-0.331654	-0.592983	0.521213	0.533295	0.525913	-0.0424633	-0.0898247	0.0987167
A0A024RBE8;A0A024RBH9;B2RE88;F8VVM2;F8VWQ0;F8VWR4;F8VZL5;Q00325;Q53HC3;Q8NCF7;F8VY00;F8VYH5;Q00325-2	F8VVM2	Phosphate carrier protein, mitochondrial	SLC25A3	-0.0772533	0.00525665	-0.0885334	0.0376463	0.0375261	0.0582762	0.0289307	-0.0106497	0.0437403	0.349979	0.366581	0.438931	0.0911102	0.138941	-0.114071	-0.553461	-0.39823	-0.319759	-0.80209	-0.72522	-0.982429	0.884371	0.471479	1.72224	0.152021	-0.554779	-0.165588
B4DL07;B4DZ22;P28288;E7EUE1;F5GYC1;P28288-2;P28288-3	P28288	ATP-binding cassette sub-family D member 3	ABCD3	0.21212	0.14034	0.15378	-0.038207	-0.00981712	-0.063817	-0.151008	-0.122797	-0.120597	0.536739	0.198549	0.599628	0.0176792	-0.41892	-0.242781	-0.27327	-0.25679	-0.160839	-1.44342	-0.913204	-1.25195	1.06211	0.955866	2.15639	-0.0694561	-0.502976	0.00665474
A0A087WUJ2;A0A087WW51;A8K721;B3GQE5;B4DQ07;B7ZM96;B8Y0L3;E5RG29;E5RG56;E5RHJ2;E5RHK2;G3XAN5;Q12797;Q6PJH4;B4DIC9;B7ZM95;F5H667;F8W7A9;Q12797-2;Q12797-3;Q12797-4;Q6NXR7;Q8TB28;Q9H291	E5RG29	Aspartyl/asparaginyl beta-hydroxylase	ASPH	0.264867	0.123736	0.0839663	-0.109036	-0.0435171	-0.161897	-0.07096	-0.0644398	-0.0227203	0.363339	0.164789	0.2799	-0.17375	-0.1362	-0.20829	-0.0575905	-0.163921	-0.0682602	-0.599903	-0.513493	-0.522093	0.54669	0.63571	0.877869	-0.101276	-0.296577	-0.026926
A0A024R069;B4DHK6;D6R9R7;D6RAG5;Q13309;C9JN85;D6RF40;H0Y9I9;Q13309-2	D6R9R7	S-phase kinase-associated protein 2	SKP2	0.197877	0.176347	0.228787	-0.0868969	-0.181687	-0.0831375	-0.0732565	-0.0749664	-0.103066	0.632721	0.13464	0.24592	0.0248699	-0.22069	-0.292921	-0.10459	-0.205919	-0.214041	-0.696566	-0.644177	-0.754906	0.921034	0.828712	0.863024	0.00669861	-0.268101	-0.25572
I3L1P8;Q02978;Q6IBH0;F5GY65	I3L1P8	Mitochondrial 2-oxoglutarate/malate carrier protein	SLC25A11	0.0579062	0.209236	0.206556	-0.0237837	-0.0838737	-0.0445538	-0.115027	-0.138976	-0.0674858	0.65378	0.53347	0.34672	-0.0282307	-0.1376	-0.230131	-0.458019	-0.57983	-0.10013	-0.582874	-0.401863	-0.277084	0.654043	0.521702	1.19664	-0.356583	-0.529573	-0.224413
A0A087WW65;B3KM98;B4DGL8;E9PJR8;E9PNQ5;O75027;G3V1J3;G3XAC4;O75027-2	B4DGL8	ATP-binding cassette sub-family B member 7, mitochondrial	ABCB7	0.221053	0.198523	0.213663	-0.0814857	0.00170422	-0.175016	-0.0899734	-0.0874739	-0.200993	0.369751	0.374229	0.32618	-0.0813007	-0.0229492	-0.0596199	-0.206059	-0.41577	-0.284479	-0.99225	-0.75145	-0.651421	0.641525	0.0716553	1.21215	0.0969257	-0.0638237	0.436686
A0A024QYY0;C9JHH7;C9JJU1;C9JMY2;C9JNK4;C9JWG4;Q8WUX1;Q8WUX1-2	C9JHH7	Sodium-coupled neutral amino acid transporter 5	SLC38A5	0.0958881	0.166303	0.0522924	-0.0468798	0.0542941	0.0831985	-0.209137	-0.0648408	-0.131119	0.331572	0.356972	0.314451	-0.46435	-0.398991	-0.488121	0.178471	0.191181	-0.0211792	-0.316771	0.0643387	-0.908751	0.800129	0.229439	1.44902	-0.176567	-0.494528	-0.646316
D3DVQ1;O95202;F8WBN9;O95202-2;O95202-3	O95202	LETM1 and EF-hand domain-containing protein 1, mitochondrial	LETM1	-0.0808983	-0.153076	-0.153687	-0.165982	-0.289967	-0.163809	0.283717	0.337433	0.386268	0.761721	0.694809	0.82696	-0.25975	-0.52525	-0.316641	-0.24297	-0.444849	-0.49403	-0.561653	-0.340572	-0.551884	0.70404	0.625219	1.12533	-0.146486	-0.595467	-0.258528
A0A024R878;A8K2X4;B4DTC8;B7Z6Y5;F5GX88;P17813;Q53G87;Q5T9B9;Q96CG0;P17813-2	F5GX88	Endoglin	ENG	-0.205589	-0.13894	-0.147579	-0.170464	-0.368113	-0.163464	0.37374	0.426189	0.394219	0.700149	0.687778	0.65403	-0.473209	-0.44467	-0.44685	-0.25194	-0.39344	-0.0318489	-0.21822	-0.46991	-0.319538	0.533522	0.275381	0.668091	-0.00979996	-0.334311	-0.12521
A0A087X176;B3KY64;H0Y430;Q6ZRP7;F8W6U6	H0Y430	Sulfhydryl oxidase 2	QSOX2	-0.202066	-0.319843	-0.31295	0.0383415	0.0307426	-0.0383415	0.34079	0.301788	0.161542	0.300531	0.36669	0.2577	-0.334101	-0.58469	-0.207642	-0.0016098	0.105299	0.0978298	-0.624134	-0.602175	-0.955444	0.867897	0.286167	1.10096	-0.0156574	-0.145517	0.0879021
A0A024QYS2;Q5TB53;Q8NCC4;Q8WUB5;Q96JZ5;Q9HD45	Q5TB53	Transmembrane 9 superfamily member 3	TM9SF3	0.0801668	-0.00563335	-0.00681305	-0.0704069	-0.185946	-0.171186	0.151127	0.117947	0.0907469	0.44029	0.34437	0.4466	-0.31007	-0.32016	-0.3571	-0.23394	0.152739	-0.16272	-0.556084	-0.776054	-1.13851	1.01485	0.430897	0.883837	0.39259	-0.42816	0.17664
C9JA36;C9JXZ1;D3DNF9;F8WBY4;H7C4L9;H7C547;P54709;Q58I18;B7Z1N7	C9JA36	Sodium/potassium-transporting ATPase subunit beta-3	ATP1B3	0.207613	0.023283	0.0410938	-0.24681	-0.10555	-0.21443	0.0852699	0.19598	0.0135498	0.721981	0.331289	0.49021	-0.16539	-0.204229	-0.19198	-0.40852	-0.32749	-0.24585	-0.504486	-0.513897	-1.06549	0.870197	0.511038	1.14002	0.13624	-0.293991	-0.279631
B3KM97;B3KSQ1;B4DR74;M0QXM3;M0R329;M0R3C3;Q9NZ01;Q9NZ01-2	B3KSQ1	Very-long-chain enoyl-CoA reductase	TECR	-0.0574598	-0.0879602	-0.0641604	-0.0205898	-0.14808	0.0784302	0.0573997	0.14821	0.0942097	0.47422	0.47567	0.47571	-0.32917	-0.1677	-0.176519	-0.403759	-0.185539	-0.16293	-0.146414	-0.398764	-0.685244	0.795246	0.306446	0.719517	0.0199375	-0.191982	-0.418741
B7Z1G8;B7Z605;B7Z7A8;B7Z8F3;O15260;Q5T8U5;Q5T8U7;B7Z6A4;O15260-2	B7Z7A8	Surfeit locus protein 4	SURF4	-0.063447	-0.0951567	-0.0812464	-0.268927	-0.348746	-0.100616	0.306523	0.370223	0.281393	0.24073	0.595791	0.57168	0.134529	-0.249241	-0.457871	-0.0883904	-0.31686	-0.43037	-0.337168	-0.212776	-0.812557	0.585699	0.32398	1.21875	-0.284388	-0.0402565	-0.441288
A0A024R4W7;A0A024R5F4;A2RRE8;A5PLL0;A8K5K1;B2RAQ8;H3BMD2;H3BP22;H3BUV7;P50416;Q53FV7;Q92523;H3BUJ0;P50416-2	H3BMD2	Carnitine O-palmitoyltransferase 1, liver isoform	CPT1A	-0.111641	-0.158911	-0.120251	-0.120004	-0.256654	-0.182293	0.290214	0.353353	0.306183	0.21929	0.263531	0.0953503	-0.15801	-0.331461	-0.232481	0.107781	-0.0375309	0.0735397	-0.639057	-0.226896	-1.02961	1.04328	0.622047	1.39316	-0.0910854	-0.400736	-0.671097
B1AKY9;B2RAQ4;B3KNQ8;B3KRI1;B3KSY7;B3KV59;B3KW93;B3KX35;B4DHD7;B4DIQ8;B4E0R9;B7Z1N5;B7Z1Q9;B7Z3F8;B7Z3V1;B7Z9V4;H0Y7C1;M0QXF2;M0R116;P05023;P13637;P20648;P50993;Q53ES0;Q53FM3;Q58I21;Q58I22;Q58I23;Q5TC01;Q5TC02;Q5TC05;Q658V6;B7Z2T0;B7Z3U6;E9PC07;E9PC51;E9PHR6;E9PRA5;F5H0J0;F5H3A1;F5H6J6;H7BXX5;P05023-2;Q13733	B1AKY9	Sodium/potassium-transporting ATPase subunit alpha-1	ATP1A1	0.0189934	-0.0040369	-0.0370064	-0.150646	-0.148296	-0.162147	0.15813	0.21824	0.10677	0.268419	0.27107	0.175621	-0.26742	-0.206741	-0.221231	0.0540085	0.0698586	-0.143581	-0.441084	-0.489924	-0.920143	0.581457	0.303446	1.18217	0.083353	-0.0485077	-0.250767
A0A024R4X0;B1AHF3;P00387;Q6TGM5;Q6ZVI6;F8WCX7;P00387-2;P00387-3	B1AHF3	NADH-cytochrome b5 reductase 3;NADH-cytochrome b5 reductase 3 membrane-bound form;NADH-cytochrome b5 reductase 3 soluble form	CYB5R3	-0.116394	-0.00254345	-0.0789633	-0.123497	-0.224597	-0.0516472	0.21269	0.21535	0.1696	0.27058	0.445292	0.442551	-0.275671	-0.243971	-0.48971	-0.0454102	-0.133089	0.0294208	-0.122435	-0.522835	-0.657005	0.776997	0.556976	1.06788	-0.277092	-0.461172	-0.361311
A0A024R3I5;A8K6A6;B2R642;B3KXZ9;P43121;P43121-2	P43121	Cell surface glycoprotein MUC18	MCAM	-0.21448	-0.24115	-0.27451	-0.2255	-0.15177	-0.0436401	0.367364	0.414214	0.369474	-0.0127697	-0.1264	-0.10239	0.0498295	0.23773	0.0572605	-0.0537701	0.0405197	-0.0900097	-0.249132	-0.0969334	-0.293072	0.620462	0.471823	0.797993	-0.370501	-0.514799	-0.365841
A8K9K4;B8ZZE2;C9J8D4;C9JDQ1;Q13724;Q58F09;B4E3B8;F5H6D0	B8ZZE2	Mannosyl-oligosaccharide glucosidase	MOGS	-0.280021	-0.344305	-0.389688	-0.0380859	-0.0403604	-0.0433159	0.377915	0.355816	0.402046	-0.46884	-0.12405	-0.28096	-0.140089	0.15727	0.30344	0.10014	0.394871	0.0582104	-0.264559	-0.353809	-1.00832	0.61697	0.55056	1.15681	-0.232361	-0.258841	-0.206451
B1AQP8;B1AQP9;P07099;Q6FGZ3;R4SBI6	B1AQP8	Epoxide hydrolase 1	EPHX1	-0.09379	-0.0974598	-0.18123	-0.19331	-0.13531	0.0157194	0.17375	0.27614	0.235491	-0.14089	-0.14566	0.00632858	0.110411	0.224409	0.24781	-0.0545101	-0.115419	-0.132481	-0.550024	-0.752684	-0.705145	0.812491	0.634479	1.34286	0.227688	-0.487553	-0.522112
H0Y368;O60762;Q5QPJ9;Q5QPK2;E9PBD4;E9PHH5	H0Y368	Dolichol-phosphate mannosyltransferase subunit 1	DPM1	0.196203	0.00679302	0.115443	-0.0853033	0.00492668	-0.0971737	-0.0343905	-0.0798206	-0.0266809	-0.0925903	-0.213652	-0.0278702	0.159439	-0.249352	-0.076971	0.0935516	0.143051	0.2644	-0.302786	-0.246187	-0.461836	0.61187	0.32412	0.87149	-0.259443	-0.275692	-0.261534
B4DP56;G3V2I1;G3V461;G3V4N7;H0YJG0;H0YJK0;P12277;V9HW77;V9HWH2;E7EUJ8	G3V2I1	Creatine kinase B-type	CKB	-0.0483637	-0.0965834	0.0175161	-0.0578766	-0.0445566	0.0681133	-0.00270653	0.094573	0.0698833	-0.108841	-0.20109	-0.174421	-0.23777	-0.197229	-0.24033	0.277189	0.399269	0.48321	-0.376133	-0.600222	-0.642923	0.891806	0.985537	0.716946	-0.547728	-0.266678	-0.160606
A0A087WYD0;B2R9L0;D3DNS1;E7EWP0;F8WDD2;F8WDZ2;H0Y886;H7C568;O43674;Q05D62;O43674-2	E7EWP0	NADH dehydrogenase [ubiquinone] 1 beta subcomplex subunit 5, mitochondrial	NDUFB5	0.191246	0.0956965	0.232556	0.0282202	0.132731	-0.0136099	-0.265713	-0.220123	-0.181004	0.62941	0.20421	0.123701	0.511641	-0.251911	-1.33667	0.112	-0.418739	0.426359	-0.115799	0.000169754	-0.0249596	0.439694	0.282824	0.702555	0.0791016	-0.700449	-0.66313
B4DFQ5;B4DMA4;E9PJ06;E9PLP8;H0YE74;Q12996;E9PB40;F5H0G6;Q12996-2	E9PJ06	Cleavage stimulation factor subunit 3	CSTF3	0.582363	0.459103	0.456363	-0.030653	0.140177	-0.159613	-0.572446	-0.467507	-0.407787	0.34993	0.163769	0.289919	-0.32288	-0.509691	-0.569431	0.32448	0.10409	0.169821	-0.157284	-0.0305328	-0.363154	0.646084	0.594343	0.564564	-0.32386	-0.475121	-0.45504
A4FU71;Q9BU61;Q9Y3Z0;Q9BU61-2	Q9BU61	NADH dehydrogenase [ubiquinone] 1 alpha subcomplex assembly factor 3	NDUFAF3	-0.0138264	0.0219536	-0.000636101	0.0127468	-0.00364304	0.0848169	-0.0103607	-0.0280104	-0.0630407	0.188021	0.0346699	-0.0521908	0.513571	-1.11766	0.546131	-0.0837402	0.181919	-0.210699	-0.184721	-0.164591	-0.1756	0.741421	0.85861	0.54154	-0.463997	-0.590307	-0.562357
H0Y9M8;O43181;D6R916;D6REP1;D6RI09	H0Y9M8	NADH dehydrogenase [ubiquinone] iron-sulfur protein 4, mitochondrial	NDUFS4	0.151608	0.175507	0.0778074	-0.188606	0.0547333	-0.223956	-0.07693	-0.0155907	0.0454292	-0.113979	0.166441	-0.215719	0.0372086	-0.2652	0.0523796	-0.165359	0.240049	0.264179	-0.26207	-0.0585308	0.130461	0.67857	0.533138	0.531179	-0.279144	-0.663263	-0.610344
Q7LAX7;Q8TAE8	Q8TAE8	Growth arrest and DNA damage-inducible proteins-interacting protein 1	GADD45GIP1	0.104969	0.137736	0.193929	0.167339	0.152916	0.19197	-0.214009	-0.46111	-0.273743	0.0271301	-0.01297	0.0353699	-0.0028801	-0.195351	0.0183601	0.295689	-0.26409	0.0987587	0.0301933	-0.00389671	-0.147985	0.814957	0.274116	1.0717	-0.68347	-0.814539	-0.541069
P08574;Q8TBT6	P08574	Cytochrome c1, heme protein, mitochondrial	CYC1	-0.0229969	0.0334835	-0.100407	0.262487	0.196166	0.199696	-0.264693	-0.236363	-0.0673733	-0.100651	-0.105471	-0.0433197	0.31415	0.222641	0.129791	-0.20686	-0.10598	-0.104271	-0.344652	-0.284542	-0.505753	0.950022	0.577122	1.12035	-0.454784	-0.717476	-0.340286
E9PIZ8;E9PQ68;K9J7I2;O95169;E9PME4;Q5W143;Q5W145	E9PIZ8	NADH dehydrogenase [ubiquinone] 1 beta subcomplex subunit 8, mitochondrial	NDUFB8	0.10386	0.0959406	0.14449	0.0512276	0.106847	0.0184174	-0.201943	-0.180173	-0.138663	-0.00890922	-0.0425796	0.104971	0.160711	-0.0501404	0.114811	-0.211531	0.0998096	-0.16716	-0.425667	-0.167137	-0.288727	0.680826	0.386557	1.03533	-0.190556	-0.606775	-0.423845
A8K4V2;F5GY40;F5H0J3;H3BRM9;Q16795;Q9BTT5	F5GY40	NADH dehydrogenase [ubiquinone] 1 alpha subcomplex subunit 9, mitochondrial	NDUFA9	0.189087	0.257987	0.220206	-0.06744	-0.0106497	-0.0904894	-0.172326	-0.141356	-0.185017	0.275971	0.158501	0.215321	0.107521	0.213091	-0.0125599	-0.16497	-0.2416	-0.551269	-0.396767	-0.285627	-0.359667	0.672296	0.606396	1.27289	-0.32143	-0.64867	-0.539421
A0A087WX62;E7ENV7;Q86YQ8;Q8IYJ1;Q8N7E6;Q9HCH3;Q8IYJ1-2	E7ENV7	Copine-8	CPNE8	0.19013	0.2044	0.22166	0.00936317	-0.0436163	-0.0348768	-0.175833	-0.190343	-0.180883	0.0704918	0.247181	0.157202	0.0981293	-0.0915794	0.0716991	-0.10532	-0.154879	-0.29291	-0.243957	-0.0988274	-0.0799675	0.653589	0.45122	0.618858	-0.246946	-0.526857	-0.527117
B7Z792;B7Z9L2;O75306;Q53HG2;Q9HC11;Q9HC12;F5H5P7	B7Z9L2	NADH dehydrogenase [ubiquinone] iron-sulfur protein 2, mitochondrial	NDUFS2	0.0380001	0.116461	0.00667	0.12845	0.234281	0.0977907	-0.259847	-0.188737	-0.173067	0.142462	0.27248	0.223551	0.218639	0.10216	0.18726	-0.29809	-0.49618	-0.35228	-0.156271	-0.201681	-0.26922	0.694157	0.498957	0.821176	-0.488754	-0.464813	-0.433554
D3DUJ0;K7EP56;Q8TA92;Q9Y4W6;B7Z651;E9PHW9;F8WEF9;Q01484;Q01484-2;Q01484-5	Q8TA92	AFG3-like protein 2	AFG3L2	-0.0800934	-0.0732737	-0.136481	0.171763	0.310252	0.148462	-0.149616	-0.145206	-0.0458069	0.49346	0.41209	0.501499	-0.105122	-0.246632	-0.10326	-0.38187	-0.412771	-0.15741	0.0585709	-0.49608	-0.290011	0.786087	0.637056	1.30195	-0.505228	-0.733067	-0.759277
B4DUV4;B4DZS3;Q9H488;Q9H488-2	Q9H488	GDP-fucose protein O-fucosyltransferase 1	POFUT1	-0.164563	-0.231378	-0.250482	0.0615911	-0.0853653	-0.0247097	0.162476	0.233666	0.298761	0.606441	0.399771	0.323311	-0.687679	-0.40369	-0.36136	0.0977402	0.0852203	-0.0597496	0.19475	0.0702	0.0419788	0.626469	0.64988	0.54633	-0.826799	-0.84355	-0.459259
M0QXM9;M0QXU7;M0R124;M0R301;O43615;Q53G69;Q6AI07;Q9UPE4	O43615	Mitochondrial import inner membrane translocase subunit TIM44	TIMM44	-0.0774736	-0.0291233	0.0209866	0.0392733	-0.0273066	0.0158129	0.0394325	-0.0298071	0.0482035	0.523771	0.342131	0.433071	-0.62352	-0.390671	-0.683661	-0.13785	0.0292606	0.507481	-0.108147	-0.130775	-0.167746	0.661909	0.664888	0.59503	-0.506861	-0.44511	-0.563191
Q9Y512;A8MZI2	Q9Y512	Sorting and assembly machinery component 50 homolog	SAMM50	0.0763407	-0.0146398	0.0138502	-0.0890236	-0.0846939	-0.129693	0.095994	0.0395536	0.0923138	0.526241	0.300331	0.344641	-0.419239	-0.426519	-0.6222	0.145859	0.14579	0.00510979	-0.211876	-0.139856	-0.0145168	0.606808	0.678217	0.601597	-0.434246	-0.489157	-0.596966
A0A024R578;E9PI78;E9PNF1;H0YDP7;Q13405;Q59GE9	E9PI78	39S ribosomal protein L49, mitochondrial	MRPL49	-0.0579634	-0.202293	-0.144144	0.0680761	-0.0284138	0.0203362	0.00349712	0.181037	0.159867	0.721029	0.555639	0.459751	-0.65453	-0.73793	-0.615139	0.0811195	0.0180492	0.171999	-0.238932	-0.220062	-0.00107193	0.603533	0.494892	0.673863	-0.467621	-0.359781	-0.484821
Q5T1J5;Q9Y6H1	Q5T1J5	Coiled-coil-helix-coiled-coil-helix domain-containing protein 2, mitochondrial;Putative coiled-coil-helix-coiled-coil-helix domain-containing protein CHCHD2P9, mitochondrial	CHCHD2	0.13078	0.14412	0.0505505	-0.251473	-0.118443	-0.0983934	0.0676098	0.0900202	-0.0147705	0.69717	0.456242	0.252482	-0.844719	-0.582359	-0.398128	0.0026989	0.0325088	0.384088	0.0156555	-0.0909729	0.272577	0.448832	0.357822	0.370003	-0.493677	-0.376038	-0.504208
H0YG82;P82673;H7BXR7;P82673-2	H0YG82	28S ribosomal protein S35, mitochondrial	MRPS35	0.0881767	0.142087	0.151537	-0.12274	0.00582027	-0.12966	-0.00862694	-0.103156	-0.0234366	0.341499	0.34626	0.302469	-0.452009	-0.20022	-0.218941	-0.12307	-0.0142899	0.0182991	-0.0668125	-0.0338326	0.212147	0.58028	0.48118	0.77137	-0.547113	-0.574743	-0.822473
A0A024R2A7;A0PJ85;B2R774;B4DVV0;P49257;Q53FS4	P49257	Protein ERGIC-53	LMAN1	0.247773	0.172023	0.0894127	-0.122403	-0.0135832	-0.154433	-0.0647364	-0.0688362	-0.0852165	0.589149	0.633871	0.339981	-0.71583	-0.480749	-0.2055	-0.122179	0.0579891	-0.0967197	-0.11721	-0.00539017	-0.261349	0.697924	0.301683	0.999443	-0.484837	-0.488346	-0.641916
B4DRT6;E5KTA5;E5KTA6;F5GYA2;P13051;Q68DM5;Q6FHS8;P13051-2	F5GYA2	Uracil-DNA glycosylase	UNG	0.71813	0.74395	0.69933	-0.41003	-0.452661	-0.48682	-0.359613	-0.252804	-0.199484	1.52778	1.48709	1.54715	-0.96043	-0.705811	-0.89119	-0.80176	-0.739071	-0.46373	0.178793	0.409014	0.185303	0.89349	0.454929	1.11965	-1.05026	-1.02677	-1.16415
A4D1U3;B7Z268;C9K0U8;E7EUY5;Q04837;Q567R6;C9J8J0	C9K0U8	Single-stranded DNA-binding protein, mitochondrial;Single-stranded DNA-binding protein	SSBP1	0.274627	0.218328	0.210787	-0.136843	-0.0528431	-0.193123	-0.0744505	-0.156941	-0.0895405	0.491241	0.739931	0.641771	-0.346001	-0.340651	-0.198311	-0.492069	-0.282631	-0.213261	0.0679779	0.016037	0.151237	0.450058	0.60099	0.569759	-0.469639	-0.657757	-0.728668
A0A024R3R7;A2VDI1;B2RWN5;B3KWS1;B4E263;B7ZAU8;Q5T3Q7;Q8N7L7;Q96ES5;Q9H583;Q6P664	Q5T3Q7	HEAT repeat-containing protein 1;HEAT repeat-containing protein 1, N-terminally processed	HEATR1	0.0633993	0.0766096	-0.0688305	-0.0968866	-0.0116863	-0.221387	0.0437498	0.103399	0.11163	0.137468	0.218698	0.208179	-0.305641	-0.511681	-0.40139	0.2246	0.16749	0.262279	-0.337891	-0.320549	-0.439011	0.762907	0.608276	0.567896	-0.105904	-0.473225	-0.262505
H3BPD7;H3BRM8;H3BSH7;I3L4T9;J3KSE6;J3KSI1;J3KTR0;Q969X6;Q969X6-2;Q969X6-3	H3BPD7	Cirhin	CIRH1A	-0.01513	0.00207996	-0.0206604	-0.0122328	-0.0768328	-0.0955029	0.0599594	0.0831795	0.075139	0.0198994	-0.133991	0.00598907	-0.26018	-0.225489	-0.20047	0.297079	0.238449	0.258678	-0.0302277	0.0585022	-0.322468	0.595337	0.483507	0.621788	-0.39283	-0.52615	-0.487459
A0A024R497;B2RBE0;B3KMA6;B3KN05;C9JC11;F5GWH2;F5H062;H7BYZ7;H7C260;O95573;Q6PIM8	F5GWH2	Long-chain-fatty-acid--CoA ligase 3	ACSL3	0.115204	-0.012166	-0.115776	-0.19233	-0.0523911	-0.0743208	0.144096	0.107277	0.0804062	0.20948	0.0362301	-0.0296898	-0.316601	-0.28252	-0.301392	0.18869	0.0999107	0.395889	0.113092	-0.147757	-0.618307	0.643471	0.50707	0.9779	-0.40361	-0.417139	-0.65472
A8K9K1;H3BTW4;H7C5W9;O14983;P16615;Q7Z675;Q8N3X5;Q93084;B3KY17;F8VSH0;H3BVB2;O14983-2;P16615-2;P16615-3;P16615-4;P16615-5;Q93084-2;Q93084-3;Q93084-4;Q93084-5;Q93084-6;Q93084-7	H7C5W9	Sarcoplasmic/endoplasmic reticulum calcium ATPase 2	ATP2A2	-0.137816	-0.208396	-0.242406	-0.17486	-0.29337	-0.14511	0.378206	0.442057	0.381697	0.0534496	0.0747299	0.162821	0.0825806	-0.0759888	0.0327606	-0.0549603	-0.229271	-0.0461197	0.0418186	-0.91539	-0.605841	1.36783	0.545847	2.03386	-0.642616	-0.894306	-0.931196
C9J0M4;C9JM14;C9JMD7;C9JQ75;C9JSP1;P51572;Q53G72;Q53HT6;P51572-2	C9J0M4	B-cell receptor-associated protein 31	BCAP31	-0.0290031	0.195347	0.061677	-0.0574904	-0.09762	-0.21975	-0.044487	0.0401335	0.151194	0.0910606	-0.0316792	-0.0859604	-0.0336704	-0.25864	-0.263201	0.0746403	-0.0600185	0.56748	-0.072607	-0.421207	-0.419348	1.08615	0.488081	1.57241	-0.62668	-0.72965	-0.877151
A0A024RDY3;B3KRY3;P11279;Q59FZ0;B4DWL3	P11279	Lysosome-associated membrane glycoprotein 1	LAMP1	-0.0314236	0.0581865	-0.180154	-0.0945835	-0.267983	-0.138403	0.198227	0.246927	0.209207	0.2113	0.163811	0.2679	-0.00522995	-0.415619	-0.419039	-0.0373211	0.093729	0.14044	-0.163874	-0.0191841	-0.379074	0.711905	0.489485	1.30669	-0.574322	-0.574493	-0.797133
B4DN27;O75691	O75691	Small subunit processome component 20 homolog	UTP20	0.0142603	-0.0257702	-0.175159	-0.298616	-0.133666	-0.382007	0.289304	0.385504	0.326154	0.52808	0.41415	0.455561	-0.29936	-0.41044	-0.44087	-0.129801	-0.18047	0.0631695	-0.0553608	0.0566387	-0.37446	0.659483	0.731503	1.00131	-0.247858	-1.02023	-0.751028
A8K3B4;B2R6E5;B4DDH3;B4DJI8;B4DKM8;B4E305;E7EMD0;H0Y4R2;P16435;Q59ED7;Q63HL4;C9JU80;E7EPN3;E7EVY7;E7EWU0;F5H468	E7EMD0	NADPH--cytochrome P450 reductase	POR	-0.123983	-0.095314	-0.152714	-0.30986	-0.47883	-0.24429	0.402977	0.525837	0.476176	0.517	0.43314	0.654989	-0.351601	-0.534191	-0.45516	-0.0820312	-0.186192	0.0040493	-0.0258923	0.0165272	-0.469864	0.931799	0.69648	1.16009	-0.675558	-0.858387	-0.775198
B3KQK0;B3KQK5;B4DZ87;O94826	B4DZ87	Mitochondrial import receptor subunit TOM70	TOMM70A	-0.278804	-0.250744	-0.304284	0.0124998	0.07547	0.14224	0.225464	0.133823	0.244333	-0.0554085	0.125721	0.16213	-0.221319	-0.0697403	-0.16596	0.0377808	0.267021	-0.0802193	-0.103472	-0.211882	-0.142702	0.655394	0.578783	1.02593	-0.533857	-0.797709	-0.470488
A0A087X1W1;A0AUK8;I3L0N7;I3L182;I3L1C0;I3L1I8;I3L3Q8;I3L4D8;O60382;Q05BI2;Q05CV9;Q9UQ35;F5GWZ7;I3L2L6;Q9UQ35-2;Q9UQ35-3;Q9UQ39	I3L0N7	Serine/arginine repetitive matrix protein 2	SRRM2	-0.217779	-0.18987	-0.301609	0.0184603	-0.287189	-0.00296974	0.280267	0.380157	0.320537	0.195631	0.255981	0.21929	-0.163981	-0.164421	-0.0549698	0.000900269	-0.14809	-0.140329	-0.189363	-0.116283	-0.441044	0.627165	0.474445	0.998484	-0.285418	-0.627266	-0.440718
A0A024R798;A0A024R7D2;K7EPV6;K7ESF5;Q8IWA5;E7ETY3;Q8IWA5-2;Q8IWA5-3	Q8IWA5	Choline transporter-like protein 2	SLC44A2	-0.34457	-0.14305	-0.120259	-0.173163	-0.294913	-0.135604	0.332503	0.436184	0.442874	0.16909	0.320429	0.12937	-0.48971	-0.334028	-0.153879	-0.0193996	0.30187	0.0762386	-0.0774174	-0.423447	-0.672678	1.36377	0.968853	1.34629	-0.632084	-1.21524	-0.658064
B4DDU7;D9DBT0;D9DBT1;D9DBT3;F8VUB6;F8VZ44;H3BU82;Q53HS1;Q9NRG9;Q9NRG9-2	F8VUB6	Aladin	AAAS	-0.0737362	-0.0298166	-0.0872564	0.0709372	-0.0248232	0.0379067	-0.0478497	0.0665703	0.0880699	0.2416	-0.10706	0.16486	-0.0324707	-0.362511	-0.183559	0.16604	-0.0121803	0.12529	-0.16028	-0.163052	-0.151901	0.66049	0.55999	0.6766	-0.36355	-0.541639	-0.516661
A0A024R3S3;A1L377;B4DED1;B4DN23;B4DU83;B4DVB7;Q5T7A2;Q8NI60;Q5T7A4;Q8NI60-3;Q8NI60-4	B4DED1	Chaperone activity of bc1 complex-like, mitochondrial	ADCK3	-0.375487	-0.312486	-0.305587	0.278107	0.0709086	0.221927	0.0919123	0.190132	0.140572	0.415178	0.0671196	0.31184	-0.11636	-0.45125	-0.431761	0.0956593	-0.1583	0.26786	-0.593983	-0.101833	-0.239023	0.959471	0.861761	0.83028	-0.295656	-0.824846	-0.596167
A0A024R5R8;B4DTJ4;Q9H5Q4;F5H7M4	Q9H5Q4	Dimethyladenosine transferase 2, mitochondrial	TFB2M	-0.288393	-0.259073	-0.236493	0.043767	0.125207	0.0596771	0.16536	0.1814	0.20855	0.138189	0.0344296	0.215919	-0.1049	-0.13776	-0.0424805	-0.0398197	0.0300007	-0.0935707	-0.410025	-0.369095	-0.273285	0.665867	0.561006	0.614927	0.0489941	-0.480936	-0.357456
A6NLD2;B3KM52;B3KMR3;B7Z3H8;O95140;Q5JXC5;O95140-2	A6NLD2	Mitofusin-2	MFN2	-0.201697	-0.245427	-0.059577	0.149243	-0.00948715	0.0873432	0.134913	0.0951538	0.0495338	0.186319	0.26263	0.174089	-0.197599	-0.269239	-0.14621	0.120909	0.000329971	-0.13122	-0.38847	-0.20586	-0.471529	0.867037	0.677206	0.741827	-0.230358	-0.659847	-0.330008
B2R894;Q96DV4;B8ZZ57	Q96DV4	39S ribosomal protein L38, mitochondrial	MRPL38	0.0172729	-0.0178461	0.0243816	0.0781565	0.0415411	0.174437	-0.130985	-0.0121374	-0.17482	0.422449	-0.210571	0.32379	-0.247191	-0.115721	-0.0877514	0.0291996	0.0297298	-0.14395	0.0889797	0.114349	0.210821	0.441731	0.426371	0.430971	-0.334602	-0.746704	-0.631914
E5RFI2;E5RJI7;H0YAX3;Q9BYD1	E5RFI2	39S ribosomal protein L13, mitochondrial	MRPL13	0.205203	0.0709705	0.108787	-0.225958	-0.0132847	-0.24678	0.0675754	0.00850105	0.0249872	0.205429	0.22496	0.31819	-0.0478916	-0.0549316	-0.323521	-0.00105095	-0.3234	0.00219917	0.102777	-0.0512924	0.154968	0.50803	0.417851	0.473711	-0.347689	-0.58815	-0.6702
I3L0U2;I3L3C7;Q9Y6M0;Q9Y6M0-2;Q9Y6M0-3	I3L0U2	Testisin	PRSS21	-0.147133	-0.109503	-0.0792427	0.0312462	-0.0275736	0.0777264	0.0925837	0.117494	0.0444031	0.138788	0.16815	0.155949	-0.0674706	-0.23774	-0.0933895	0.0678291	0.0430794	-0.17519	0.11084	0.381899	-0.238241	0.627586	0.548777	0.632286	-0.587027	-0.673065	-0.803057
B3KQ21;B3KX32;B4DSL9;B7Z9G4;J3KRR8;Q9NYH9;Q9P1J8	Q9NYH9	U3 small nucleolar RNA-associated protein 6 homolog	UTP6	-0.07761	-0.0586796	-0.0538302	0.0643539	0.160283	0.0925331	-0.0727501	0.00934982	-0.0636501	0.0675983	0.0640087	-0.0328007	-0.140541	-0.313181	-0.26219	0.266628	0.130169	0.220299	0.0773163	0.0804176	-0.124723	0.596733	0.577923	0.637644	-0.500616	-0.536886	-0.807806
Q7Z4X2;Q9NX14;Q9NX14-2	Q9NX14	NADH dehydrogenase [ubiquinone] 1 beta subcomplex subunit 11, mitochondrial	NDUFB11	0.162017	0.115176	0.223126	-0.0744963	0.00788403	-0.0348167	-0.115307	-0.136327	-0.147257	0.101921	0.12105	0.19384	0.0281792	-0.120211	-0.11586	-0.0715504	0.0800991	-0.21747	0.16472	0.0392895	0.0553799	0.553637	0.510897	0.950077	-0.585312	-0.836031	-0.852661
B2RAU8;Q14978;Q96J17;S4R341;S4R349;S4R402;Q14978-2;Q14978-3	Q14978	Nucleolar and coiled-body phosphoprotein 1	NOLC1	-0.118716	-0.096777	-0.166097	-0.0955706	-0.0253201	-0.0556707	0.200113	0.166444	0.191594	0.400082	0.498072	0.329431	-0.571541	-0.302031	-0.51952	0.057991	0.329022	-0.221498	-0.0193024	0.0367966	-0.0115433	2.0212	1.38194	2.82554	-2.76558	-1.90432	-1.56475
A8K5H7;Q5T8D1;Q5T8D2;Q96I63;Q96TA2;Q9NQ51;Q9Y2Q2;R4GNA5;B4DNM1;F5GYR4;Q96TA2-2	Q5T8D1	ATP-dependent zinc metalloprotease YME1L1	YME1L1	0.127684	0.0728931	0.0630636	-0.194476	-0.199257	-0.222377	0.119643	0.122144	0.110683	0.43573	0.49581	0.22406	-0.25049	-0.27627	-0.28265	-0.0512485	-0.222879	-0.0720692	-0.116695	-0.202917	-0.0743561	0.732447	0.717947	1.10306	-0.721193	-0.885574	-0.552713
D6RAQ8;D6RAU8;D6RB85;D6RD16;D6RDP7;D6RFL1;D6RGY2;D6RHJ3;H0Y9H1;H0Y9Q7;P27824;Q16094;Q6ZP56;B4E2T8;E7ETH2;F5H856	D6RAQ8	Calnexin	CANX	0.0618706	-0.0265894	0.0508003	-0.080904	-0.0419235	-0.155684	0.100423	0.0777836	0.128133	0.278641	0.41168	0.439501	-0.396521	-0.31336	-0.30142	-0.00172043	0.0990009	-0.21582	-0.154148	-0.0966263	-0.113558	1.08776	0.681797	1.3388	-0.717159	-1.0333	-0.993561
A8K224;B3KRN4;H0Y7G9;Q05DJ8;Q92743;E7ESJ0	H0Y7G9	Serine protease HTRA1	HTRA1	-0.0900269	0.0291634	-0.0632572	0.138796	0.0917263	0.217816	-0.12703	-0.0890198	-0.108171	0.602161	0.48049	0.3517	-0.0657005	-0.41386	-0.44141	-0.18671	-0.186571	-0.14012	-0.939238	-0.245758	0.0596924	2.51685	2.38551	2.27704	-1.78422	-2.33257	-1.93731
K7ENX5;P54802;Q14769;Q59FD0;H0Y3D8	P54802	Alpha-N-acetylglucosaminidase;Alpha-N-acetylglucosaminidase 82 kDa form;Alpha-N-acetylglucosaminidase 77 kDa form	NAGLU	0.00597763	-0.020052	0.0250797	-0.139655	-0.0853214	-0.00939083	0.0644016	0.118538	0.0404196	0.53825	0.0501099	0.39444	0.00378036	-0.29332	-0.163601	-0.0252495	-0.46417	-0.0402298	-0.184956	-0.0795364	-0.159456	1.09038	0.904409	1.1892	-0.92132	-0.729059	-1.10966
C9JG87;Q9NYK5;Q9NYK5-2	C9JG87	39S ribosomal protein L39, mitochondrial	MRPL39	0.152713	0.159293	0.125283	-0.16815	-0.0584707	-0.11124	-0.0434599	-0.00467968	-0.0512896	0.345011	0.17486	0.26935	-0.0869694	-0.41643	0.0162411	-0.0747089	-0.22127	-0.00605011	-0.17185	0.0643597	-0.0916901	0.782534	0.663063	0.681772	-0.55665	-0.783171	-0.588371
A0A024RBH2;B3KVX6;Q07065;Q6NWZ1;Q8TB01	Q07065	Cytoskeleton-associated protein 4	CKAP4	-0.046443	-0.0631132	-0.0493431	-0.146187	-0.140607	-0.0371265	0.147797	0.183776	0.151246	0.16098	0.18667	0.0329094	-0.21574	-0.169689	-0.123711	-0.026619	-0.0372295	0.192431	0.183109	0.190929	0.201929	0.259859	0.165459	0.865519	-0.328739	-0.682459	-0.85561
A0A024R0H1;B2R6A5;B4DKS0;B4E106;P53985;Q5T8R3;Q5T8R5;Q49A45;Q5T8R4	P53985	Monocarboxylate transporter 1	SLC16A1	-0.1002	-0.116039	-0.11041	0.0709133	0.0602331	0.0185537	0.034543	0.0614834	0.0809231	0.56719	0.212	0.301371	-0.663938	-0.589958	-0.533199	0.198061	0.22143	0.28705	0.635387	0.382116	-0.129232	0.830786	0.132276	1.54465	-0.730537	-1.04555	-1.6199
H7C4H2;Q549N5;Q9Y5M8;C9J5Z8	H7C4H2	Signal recognition particle receptor subunit beta	SRPRB	0.071167	0.0575075	-0.0114527	-0.00136662	0.137273	-0.024147	-0.0762806	-0.0564804	-0.09622	0.531259	0.482079	0.55336	-0.524191	-0.684011	-0.451151	-0.0022583	0.0416813	0.0532417	0.0912189	0.340879	0.11087	0.7845	0.18647	1.31815	-0.64945	-0.98863	-1.19401
A0A024RAD5;P39656;U3KQ84;E7EWT1	P39656	Dolichyl-diphosphooligosaccharide--protein glycosyltransferase 48 kDa subunit	DDOST	-0.0912104	0.10533	0.0345898	-0.154146	-0.0632763	0.0146732	0.00380707	0.0731564	0.0770769	0.455191	0.25794	0.182751	-0.0835113	-0.442541	-0.26757	0.0256615	-0.238209	0.110271	0.0875149	0.237324	-0.0654564	0.429575	0.348835	0.591135	-0.325161	-0.58717	-0.716591
B3KM81;I3L1T6;Q53G26;Q59E88;Q96EY1;E7ES32;I3L1I6;I3L1T9;I3L3D3;Q96EY1-2	I3L1T6	DnaJ homolog subfamily A member 3, mitochondrial	DNAJA3	-0.138327	-0.106566	-0.062376	0.0969763	0.135246	0.156636	-0.0455036	-0.0567036	0.0206165	0.58144	0.321011	0.337561	-0.271099	-0.420399	-0.364559	0.0503616	-0.245279	0.0109615	0.0781498	0.075861	0.162611	0.44063	0.416079	0.54228	-0.43309	-0.626699	-0.655821
B4DIP7;K7EQ23;O15118;Q59GR1;B4DET3;F5GZD4	O15118	Niemann-Pick C1 protein	NPC1	-0.100427	-0.159217	-0.334537	-0.567427	-0.630307	-0.454146	0.73316	0.84953	0.66337	0.23337	-0.02491	-0.0291405	0.127071	0.189301	0.212751	-0.228621	-0.22739	-0.252409	0.15481	0.0698185	-0.231522	0.0622272	-0.107313	0.432428	-0.226986	0.246983	-0.400446
B4DF11;C9J9X1;H7C1N2;H7C2C4;J3KR05;O75128;E7EQN2;O75128-2;O75128-3;O75128-4;O75128-5;O75128-6;O75128-7	C9J9X1	Protein cordon-bleu	COBL	-0.438546	-0.36713	-0.349527	-0.7961	-0.398375	-0.2579	0.808207	0.894061	0.905312	0.17868	0.125551	0.00656128	-0.01577	0.58345	0.268631	-0.298609	-0.38706	-0.46143	-0.322201	-0.15645	-0.16106	0.0447674	0.559738	0.169487	-0.120621	0.0102405	-0.0238991
F2Z2U4;H0Y4W2;Q59FH1;Q9Y4A5;Q9Y4A5-2	F2Z2U4	Transformation/transcription domain-associated protein	TRRAP	-0.178764	-0.170286	-0.247739	-0.354139	-0.545638	-0.378539	0.595761	0.689744	0.589601	0.40835	0.19965	-0.11249	-0.24349	-0.0262909	-0.0581303	0.0861607	-0.12145	-0.132309	-0.494804	-0.373943	-0.596413	0.747223	0.379303	0.395443	-0.192499	-0.102301	0.237989
B4DUY7;P11717;Q13660;Q13661;Q59EZ3	P11717	Cation-independent mannose-6-phosphate receptor	IGF2R	-0.151557	-0.165737	-0.227754	-0.329215	-0.52516	-0.391493	0.609475	0.598365	0.583075	0.188589	0.421719	0.25989	-0.0770111	-0.0715294	-0.0692501	-0.13599	-0.235491	-0.28092	-0.217951	-0.021101	-0.51552	0.540844	0.147684	0.725904	-0.111654	-0.139414	-0.408794
B3KQE3;H3BMA2;H3BNA0;H3BNZ3;H3BP90;H3BQ76;H3BQ88;H3BQL7;H3BT34;Q96ST3	H3BMA2	Paired amphipathic helix protein Sin3a	SIN3A	3.34e-05	0.0160541	-0.0152865	-0.288953	-0.495223	-0.370503	0.33128	0.39769	0.424911	0.10235	0.08885	0.119341	-0.63201	-0.616999	-0.42594	0.43825	0.40346	0.522711	-0.291037	-0.351288	-0.310917	0.31782	0.25437	0.43335	0.0342789	-0.12077	0.0341892
B3KML2;E5RFK7;E7EMW7;E7ET84;H0YAV7;H0YBB4;O95071	E5RFK7	E3 ubiquitin-protein ligase UBR5	UBR5	0.0608826	0.0651531	-0.0825968	-0.618156	-0.563936	-0.717607	0.596236	0.664387	0.595636	0.0751209	-0.00457954	0.0553799	-0.443619	-0.422659	-0.447208	0.549791	0.313252	0.324541	-0.299173	-0.440403	-0.402214	0.326263	0.165583	0.754023	-0.011486	-0.155855	0.0632629
A0A024R968;A1X4Q1;A7E2D8;A8K8U3;H0YDG5;H7BY13;H7BZS8;P23634;Q68DH9;P23634-2;P23634-3;P23634-4;P23634-5;P23634-6;P23634-7;P23634-8	P23634	Plasma membrane calcium-transporting ATPase 4;Calcium-transporting ATPase	ATP2B4	0.273747	0.240777	0.0603867	-0.68703	-0.648	-0.79675	0.458973	0.550794	0.547103	0.329441	0.2675	0.274891	-0.415119	-0.579399	-0.569719	0.22871	0.207562	0.25613	-0.25721	-0.309641	-0.386751	0.445787	-0.243853	1.04917	0.308764	-0.395746	-0.210518
A0A024RAB0;A0A024RAB2;A0A024RAF7;B4DKB2;E9PJG1;P42892;P42892-2;P42892-3;P42892-4	B4DKB2	Endothelin-converting enzyme 1	ECE1	-0.00184631	0.0613136	0.0443735	-0.46202	-0.61355	-0.46424	0.428281	0.55015	0.457541	0.665239	0.20854	0.528749	-0.2801	-0.597879	-0.81691	0.151051	-0.150469	0.29176	0.388088	-0.109211	-0.172192	0.623127	0.0653973	0.800316	-0.228884	-0.475304	-0.891344
D3DTC2;Q8NF37	Q8NF37	Lysophosphatidylcholine acyltransferase 1	LPCAT1	-0.22946	-0.253799	-0.336229	-0.406197	-0.519377	-0.291937	0.6841	0.73853	0.61437	0.25729	0.194929	0.00322914	-0.342798	-0.421959	-0.678759	0.62129	0.24868	0.11809	-0.0648937	-0.500614	-0.384684	0.802055	0.569805	0.930586	-0.370216	-0.365406	-0.616636
B2RA56;K7ELZ9;K7EMW4;K7ENM2;K7EQ66;Q969V3;Q969V3-2	Q969V3	Nicalin	NCLN	-0.340263	-0.312953	-0.321253	-0.0271902	-0.331018	-0.0655899	0.428116	0.540536	0.429616	0.346602	0.412991	0.456541	-0.63636	-0.7894	-0.598919	0.286331	0.26334	0.258862	0.0953674	0.055357	-0.336033	0.466896	0.328176	1.09505	-0.453213	-0.483852	-0.767742
A0A024RBS4;B3KW46;B4DZ71;B4E3I1;B7ZKQ9;F5H4X0;F5H5E8;Q59FM4;Q8WTV0;F8W8N0;Q8WTV0-2;Q8WTV0-3;Q8WTV0-4	B3KW46	Scavenger receptor class B member 1	SCARB1	-0.270579	-0.161799	-0.185369	-0.237513	-0.356893	-0.0611534	0.375687	0.463417	0.434207	0.49962	0.601751	0.488041	-0.45265	-0.813969	-0.801291	0.409552	0.0349903	0.0339508	-0.407669	-0.34412	-0.663469	0.617813	0.470222	0.923313	0.126533	-0.411568	-0.311058
B3KPN5;B4DF80;Q9H6R4;F5H6M7;G8JLK7;Q9H6R4-2;Q9H6R4-3;Q9H6R4-4	Q9H6R4	Nucleolar protein 6	NOL6	-0.309589	-0.31538	-0.369169	-0.0399494	-0.23837	-0.0530195	0.420396	0.508186	0.396896	0.131901	0.330971	0.18767	-0.40925	-0.61347	-0.718811	0.370241	0.336731	0.384001	-0.153359	-0.208509	-0.35981	0.37455	0.29858	0.40505	-0.122885	-0.203634	-0.0299854
B1AK20;B3KTC6;B4DGD5;B4DPK2;Q5TH61;Q9NVH1;Q9UMU8;F5H1N1;Q9NVH1-2;Q9NVH1-3	B1AK20	DnaJ homolog subfamily C member 11	DNAJC11	-0.354127	-0.369977	-0.426587	0.137427	0.00908756	0.0518074	0.331579	0.301109	0.319679	0.304812	-0.0897198	0.269621	-0.54496	-0.616421	-0.769562	0.44199	0.214069	0.790178	-0.45656	-0.292379	-0.416229	0.59345	0.624821	0.759489	-0.112755	-0.298454	-0.401384
H0YCN2;H0YER1;H7C306;Q05DG0;Q96T23;H0YEX0;Q96T23-2;Q96T23-3	H0YCN2	Remodeling and spacing factor 1	RSF1	0.0878067	0.0299311	0.0804672	-0.418336	-0.365954	-0.415192	0.341439	0.341	0.318835	-0.301449	-0.20207	-0.0976295	-0.395119	-0.24094	-0.281139	0.556191	0.57831	0.38382	-0.61163	-0.684408	-0.763458	0.92971	0.682049	0.25934	-0.13607	0.0903206	0.23415
O60287	O60287	Nucleolar pre-ribosomal-associated protein 1	URB1	-0.28097	-0.367232	-0.321771	-0.260732	-0.361836	-0.185464	0.622865	0.618625	0.536515	0.226759	0.089529	0.179039	-0.256941	-0.47142	-0.393221	0.163969	0.188	0.274288	-0.489893	-0.881483	-0.687204	0.32568	0.582041	0.54188	0.18833	0.0116005	0.40905
B7Z284;B7Z8X7;B7ZKR9;B9ZVN9;O95602;Q53T12;Q96AG9;Q9H6T2	B9ZVN9	DNA-directed RNA polymerase I subunit RPA1;DNA-directed RNA polymerase	POLR1A	-0.311709	-0.345389	-0.356569	-0.15419	-0.33103	-0.22073	0.569066	0.595097	0.555456	0.13479	0.15267	0.230082	-0.3246	-0.67141	-0.408239	0.332479	0.336279	0.217939	-0.70998	-0.538269	-0.760099	0.61566	0.56226	0.776159	0.0660095	-0.13702	0.12528
Q5T795;Q6AI22;Q6ZVV6;Q9NU22;REV__A8K1M1;REV__H0UIC3;REV__J3KSB5;REV__P21359	Q5T795	Midasin	MDN1	-0.165627	-0.0592632	-0.217989	-0.230243	-0.214552	-0.307558	0.342779	0.441703	0.410749	0.0953407	-0.00082016	0.0599804	0.0707512	-0.26578	-0.177809	0.18498	-0.0162506	0.0495987	-1.16597	-0.360628	-1.17979	0.92219	0.759069	0.69121	0.426426	-0.251524	0.159016
B4DUA2;P12004;Q6FHF5;Q6FI35;Q7Z6A1;Q7Z6A2;Q7Z6A3	P12004	Proliferating cell nuclear antigen	PCNA	0.621987	0.597158	0.611797	-0.0864572	0.0623827	-0.158227	-0.60136	-0.55599	-0.49129	0.538849	0.8438	0.771149	0.222219	-0.0410995	0.17547	-0.749321	-0.98242	-0.77862	-0.0164528	0.0559082	0.00654602	0.380222	0.516163	0.195721	-0.501205	-0.346153	-0.290756
A0A087WVY3;B5BUD2;F8WC37;H7C596;H7C5A0;H7C5G4;H7C5P1;H7C5P4;H7C5Q7;H7C5S7;P35250;Q75MT5;P35250-2	F8WC37	Replication factor C subunit 2	RFC2	0.2666	0.30043	0.28673	0.072773	0.033473	0.112453	-0.395217	-0.354177	-0.323067	0.560099	0.58036	0.47406	0.221609	0.21183	0.298889	-0.740221	-0.726011	-0.880621	-0.0582752	0.0482731	0.00982475	0.173693	0.346623	0.139713	-0.215946	-0.295317	-0.148586
A0A024R7U6;A4FS09;B3KMX0;B4DLA6;E5RFJ8;E5RFR3;E5RG31;E5RG53;P33991;Q6ZMK4;Q9UJA3;E5RHP5;E5RK04;E7EM48;E7ER43	E5RFJ8	DNA replication licensing factor MCM4	MCM4	0.25239	0.26051	0.19067	0.00174618	-0.0353441	0.00928593	-0.223329	-0.18068	-0.21583	0.504391	0.35696	0.496811	0.185791	0.13883	0.1441	-0.64201	-0.568741	-0.616131	0.167625	0.110977	0.235165	0.124039	0.203541	-0.104012	-0.335304	-0.194275	-0.207764
B4DWZ4;F5H1Y3;I3L3E9;P39748;Q6FHX6;CON__ENSEMBL:ENSBTAP00000007350;CON__P01030	F5H1Y3	Flap endonuclease 1	FEN1	0.369347	0.295106	0.364467	0.0919237	0.193804	0.049654	-0.49885	-0.46111	-0.40434	0.453791	0.49787	0.43372	0.252119	0.30035	0.1847	-0.6703	-0.69202	-0.76022	-0.189117	-0.234299	-0.0954666	0.116196	0.125286	-0.0609055	0.0791321	0.0943527	0.164822
B3KSX6;E9PIQ6;H0YDR7;Q14181	E9PIQ6	DNA polymerase alpha subunit B	POLA2	0.322126	0.395287	0.341196	0.207036	0.227826	0.301577	-0.644473	-0.548883	-0.601693	0.531851	0.38904	0.13052	0.109419	0.482809	0.441509	-0.72514	-0.7402	-0.619801	0.110578	-0.00191116	0.159689	0.228346	0.222237	-0.159193	-0.231443	-0.190283	-0.138023
C9J8M3;C9JGY5;C9JTT7;C9JW34;C9JXZ7;C9JZI1;F8WE44;H7C1P0;P35249	C9J8M3	Replication factor C subunit 4	RFC4	0.570366	0.556646	0.637896	0.319863	0.354444	0.211513	-0.93689	-0.88562	-0.82822	0.54838	0.579519	0.58692	0.353781	0.272881	0.39987	-0.847	-0.963709	-0.93066	-0.00369263	0.0976372	0.159466	0.323236	0.289206	0.133717	-0.238035	-0.385254	-0.376284
B2R7C5;B4DS46;B4DUQ9;J3KQ69;P25205;Q53HJ4;Q7Z6P5;Q8NHX6;E9PF11	P25205	DNA replication licensing factor MCM3	MCM3	0.287343	0.279714	0.305893	-0.20478	-0.25157	-0.260119	-0.142227	0.0434732	-0.0577269	0.5658	0.683819	0.63945	-0.05443	-0.106312	-0.114821	-0.5935	-0.554581	-0.465431	0.0733452	-0.0119553	6.48e-05	0.201119	0.17984	0.0119781	-0.17968	-0.137409	-0.137299
B4DRF6;B4E0N7;Q14566;Q4ZG57;Q53T61	Q14566	DNA replication licensing factor MCM6	MCM6	0.492203	0.528593	0.503293	-0.275117	-0.199417	-0.405347	-0.239593	-0.178873	-0.225742	0.666531	0.650629	0.65864	-0.142269	-0.1667	-0.146271	-0.487179	-0.488399	-0.54496	0.0739822	0.082962	-0.101368	0.312828	0.342998	0.160538	-0.280785	-0.307743	-0.283413
F5GZ90;Q9NZJ0;E7ERQ0;Q9NZJ0-2	F5GZ90	Denticleless protein homolog	DTL	1.06495	1.05424	1.07176	-0.34932	-0.31306	-0.42231	-0.774138	-0.641477	-0.690647	1.07454	1.21559	1.1846	-0.386009	-0.0869598	-0.335411	-0.78652	-0.865959	-1.01387	0.034008	-0.0931721	-0.109013	0.785147	0.619267	0.586145	-0.580584	-0.572573	-0.669222
B4E0T6;E9PS27;Q6SJ93;Q6SJ93-2	E9PS27	Protein FAM111B	FAM111B	1.81125	1.85841	1.77658	-0.452014	-0.289913	-0.387214	-1.51615	-1.38917	-1.41176	1.29863	1.68846	1.75057	-0.413849	0.0050602	0.100691	-1.37884	-1.51507	-1.53566	0.001297	-0.211174	-0.551184	0.709673	0.632235	0.855703	-0.452433	-0.438732	-0.545384
C9JE56;Q9H967	C9JE56	WD repeat-containing protein 76	WDR76	1.34203	1.27153	1.28781	-0.528136	-0.512286	-0.553447	-0.859937	-0.721867	-0.725706	1.16677	0.99029	1.17669	-0.31473	-0.0393009	-0.168779	-1.18774	-0.9356	-0.687609	-0.283756	-0.280348	-0.00910759	0.336174	0.618523	0.128393	-0.345957	-0.159786	-0.00413704
A8K521;B1AHA9;B1AHB0;B1AHB1;B1AHB2;B3KVF0;B4DQ39;B4DVK5;F8WFD7;P33992;Q59F49;E7EQY5;F8WBR1	B1AHA9	DNA replication licensing factor MCM5	MCM5	0.708214	0.677864	0.825833	-0.40551	-0.44396	-0.41172	-0.371643	-0.284453	-0.294623	0.715309	0.69483	0.62672	-0.15448	-0.113659	-0.0725498	-0.539	-0.56794	-0.589239	-0.126102	-0.0641937	-0.136734	0.287643	0.252815	0.197674	-0.10331	-0.254551	-0.0532494
P55081	P55081	Microfibrillar-associated protein 1	MFAP1	0.425713	0.259296	0.486382	-0.287096	-0.0672007	-0.192738	-0.231669	-0.176553	-0.216135	0.76354	0.826269	0.718031	-0.757229	-0.0661697	-0.19272	-0.40493	-0.18247	-0.704311	0.145023	-0.285008	-0.101467	0.245167	-0.173622	0.894537	-0.63085	-0.22547	0.131689
A8K964;B4DTD4;B4E392;G3V579;G3V5F0;Q9H307;Q9H307-2	G3V579	Pinin	PNN	0.520183	0.466253	0.384443	-0.0708866	-0.0591869	-0.146677	-0.438806	-0.332147	-0.323177	0.760271	0.883751	0.836269	-0.702969	-0.571859	-0.69524	-0.0676003	-0.102331	-0.340271	-0.0737324	-0.212923	-0.379862	0.215589	0.194439	0.699949	-0.193064	-0.0970745	-0.153324
B4DS57;E9PI86;E9PNB5;E9PPQ8;E9PPR5;E9PRH9;H0YDS9;H0YF33;O95138;P49321;Q53H03;Q5T624;Q5T626;Q6PJY7;Q9P1N1;F5H3J2;P49321-2;P49321-3	B4DS57	Nuclear autoantigenic sperm protein	NASP	0.433854	0.35184	0.301229	-0.598229	-0.355523	-0.495704	0.124606	0.10914	0.128787	0.582069	0.555689	0.66367	-0.542759	-0.333031	-0.3284	-0.154791	-0.174999	-0.26745	0.58437	0.499107	0.556629	-0.329296	-0.0395546	-0.358925	-0.377964	-0.274353	-0.260014
K7ERU2;Q63ZY3;Q9NXX5;Q5T7N3;Q63ZY3-2;Q63ZY3-3	Q63ZY3	KN motif and ankyrin repeat domain-containing protein 2	KANK2	0.331084	0.204939	0.297227	-0.397937	-0.417108	-0.281451	0.10004	0.0482559	0.114949	0.62998	0.634338	0.463869	-0.53834	-0.34218	-0.39069	-0.248819	-0.0236492	-0.1845	0.18285	-0.0390701	0.10667	0.798647	-0.315014	0.0755177	-0.222248	-0.370956	-0.216398
A0A024R3X4;B3GQS7;B7Z4F6;B7Z532;B7Z597;B7Z5E7;B9VP19;B9VP24;B9VPB4;C9J0S9;C9JCQ4;C9JL19;C9JL25;E7ESH4;E7EXB4;P10809;Q53QD5;Q53SE2;B7Z712;F5GWR2;F8WBB1	C9J0S9	60 kDa heat shock protein, mitochondrial	HSPD1	0.0750771	0.0196972	0.00596714	-0.0927343	-0.077384	-0.132904	0.0669336	0.0912437	0.0441036	0.62344	0.62088	0.63616	-0.742981	-0.583881	-0.63147	0.0255699	0.0641098	-0.0118198	0.120819	0.0331688	0.164768	0.199268	0.281086	0.193096	-0.259956	-0.371998	-0.360245
A0A024R3X7;B8ZZ54;B8ZZL8;P61604;Q9UNM1	B8ZZ54	10 kDa heat shock protein, mitochondrial	HSPE1	-0.00894642	0.0782337	0.0590429	-0.00553417	-0.0457735	-0.163613	-0.0402737	0.0447159	0.0821466	0.988201	0.79513	0.75564	-0.86599	-0.6618	-0.67893	-0.15628	-0.126949	-0.0490189	0.0889053	0.154224	0.292305	0.124096	0.0615768	-0.0680733	-0.269703	-0.217304	-0.166023
A8K9A4;B2R603;B2RXH8;B3KSX3;B3KT61;B4DMJ1;B4DSU6;B7ZW38;D3DPI2;E5RG71;G3V2H6;G3V2Q1;G3V4M8;G3V555;G3V575;G3V576;G3V5V7;O60812;P07910;Q569J8;Q6PKD2;Q86SE5;B4DY08;G3V251;G3V2D6;G3V3K6;G3V4C1;G3V4W0;G3V5X6;G8JL89;P07910-2;P07910-3;P07910-4	B2R603	Heterogeneous nuclear ribonucleoproteins C1/C2	HNRNPC	0.12118	0.0827503	0.0624609	-0.0501165	-0.0842066	-0.0262671	-0.0151071	-0.0028677	-0.0878277	0.60951	0.59844	0.609331	-0.457451	-0.49653	-0.798901	0.00224876	-0.10783	0.0411587	0.349739	0.392269	0.47007	-0.204517	-0.0477562	-0.153717	-0.344486	-0.170479	-0.291119
B2R6A3;B3KSV9;J3QRA3;J3QRP6;O14745;E7EV06	O14745	Na(+)/H(+) exchange regulatory cofactor NHE-RF1	SLC9A3R1	-0.0366802	0.0248299	0.0297499	-0.302616	-0.410346	-0.229986	0.26764	0.31996	0.33745	0.648821	0.41585	0.315691	-0.238522	-0.34873	-0.372171	-0.00793076	-0.317921	-0.0950794	0.348677	0.453877	0.321346	0.199352	0.300043	-0.00282669	-0.666071	-0.354431	-0.59997
A8CGI0;A8CGI1;A8MZF8;B9EGI2;H0Y7E2;H7C3G6;J3KSK7;J3KSW8;J3QRL2;K7EJ14;K7EL39;Q5ZEZ6;Q6WCQ1;Q8N236;Q96EE5;Q9Y6X7;U6FSN9;A8MW37;H7BZN9;Q6WCQ1-2;Q6WCQ1-3	A8MZF8	Myosin phosphatase Rho-interacting protein;Tyrosine-protein kinase receptor	MPRIP	-0.25968	-0.21927	-0.0979795	0.0534401	-0.21696	0.16342	0.170353	0.263693	0.142983	0.6604	0.752069	0.780449	-0.720861	-0.58115	-0.760111	-0.13904	-0.127371	0.13562	0.514131	0.452082	0.446011	0.22583	0.25816	0.21854	-0.670958	-0.774527	-0.669268
A0A087WUV8;A0A087X2B5;A8MZ77;B4DNE1;B4DY23;I3L192;P35613;Q54A51;R4GMX5;R4GN83;I3L4S8;I3NI00;P35613-2;P35613-4	A8MZ77	Basigin	BSG	-0.123467	-0.0588665	-0.0446568	-0.141873	-0.235614	-0.0757933	0.22377	0.24316	0.21334	0.648949	0.727919	0.70056	-0.434769	-0.505449	-0.453009	-0.204151	-0.324621	-0.155439	0.18548	0.17589	-0.0303307	0.371984	0.170773	0.253702	-0.451323	-0.353043	-0.323132
G3V2H0;G3V3E6;G3V503;G3V5B3;Q96HE7;Q5TAE8;Q86YB8	G3V2H0	ERO1-like protein alpha	ERO1L	0.0989933	-0.0724764	-0.0361462	-0.0708065	-0.193076	-0.169936	0.1691	0.19264	0.0817099	0.63595	0.59704	0.259291	-0.120821	-0.00632095	-0.19027	-0.46822	-0.35494	-0.35173	-0.0608158	0.080473	-0.00278664	0.39048	0.39843	0.3248	-0.374785	-0.436924	-0.318863
A0A087WWS1;A0A087WY84;J3KRD7;J3KT14;J3QQZ3;Q96FV9;R4GMN4;R4GN58;Q96FV9-2	Q96FV9	THO complex subunit 1	THOC1	0.174684	0.00334358	0.122744	-0.0544529	-0.0173531	-0.0338936	-0.06956	-0.0558796	-0.0696297	0.372961	0.128471	0.2076	0.366629	-0.0434818	0.0085392	-0.35566	-0.5201	-0.16494	-0.0649128	-0.0149822	-0.222134	0.787922	0.593433	0.492313	-0.593224	-0.467792	-0.510624
B4DE72;B4DM61;Q4VBX7;Q6DKH1;Q6P486;Q92621;U3KPX2;U3KQ47;U3KQ97;E7ET25;F2Z2D0;F8WCW4	Q92621	Nuclear pore complex protein Nup205	NUP205	0.154696	0.137167	0.0268469	-0.19405	-0.0535393	-0.30161	0.068697	0.0999069	0.0618868	0.284411	0.197239	0.23937	0.024601	-0.0250588	0.0616398	-0.22896	-0.346708	-0.206518	-0.0524559	-0.0138874	-0.274296	0.701109	0.303209	0.68169	-0.430002	-0.461243	-0.454122
B3KNR6;B3KUJ7;B7Z381;Q6ZNR3;Q9Y4W2;Q9Y4W2-2;Q9Y4W2-3;Q9Y4W2-4	Q9Y4W2	Ribosomal biogenesis protein LAS1L	LAS1L	0.0726996	0.1126	0.18123	-0.190586	-0.136927	-0.276346	0.0840797	0.06534	0.0879097	0.48411	0.339319	0.43165	0.1173	-0.0311108	-0.0762711	-0.333879	-0.50844	-0.422689	0.105757	-0.022644	-0.238535	0.662363	0.610533	0.492372	-0.452349	-0.562729	-0.594769
B4DZX7;G3V448;Q9H3N1	G3V448	Thioredoxin-related transmembrane protein 1	TMX1	0.18481	0.05196	0.15001	-0.193006	-0.0541058	-0.124586	-0.0499668	0.0491533	-0.014267	0.943491	0.682541	0.726171	-0.07481	0.0605793	0.0101604	-0.76494	-0.690861	-0.89233	-0.352818	-0.129856	-0.526238	0.975477	0.831648	1.31042	-0.575125	-0.980814	-0.552694
B7Z2E2;Q53GR7;Q75KX8;Q9UJS0;R4GN64;F5GX33;Q9UJS0-2	Q9UJS0	Calcium-binding mitochondrial carrier protein Aralar2	SLC25A13	0.24555	0.15656	0.14816	-0.220853	-0.206943	-0.248363	0.0247726	0.0591431	0.0419731	0.588268	0.42033	0.373669	-0.0499001	-0.22546	-0.132679	-0.13752	-0.393339	-0.44339	-0.146496	-0.235657	-0.273207	0.638786	0.474945	0.617817	-0.201548	-0.432426	-0.442217
G3V1B6;H7C1U8;Q9BUR5;C9J574;Q9BUR5-2	G3V1B6	Apolipoprotein O	APOO	0.158103	0.0601826	0.133492	0.0355034	0.177504	0.112854	-0.220077	-0.229937	-0.227627	0.637789	0.218498	0.592409	0.3312	-0.0911598	0.35681	-0.58173	-0.880579	-0.583239	-0.135155	-0.172714	-0.112015	0.530067	0.505117	0.596268	-0.3431	-0.515619	-0.35285
B2R7X3;Q13112	Q13112	Chromatin assembly factor 1 subunit B	CHAF1B	0.588121	0.485332	0.450682	0.0308065	-0.073513	0.0336866	-0.544375	-0.500943	-0.469797	0.87826	0.42025	0.55699	0.27071	0.02631	0.372231	-0.74959	-1.11194	-0.6632	0.244047	0.181107	0.263277	0.625031	0.527639	0.42215	-0.73694	-0.683639	-0.84267
B2R636;C9JC88;C9JWX4;O94782	C9JC88	Ubiquitin carboxyl-terminal hydrolase 1;Ubiquitin carboxyl-terminal hydrolase	USP1	0.14531	0.14719	0.1771	0.150497	0.104057	0.181277	-0.29837	-0.30459	-0.30247	0.380659	0.213819	0.217529	0.372099	0.28533	0.2775	-0.45265	-0.788281	-0.50601	0.279598	0.161638	0.0412178	0.88522	0.12995	0.50392	-0.630733	-0.616095	-0.754713
B4DJQ8;H0YCY8;I3V9T0;I3V9V3;I3V9V6;P53634;F5HGG6;P53634-2;P53634-3	H0YCY8	Dipeptidyl peptidase 1;Dipeptidyl peptidase 1 exclusion domain chain;Dipeptidyl peptidase 1 heavy chain;Dipeptidyl peptidase 1 light chain	CTSC	0.144397	0.059927	0.0622168	0.0612898	0.12488	0.03368	-0.133393	-0.148084	-0.204913	0.7283	0.751501	0.779652	-0.199619	-0.0116596	-0.197071	-0.69161	-0.65415	-0.505341	0.538546	0.639187	0.431137	0.381567	0.623877	0.244247	-1.04968	-1.14671	-0.662167
B4DLT5;P06280;Q53HF3;Q53Y83;V9GYN5	P06280	Alpha-galactosidase A	GLA	0.241303	0.136413	0.197993	-0.21129	-0.0400305	-0.18497	-0.0693998	0.000790596	-0.0708094	0.52511	0.405321	0.65711	-0.111761	-0.0879211	0.0964489	-0.41865	-0.3794	-0.68626	0.0491734	0.205492	0.236673	0.589743	0.745892	0.401083	-0.861113	-0.705113	-0.661833
A0A024R9Z0;O00483	O00483	Cytochrome c oxidase subunit NDUFA4	NDUFA4	0.134741	0.123638	0.196288	-0.155594	0.236402	-0.0457907	-0.109978	-0.194786	-0.184921	0.739	0.579121	0.458851	0.0243092	0.0878391	-0.00662994	-0.74719	-0.35391	-0.781361	0.122597	0.226236	0.0632172	0.324726	0.308277	0.514826	-0.575733	-0.582464	-0.401684
B3KQR3;O75629	O75629	Protein CREG1	CREG1	0.0480261	0.0331869	0.0359469	0.015214	0.0107336	-0.0597162	-0.0296507	0.0122795	-0.06602	1.11112	0.78933	0.776649	-0.481039	-0.596451	-0.24024	-0.282341	-0.318109	-0.758951	-0.0944729	-0.036562	-0.0846424	0.48102	0.479359	0.175718	-0.24008	-0.249929	-0.430409
A0A024R957;Q8NFQ8	Q8NFQ8	Torsin-1A-interacting protein 2	TOR1AIP2	0.105123	-0.117847	-0.135776	0.055233	0.0822125	0.0442629	-0.0366869	-0.0191965	0.0226736	1.17778	1.51061	1.27102	-0.77463	-0.25452	-0.556671	-0.52162	-0.93952	-0.912439	0.136494	-0.338818	-0.141197	0.547571	0.322031	0.589411	-0.330427	-0.476208	-0.308857
A0A024RAL6;A0A024RAL7;B2R681;D6R942;D6R9J8;D6RB91;D6RC63;D6RCM6;D6RG14;D6RG21;D6RJA7;D6RJG6;D8L7E9;H0YKY6;H0YM62;Q05BX2;Q06413;Q5IRN4;C9JMZ0;D6RAH2;F8W7V7;F8W966;Q02078;Q02078-2;Q02078-3;Q02078-4;Q02078-5;Q02078-6;Q06413-2;Q06413-3;Q06413-4;Q14814;Q14814-2;Q14814-3;Q14814-4;Q14814-5;Q14814-6;Q5T9U4	D6R942	Myocyte-specific enhancer factor 2A	MEF2A	-0.0547361	-0.0395565	0.0176239	0.12095	-0.03825	0.0620499	0.0107994	-0.0238399	-0.0550404	0.63875	0.567169	0.631531	-0.25256	-0.258841	-0.01791	-0.21488	-0.352671	-0.74056	0.0307159	0.200056	0.192116	0.154983	0.185083	0.304634	-0.338938	-0.346918	-0.381737
H0YLI4;Q14696;B4DW84	H0YLI4	LDLR chaperone MESD	MESDC2	0.117464	9.16e-05	0.0794792	-0.404609	-0.220178	-0.286124	0.221965	0.282586	0.209322	0.803398	0.53187	0.903978	-0.196161	-0.35281	0.0315685	-0.352901	-0.588531	-0.780411	0.00818253	0.0127735	0.130133	0.1901	0.337	0.25712	-0.270527	-0.316877	-0.347906
H3BMI8;Q9NYB0	H3BMI8	Telomeric repeat-binding factor 2-interacting protein 1	TERF2IP	0.0133257	-0.207162	0.0643311	0.175205	0.121747	0.149007	-0.233371	-0.0377579	-0.0453262	0.469481	0.675291	0.57572	-0.0425987	0.12167	0.0603809	-0.715689	-0.49085	-0.6534	0.181097	0.0346565	0.404467	0.084198	0.503048	-0.0488625	-0.492592	-0.339693	-0.326313
A0A024R2Z6;B4DMU5;C9JYH9;C9JZT7;F8WAN4;Q5T376;Q9BVP2;Q9P2Q2;Q9BVP2-2	B4DMU5	Guanine nucleotide-binding protein-like 3	GNL3	-0.120856	-0.152077	-0.0987167	-0.00683308	0.113446	0.0838566	0.0500269	0.102997	0.0281563	0.765451	0.615582	0.6761	0.0503101	-0.0359497	0.0121899	-0.56868	-0.76264	-0.75235	0.0660858	0.0196266	0.311096	0.108295	0.163567	-0.0713654	-0.247189	-0.291319	-0.0588074
A0A087X1B7;Q5T7Y7;Q9Y3Y2;X6R700;Q9Y3Y2-3;Q9Y3Y2-4	Q5T7Y7	Chromatin target of PRMT1 protein	c1orf77	0.0437164	0.0783663	0.155656	0.0403366	-0.056634	-0.0091238	-0.12535	-0.0679503	-0.05902	0.552019	0.693029	0.332211	0.131401	0.14843	0.0593605	-0.368999	-0.68548	-0.861959	0.239571	0.151169	0.291929	0.202133	0.197414	0.0979328	-0.457014	-0.175753	-0.547382
P60468;Q53FA5;S4R3B5	P60468	Protein transport protein Sec61 subunit beta	SEC61B	0.14955	0.21084	0.13265	0.00492382	0.131244	0.0343637	-0.235781	-0.28197	-0.145821	0.18882	0.42683	0.295959	0.0861511	0.28306	0.364981	-0.311998	-0.65073	-0.68306	0.46431	0.73052	-0.108881	0.580698	-0.235893	1.36473	-0.590996	-0.627235	-1.57725
A0A024R9D2;E5RJU9;H0YB56;H0YBE0;H0YBJ8;Q86UE4	E5RJU9	Protein LYRIC	MTDH	0.0107632	-0.0494165	-0.0727768	-0.218133	-0.246403	-0.129963	0.247623	0.235313	0.222993	0.46417	0.51671	0.49021	-0.220211	-0.0687714	-0.156771	-0.21385	-0.3339	-0.4776	0.26726	0.151371	0.50753	-0.00317001	0.422602	1.13315	-0.438896	-0.925886	-1.11396
P80723;U3KQP0;P80723-2	P80723	Brain acid soluble protein 1	BASP1	0.000977516	0.0583067	0.0296974	-0.123223	-0.0510035	-0.0851727	0.0631332	0.0516939	0.0555935	0.25848	0.358521	0.339029	-0.34926	0.0130901	-0.324631	-0.0242195	0.14682	-0.41783	0.786541	0.323601	0.0819817	0.0995979	0.0456276	0.780857	-0.745834	-0.376915	-0.995445
Q15084;B5MCQ5;B7Z254;F8WA83;Q15084-2	Q15084	Protein disulfide-isomerase A6	PDIA6	0.0745869	0.0593662	0.104656	-0.0697098	-0.11419	-0.12643	0.00317287	0.102054	-0.0335064	0.311859	0.40243	0.500269	-0.21529	-0.29673	-0.267761	-0.117128	-0.23206	-0.0855598	0.385265	0.333996	0.377377	0.133648	0.176247	0.233128	-0.408359	-0.62891	-0.60239
A0A024R1T2;A0A024RAY2;B2RA03;C4AM86;F8VZY9;I6L965;P05783;Q92764;CON__H-INV:HIT000015463	F8VZY9	Keratin, type I cytoskeletal 18	KRT18	0.129403	0.0734329	0.128353	-0.191144	-0.228574	-0.169273	0.0985069	0.0903664	0.0689268	0.67548	0.74633	0.71294	-0.37043	-0.35116	-0.35919	-0.36241	-0.330641	-0.360901	0.639954	0.725243	0.641544	-0.118019	-0.0101318	-0.0232506	-0.585293	-0.614212	-0.655834
A0A024R084;A0A024R0A9;G3V1E2;H0Y3T6;Q9BRK5;Q9BRK5-2;Q9BRK5-3;Q9BRK5-4;Q9BRK5-6	G3V1E2	45 kDa calcium-binding protein	SDF4	-0.0660896	-0.0697298	-0.0605297	-0.100152	-0.199849	0.0562897	0.0641766	0.173087	0.202797	0.60511	0.49387	0.51827	-0.492199	-0.228661	-0.0604191	-0.44026	-0.0966701	-0.299021	0.403698	0.362997	0.454908	0.199865	0.311825	0.275436	-0.660469	-0.71727	-0.630989
D6RC52;D6RCB9;H0YC83;J3QSY4;Q9NX24	D6RC52	H/ACA ribonucleoprotein complex subunit 2	NHP2	0.0873604	0.0898304	0.0450506	-0.15874	-0.03086	-0.10704	-0.0118904	-0.00232029	0.0886097	0.40517	0.782011	0.32645	-0.366291	-0.225222	-0.0946903	-0.33279	0.0138798	-0.508509	0.38872	0.289389	0.57029	0.324007	0.209017	0.171968	-0.683109	-0.784889	-0.48539
A4D1N4;B7Z1X9;C9JRZ6;F8WAR4;F8WD73;Q9NX63;G3V1K1	C9JRZ6	MICOS complex subunit MIC19	CHCHD3	0.2879	0.33139	0.25763	-0.239157	-0.200107	-0.254407	-0.055604	-0.0493441	-0.0783033	0.644199	0.67366	0.51796	-0.205811	-0.05019	-0.12332	-0.554281	-0.42486	-0.47735	0.684694	0.347443	0.575924	0.037693	0.0428524	0.00842285	-0.626041	-0.203772	-0.867212
H3BNX8;H3BRI0;H3BRM5;H3BV69;P20674;Q71UP1	H3BNX8	Cytochrome c oxidase subunit 5A, mitochondrial	COX5A	-0.0685739	-0.0148535	-0.00545311	0.00681305	0.0842629	0.0803833	-0.0240593	-0.0322294	-0.026289	0.17473	0.22374	0.329039	0.245708	0.0347595	-0.0108814	-0.191349	-0.273911	-0.531809	0.321842	0.354034	0.337803	0.295776	0.386238	0.383198	-0.445484	-0.731766	-0.901646
E2QRN4;Q5BKZ1;Q5BKZ1-2;Q5BKZ1-3	E2QRN4	DBIRD complex subunit ZNF326	ZNF326	0.0979166	0.0756264	0.0454569	-0.128483	0.0833864	-0.0818729	-0.000510216	-0.0447197	-0.0467997	0.104071	0.217329	0.12406	-0.118519	0.0753517	-0.10067	0.0566502	-0.10034	-0.25794	0.444357	0.548496	0.519365	0.229124	0.180393	0.140253	-0.664492	-0.762762	-0.634731
B7Z982;D6RA26;H0YA24;H0YAA2;O43660;A8MW61;O43660-2	B7Z982	Pleiotropic regulator 1	PLRG1	0.19163	0.11737	-0.00811958	0.146407	-0.00750351	0.00191688	-0.258453	-0.0711231	-0.112124	0.229151	0.63261	0.30678	-0.47533	-0.287621	-0.0612412	-0.23703	-0.1999	0.0925999	0.537348	0.353577	0.290216	0.445974	0.304024	0.203745	-0.846151	-0.675571	-0.613161
A0A024R7T3;B4DKS8;P52597;Q8NI96	B4DKS8	Heterogeneous nuclear ribonucleoprotein F;Heterogeneous nuclear ribonucleoprotein F, N-terminally processed	HNRNPF	-0.00816059	-0.0346508	-0.0541506	-0.050889	0.0293302	-0.0624991	0.0257196	0.11129	0.0440092	0.158529	0.29682	0.32992	-0.0558891	-0.39212	-0.19718	0.0505199	-0.157129	-0.0335007	0.269852	0.30175	0.291271	0.322475	0.420376	0.295258	-0.628338	-0.63007	-0.642567
O00264;Q6IB11;U3KQM0;B7Z1L3	O00264	Membrane-associated progesterone receptor component 1	PGRMC1	0.13112	0.0853405	0.146441	-0.112877	-0.108917	-0.100656	-0.00979328	-0.0115433	-0.0191126	0.766901	0.702511	0.47983	-0.30389	-0.29903	-0.269812	-0.3361	-0.19385	-0.54657	0.42222	0.41523	0.235939	0.611774	0.471193	0.737463	-0.725086	-0.947367	-1.22137
A8MXB6;C9JMB8;C9JY58;E5KLJ5;E5KLJ6;E5KLJ7;E5KLJ9;E5KLK0;E5KLK1;E5KLK2;E5KLL9;E5KLM0;E5KLM1;E5KLM2;H7C141;H7C321;H7C3G2;O60313;Q6PEK6;O60313-2	A8MXB6	Dynamin-like 120 kDa protein, mitochondrial;Dynamin-like 120 kDa protein, form S1	OPA1	0.217113	0.142183	0.137693	-0.196691	-0.147051	-0.18651	-0.000490189	0.0198698	0.0138798	0.338129	0.4298	0.423439	-0.161221	-0.17602	-0.18041	-0.16227	-0.21871	-0.292721	0.334904	0.281902	0.293545	0.530991	0.420174	0.411663	-0.710615	-0.766584	-0.795984
A8MUH2;P18859;Q6IB54;Q6NZ59	A8MUH2	ATP synthase-coupling factor 6, mitochondrial	ATP5J	0.117197	0.0537567	0.133047	-0.118867	-0.0183668	-0.0777569	-0.0714932	-0.0684233	0.0509071	0.0862408	0.387579	0.13806	-0.12133	-0.104191	-0.131941	-0.231359	0.0920296	-0.11511	0.22846	0.229691	0.0866203	0.425659	0.52458	0.28743	-0.586767	-0.488417	-0.707256
B7ZKK7;C9JZT2;F8WBH4;P19525;Q05CP4;Q6PK38;Q8IW76;E9PC80	C9JZT2	Interferon-induced, double-stranded RNA-activated protein kinase	EIF2AK2	0.0672875	0.0892162	0.350956	0.00100327	-0.0387363	0.0648727	-0.232786	-0.113516	-0.188295	-0.53047	-0.810141	-0.82732	1.0795	1.07669	1.0915	-0.30373	-0.44684	-0.329189	0.0425768	0.0312061	0.0301065	0.0509863	0.00339603	-0.0482635	0.0820169	-0.108483	-0.0835428
B2RBY4;F8VNY2;F8VSB2;P49642;Q53F98;F5H513	F8VNY2	DNA primase small subunit;DNA primase	PRIM1	0.349342	0.421132	0.505552	0.317129	0.278919	0.2139	-0.670583	-0.824519	-0.590873	-0.0794201	-0.0827808	0.27957	0.36417	-0.0100994	0.0448494	-0.0216904	-0.308401	-0.186171	0.0981407	0.0946693	0.023531	-0.0518322	0.0514965	0.0440273	-0.149277	-0.0429974	-0.0677567
A0A024QZV9;A0A087WUD2;B2RBL9;B3KW85;B3KWE2;B3KWS6;D3DUK1;H3BN62;H3BQJ7;H3BSB2;H3BSY4;H3BVF0;P56945;Q14511;Q6P5Z4;Q8NC57;Q96CD4;E9PCL5;E9PCV2;F5GXA2;F5GXV6;F5H7Z0;F5H855;F8WA69;H3BTB0;H3BU42;P56945-2	H3BN62	Breast cancer anti-estrogen resistance protein 1	BCAR1	-0.048975	-0.0192461	0.0528908	1.11865	0.958389	1.17193	-1.06855	-1.07546	-1.08963	-0.0596504	-0.233252	-0.0240898	0.34017	0.30748	0.498041	-0.30051	-0.13031	-0.3979	-0.16086	-0.12656	-0.0417995	-0.26593	-0.270971	-0.68638	-0.149277	0.4757	0.60095
A0A087X239;C9JM20;H7C2D3;Q6PCB5;Q6PCB5-2	C9JM20	Round spermatid basic protein 1-like protein	RSBN1L	0.241289	0.177163	0.186316	-0.676174	-0.46118	-0.521246	0.351048	0.391225	0.311561	-0.401001	-0.167061	0.0920486	0.704929	0.62846	0.72838	-0.2598	-0.589689	-0.73628	0.36936	0.042429	0.25996	0.420502	0.167522	-0.363777	0.0387745	-0.562536	-0.372236
B3KNJ3;B3KSK3;M0QYW5;M0QYY8;M0R0D0;O43293;E9JGM7;E9PBT2;O43293-2;Q9UIK4;Q9UIK4-2	O43293	Death-associated protein kinase 3	DAPK3	-0.121675	-0.163231	-0.212314	-0.13898	-0.319947	-0.23354	0.408406	0.444066	0.337216	-0.45191	-0.61673	-0.36121	0.675251	0.627131	0.593901	-0.199549	-0.337599	0.0707512	-0.080946	-0.0419369	0.0167236	0.0102806	0.114311	-0.20146	0.0799847	-0.412247	0.515293
A0A087X0F4;C9JUL9;H7C0U8;H7C1K0;H7C3A1;Q7Z4Y3;Q9BXP5;Q9HBI2;E7EPT2;F5H3Y8;Q9BXP5-2;Q9BXP5-3;Q9BXP5-4;Q9BXP5-5	H7C0U8	Serrate RNA effector molecule homolog	SRRT	-0.110746	-0.0805664	-0.129076	-0.27242	-0.33826	-0.1025	0.357037	0.372676	0.303856	-0.432331	-0.48176	-0.419481	0.518461	0.62512	0.6147	-0.0703888	-0.0157089	-0.338619	0.0847969	0.0260887	0.192646	-0.0147095	-0.0262299	0.0639191	-0.23317	0.0496101	-0.142948
B4DNT6;B4DQW5;B4DW82;E7ESS4;K7EKL8;O00177;P05362;Q15463;Q5NKV8;Q99930	E7ESS4	Intercellular adhesion molecule 1	ICAM1	-0.341484	-0.428424	-0.522134	-0.076993	-0.107313	-0.127223	0.48646	0.57762	0.53949	-0.14106	-0.400989	-0.38435	0.593729	0.503719	0.65551	-0.17981	-0.24058	-0.40617	-0.0159512	-0.207359	-0.0216999	0.14657	0.13553	0.16498	-0.0522671	-0.0320854	-0.117716
E5RH50;E5RHK4;H0YAN4;H0YAX9;H0YBJ5;H0YBM7;H0YBR8;H0YBW1;H0YC33;H0YC73;Q6PKG0;Q659C4;Q659C4-2;Q659C4-5;Q659C4-6;Q659C4-7;Q659C4-9;Q6PKG0-3	E5RH50	La-related protein 1	LARP1	-0.228144	-0.305424	-0.328053	-0.223677	-0.463477	-0.188316	0.537167	0.606287	0.593637	-0.0154305	0.00345993	0.0335197	0.522171	0.40799	0.525131	-0.41849	-0.504209	-0.55415	0.0486698	0.0819397	0.158949	-0.207621	-0.147421	-0.25836	0.0699482	0.0821381	0.171759
D3DTW3;Q9NZI8;C9JT33;REV__F5GXG3;REV__Q15833	Q9NZI8	Insulin-like growth factor 2 mRNA-binding protein 1	IGF2BP1	-0.22718	-0.284379	-0.2484	-0.34097	-0.458139	-0.274759	0.596316	0.596946	0.640566	-0.38932	-0.482861	-0.508371	0.62953	0.89345	0.592998	-0.22254	-0.270531	-0.24239	-0.126665	-0.124695	0.119715	-0.283583	-0.184582	-0.417482	0.207914	0.327974	0.481403
A0PJ75;A4QN18;B4DW51;B4DY06;F1T0I1;G1UI25;J3KNL6;O15027;Q8N2P2;Q8N9G1;Q9BV84;X6RGP5;C9JVR0;F6VLX6;H0Y5S1;O15027-2;O15027-3;O15027-4;O15027-5	O15027	Protein transport protein Sec16A	SEC16A	-0.346589	-0.289044	-0.35743	-0.298183	-0.49808	-0.298473	0.678574	0.695353	0.713873	-0.22941	-0.198389	-0.17136	0.25346	0.333679	0.334688	-0.0566101	-0.0736408	-0.192421	-0.000232697	-0.0311527	-0.0282326	-0.35236	-0.29612	-0.18117	0.30932	0.32163	0.25832
A8K9U6;C9J6P4;H7C5K1;Q05DV5;Q7Z2W4;F5H1W0;Q7Z2W4-2;Q7Z2W4-3;Q7Z2W4-4;Q7Z2W4-5	C9J6P4	Zinc finger CCCH-type antiviral protein 1	ZC3HAV1	-0.163644	-0.147494	-0.220524	-0.429144	-0.552954	-0.537543	0.653314	0.708854	0.689134	-0.21151	-0.241239	-0.295959	0.24428	0.408689	0.31127	0.00816917	-0.116951	-0.10675	-0.0817795	-0.13455	-0.17337	-0.0265713	-0.0230904	0.0792103	0.0512695	0.169651	0.139231
B4DJ49;B7Z977;D3DVA5;Q5VY93;Q92974;V9GYF0;V9GYF5;V9GYG5;V9GYM8;V9GZ14;V9GZ58;F5H3H5;Q92974-2;Q92974-3	B7Z977	Rho guanine nucleotide exchange factor 2	ARHGEF2	-0.424514	-0.364424	-0.269453	-0.373621	-0.556228	-0.496259	0.803693	0.857762	0.823043	-0.356272	-0.497891	-0.136591	0.42535	0.532782	0.516231	-0.199381	-0.27808	-0.00613022	-0.486387	-0.424038	-0.328657	-0.0730496	-0.225031	-0.38623	0.718283	0.589764	0.615343
D6R9T8;D6RA70;D6RF50;Q6ZMY0;Q9H6S0;E9PE26	D6R9T8	Probable ATP-dependent RNA helicase YTHDC2	YTHDC2	0.0622072	0.157797	0.109557	0.133553	0.136213	0.0451031	-0.226733	-0.217923	-0.199774	-0.376041	-0.4944	-0.278061	0.613918	0.53784	0.594959	-0.18894	-0.208349	-0.200939	-0.326382	-0.686743	-0.807032	-0.140755	0.0597153	0.100685	0.470448	0.784838	0.545227
F8VUY0;F8VVS9;F8VW34;F8VWK5;F8VX54;F8VXG3;F8VYL4;F8VZH2;F8W1J9;H0YKN5;J3KS32;Q15583;Q9GZN2;U3KQB5;U3KQS0;A6NE42;H0YNI0;Q15583-2;Q15583-3	F8VUY0	Homeobox protein TGIF1	TGIF1	-0.26385	-0.29792	-0.27174	0.337397	0.255176	0.483357	-0.0841074	-0.106357	-0.0519571	-0.25149	-0.40201	-0.414341	0.766621	0.721911	0.763701	-0.199509	-0.277279	-0.70759	-0.491501	-0.52512	-0.0865307	-0.170542	-0.619183	-0.102913	0.677183	0.756165	0.562445
B3KM63;Q06210	B3KM63	Glutamine--fructose-6-phosphate aminotransferase [isomerizing] 1	GFPT1	0.0561695	0.0235395	-0.0608006	0.231467	0.157507	0.130827	-0.230471	-0.125091	-0.18315	-0.42107	-0.390709	-0.40674	0.677561	0.739641	0.61854	-0.177511	-0.3946	-0.245121	-0.280897	-0.298838	-0.454008	-0.378975	-0.407776	-0.340206	0.779688	0.760126	0.620886
B2RB95;B3KP96;B4DE22;C9JWX7;H0Y626;I3L1X9;I3L2F3;I3L3K9;J3KSX4;J3QKY5;J3QL38;J3QLP0;J3QR69;K7EL43;K7ENN8;O95361;Q309B1;Q59EB2;B4DWQ8;O95361-2	C9JWX7	Tripartite motif-containing protein 16;Tripartite motif-containing protein 16-like protein	TRIM16	-0.12872	-0.26959	-0.17876	0.473817	0.519477	0.600957	-0.41698	-0.30176	-0.29844	-1.25327	-0.532951	-0.90535	1.2881	1.50116	1.25718	-0.573461	-0.261681	-0.519732	-0.278923	-0.261463	-0.352272	-1.03143	-0.616531	-0.90278	1.14531	1.24645	1.05165
G3V360;Q13017;G3V444;Q13017-2	Q13017	Rho GTPase-activating protein 5	ARHGAP5	-0.0229092	-0.0835247	-0.0785532	0.103013	0.0728235	0.120033	-0.0560398	0.0413198	-0.0961628	-0.49007	-0.0844402	-0.380529	0.60606	0.65954	0.356199	-0.0309105	-0.2831	-0.352739	-0.456604	-0.222612	-0.278833	-0.0564842	-0.319134	-0.244333	0.478096	0.518597	0.581306
A0A024RBX6;O00625	O00625	Pirin	PIR	0.0512829	-0.0155125	0.0637932	0.146467	0.56219	0.39007	-0.365132	-0.400243	-0.432915	-0.28664	-0.455099	-0.379509	0.67588	0.545721	0.795401	-0.30764	-0.553619	-0.0344791	-0.393753	-0.548473	-0.545494	-0.435577	-0.145767	-0.243918	0.705271	0.763481	0.844231
B4DH24;B4DHX4;B4E070;G5E9U5;P31150	B4DHX4	Rab GDP dissociation inhibitor alpha	GDI1	-0.148156	-0.104977	-0.285406	0.307547	0.392676	0.408466	-0.286866	-0.135757	-0.147527	-0.16362	-0.21455	-0.1259	0.36857	0.480459	0.31493	-0.24715	-0.32518	-0.0875816	-0.315617	-0.321566	-0.320967	-0.421053	-0.181532	-0.446913	0.751009	0.5429	0.713739
P47712;Q14064;W0FXB0;E7EU42	P47712	Cytosolic phospholipase A2;Phospholipase A2;Lysophospholipase	PLA2G4A	0.3172	0.10427	0.193479	-0.0990725	0.115777	0.0910072	-0.187137	-0.291367	-0.244157	-0.0548496	-0.243589	-0.0683708	0.843161	0.578741	0.66744	-0.48719	-0.558891	-0.676451	-0.342688	-0.323208	-0.461128	-0.198893	-0.296652	-0.281973	0.658791	0.659451	0.5863
A0JLP9;B4DF43;B4DLM8;B4DQJ4;C9J6P7;C9JP83;E7EWK7;E9PGD8;E9PH71;F8WF01;O15381;Q96PA2;B4DMC4;B4DP98;E7ERY0;F8W938;H0Y8B6;O15381-2;O15381-3	C9J6P7	Nuclear valosin-containing protein-like	NVL	0.216762	0.0889025	0.143022	0.10655	0.0705299	0.0297203	-0.218054	-0.193963	-0.243473	-0.13121	-0.151951	-0.198751	0.64463	0.713341	0.565189	-0.43177	-0.464189	-0.54528	-0.25856	-0.476728	-0.19215	-0.543772	-0.420723	-0.193413	0.675377	0.677647	0.732326
B6ZGU6;B7Z7I2;D6RDA9;E5KQF5;E5KQF6;F1D8N4;F5ATB7;F5ATB8;H6V744;H6V745;P04150;Q3MSN1;Q3MSN4;F8W959;P04150-10;P04150-2;P04150-3;P04150-5;P04150-6;P04150-7;P04150-8;P04150-9	B7Z7I2	Glucocorticoid receptor	NR3C1	0.0630798	-0.00427055	0.0231295	0.263106	0.270556	0.261407	-0.337497	-0.229007	-0.310507	-0.190378	-0.0694885	-0.0726986	0.51609	0.651011	0.502729	-0.42757	-0.2729	-0.63677	-0.0679436	-0.128694	-0.146614	-0.770386	-0.392746	-0.513346	0.585361	0.813581	0.620791
A0A024RCU9;A8K8B2;B4DS61;D6RBF8;D6RBM8;H0Y932;H3BLV9;Q5R363;Q96SB4	A0A024RCU9	SRSF protein kinase 1	SRPK1	-0.0352631	-0.0159435	-0.0855532	-0.102926	-0.102966	-0.110566	0.14576	0.16647	0.140989	-0.00494957	0.0865212	-0.0085392	0.640122	0.75617	0.66291	-0.552891	-0.661751	-0.91758	-0.167839	-0.177919	-0.231739	-0.59197	-0.59148	-0.59676	0.710712	0.743362	0.903633
A0A024RBK9;A0A087WSW9;A0A087WSY9;B2R5P6;B7Z2S5;E2QRB9;E9PIR7;E9PJU2;E9PKD3;E9PKI4;E9PLT3;E9PNQ6;E9PQI3;E9PRI8;F8W809;Q16881;Q6ZR44;E7ESI6;E7EW10;E9PIZ5;E9PMY9;F5H780;Q16881-2;Q16881-3;Q16881-4;Q16881-5;Q16881-6	B2R5P6	Thioredoxin reductase 1, cytoplasmic	TXNRD1	-0.137199	-0.15036	-0.17922	0.595763	0.607273	0.562863	-0.46384	-0.409031	-0.42625	-0.51346	-0.551109	-0.49345	0.654141	0.56831	0.613611	-0.0871391	-0.22378	0.0328693	-0.00384521	0.0116463	-0.0418663	-0.386528	-0.33839	-0.49752	0.485348	0.452038	0.319119
B4DNN4;B4DS95;B4DXB0;B4DXD1;B4E0I8;E9PL69;E9PP77;H0YCY7;P23921;Q53GZ5;E9PD78;F5H861;H0YFI0	E9PL69	Ribonucleoside-diphosphate reductase large subunit;Ribonucleoside-diphosphate reductase	RRM1	0.1466	0.0427094	0.12068	0.17921	0.23359	0.17629	-0.252283	-0.285044	-0.361754	-0.248329	-0.361879	-0.34857	0.590521	0.588659	0.52507	-0.214001	-0.19762	-0.333851	0.041153	0.147743	0.113922	-0.519627	-0.505558	-0.589706	0.330589	0.428177	0.553299
B4E3A8;C9J7N5;P30740;V9HWH1;B4DNT0	B4E3A8	Leukocyte elastase inhibitor	SERPINB1	0.00453281	-0.0470972	-0.065547	0.0302801	0.192281	0.0923405	-0.0232868	-0.0514269	-0.132076	-0.573809	-0.423979	-0.408709	0.658131	0.83675	0.86911	-0.450109	-0.254799	-0.25259	-0.0112648	0.0208969	0.0506134	-0.662905	-0.668776	-0.718016	0.661335	0.720467	0.607655
B4DMB5;B4E1E0;B7Z9C4;P17812;B4DR64	B7Z9C4	CTP synthase 1;CTP synthase	CTPS	-0.0744238	-0.149323	-0.104724	0.264917	0.176657	0.225257	-0.117889	-0.11281	-0.107659	-0.24647	-0.43902	-0.48811	0.461569	0.40951	0.48534	0.0142307	-0.128069	-0.0689793	0.168152	0.144341	0.248081	-0.648209	-0.570019	-0.853886	0.435219	0.497246	0.579067
A4UCT2;A4UCU2;A6NNZ2;B4DMJ5;B4DMU8;B4DQN9;B4DXZ5;B4DY90;B4E052;B7ZAF0;B7ZAK1;I3L2F9;P07437;Q1KSF8;Q5JP53;Q5ST81;Q5SU16;Q6LC01;Q6P602;Q96B85;Q9BUU9;A6NKZ8;CON__ENSEMBL:ENSBTAP00000025008;E7EWR1;E9PBJ4;F5H894;F8VUJ7;F8VW92;F8VYX6;G3V2A3;Q9H4B7	A6NNZ2	Tubulin beta chain;Tubulin beta-3 chain	TUBB	-0.124436	-0.130286	-0.144486	0.143264	0.144004	0.110893	0.00219345	0.00856304	-0.0097065	-0.391729	-0.60582	-0.43281	0.47016	0.351061	0.47575	0.09659	-0.0683003	0.10512	-0.048912	0.145927	0.174648	-0.607544	-0.541225	-0.758694	0.653328	0.411266	0.571217
A0A024RB49;A8K3X2;B7Z1P5;F8VP94;F8VTT7;F8VYK3;F8VYK6;F8VZ57;F8VZZ7;Q15633;H3BV98;Q15633-2	F8VP94	RISC-loading complex subunit TARBP2	TARBP2	-0.247387	-0.211607	-0.277807	0.107974	0.130944	0.135284	0.0672998	0.13545	0.15985	0.376829	-0.0273705	-0.24169	0.85881	1.17231	1.05517	-0.950411	-1.24738	-0.996241	0.456429	0.599859	0.51866	-0.211603	-0.287693	-0.622152	-0.219337	-0.157778	-0.0763874
B4DKT5;F8W930;Q9Y6M1;F8WD15;O00425;O00425-2;Q9Y6M1-1;Q9Y6M1-3;Q9Y6M1-4;Q9Y6M1-5;Q9Y6M1-6	F8W930	Insulin-like growth factor 2 mRNA-binding protein 2;Insulin-like growth factor 2 mRNA-binding protein 3	IGF2BP2	-0.0463266	-0.138556	-0.144827	0.0555668	0.0958061	0.0307865	0.0717068	0.0627966	0.0130472	-0.3146	-0.296879	-0.326769	1.05739	0.94313	1.04634	-0.623331	-0.698641	-0.786631	0.125454	0.231792	0.248093	-0.332025	-0.298885	-0.520065	0.237823	0.156485	0.151335
A0A024RDE8;F5H7Y0;H0Y8Y3;H0Y929;H0YBI4;Q4W5K9;Q96HC4;D3YTJ1;D6RB78;E9PBF5;F5H0X8;Q96HC4-2;Q96HC4-3;Q96HC4-4	F5H7Y0	PDZ and LIM domain protein 5	PDLIM5	-0.226107	-0.173826	-0.275396	-0.0155067	0.157324	0.0264635	0.0968809	0.23229	0.17788	-0.301039	-0.231939	-0.2922	0.8638	1.06281	0.96591	-0.791441	-0.527592	-0.748301	0.18067	0.297991	0.25239	-0.678562	-0.779814	-0.613913	0.388361	0.55146	0.401421
A0A024RDJ4;D6RC45;D6RF93;D6RH30;P19838;P19838-2;P19838-3	D6RF93	Nuclear factor NF-kappa-B p105 subunit;Nuclear factor NF-kappa-B p50 subunit	NFKB1	-0.00562	-0.0702	-0.161394	-0.0704441	0.068161	0.0745916	-0.0129023	0.0460882	0.131719	-0.186371	-0.126951	-0.24131	0.498621	0.927401	1.02347	-0.845159	-0.31859	-0.7311	0.037859	0.14201	0.19035	-0.393616	-0.0561447	-0.467655	0.00889015	0.165279	0.37303
A0A087X1L6;B4DGD2;P41214;Q59FU5;Q5SY38;Q6ZP26;P41214-2	P41214	Eukaryotic translation initiation factor 2D	LGTN	0.0134106	-0.0447102	0.0984602	0.0349836	0.284453	0.203464	-0.152356	-0.166917	-0.270786	-0.24255	-0.0955486	-0.0947494	0.916481	0.76721	0.896299	-0.572571	-0.857851	-0.716751	-0.0548039	-0.120264	0.0563965	-0.284018	-0.308916	-0.595667	0.316223	0.519733	0.471313
A0A024R8A6;A0A024R964;B2R8K8;C9J1H8;F5H3U7;F8WAG2;Q5TBG1;Q5TBG7;Q5TBH0;Q5TBH1;Q5TBH2;Q8TDX7;Q9HC98;E9PC32;Q8TDX7-2;Q9HC98-2;Q9HC98-3;Q9HC98-4	F5H3U7	Serine/threonine-protein kinase Nek7	NEK7	0.0897808	0.0248404	-0.0012598	-0.236887	-0.157107	-0.133447	0.133846	0.156076	0.124157	-0.312561	-0.24148	-0.212471	0.80147	0.58025	0.86545	-0.47172	-0.69725	-0.31172	0.16107	0.229099	0.336969	-0.127312	-0.250271	-0.601431	0.287167	-0.0532627	0.0179672
B3KMX4;B4DM04;Q9Y2X9;A6NF48;F5H1Z5	Q9Y2X9	Zinc finger protein 281	ZNF281	-0.294714	-0.271454	-0.409714	0.244129	0.292359	0.26991	0.00193024	0.0862799	0.0812702	-0.57814	-0.22508	-0.290192	0.830961	1.20587	1.07071	-0.563	-0.696381	-0.754761	0.261734	0.112163	0.131535	-0.121433	-0.198473	-0.0778847	-0.246267	0.112223	0.0264034
Q3SWU7;Q8NI92;Q9NR30;Q9NR30-2	Q3SWU7	Nucleolar RNA helicase 2	DDX21	-0.24198	-0.32827	-0.3349	0.172997	0.248837	0.184267	0.104583	0.0836735	0.110793	-0.333731	-0.337952	-0.383991	0.63398	0.769409	0.789209	-0.30316	-0.274309	-0.559479	-0.162109	-0.189957	-0.101738	-0.307301	-0.0884209	-0.160038	0.295814	0.281033	0.432713
A0A087WWG7;D3DR86;M0R119;Q00653;Q00653-3;Q00653-4	Q00653	Nuclear factor NF-kappa-B p100 subunit;Nuclear factor NF-kappa-B p52 subunit	NFKB2	-0.243703	-0.324203	-0.367053	0.2657	0.1755	0.2914	0.0913906	0.0618601	0.0491104	-0.36626	-0.58748	-0.460689	1.516	1.4447	1.59528	-1.01315	-1.07106	-1.05733	-0.180344	-0.361124	-0.211695	-0.607479	-0.402159	-0.6602	0.762444	0.834414	0.826143
B4DDR4;H3BNA1;H3BNS8;H3BQC6;H3BQP1;H3BVF1;J3KT19;Q14694;Q6P2I0;Q14694-2;Q14694-3	H3BNA1	Ubiquitin carboxyl-terminal hydrolase 10	USP10	-0.292566	-0.330577	-0.343946	0.131176	-0.0117741	0.100296	0.184974	0.275594	0.286823	-0.213669	-0.35956	-0.27566	0.66136	0.70636	0.82139	-0.54365	-0.39393	-0.40263	-0.060154	-0.290113	-0.154974	-0.077261	-0.0715103	-0.193479	0.300543	0.168234	0.378714
J3QLA4;Q6PJP3;Q8IZW8	Q8IZW8	Tensin-4	TNS4	-0.0680361	-0.140606	-0.334356	-0.203986	-0.371337	-0.0544367	0.384584	0.448303	0.339873	-0.118599	-0.245989	-0.4718	0.79958	0.95882	0.94796	-0.72114	-0.4319	-0.716928	-0.286903	-0.390703	-0.244242	-0.1894	-0.268959	-0.16252	0.46113	0.470779	0.610819
B3KMU4;B4DL70;Q6MZN3;Q9UNS1;E7EWS5;Q9UNS1-2	Q9UNS1	Protein timeless homolog	TIMELESS	-0.0945692	-0.098443	-0.128744	0.18562	0.0444613	0.143551	-0.0449066	0.00753498	-0.0145035	-0.182949	-0.11338	-0.0642605	0.679579	0.446671	0.647959	-0.40741	-0.35096	-0.65523	-0.00510216	-0.0760136	-0.188572	0.0337925	-0.116108	-0.116157	0.0964603	0.0700798	0.301621
B3KNW8;B7ZMF2;F8W7R3;H3BMG4;H3BN35;H3BP78;H3BQE2;H3BS60;H3BT54;Q9NVI1;Q9NVI1-1;Q9NVI1-2;Q9NVI1-4	F8W7R3	Fanconi anemia group I protein	FANCI	0.11777	0.0736904	0.13959	0.2534	0.275889	0.20373	-0.31418	-0.36482	-0.385071	-0.299521	-0.40761	-0.37287	0.70266	0.745361	0.816141	-0.46439	-0.275091	-0.44467	0.156784	0.0305328	-0.141867	-0.027956	-0.165676	0.0567837	0.16692	-0.0389614	-0.0365601
D3DQY6;F5H442;J3QKS4;J3QRU6;L0L6B6;Q99816;Q99816-2	F5H442	Tumor susceptibility gene 101 protein	TSG101	0.093173	0.0266829	0.146234	0.072587	0.186247	0.0410366	-0.14398	-0.18305	-0.23893	-0.31428	-0.32097	-0.37958	0.79517	0.694651	0.7134	-0.393059	-0.5553	-0.240028	-0.237024	-0.0774155	-0.113415	0.034153	-0.0334969	0.00505447	0.28655	-0.0850792	0.220671
B4DY32;C9J057;C9JLN6;C9JM09;C9JT45;F8WEJ5;P08243;E9PCI3;E9PCX6	C9J057	Asparagine synthetase [glutamine-hydrolyzing];Asparagine synthetase	ASNS	-0.0650158	0.0431347	0.0802011	0.240032	0.307172	0.087883	-0.230166	-0.174443	-0.288796	-0.24666	-0.23539	-0.31958	0.903009	0.829571	0.772001	-0.43454	-0.593269	-0.675129	-0.25588	-0.186031	-0.24387	-0.0433064	-0.109646	-0.187677	0.397305	0.346355	0.282745
A8K7M3;B5ME97;B7Z277;B7Z371;C9JEQ7;C9JEW2;C9JNR7;E7EW69;E7EX04;F5GYV2;F5H1F2;F5H1W3;F8WC85;Q59H84;Q9H9P7;Q9NSH2;Q9P0V9;Q9Y3S8;E9PBL4;Q9P0V9-2;Q9P0V9-3	B5ME97	Septin-10	SEPT10	0.223904	0.0712433	0.204124	0.0443993	-0.033371	0.000439644	-0.0958929	-0.172453	-0.242393	-0.37052	-0.606739	-0.202019	0.769939	0.51086	0.802189	-0.31698	-0.30269	-0.284061	-0.030674	0.0399761	-0.170124	-0.00604439	0.0687943	-0.268354	0.0715904	0.00285912	0.291979
F5GXZ9;F5GYZ5;F5H3C5;F5H4R2;G5E9P6;G8JLJ2;P04179;Q4ZJI1;Q6LE88;Q7Z7M4;Q7Z7M5;Q7Z7M6;Q7Z7M7;Q96AM7;Q9UG59;B3KUK2;B4E3K9;P04179-2	F5GXZ9	Superoxide dismutase [Mn], mitochondrial;Superoxide dismutase	SOD2	0.23742	0.1112	0.11832	-0.185587	-0.148537	-0.199627	-0.0443506	0.11356	-0.0024004	-0.385261	-1.05157	-0.950401	1.35873	0.947979	1.18466	-0.524941	-0.477951	-0.101261	-0.103956	-0.0989265	-0.0673256	-0.118988	0.225811	0.104122	0.00200844	0.0589886	-0.00173187
A6PVI0;A6PVI1;B3KQH4;B4DRP9;Q5JX62;Q69YJ7;Q9NTZ6	A6PVI0	RNA-binding protein 12	RBM12	-0.17838	-0.21595	-0.242801	0.172727	0.0188866	0.132357	0.0842361	0.113836	0.115086	-0.91535	-0.924831	-0.87557	1.22705	1.32355	1.36558	-0.46105	-0.40506	-0.33432	-0.258537	-0.203466	-0.045826	0.1152	0.28372	0.365681	-0.0808563	-0.0144062	-0.161507
B4DFP5;B4E1E2;I3L165;I3L1E3;I3L1P5;I3L2H4;O14964;E7EU53;O14964-2	I3L165	Hepatocyte growth factor-regulated tyrosine kinase substrate	HGS	-0.339523	-0.236724	-0.307143	0.366389	0.265189	0.375939	-0.0242796	-0.0451593	-0.0546894	-0.226271	-0.47064	-0.37837	0.7327	0.48547	0.656771	-0.33054	-0.182859	-0.286251	0.0594749	0.0732136	0.110085	0.0541401	-0.213621	-0.281731	-0.10017	0.205488	0.0931187
A8K594;B4E2S1;C9JED2;C9JF25;Q9P0V3;C9J137;Q9P0V3-2	C9JED2	SH3 domain-binding protein 4	SH3BP4	-0.350179	-0.440296	-0.428308	0.622163	0.501624	0.625727	-0.243319	-0.114958	-0.172452	-0.184309	-0.284319	-0.546129	0.88151	0.60074	0.42152	-0.317761	-0.327271	-0.24398	0.0200768	0.504026	-0.0294247	0.140293	-0.435406	0.0294743	-0.129599	-0.00434876	-0.095089
B4DKU3;J3KS36;J3KS74;J3QSE2;Q8IY81	Q8IY81	pre-rRNA processing protein FTSJ3	FTSJ3	0.0926638	0.076664	0.00705337	-0.332634	-0.254641	-0.378852	0.165852	0.341932	0.281962	0.210829	0.42165	0.191359	0.482601	0.378342	0.38801	-0.67263	-0.803261	-0.596911	-0.480083	-0.633963	-1.09922	-0.254026	0.0324631	0.370693	0.785944	0.360723	0.917475
A0A075B7B2;Q96AE7;Q9H906;Q9NV73;Q9P069;G3XAB3	Q96AE7	Tetratricopeptide repeat protein 17	TTC17	-0.0217209	-0.00334072	-0.0188704	-0.039217	0.0872631	-0.160947	0.00332737	0.110767	0.042737	0.447281	0.559101	0.450642	-0.0336895	0.0145206	0.0321999	-0.4655	-0.353519	-0.651001	-0.633629	-0.672378	-0.68376	0.406826	0.453476	0.310467	0.3433	0.00479889	0.4709
A0A024R983;B3KN94;D6RDN1;D6RE09;G5E9R9;H0Y9N5;P10155;P10155-2;Q5LJ98;Q5LJ99;Q5LJA0	D6RDN1	60 kDa SS-A/Ro ribonucleoprotein	TROVE2	0.280066	0.0932465	0.234546	-0.186044	-0.0170336	-0.160793	-0.112153	-0.057663	-0.074173	0.607559	0.0770702	0.272289	0.612829	0.10891	0.18631	-0.68988	-0.83547	-0.339611	-0.375858	-0.646889	-0.624479	0.203937	0.437628	0.189997	0.178869	0.27174	0.365059
A0A024R0C3;B4DMN9;B4DS88;D6RAI5;D6RCR6;D6RHU2;E9PCX7;H0Y8P5;Q13423;Q2TB59;Q8N5H5	D6RAI5	NAD(P) transhydrogenase, mitochondrial	NNT	0.20995	0.24226	0.19824	-0.0100965	0.0900536	-0.0478764	-0.169331	-0.20149	-0.31171	0.43038	0.4746	0.40004	0.305	0.0153198	0.274389	-0.62561	-0.607571	-0.666561	-0.537489	-0.472649	-0.460548	-0.0538006	-0.1254	0.385549	0.605577	0.255346	0.403416
A0A024R454;A8K134;B7ZAW0;C9JTA4;E7EWJ3;P31327;Q05CV6;Q5R206;Q5R207;Q5R208;Q5R209;Q5R210;Q5R211;H0YGP4;P31327-2;Q6PEK7	C9JTA4	Carbamoyl-phosphate synthase [ammonia], mitochondrial	CPS1	0.110743	0.119494	0.089303	-0.138029	-0.0463896	-0.14726	0.00734997	0.0255795	-0.0207901	0.47365	0.474131	0.521101	0.20524	0.15436	0.147291	-0.57411	-0.66935	-0.7323	-0.403194	-0.412804	-0.355083	0.172741	0.0929489	0.222279	0.332176	0.153294	0.197655
A0A087WW31;A0A087X1B2;B3KMG1;B3KPG7;B7Z7L9;B9A018;C9JIU2;F8WC91;Q53GS9;B4DHT4;B8ZZD1;G5E9H0	B9A018	U4/U6.U5 tri-snRNP-associated protein 2	USP39	0.20503	0.168489	0.24294	-0.173986	-0.105686	-0.141597	-0.103114	-0.0313835	-0.0606937	0.567169	0.323229	0.334599	0.220961	0.08568	0.273611	-0.332121	-0.82922	-0.643921	-0.572714	-0.585314	-0.708344	0.162559	0.092329	0.26626	0.387943	0.363615	0.593664
B4DL41;F5GX40;H0YG84;P78527;E7EUY0;P78527-2	F5GX40	DNA-dependent protein kinase catalytic subunit	PRKDC	0.15672	0.248899	0.0153399	-0.21708	-0.29374	-0.40469	0.15687	0.18579	0.15189	0.625568	0.56712	0.654919	0.0110302	-0.0422211	-0.0339603	-0.58396	-0.6551	-0.5434	-0.346687	-0.318928	-0.594986	0.424133	0.293083	0.552544	0.158951	-0.0231361	-0.144966
A0A087WWJ1;A0A087WYT6;C9J7Y7;C9J8Y8;C9JH55;F8WAX8;P52701;Q1L838;Q3SWU9;Q6LAI4;U3KQ72;B4DF41;E7ER38;F5H2F9;F5H3S1;F5H769;F8W7G9;P52701-2	C9J7Y7	DNA mismatch repair protein Msh6	MSH6	0.88248	0.84768	0.807759	-0.767863	-0.665573	-0.817473	-0.17402	-0.0438805	-0.0691099	0.705999	0.71027	0.71397	-0.281898	-0.240799	-0.266439	-0.38604	-0.433369	-0.521688	-0.492134	-0.579845	-0.560034	-0.128311	-0.106979	0.261589	0.531115	0.490702	0.583895
A0A024R3H3;A8K6N3;B2RC43;B4DHS6;O00534;G3V152;O00534-2;O00534-3;O00534-4	B4DHS6	von Willebrand factor A domain-containing protein 5A	VWA5A	0.541118	0.55234	0.552665	-0.186033	-0.127616	-0.244347	-0.43745	-0.291292	-0.359381	0.523272	0.656761	0.612061	-0.20483	-0.118469	0.0604095	-0.55833	-0.60635	-0.3645	-0.252857	-0.195187	-0.298906	-0.427103	-0.599434	-0.439724	0.76115	0.810471	0.641592
B3KWI1;B3KWI8;C9JKF1;Q5K651	C9JKF1	Sterile alpha motif domain-containing protein 9	SAMD9	0.627199	0.575719	0.53235	-0.590906	-0.48033	-0.732738	0.146212	-0.029871	-0.0476341	-0.000179291	0.0610008	0.00465012	0.48114	0.456471	0.4575	-0.344999	-0.63405	-0.481541	-0.408958	-0.274399	-0.589119	-0.396101	-0.307402	0.0919685	0.556663	0.572533	0.754812
A0A024RAQ3;B0YJ76;B3KV46;B4DM58;C9JJ68;P00374;Q86XF0;B4DDD2	B4DM58	Dihydrofolate reductase	DHFR	0.37067	0.33071	0.35644	0.0613041	0.102354	0.0890341	-0.441457	-0.425647	-0.443407	0.357969	0.242929	-0.15801	0.16779	0.25325	0.745871	-0.267809	-0.60503	-0.736969	-0.13067	-0.0526009	0.0857792	-0.408262	-0.355253	-0.481253	0.457029	0.4181	0.467131
A0A024RBA2;A8K492;B4DF61;B4E0E9;F5H2V6;F8VPL7;F8VS26;F8VZZ9;F8W0M7;F8W0S4;H0YHL6;H0YHV5;H0YI27;H0YI94;H0YIC2;H0YIP0;P56192;A6NC17;B3KVK7	F5H2V6	Methionine--tRNA ligase, cytoplasmic	MARS	-0.100106	-0.0670662	-0.0969162	0.0416536	0.116043	-0.0400372	0.00802326	0.0962038	0.0422039	0.38994	0.206341	0.51082	0.26803	0.278332	0.17725	-0.61446	-0.65554	-0.560701	-0.103348	-0.172398	-0.447029	-0.140102	-0.167973	-0.232014	0.520207	0.510738	0.231918
B0QZK4;B0QZK8;B0QZK9;B4E0N8;Q5SSJ5;Q5SWC8;X6RGJ2;Q5SSJ5-2;Q5SSJ5-3;Q5SSJ5-5	B0QZK4	Heterochromatin protein 1-binding protein 3	HP1BP3	-0.313047	-0.297557	-0.376557	0.243457	0.106537	0.245717	0.118277	0.157387	0.115787	0.23148	0.0959988	0.486719	0.623051	0.807161	0.5942	-1.02201	-1.042	-0.77458	-0.616621	-0.795271	-0.396252	-0.0479469	-0.186386	0.219433	0.512331	0.39019	0.920521
B7Z947;H7BY83;Q5JSH3;Q8N397;F8W913;H7BXQ1;Q5JSH3-2;Q5JSH3-3	H7BY83	WD repeat-containing protein 44	WDR44	0.0155401	0.0102701	0.0120497	0.0771303	0.45619	0.34317	-0.249614	-0.321423	-0.343314	0.441561	0.65572	0.61525	0.0452099	0.0522785	0.0648785	-0.57761	-0.685841	-0.61142	-0.365366	-0.258406	-0.172857	-0.0663433	-0.123943	-0.296833	0.36027	0.437328	0.486149
F8W9G7;F8WEW1;O14929;O14929-2	F8W9G7	Histone acetyltransferase type B catalytic subunit	HAT1	0.153617	0.094347	0.162737	-0.0159531	0.0655174	-0.0171328	-0.116834	-0.141184	-0.185114	0.0771904	0.365801	0.32102	0.27113	0.315619	0.397798	-0.67363	-0.36228	-0.712648	-0.0650101	-0.0817013	-0.1411	-0.215933	-0.0895634	-0.0271034	0.173103	0.130644	0.316664
A0A024QZN2;Q2VIL4;Q8WXX5	Q8WXX5	DnaJ homolog subfamily C member 9	DNAJC9	0.174617	0.162756	0.143586	0.235097	0.246867	0.207897	-0.428347	-0.346657	-0.395817	0.406399	0.11949	0.149469	0.256102	0.69235	0.29043	-0.669769	-0.421949	-0.822529	-0.166649	-0.217619	-0.00311852	-0.311769	-0.0277195	-0.310549	0.220829	0.397879	0.418718
H0YKC5;H0YKI0;H0YMM5;H0YMP1;H0YNW5;P33316;H0Y477;H0YNJ9;P33316-2	H0YKC5	Deoxyuridine 5-triphosphate nucleotidohydrolase, mitochondrial	DUT	0.296947	0.258947	0.255218	0.069293	-0.015645	0.0434856	-0.37714	-0.230763	-0.300343	0.406981	0.211981	0.743021	0.180201	0.469191	0.3881	-0.754959	-0.782598	-0.861898	-0.148449	-0.131908	0.0143814	-0.263382	-0.315731	-0.542271	0.516411	0.429451	0.441494
Q8IVM0;Q8IVM0-2	Q8IVM0	Coiled-coil domain-containing protein 50	CCDC50	0.108036	0.132466	0.0806961	0.11777	0.109341	0.0782204	-0.238497	-0.232547	-0.155487	0.15855	0.357519	0.401239	0.0945911	0.75741	0.348791	-0.915819	-0.73918	-0.463091	-0.0640507	-0.0858707	-0.255751	-0.311688	-0.152407	-0.406076	0.47621	0.452438	0.347189
A0A024QZD1;A0A075B7A0;B4DDY5;F8VUA6;F8VXR6;F8VYV2;G3V203;H0YHA7;J3QQ67;Q07020;Q0QEW2;E7EW92;F8VWC5	F8VUA6	60S ribosomal protein L18	RPL18	-0.0173769	0.0136232	0.00826359	-0.0293064	-0.0109968	-0.0637169	0.0583172	0.0191765	0.0899773	0.51009	0.618359	0.527929	0.50037	0.497469	0.59355	-0.979269	-1.2785	-0.990009	-0.0441055	-0.0275574	0.191482	-0.320465	-0.332016	-0.470936	0.350777	0.289917	0.362907
A0A024R866;A4D2M5;F2Z388;P42766;H0Y3A0	F2Z388	60S ribosomal protein L35	RPL35	-0.00504017	0.0160599	0.0664702	0.0167399	0.0846701	0.0295696	-0.0515699	-0.0939903	-0.0629101	0.529491	0.60692	0.592331	0.4428	0.3883	0.59749	-1.15753	-0.8899	-1.10991	0.132927	-0.166893	0.232574	-0.271568	-0.482147	-0.410488	0.20314	0.237761	0.524691
J3KTE4;J3QL15;J3QR09;P84098;Q53G49;Q8IWR8	P84098	60S ribosomal protein L19;Ribosomal protein L19	RPL19	0.0563602	0.085	0.0178099	-0.107177	-0.0866165	-0.0513163	0.0576897	-0.0102405	0.0591097	0.482811	0.531469	0.367121	0.733059	0.44931	0.525089	-0.890799	-1.00171	-1.19635	0.304962	0.0865631	0.206093	-0.480595	-0.630356	-0.788444	0.266407	0.591057	0.444309
A0A024R2Q4;A4D1Q5;B4DEN1;B4DLP4;E7ENU7;E7EQV9;E7ERA2;E7EX53;P61313;Q76N55;Q96S84;Q642I1	E7ENU7	60S ribosomal protein L15;Ribosomal protein L15	RPL15	0.0408135	0.0383329	0.0467529	-0.110213	-0.00774288	-0.0499029	0.0348702	0.0136394	-0.00654984	0.31106	0.39727	0.335381	0.45653	0.57625	0.579851	-0.89361	-0.89625	-0.866461	0.162636	0.0527763	0.128468	-0.359131	-0.409813	-0.493351	0.280243	0.436123	0.202042
J3KTD3;J3QSB5;Q9Y3U8	Q9Y3U8	60S ribosomal protein L36	RPL36	-0.039547	0.0843325	0.0281925	0.111966	0.0505266	0.0868063	-0.111133	-0.134163	-0.0769825	1.00026	0.74563	0.76215	0.396479	0.421919	0.2819	-1.30645	-1.23697	-1.06491	-0.474834	-0.315956	-0.127197	-0.44146	-0.119728	-0.366909	0.504107	0.596228	0.745756
B3KS36;B4DN06;B5MCW2;F8WCR1;G5E9G0;H7C3M2;H7C422;P39023;Q49AJ9;Q8TBW1;Q96QL0;Q9BT63;Q9NY85;Q92901	B5MCW2	60S ribosomal protein L3	RPL3	0.0111942	-0.0545263	0.00186348	0.0368261	0.0500364	0.00673675	-0.0100031	-0.0221834	-0.0199432	0.90588	0.928619	0.75997	0.268211	0.38504	0.234032	-1.35788	-1.06539	-1.05847	0.158882	0.044342	0.159782	-0.441582	-0.45562	-0.42865	0.360241	0.240402	0.362202
A0A024RDH8;P49207;Q5MK14	P49207	60S ribosomal protein L34	RPL34	0.0606003	0.12109	0.11357	0.0121298	-0.0167799	0.0182304	-0.0845366	-0.125057	-0.099247	0.699129	0.642281	0.50396	0.1926	0.32868	0.240089	-0.7771	-0.78997	-1.03967	-0.219938	0.0585899	0.0813312	-0.163826	-0.716467	-0.625526	0.526102	0.453314	0.606422
A8MUD9;C9JIJ5;C9JZ88;D3DWG1;O95036;P18124	A8MUD9	60S ribosomal protein L7	RPL7	0.19559	0.0692606	0.0643005	-0.0576773	0.0379734	-0.0666771	-0.0133438	-0.139443	-0.0899839	0.348089	0.402489	0.34297	0.159411	0.20372	0.25704	-0.631071	-0.485731	-0.59693	0.0339546	-0.0652161	0.137165	-0.422344	-0.260277	-0.422344	0.376045	0.228184	0.394825
A1A584;B4DZH8;B4E1C8;B7ZB31;H0YKI8;H0YKR7;H0YLC0;Q03169;E7EWH2	H0YKI8	Tumor necrosis factor alpha-induced protein 2	TNFAIP2	-0.0584927	-0.134704	-0.119039	-0.362705	-0.53189	-0.423514	0.531049	0.560118	0.539178	0.601391	0.53826	0.547371	0.45648	0.524321	0.549169	-1.0972	-0.976311	-1.14348	-0.1031	-0.0618401	0.0578194	-0.0621834	-0.328823	-0.487413	0.160753	0.146444	0.678343
A0A087WU26;A0A087WVV2;A1A5C4;A1A5C5;A2A2S5;A7BI36;B3KSG1;F8W7S5;Q05DK7;Q32NB1;Q9P2E9;V9GY78;Q9P2E9-2;Q9P2E9-3	A2A2S5	Ribosome-binding protein 1	RRBP1	-0.0896492	-0.0508118	-0.022933	-0.411657	-0.515486	-0.362892	0.419227	0.604119	0.430082	0.600429	0.6336	0.177021	0.182249	0.37989	0.297119	-0.728121	-0.636311	-0.90588	0.191401	-0.0334587	0.0289097	0.0617657	-0.0087738	0.0341969	-0.145435	-0.040266	-0.0883369
A7E2D5;B3KV58;B4E3R1;B7Z9Y6;E7ENN3;F8WAI0;H0Y325;H0Y326;I6WNA2;I6WZ08;I6WZ14;Q5BKU8;Q5JV20;Q7RTM4;Q7Z3K4;Q8NF91;E7EQI5;E9PEL9;F5GXQ9;H0Y4C0;Q8NF91-2;Q8NF91-3;Q8NF91-4;Q8NF91-7;Q8NF91-8;Q8NF91-9	E7ENN3	Nesprin-1	SYNE1	-0.0833459	-0.0181642	-0.178378	0.339518	0.432863	0.347335	-0.245407	-0.293334	-0.301086	-0.173119	-0.666479	-0.18219	0.499199	0.809191	0.830231	-0.259911	-0.56498	-0.29191	0.486416	0.341599	0.250347	0.0852509	-0.00127792	0.480411	-0.536205	-0.527626	-0.578919
A0A024R836;C9JQV0;H7C0T1;H7C2R9;Q9BRJ6	C9JQV0	Uncharacterized protein C7orf50	C7orf50	0.171012	0.139939	0.0240307	0.167927	0.0775166	0.167642	-0.252442	-0.229214	-0.266414	-0.211019	-0.0393505	-0.0769196	0.787861	0.83424	1.0099	-0.82914	-0.661961	-0.8136	0.70653	0.48233	0.39472	0.170109	0.0673199	0.209179	-0.77211	-0.617538	-0.640539
A8K7A6;B7Z709;G8JLG1;H0Y7K8;Q14683;Q5H934;Q68EN4;Q6MZR8;Q6P2R1;Q7Z4C6;V9GYN9;E7EPI6	G8JLG1	Structural maintenance of chromosomes protein 1A	SMC1A	-0.184596	-0.185547	-0.106027	0.174376	0.133396	0.164046	-0.00193691	0.0365934	-0.0303068	-0.28023	-0.242891	-0.42021	0.685968	0.76742	0.65893	-0.35432	-0.325569	-0.489109	0.279976	0.168316	0.256405	0.150707	0.219788	0.203937	-0.502823	-0.375893	-0.40041
A8K214;B4DV82;E9PJ27;G3V167;H0YH02;Q9UGN5;Q9UGN5-2	B4DV82	Poly [ADP-ribose] polymerase 2	PARP2	0.0594225	-0.059207	0.130023	0.21538	0.20809	0.17221	-0.20596	-0.21972	-0.30024	-0.725552	-0.0742111	-0.614061	1.53056	1.50407	1.5794	-0.883322	-1.25766	-1.05925	-0.0474663	0.139214	-0.0221462	0.548782	0.376774	0.350773	-0.48138	-0.501251	-0.3633
B3KSC0;B3KY25;Q5XGA1;Q8N2J1;Q8N6E6;Q9NZD7;Q9Y5B6;Q9Y5B6-2;Q9Y5B6-3;Q9Y5B6-4	Q9Y5B6	PAX3- and PAX7-binding protein 1	PAXBP1	0.0912209	0.0235205	0.0178108	-0.0605936	-0.0690231	-0.0206633	0.00361061	0.05095	-0.03683	-0.13863	-0.0223694	-0.399811	0.73498	0.51516	0.611649	-0.17136	-0.92197	-0.20764	0.111223	0.0935631	-0.0365982	0.55978	0.61669	0.80978	-0.691933	-0.626163	-0.836342
C9J634;F8WF02;P11177;Q59G68;P11177-2;P11177-3	C9J634	Pyruvate dehydrogenase E1 component subunit beta, mitochondrial	PDHB	0.125307	0.122547	0.104247	0.02596	0.15287	0.0128403	-0.24775	-0.14958	-0.146441	-0.290312	-0.32843	-0.285742	0.58391	0.59799	0.672489	-0.301821	-0.308069	-0.34004	-0.176788	-0.0833092	-0.0734787	0.529243	0.592175	0.558563	-0.417431	-0.53812	-0.390861
A0A024R5D8;A0A024R5K0;A0A087X2D4;B4DSX1;P43353;P48448;Q59F10;E9PJV0;P43353-2	P43353	Aldehyde dehydrogenase family 3 member B1;Aldehyde dehydrogenase;Aldehyde dehydrogenase family 3 member B2;Fatty aldehyde dehydrogenase	ALDH3B1	-0.297231	-0.0317507	-0.0434008	0.167197	0.161687	0.250057	-0.0906935	-0.0439739	-0.0718937	0.141279	-0.161251	-0.34028	0.688881	0.56901	0.652281	-0.428091	-0.71253	-0.40929	0.0292435	0.172792	-0.195847	0.236799	0.0453682	0.809158	-0.395657	-0.365706	-0.336157
F8WE33;H7C046;Q6PIU2;F5H7K4;Q6PIU2-2;Q6PIU2-3	F8WE33	Neutral cholesterol ester hydrolase 1	NCEH1	-0.187013	-0.135512	-0.312913	0.274771	0.59159	0.26504	-0.228684	-0.110643	-0.156633	-0.19998	-0.0654793	-0.305939	0.707951	0.46246	0.55868	-0.35755	-0.46533	-0.33478	-0.167303	-0.0715027	-0.372683	0.812206	0.393665	0.700417	-0.312624	-0.429123	-0.553053
A0MNN5;B2RDP6;B4DTI1;M0QX71;Q8NCK5;Q8TCJ8;Q9BQ67	Q9BQ67	Glutamate-rich WD repeat-containing protein 1	GRWD1	-0.452794	-0.356224	-0.389864	0.217164	0.167733	0.213324	0.187367	0.234347	0.178947	0.15337	0.0471897	0.13471	0.64156	0.39139	0.535709	-0.46752	-0.732761	-0.70368	0.0581398	0.0293407	-0.0404205	0.200655	0.516634	-0.259087	-0.231661	-0.16081	-0.112791
B4DJ95;B4E331;Q9GZR2;Q9GZR2-2	Q9GZR2	RNA exonuclease 4	REXO4	-0.128181	-0.22442	-0.115205	-0.0822449	-0.0185995	-0.00373936	0.233905	0.172524	0.165962	0.254518	0.0697689	0.23258	0.351471	0.51825	0.63007	-0.673029	-0.64098	-0.742649	-0.0536232	-0.0232334	0.0755367	0.270586	0.244146	-0.103483	-0.149397	-0.0751057	-0.185427
A0A087WV29;Q9H0A0	A0A087WV29	N-acetyltransferase 10	NAT10	-0.197673	-0.218793	-0.344152	-0.0376434	-0.147284	-0.0795441	0.346413	0.381843	0.296833	-0.0194798	-0.15633	-0.10075	0.70785	0.79252	0.71196	-0.56205	-0.57185	-0.801851	0.022049	0.20751	-0.374599	0.464178	0.240858	0.560747	-0.294239	-0.304489	-0.522009
Q14684;Q6PJM8;Q14684-2	Q14684	Ribosomal RNA processing protein 1 homolog B	RRP1B	-0.518826	-0.557326	-0.613057	0.248384	0.106303	0.306463	0.30931	0.38945	0.3293	-0.0220108	0.122499	0.0474396	0.53702	0.597111	0.62738	-0.657492	-0.63241	-0.619551	0.161047	0.0295868	0.0905571	0.198816	0.401676	0.380285	-0.4256	-0.579201	-0.25717
D6R9G1;D6R9Z2;D6RAD4;D6REC6;D6RF14;D6RFL0;D6RGG9;D6RI01;D6RIG9;P50613;Q9C098	D6R9G1	Cyclin-dependent kinase 7	CDK7	-0.0934601	-0.36617	-0.34025	0.0536766	0.270906	0.121946	0.0867338	0.134813	0.131803	0.0858784	0.0455494	0.0682392	0.762649	0.711691	0.52039	-0.96553	-0.529571	-0.699301	-0.28953	-0.25712	-0.274969	0.854832	0.00609207	0.490793	-0.26969	-0.28775	0.0273399
A0A024R8H9;B4DLG2;B4DYM8;E9PBY7;E9PQ61;O75152;Q0D2N5	B4DLG2	Zinc finger CCCH domain-containing protein 11A	ZC3H11A	-0.00172329	-0.0853329	-0.138253	0.0943003	0.16187	0.0268097	0.0240231	-0.0228672	-0.0588274	0.161671	0.402321	0.250471	-0.00699043	0.76346	0.61858	-0.57621	-0.56394	-1.04937	0.185734	0.161583	0.373594	0.15876	0.01791	0.04743	-0.455259	-0.223509	-0.266239
B1AP13;B1AP15;B2R658;B4DPY4;B4DUF2;H3BLV0;H7BY55;P08174;Q8TD11;Q8TD12;Q8TD13;Q8TD14;E9PSH2;F5H2H0;P08174-2;Q14UF4;Q14UF5;Q14UF6	B1AP13	Complement decay-accelerating factor	CD55	-0.00647354	-0.0245933	-0.0667734	0.0890007	0.0898609	0.0867901	-0.0397396	-0.07796	-0.0501099	0.52046	0.301239	0.344799	0.285879	0.50482	0.403959	-0.71266	-0.655741	-0.992741	0.14422	0.406141	0.129951	-0.0120106	-0.11594	0.202761	-0.157417	-0.307457	-0.290247
B4DW33;E7EX70;Q9GZS1;Q9GZS1-2	B4DW33	DNA-directed RNA polymerase I subunit RPA49	POLR1E	-0.11893	-0.12681	-0.3301	0.153657	0.117237	0.0703764	0.00799942	0.0892	0.13737	0.435902	0.251741	0.704811	0.13521	0.16111	0.251789	-0.52408	-0.69515	-0.721319	0.0118427	-0.125416	-0.0806065	0.330719	0.265101	0.410179	-0.139963	-0.564993	-0.106863
A8MV53;C9J3W3;C9JHF7;H7C446;Q9NQ55;C9J3F9;C9JW41;Q9NQ55-2	A8MV53	Suppressor of SWI4 1 homolog	PPAN	-0.267284	-0.333839	-0.303213	0.259375	0.260434	0.31004	-0.0204544	0.0927973	0.00214767	0.18574	0.222259	0.3971	0.443831	0.32494	0.34474	-0.62545	-0.742889	-0.55027	-0.157999	0.0248814	-0.128569	0.351629	0.33477	0.429089	-0.39571	-0.401701	-0.0563908
G9G6D7;G9G6H1;H0YKX3;H0YMA4;Q15004;A6NNU5	H0YKX3	PCNA-associated factor	PAF	0.129426	0.156736	0.199326	0.212816	0.236807	0.208226	-0.365976	-0.401927	-0.375437	-0.100489	0.0778904	-0.0268002	0.605711	0.759201	0.763041	-0.524509	-0.64913	-0.904909	-0.770243	-0.538944	-0.533903	0.743219	0.7787	1.00525	-0.1245	-0.245571	-0.314011
B3KS26;C9JXC1;D6W4Z6;P31350;Q8N6S3;Q9UKM0;H0Y855;Q7LG56-3	C9JXC1	Ribonucleoside-diphosphate reductase subunit M2	RRM2	0.225857	0.168887	0.116528	0.0944634	0.123203	0.0819235	-0.258559	-0.22779	-0.32451	-0.18578	-0.205669	-0.20228	1.0681	0.947531	1.01002	-0.78949	-0.818291	-0.82415	-0.96846	-0.810921	-1.16846	1.21352	0.980034	1.13446	-0.136742	-0.0699215	-0.173502
B4E2J1;Q8NBU5;Q8NBU5-2	B4E2J1	ATPase family AAA domain-containing protein 1	ATAD1	0.00148678	-0.0903425	-0.140853	0.334436	0.490127	0.358057	-0.387151	-0.275761	-0.29	0.356609	-0.000350952	0.26815	0.866831	0.52878	0.7833	-0.81591	-1.22399	-0.76342	-0.297403	-0.339172	-0.462883	0.625704	0.423412	0.774084	-0.2325	-0.26516	-0.22608
A8K0P8;B3KVX2;H7C2R4;Q68CQ4	H7C2R4	Digestive organ expansion factor homolog	DIEXF	-0.13665	-0.18988	-0.150531	0.54681	0.81789	0.61738	-0.534574	-0.447633	-0.522813	0.082861	0.17753	0.172569	0.21739	0.25905	0.16597	-0.464249	-0.359789	-0.251329	-0.510744	-0.396784	-0.747194	0.56579	0.511042	0.655432	0.13018	-0.27951	0.0717907
A0A024R0W3;A8K6H9;F8VUY8;Q96QD8;F8VQW8;Q96QD8-2	F8VUY8	Sodium-coupled neutral amino acid transporter 2	SLC38A2	0.323943	0.250493	0.236593	0.11907	0.19606	0.0742407	-0.38504	-0.39723	-0.41813	-0.10388	-0.10285	-0.198269	0.88821	0.82415	0.863981	-0.63254	-0.791239	-0.747549	-0.312773	-0.464504	-0.541813	0.362274	0.180075	0.537664	0.382099	-0.0245895	-0.118431
A0A087WSW7;B1ALG6;F6XU50;Q0VGL2;Q6I7N8;Q76H82;Q9NRZ9;Q9NW36;Q9NRZ9-2;Q9NRZ9-3;Q9NRZ9-4;Q9NRZ9-5;Q9NRZ9-6;Q9NRZ9-7;Q9NRZ9-8;Q9NRZ9-9	B1ALG6	Lymphoid-specific helicase	HELLS	0.562981	0.464445	0.400866	-0.082654	-0.0869827	-0.134632	-0.295319	-0.464269	-0.364435	-0.213011	0.108259	0.00534821	0.9683	0.893009	0.91481	-0.946569	-0.86529	-0.864859	-0.263151	-0.11973	-0.42828	0.183317	0.0953274	0.154797	0.203228	0.0756168	0.098877
A0A087WU64;A6NMQ1;P09884	A6NMQ1	DNA polymerase alpha catalytic subunit;DNA polymerase	POLA1	0.496866	0.523896	0.558606	-0.0820398	-0.0408993	-0.20883	-0.454249	-0.376269	-0.41708	0.16066	0.11706	0.183901	0.576311	0.49769	0.56789	-0.664469	-0.67477	-0.76428	-0.139162	-0.0584126	-0.487463	0.0616836	0.0499229	0.0929222	0.205008	0.105606	0.169897
B4DZM3;D6RE82;P56182;Q53FR7;Q6PJJ2;Q96J73;F8W984	D6RE82	Ribosomal RNA processing protein 1 homolog A	RRP1	-0.406631	-0.442526	-0.365624	0.270084	0.209814	0.229935	0.147043	0.164843	0.193063	-0.526779	-0.287989	-0.285768	0.26877	0.5303	0.467251	-0.00489998	0.0253315	-0.186218	-0.499845	-0.289125	-0.0583267	-0.396543	-0.188503	-0.324463	0.619755	0.492416	0.644636
D6W625;K7EJF1;K7EPA1;Q13111;C9JLF8;Q13111-2;Q13111-3	Q13111	Chromatin assembly factor 1 subunit A	CHAF1A	0.436817	0.401967	0.267877	-0.18039	-0.37126	-0.18589	-0.248553	-0.101383	-0.0191832	0.507961	0.538761	0.335821	0.00159073	0.392881	0.348631	-0.62335	-0.665691	-0.836601	-0.241854	-0.300213	-0.297354	0.205092	0.443703	0.156653	-0.044569	-0.12336	0.201901
B4DWI9;B7ZA71;E5KN95;E5KNB2;E5KNC9;Q9UBZ4	Q9UBZ4	DNA-(apurinic or apyrimidinic site) lyase 2	APEX2	0.392266	0.356946	0.380587	0.0695667	-0.0796127	0.0401068	-0.474573	-0.337274	-0.348013	0.64386	0.51161	0.71912	0.38969	0.16868	0.116411	-0.711922	-1.06543	-0.77203	-0.801607	-0.629276	-0.449778	0.627939	0.35466	0.50325	0.218117	0.000556946	0.176136
A0A024R9G7;Q6PL18;E5RHW7;E5RIP2;H7C475;Q6PL18-2	Q6PL18	ATPase family AAA domain-containing protein 2	ATAD2	0.525837	0.398867	0.433536	-0.15766	-0.13037	-0.1397	-0.272553	-0.335834	-0.322124	0.562979	0.44768	0.47126	0.427111	0.4384	0.431271	-0.884769	-0.91416	-0.97975	-0.477701	-0.664421	-0.488951	0.25737	0.66399	0.67828	0.206108	-0.406261	0.231588
E7ESG2;Q05D30;Q1RMC5;Q9HAW4;F5H7R3;Q9HAW4-2;Q9HAW4-3	E7ESG2	Claspin	CLSPN	0.859468	0.699966	0.682461	-0.250914	-0.0187616	-0.170501	-0.576794	-0.573994	-0.65093	0.30205	0.561649	0.46138	0.60038	0.57575	0.70742	-0.938181	-1.09601	-1.17443	-0.660349	-0.358049	-0.350359	0.763825	0.893263	0.480623	-0.217096	-0.338346	-0.213507
C9JPI5;C9JQF1;E7EVG2;H0Y5B5;Q5EBM5;Q6IRX1;Q86U86;Q9NUX9;Q9NVM2;C9J053;Q86U86-2;Q86U86-3;Q86U86-4;Q86U86-5;Q86U86-6;Q86U86-7;Q86U86-8;Q86U86-9	C9JPI5	Protein polybromo-1	PBRM1	-0.0136442	-0.0467243	-0.215794	0.145901	0.1018	0.0602503	0.00693989	-0.0125198	-0.0262098	0.497211	0.308571	0.245911	0.32144	0.37602	0.37479	-0.629381	-0.809151	-0.685421	-0.470156	-0.297907	-0.376837	0.171658	0.435478	0.308659	0.0685329	0.0144424	0.146131
A0A024R179;F2Z2T1;Q09161;X6R941	Q09161	Nuclear cap-binding protein subunit 1	NCBP1	0.110193	0.142322	0.128733	-0.13798	-0.0229101	-0.0798101	-0.0721159	0.0172634	-0.0856962	0.282499	0.407709	0.35552	0.448299	0.30039	0.50251	-0.643881	-0.87141	-0.781651	-0.00906372	-0.166723	-0.515743	0.429028	0.249739	0.298218	-0.0687923	-0.114143	-0.102512
A0A024RB10;A0A024RB77;B4DDL9;E7ESI2;G3V317;G3V5T9;P24941;P24941-2	E7ESI2	Cyclin-dependent kinase 2	CDK2	0.147177	0.098917	0.0492163	-0.0343599	0.00055027	0.0595207	-0.07479	-0.12949	-0.11674	0.0545406	0.212311	0.23983	0.55549	0.445421	0.428801	-0.71114	-0.67	-0.555241	-0.107269	-0.0435677	-0.23085	0.19809	-0.132259	0.266029	0.117561	0.00355148	-0.0712891
A3KLL5;A6NGH2;B7Z9S8;P05026;Q58I20;Q6LEU2;V9GYR2;P05026-2	A6NGH2	Sodium/potassium-transporting ATPase subunit beta-1	ATP1B1	0.0356703	-0.0216999	-0.0655794	0.0259638	0.167944	0.0732937	-0.0754538	-0.0491934	-0.0909443	0.49497	0.394991	0.706381	0.642019	0.458521	0.481541	-1.30118	-1.00838	-0.86886	-0.179306	0.0268936	-0.361746	0.132219	0.18618	0.61396	-0.0555878	-0.273607	-0.0890064
B4E2V1;C9JPP4;P63096	B4E2V1	Guanine nucleotide-binding protein G(i) subunit alpha-1	GNAI1	0.0278893	-0.0559006	-0.0365009	-0.131079	-0.043766	-0.206563	0.132017	0.146269	0.167636	0.122259	0.0584602	0.054739	0.664551	0.458201	0.35667	-0.638498	-0.822729	-0.253658	0.186705	0.102474	-0.058506	-0.252136	-0.517878	0.286394	0.17473	-0.14991	0.22813
A0A087WTM4;A0A087WWW4;B4DLS6;B4DPN5;O75435;Q86WJ1;Q9H678;X5D2E5;B5MDZ7;E7EP44;Q86WJ1-2;Q86WJ1-3;Q86WJ1-4	Q86WJ1	Chromodomain-helicase-DNA-binding protein 1-like	CHD1L	0.0842323	0.0346231	0.0519095	-0.238604	0.0542793	-0.104289	0.00613403	0.0934763	0.018239	-0.181511	0.29616	-0.0840702	1.0647	0.55768	0.4587	-0.750481	-0.95652	-0.40464	-0.337236	-0.182346	-0.292795	0.0520554	0.269266	0.192926	0.169071	-0.0646496	0.19371
A0A024R3D8;B4DJX1;B4DLQ2;B4DS43;B4E1P6;E9PEJ4;H0YDD4;P10515;Q01991;Q16791;Q86YI5;E9PKC7;F5H0X9;F5H7M3	E9PEJ4	Dihydrolipoyllysine-residue acetyltransferase component of pyruvate dehydrogenase complex, mitochondrial;Acetyltransferase component of pyruvate dehydrogenase complex	DLAT	0.00349331	-0.0208073	-0.0129471	0.0198097	0.0146103	0.0317697	-0.0511732	-0.0121632	0.0274067	0.127119	0.00816917	0.103699	0.659731	0.518251	0.598711	-0.695372	-0.872742	-0.447571	-0.475102	-0.328831	-0.346581	0.0353451	0.217653	0.128084	0.386507	-0.0168343	0.399757
B7Z6I3;C4B7Q3;E5KLB5;E5KLB6;K7EJR4;K7ENR9;K7EQB6;K7ERZ5;P49916;Q96DF0;P49916-2	P49916	DNA ligase 3;DNA ligase	LIG3	-0.227107	-0.073967	-0.131957	-0.0775538	-0.0188837	0.000286102	0.0723066	0.296177	0.160697	-0.0389614	0.137629	0.0639	0.760069	0.63526	0.575739	-0.545752	-0.79356	-0.794311	-0.418816	-0.459005	-0.579016	0.399397	0.433107	0.411697	0.135054	-0.0636768	0.141262
A0A024RBU4;C9JXP4;O96006	C9JXP4	Zinc finger BED domain-containing protein 1	ZBED1	-0.371257	-0.256677	-0.173337	-0.00246715	0.0290833	0.237493	0.202106	0.159106	0.175946	0.00746918	0.30941	-0.338411	0.872311	1.1273	1.02263	-0.797199	-1.14999	-1.0535	-0.231016	-0.145906	-0.487476	0.305717	0.146347	0.104658	0.129423	0.229454	-0.0511971
B4E205;O95486;O95486-2	O95486	Protein transport protein Sec24A	SEC24A	-0.0316429	-0.0670137	-0.150824	-0.350973	-0.376593	-0.277943	0.405847	0.484497	0.364647	0.0123901	-0.0599003	0.00135994	1.10219	0.80019	0.757441	-0.56085	-1.14122	-0.91161	-0.601679	-0.52248	-0.532629	0.0557346	-0.0486565	-0.0297356	0.594887	0.559338	0.525227
E9PKQ0;H0YC91;Q5JPA5;Q96SI9;V9HWK4;Q96SI9-2	E9PKQ0	Spermatid perinuclear RNA-binding protein	STRBP	0.102631	0.0653486	0.107361	-0.165359	-0.176547	-0.219055	0.0267773	0.136289	0.122555	0.0416298	0.0513496	0.0879097	0.452461	0.79442	0.560951	-0.35924	-0.813688	-0.815788	-0.000423431	-0.0434628	0.046278	0.23173	0.0877705	0.0874901	-0.126293	-0.107334	-0.175755
Q9BU76;Q9BU76-2;Q9BU76-3;Q9BU76-4	Q9BU76	Multiple myeloma tumor-associated protein 2	MMTAG2	0.092267	0.219309	0.164269	-0.146974	-0.0467787	0.0138893	-0.0170698	-0.162387	-0.116526	0.06427	0.0743218	-0.0127487	0.635031	0.699341	0.740421	-0.79574	-0.569191	-0.83572	-0.0418263	-0.115656	0.0207634	0.359516	0.280836	-0.126114	-0.119778	-0.150516	-0.107227
B2R713;B4DXX1;Q7Z2T5;X6RK96;Q7Z2T5-2	Q7Z2T5	TRMT1-like protein	c1orf25	0.246623	0.0676136	0.223203	0.128306	0.116177	0.00969601	-0.23669	-0.31146	-0.24347	-0.00915909	0.125582	0.0689812	0.781462	1.09942	0.89139	-0.980881	-0.955801	-1.02098	-0.321348	-0.0982876	-0.257608	0.465111	0.24597	0.43487	-0.248182	0.0237884	-0.244312
A0A024QZZ7;A0A024RCJ9;A0A024RCL8;A8K9J7;B2R4S9;B4DR52;I6L9F7;O60814;P57053;P58876;P62807;Q0D2M2;Q5QNW6;Q93079;Q96A08;Q99877;Q99879;Q99880;U3KQK0;Q5QNW6-2	B4DR52	Histone H2B type 1-H;Histone H2B type 1-M;Histone H2B type 1-N;Histone H2B type 2-F;Histone H2B type 1-D;Histone H2B type 1-K;Histone H2B type 1-C/E/F/G/I;Histone H2B type F-S;Histone H2B;Histone H2B type 1-L	HIST1H2BH	0.237063	0.155474	0.0865831	-0.161664	0.00201607	-0.0692635	-0.10887	-0.0685005	-0.0717907	-0.00774002	0.090641	0.152271	1.6953	1.97851	1.71315	-2.24074	-1.63781	-1.74357	0.221531	0.296581	0.142033	-0.125034	0.0838661	0.345627	-0.232559	-0.393642	-0.338402
P68431;Q71DI3	P68431	Histone H3.1	HIST1H3A	1.12916	1.33891	1.22485	0.565977	0.651647	0.596587	-1.95218	-1.80305	-1.75189	-0.0109533	0.167887	-0.0662733	1.47084	1.44691	1.81397	-1.59078	-1.65233	-1.57926	-0.0886067	0.134813	0.0650333	0.336253	0.126603	0.0279533	-0.28929	0.08793	-0.40069
D6RG08;P17301;Q71V33;E7EMF1;E7ESP4;E9PB77	D6RG08	Integrin alpha-2	ITGA2	0.589566	0.390327	0.161246	-0.737293	-0.544223	-0.825553	0.333073	0.379143	0.253714	0.0419102	-0.0721188	0.0103607	0.974619	0.725849	0.938049	-0.928129	-0.909899	-0.78063	0.0032196	-0.0568314	-0.00782013	0.0867176	0.108517	0.388107	-0.193479	-0.197519	-0.130909
B2R5U1;B3KU67;B4E299;H7C597;Q59FF0;Q7KZF4;E7ESM6	H7C597	Staphylococcal nuclease domain-containing protein 1	SND1	0.0445433	0.0559225	0.0552826	-0.245863	-0.351953	-0.217874	0.228713	0.255803	0.175424	-0.21977	-0.17	-0.21756	0.63928	0.58016	0.68796	-0.35017	-0.485649	-0.464251	0.118839	0.11367	0.00207901	-0.117348	0.0299797	-0.0349083	-0.08218	-0.0559082	0.0257797
A0PJJ5;D6RDY6;O15302;O76094;Q0D2M6;Q71V07;Q86X80;R4GNC1;V9HWK0;G5E9Z8;H0YH39	D6RDY6	Signal recognition particle subunit SRP72	SRP72	0.0756369	0.0866671	0.0693474	-0.12349	-0.13523	-0.10188	0.0587797	0.0208702	0.0493002	-0.17642	-0.143551	-0.250231	0.881079	0.84721	0.822239	-0.691811	-0.66445	-0.62406	-0.0944862	-0.151596	0.0732822	-0.124607	0.288813	0.0263023	0.0376301	0.0676899	-0.12303
A1L407;A3R0T7;A3R0T8;B2R984;P10412;P16402;P22492;Q02539;Q4VB24	P10412	Histone H1.4;Histone H1.3	HIST1H1E	0.806777	0.885096	0.834917	0.100874	0.128504	0.125134	-0.967997	-0.939617	-0.973687	0.0701694	0.249769	0.00426865	1.42719	1.53664	1.47325	-1.50333	-1.59069	-1.66727	0.73015	0.678041	0.89393	-0.425873	-0.261074	-0.355393	-0.502108	-0.199448	-0.558227
Q16777;Q6FI13	Q16777	Histone H2A type 2-A;Histone H2A type 2-C	HIST2H2AA3	1.60821	1.57768	1.44254	0.50884	0.499559	0.493959	-1.94639	-1.95564	-2.10638	0.349579	0.38332	0.322269	1.72235	1.85453	1.69142	-2.42062	-2.24618	-1.65665	-0.0326881	-0.162868	0.0201607	-0.0164642	0.206615	0.561276	-0.199032	-0.161762	-0.215241
B2R4R0;P62805;Q0VAS5;Q6B823	P62805	Histone H4	HIST1H4A	1.03004	1.18808	1.04749	0.630564	0.749924	0.617283	-1.80424	-1.75144	-1.70771	-0.00452995	-0.00694084	-0.15793	1.78043	1.70556	1.66719	-1.90214	-1.73862	-1.34303	0.192978	0.139049	-0.596912	0.416214	0.0554924	0.430832	-0.0722542	-0.103054	-0.462341
A0A024RCJ2;P06899;P23527;P33778;Q16778;Q6DN03;Q6DRA6;Q8N257	P06899	Histone H2B type 1-B;Histone H2B type 2-E;Histone H2B type 1-O;Histone H2B type 1-J;Histone H2B	HIST1H2BB	0.717897	0.786377	0.757017	0.298774	0.300943	0.332224	-1.08954	-1.04266	-1.06102	0.329479	0.267361	0.149401	1.61035	1.60349	1.67034	-2.08119	-1.82538	-1.72385	0.189236	0.148552	0.118435	-0.118538	-0.355591	0.134361	-0.0467148	-0.0741959	0.00445557
B3KTW3;D6RGD2;J3KNE1;Q9NXV6	D6RGD2	CDKN2A-interacting protein	CDKN2AIP	0.21088	0.21739	0.163381	0.0754232	0.437433	0.217923	-0.44052	-0.41125	-0.47066	-0.192019	-0.0962982	-0.233438	1.355	1.58092	1.39734	-0.91695	-1.51529	-1.37926	0.418467	0.432707	0.180487	-0.429472	-0.263151	-0.243711	-0.17881	0.0247002	0.0587788
A8K9A5;P04818;Q53FB7;Q53Y97;Q8WYK3;Q8WYK4	P04818	Thymidylate synthase	TYMS	0.0444603	0.0991106	0.0736799	0.128193	0.114753	0.157243	-0.203923	-0.225123	-0.188394	0.124079	0.232019	0.0578289	0.454701	0.60499	0.50137	-0.58206	-0.554459	-0.83848	0.326813	0.241823	0.0559044	-0.314285	-0.392616	-0.316845	0.207905	0.219214	-0.0279064
A4D0U5;B2RDR4;B7Z5L5;B7Z6L5;E0X098;F8W7T0;F8WDI4;H7BYK1;Q53GU1;Q9UGI8;Q9Y423;H0Y2M4;Q9UGI8-2	B7Z6L5	Testin	TES	0.0393925	0.0433226	0.0407324	0.349644	0.289114	0.360964	-0.359397	-0.367106	-0.396666	-0.315199	0.15551	0.000581741	0.68659	0.68782	0.73382	-0.609739	-0.610849	-0.728499	0.254931	0.32843	0.221361	-0.45929	-0.50153	-0.50676	0.105944	0.477833	0.0790825
A0A024QZJ1;A0A024QZN5;A6NH27;B4DP12;O95229;R4GMS7;A6NNP9;A6NNV6	A6NH27	ZW10 interactor	ZWINT	0.15788	0.278009	0.25748	0.176407	0.316856	0.184667	-0.50193	-0.44919	-0.42018	-0.0936298	0.285709	0.148769	0.47682	0.41345	0.61454	-0.52776	-0.637449	-0.680439	-0.0446358	0.122972	0.213573	-0.255409	-0.246901	-0.192341	0.20455	0.18339	0.014801
P26374	P26374	Rab proteins geranylgeranyltransferase component A 2	CHML	0.0161161	-0.00183392	0.00491619	0.492598	0.495217	0.476637	-0.507723	-0.514903	-0.461023	0.241541	0.0147896	0.0184803	0.914799	0.818239	0.477619	-0.783419	-1.01679	-0.685249	0.0812302	0.178721	0.19165	0.211577	-0.115463	-0.146673	-0.140711	-0.0509815	-0.209351
Q14865;Q14865-2;Q14865-3	Q14865	AT-rich interactive domain-containing protein 5B	ARID5B	0.36373	0.38868	0.28641	0.933657	0.971487	0.826737	-1.3283	-1.1866	-1.2558	0.0716305	0.184099	0.038599	1.10988	1.21522	1.2151	-1.40635	-1.1392	-1.289	-0.225336	-0.130047	0.132483	0.689243	0.249414	0.0530834	-0.076786	-0.466885	-0.225166
A2TJX0;B4DL96;B4E2I1;Q13887;Q5T6X2;Q9HBZ3	A2TJX0	Krueppel-like factor 5	KLF5	-0.0479069	-0.00149727	0.0164032	0.432043	0.503504	0.659883	-0.545066	-0.489296	-0.528067	0.083601	-0.20219	0.0943603	1.37477	1.11721	1.1775	-1.33855	-1.18829	-1.1184	0.0651092	0.00140953	0.244591	0.839537	0.411997	0.331987	-0.363533	-0.653791	-0.877302
A2A5X0;A6PW57;A6PW58;P78517;Q99755;B4DIG7;B4DY52;F2Z3N1;O14986;O14986-2;O60331;O60331-2;O60331-3;O60331-4;Q99755-2;Q99755-3;Q99755-4	A2A5X0	Phosphatidylinositol 4-phosphate 5-kinase type-1 alpha	PIP5K1A	-0.211733	-0.112933	-0.276413	0.424926	0.377046	0.428796	-0.296479	-0.14794	-0.185269	0.333559	0.0609302	0.0805492	0.802151	0.652901	0.737789	-0.820589	-0.885649	-0.96166	0.0477638	-0.0267162	-0.0161171	-0.149681	0.0230198	0.292889	-0.00975037	-0.216539	0.05513
J3KRZ4;J3KS22;J3KSZ5;J3QL34;J3QRQ2;J3QS36;J3QS45;Q7Z4W1	Q7Z4W1	L-xylulose reductase	DCXR	-0.0723734	-0.0494738	-0.0871735	0.0466299	0.0355101	0.0707703	-0.00417042	0.02104	0.0392399	0.25922	0.416	0.0823002	-0.812981	0.756119	0.519089	-0.626909	0.22263	-0.815489	-0.0472698	-0.0764103	-0.0595093	0.00579453	0.114883	0.191723	0.04035	-0.0529499	-0.11661
A0A024R458;B4DHC5;B8ZZY2;C9J2I0;P52594;E9PHX7;F5GYJ2;P52594-2;P52594-3	B8ZZY2	Arf-GAP domain and FG repeat-containing protein 1	AGFG1	-0.143014	-0.200484	-0.161334	-0.00124645	0.0212736	0.0514936	0.120774	0.174524	0.138014	-0.165171	-0.0361614	0.151579	-0.014471	0.669701	0.60087	-0.428709	-0.238119	-0.53953	-0.135733	-0.0492535	0.121736	-0.015068	0.0358906	0.0919609	-0.157383	0.0788174	0.0290375
B4DLB8;B4DMM8;B7ZAH9;P15291;Q86XA6;W6MEN3;W6MEN4;F5H0P7;P15291-2	P15291	Beta-1,4-galactosyltransferase 1;Lactose synthase A protein;N-acetyllactosamine synthase;Beta-N-acetylglucosaminylglycopeptide beta-1,4-galactosyltransferase;Beta-N-acetylglucosaminyl-glycolipid beta-1,4-galactosyltransferase;Processed beta-1,4-galactosyltransferase 1	B4GALT1	-0.225874	-0.279003	-0.311064	-0.212043	-0.234193	-0.0622234	0.392823	0.475813	0.455763	-0.0754795	0.00513077	0.26642	-0.0323105	1.37687	0.45171	-0.57379	-0.35289	-1.06567	-0.619806	-0.269636	-0.746376	0.310566	-0.0561333	0.569098	0.147016	0.259457	0.405817
H6VRF8;H6VRF9;H6VRG0;H6VRG1;H6VRG2;H6VRG3;P04264	P04264	Keratin, type II cytoskeletal 1	KRT1	0.151057	0.00823021	0.227261	-0.0239625	0.104282	0.32249	-0.274663	-0.348163	-0.166532	-2.60713	-1.18635	-1.79867	2.27925	0.869699	0.633389	-0.846369	0.935261	1.72092	-0.333059	1.9171	0.765822	-0.540167	-0.449146	0.263254	-0.0542069	-0.704746	-0.864847
P35908;CON__REFSEQ:XP_932229;H0YHD9;H0YID6	P35908	Keratin, type II cytoskeletal 2 epidermal	KRT2	0.108709	0.0918088	0.15465	0.0277238	0.0292068	0.0706506	-0.108598	-0.221696	-0.152454	-2.03918	-1.34018	-1.1719	2.02853	1.21787	0.56735	0.293341	-0.597309	1.0415	-0.44133	2.30977	0.755199	-0.530907	-0.454155	0.417805	-1.01465	-0.343821	-0.69791
A0A087WV23;D3DPK5;Q5T123;Q86Z22;Q9H299	Q5T123	SH3 domain-binding glutamic acid-rich-like protein 3	SH3BGRL3	-0.0761948	0.0293055	-0.00443077	0.0478134	-0.190231	0.013648	0.0168591	0.0822058	0.0810251	-1.00872	-0.62089	-0.710939	0.182041	0.250891	0.289431	-0.08041	0.502008	1.19658	0.485001	0.664579	0.114559	-0.22501	0.0864811	-0.274689	-0.344959	0.0124703	-0.518431
A4D1M3;B7Z577;B7Z5J4;C9J3P4;C9J6N7;Q9UI42;F5H0B9;F8WF19;Q9UI42-2	B7Z5J4	Carboxypeptidase A4	CPA4	-0.126539	-0.0607195	-0.153879	0.566953	0.384943	0.387153	-0.347056	-0.339887	-0.310966	-0.6569	-0.67267	-0.587391	0.33642	0.23633	0.316061	0.395201	0.323311	0.30966	0.629273	0.607283	0.745644	-0.34445	-0.252899	-0.25812	-0.357073	-0.462923	-0.306732
A0A087WX48;M4VP52;Q59GY0;Q8IUX4;Q9NRW3	A0A087WX48	DNA dC->dU-editing enzyme APOBEC-3C	APOBEC3C	-0.0750303	0.121599	0.0823193	-0.164794	-0.0846434	-0.110654	0.0540171	0.0759773	0.101207	-0.756939	-0.87538	-0.80954	0.67938	0.722431	0.76918	0.243591	-0.0305996	0.0578804	-0.215103	0.274286	-0.0211926	0.273615	-0.313156	0.850304	0.0632706	-0.66832	-0.2437
A8K962;B4DLB0;B4DNQ1;E9PKP7;E9PLT2;E9PMM2;H0YDH7;O00164;P17480;Q05BZ1;Q9BQR2	P17480	Nucleolar transcription factor 1	UBTF	-0.254303	-0.207213	-0.160073	0.188953	0.074523	0.245353	0.0708733	0.0134525	0.0284328	-0.628761	-0.57872	-0.55788	0.687311	0.83684	0.82369	-0.20484	-0.11455	-0.2631	-0.724131	-0.67391	-0.82546	0.384617	0.374998	0.634928	0.420441	0.140419	0.268099
A0A087WY32;B4DZQ0;H3BSK8;H3BUN0;I3L3Y2;Q7Z6E9;Q7Z6E9-2;Q7Z6E9-3;Q7Z6E9-4	H3BSK8	E3 ubiquitin-protein ligase RBBP6	RBBP6	-0.53278	-0.54313	-0.59943	0.340337	0.377347	0.399617	0.183993	0.204213	0.169833	-0.451279	-0.482319	-0.298969	0.8687	1.09478	0.850891	-0.436352	-0.538382	-0.607052	-0.381563	-0.375643	-0.422123	0.413246	0.251657	0.620527	-0.10202	-0.03339	0.0293102
E9PQ51;E9PRI3;E9PRU3;H0YEJ2;P30291;Q6MZL0;Q6NSL2;Q86V29;B3KVE1	E9PQ51	Wee1-like protein kinase	WEE1	-0.109933	-0.111473	-0.117263	-0.133103	-0.268623	-0.0231934	0.241146	0.254016	0.268426	-0.85387	-0.43317	-0.938551	0.383741	0.41769	0.29763	0.368731	0.453831	0.30398	-0.47283	-0.530729	-0.23909	0.956497	0.907038	-0.180262	-0.346672	-0.0318737	-0.0620728
A0A023QCZ2;A0A023QRX9;A0A023QZ25;A0A059QI72;A0A059QLX8;A0A059QM31;A0A059QNV4;A0A059QPE7;A0A059QPE9;A0A059QPR4;A0A059QPT6;A0A059QPU3;A0A059QPY9;A0A059QQA7;A0A059QS59;A0A059QTW9;A0A059QVH0;A0A059R1T0;A0A059RFY4;A0A059RHR2;A0A059RHY7;A0A059RI53;A0A059RI85;A0A059RIK5;A0A059RIQ8;A0A059RIZ2;A0A059RJF0;A0A059RKP1;A0A059RKX5;A0A059RLH3;A0A059RMK0;A0A059RMS5;A0A059RNF8;A0A059RNV8;A0A059RP05;A0A059RPV8;A0A…	P00403	Cytochrome c oxidase subunit 2	MT-CO2	0.0686331	-0.0419273	-0.0454969	-0.0487528	0.00357723	-0.115433	0.0768633	0.0586834	0.0438538	-1.28448	-1.21444	-1.20319	0.492609	0.513309	0.614729	0.655661	0.535851	0.88994	-0.783913	-0.676313	-1.25347	0.818983	0.533472	1.50962	0.0888367	0.0293064	-0.266523
E9PPJ1;H0YCZ2;H0YEY7;H0YN41;Q05C46;Q8NG31;E7EUS1;Q8NG31-2;Q8NG31-3;Q8NG31-4	H0YCZ2	Protein CASC5	CASC5	-0.737673	-0.934903	-0.969963	0.478193	0.552523	0.509633	0.429804	0.367443	0.304943	-0.709879	-0.858	-1.0547	0.8906	0.9695	0.71619	0.11866	-0.06073	-0.0116405	-0.57477	-0.64901	-1.1941	0.262339	0.20822	0.465839	0.429308	0.402338	0.649837
J3KRF8;J3KRJ2;J3KTD6;J3QLN8;J3QR41;Q96GD4;B4DNM4;C7G535;Q9UQB9;Q9UQB9-2;Q9UQB9-3	Q96GD4	Aurora kinase B	AURKB	-0.953114	-0.833234	-0.897293	0.718203	0.592243	0.672683	0.25157	0.18256	0.266379	-1.65162	-1.78811	-1.5487	0.780661	0.911612	0.888891	0.856169	0.799639	0.751459	-0.804224	-0.782423	-0.987534	0.678837	0.608858	0.588718	0.129767	0.246967	0.321037
H0YKQ5;H7BYN4;Q02241;H0YMJ4;Q02241-2	H0YKQ5	Kinesin-like protein KIF23	KIF23	-1.08337	-1.16814	-1.25948	0.820379	0.88316	0.76366	0.393251	0.320861	0.329671	-1.69538	-1.74998	-1.74105	0.95874	0.97958	0.95529	0.74402	0.769089	0.779659	-0.515474	-0.585594	-0.517075	0.292458	0.327208	0.449707	0.11504	0.218641	0.21509
A0A024R6R1;A8K7Z9;B2RDX0;I3L3Z1;Q8NEM2	I3L3Z1	SHC SH2 domain-binding protein 1	SHCBP1	-0.229883	-0.323073	-0.297773	0.179334	0.180164	0.103683	0.0915594	0.14417	0.15182	-0.6353	-0.48929	-0.598	0.49086	0.467449	0.51018	0.0974197	-0.0342102	0.190901	-0.526852	-0.347813	-0.355812	0.456575	0.421085	0.221457	0.184332	-0.0445671	-0.00840759
P20248;B7Z7E3;P78396;P78396-2	P20248	Cyclin-A2	CCNA2	-0.808477	-0.853337	-0.910327	0.284194	0.320824	0.328423	0.533317	0.547647	0.557737	-1.42189	-1.61047	-1.35163	0.8293	0.86661	0.923019	0.54583	0.749031	0.470181	-1.50511	-1.05593	-1.37259	1.32317	1.02092	1.00888	-0.143807	0.252233	0.472223
A0A024RCS7;A0A087X1W5;A2AB20;B4DMA8;B4E063;Q9BW19;A2BEW4	A2AB20	Kinesin-like protein KIFC1	KIFC1	-0.901937	-0.917072	-1.02712	0.27838	0.278726	0.35368	0.678305	0.670195	0.586844	-1.50702	-1.61168	-1.61313	1.0023	1.06404	0.96604	0.60836	0.585939	0.505178	-1.36206	-1.42842	-1.19152	0.732084	0.906023	0.875204	0.485884	0.467224	0.515593
B4DGM5;B4DL52;H7C0U1;Q96ST2;B4DJ84;B8ZZB6;E7EX51;Q96ST2-2;Q96ST2-3	Q96ST2	Protein IWS1 homolog	IWS1	0.00894928	-0.0705204	-0.116621	0.000237465	0.139347	-0.126403	0.0233736	0.107754	0.033884	-0.428711	-0.2358	-0.2017	-0.138519	0.154659	-0.0264492	0.505501	0.411612	-0.0405693	0.122917	-0.580103	-0.597263	0.0285397	-0.18306	0.59045	-0.0290203	0.134411	0.51313
H0UI63;Q5JXR5;Q5JXR6;Q5JXR7;Q6P6B6;Q6PJM4;Q9P2E3;E7ESE4;Q9P2E3-2	Q5JXR5	NFX1-type zinc finger-containing protein 1	ZNFX1	-0.645647	-0.655127	-0.620377	-0.571623	-0.634053	-0.373413	1.15555	1.15181	1.19288	0.225191	-0.22282	0.15649	0.0859394	-0.12755	0.0846806	-0.0848503	-0.10602	-0.0110607	-0.31723	-0.48527	-0.912939	-0.0705357	-0.236355	0.242964	0.764803	0.344353	0.670214
A6QL62;A8K2T2;Q6IEH8;Q6KC79;Q6KC79-2;Q6KC79-3	Q6KC79	Nipped-B-like protein	NIPBL	-0.117436	-0.195617	-0.228626	-0.457367	-0.431916	-0.470456	0.66054	0.63445	0.606429	-0.0268784	-0.0902691	-0.091629	0.0110302	-0.0537987	-0.18803	0.180519	0.31757	-0.0585308	-0.387657	-0.488487	-0.539457	-0.339581	-0.14403	0.2764	0.538221	0.62615	0.458441
A8K5I0;B4DFN9;B4DI39;B4DNX1;B4E1T6;B4E388;P08107;Q9UQC1;E7EP11;E7EP94;F5GZ62;F5H1D3;F8VZJ4;H0YG33;Q5SP16	P08107	Heat shock 70 kDa protein 1A/1B	HSPA1A	-0.617787	-0.837657	-0.854467	-0.842106	-0.712966	-0.574076	1.45541	1.52743	1.45622	-0.84688	-0.90272	-0.73278	-0.101141	-0.144581	-0.0710106	1.09143	1.06393	0.643749	-0.283165	-0.276195	-0.185654	-0.184799	0.0396004	-0.24744	0.32114	0.328369	0.48814
F5H4K4;H0YGG8;H7BYJ3;O14578;O14578-2;O14578-3;O14578-4	F5H4K4	Citron Rho-interacting kinase	CIT	-0.758553	-0.725011	-0.787553	-0.593691	-0.632261	-0.681327	1.41195	1.37728	1.38917	-0.53409	-0.396841	-0.47632	-0.0717812	0.0742702	-0.0471497	0.585051	0.520531	0.346319	-0.292046	-0.314754	-0.427225	0.16428	-0.0281487	0.0840912	0.315773	0.264883	0.233143
A0A087WVQ4;A0A087WWI2;A0A087WWY1;A0A087WYE4;A0A087X0I1;A6H8X1;A7YY83;B1AMJ5;B3KVI2;B7ZLE9;B9EG74;C9K0C9;E9PJK3;E9PJU0;E9PS60;F8WBJ0;F8WCI3;F8WF55;Q05CZ3;Q5CZA0;Q5JTU8;Q66GT8;Q6MZT4;Q7Z3M0;Q8TBR0;Q96SN8;E9PCD3;Q96SN8-2;Q96SN8-3;Q96SN8-4	B1AMJ5	CDK5 regulatory subunit-associated protein 2	CDK5RAP2	-0.159608	-0.129156	-0.123747	-0.383861	-0.406121	-0.516112	0.619191	0.614909	0.484504	-0.52317	-0.435511	-0.56365	0.161631	0.14226	0.25511	0.34511	0.35635	0.261869	-0.150328	-0.347958	-0.222487	-0.17452	-0.22069	-0.112141	0.0888367	0.465107	0.674177
A0A024R0F1;Q59EG6;Q9UNY4;X6RI15;Q9UNY4-2	Q9UNY4	Transcription termination factor 2	TTF2	-0.283283	-0.335023	-0.435673	0.190863	0.265653	0.305293	0.0996866	0.0756769	0.116807	-0.71608	-0.6409	-0.42532	0.14592	-0.0763588	0.12895	0.519829	0.569429	0.49453	-1.60186	-0.789045	-1.1748	0.75168	0.5093	0.564631	0.587011	0.539022	0.614052
A0A024R632;B4DNF2;B7Z9T5;H3BQB9;H3BRB3;H3BTH5;O60846;Q14807;Q14984;Q14985;B7Z265	H3BQB9	Kinesin-like protein KIF22	KIF22	-0.407394	-0.384144	-0.345303	0.181683	0.198283	0.147023	0.250581	0.15099	0.208281	-0.796471	-0.800751	-0.7719	0.21591	-0.0780697	0.121691	0.736179	0.575338	0.798069	-1.10186	-1.09501	-1.09383	0.688002	0.777361	0.733662	0.371264	0.313093	0.407314
A0A087WTY4;E9PDD2;G0ZI12;P19320;P49454;Q53FL7;Q9UHT7;H0Y3J0	E9PDD2	Centromere protein F	CENPF	-0.377677	-0.381487	-0.427927	-0.0709696	0.0024004	-0.24688	0.532529	0.502399	0.467609	-1.08211	-1.06603	-1.05303	0.123819	0.156731	0.159559	0.968901	0.97246	0.819719	-1.27778	-1.33217	-1.5351	0.796524	0.823814	0.924803	0.370043	0.389093	0.840773
H0YMP3;H1UBN3;O95067;Q53HG9;Q5U0M0;Q7Z4Z4	H0YMP3	G2/mitotic-specific cyclin-B2	CCNB2	-0.333643	-0.415313	-0.364563	-0.42161	-0.32124	-0.445271	0.77292	0.81821	0.71051	-0.601	-0.75997	-0.67993	-0.36631	0.00364876	-0.192991	0.874321	0.893311	0.82892	-1.61683	-1.98021	-1.57079	0.580921	0.863769	0.89625	0.980686	0.878338	0.967867
B4DZK6;E5RI30;E5RIH2;O75330;Q05D84;Q05DM0;Q6PG44;Q6PIR6;E3W978;E7EX27;F8WCW5;O75330-2;O75330-3;O75330-4	E5RI30	Hyaluronan mediated motility receptor	HMMR	-0.964382	-1.07012	-0.89322	-0.374412	-0.0661211	-0.241375	1.25175	1.19206	1.16583	-0.82094	-0.78262	-0.928379	-0.206921	-0.275881	-0.33507	1.08581	1.23366	1.03034	-1.38055	-1.30248	-1.48493	0.75379	0.8214	0.625429	0.57683	0.48814	0.90238
B4DEK2;C9JAB2;F8WEA1;Q16629;Q8NB80;G5E9M3;Q16629-2;Q16629-3	C9JAB2	Serine/arginine-rich splicing factor 7	SRSF7	-0.0149307	-0.04739	-0.10962	0.0460939	0.195514	0.00462341	-0.0467834	-0.0272436	-0.000263214	-0.42515	-0.311211	-0.367491	-0.26058	-0.13567	-0.139709	0.62348	0.64506	0.37125	-0.810192	-0.878891	-0.706142	0.449387	-0.0378132	0.767136	0.364243	0.118053	0.734226
A0A076N230;B3KQY9;B3KRQ8;F8VRU2;Q7Z3R8;Q9NW08;F5H1E6;F8VRE2	F8VRU2	DNA-directed RNA polymerase III subunit RPC2;DNA-directed RNA polymerase	POLR3B	-0.0268803	-0.0446005	-0.0732107	-0.138961	0.0182095	-0.20685	0.1584	0.14222	0.17167	-0.38232	-0.521709	-0.278761	-0.20826	-0.30772	-0.451769	0.844101	0.3491	0.957331	-0.545603	-0.457634	-0.481934	-0.0569477	-0.00566673	0.100773	0.505962	0.513683	0.427362
A0A024R3W5;E7ENT5;E7EV45;Q05C42;Q9ULF5;B4DGU0	E7ENT5	Zinc transporter ZIP10	SLC39A10	0.0147972	-0.102903	-0.132173	-0.139767	-0.109837	-0.143427	0.260163	0.208343	0.144803	-0.24868	-0.494429	-0.56922	-0.386261	-0.42343	-0.34375	0.926609	0.636749	0.902389	-0.72893	-0.76099	-0.58828	0.555714	0.249514	0.306044	0.43808	0.24629	0.28256
A8K548;B4DEX7;B4DR36;C9JFV4;E7EV54;I3L1P4;I3L445;I3L4M7;I3L4P1;O15451;Q8IZL8;F8WDZ1;I3L3A8;I3L4I3;Q8IZL8-2	C9JFV4	Proline-, glutamic acid- and leucine-rich protein 1	PELP1	-0.256559	-0.19066	-0.193049	0.122443	-0.112777	0.0166235	0.11325	0.24729	0.25344	-0.322781	-0.60449	-0.438042	-0.219971	-0.27746	-0.380619	0.929951	0.661591	0.651791	-0.344406	-0.483156	-0.522377	0.330254	0.161953	0.421753	0.2505	0.106161	0.0793209
A4D1T0;G5E9U9;H7C4L8;H7C4Z9;Q7Z2T1;Q9H0J9	G5E9U9	Poly [ADP-ribose] polymerase 12	PARP12	-0.0887899	-0.11568	-0.18096	-0.240614	-0.221854	-0.157864	0.340263	0.434914	0.230584	-0.90818	-0.938759	-0.82276	0.0209007	0.0629406	0.217611	0.68622	0.789549	0.89249	-0.195686	-0.300568	-0.371607	-0.257759	-0.369799	0.1625	0.442741	0.42737	0.462811
A4FUA2;A8K8N3;E9PMD0;F5GZT2;J3KTQ0;J3QS12;K7ELC8;K7ELG0;Q96R06	F5GZT2	Sperm-associated antigen 5	SPAG5	-0.196756	-0.183197	-0.237077	-0.38056	-0.14933	-0.35195	0.513327	0.540546	0.444997	-0.731298	-0.931469	-0.893219	0.252689	0.25206	0.226021	0.589722	0.599071	0.63644	-0.263885	-0.347277	-0.525206	-0.443016	-0.201225	-0.310085	0.650744	0.689093	0.750864
A8K732;B4DMI9;G3V4E5;G3V543;Q15398;A8MTM6;Q15398-1	G3V4E5	Disks large-associated protein 5	DLGAP5	-0.216023	-0.230603	-0.314294	-0.599873	-0.554704	-0.690633	0.926148	0.866017	0.813967	-1.06061	-1.36989	-1.18883	-0.0387917	-0.0612011	0.103449	1.21093	1.20358	1.20135	-0.414619	-0.3377	-0.335781	-0.581831	-0.5541	-0.848921	1.02232	0.929886	1.12075
A0A024R5E0;E9PM06;H0YD02;P35790;P35790-2	E9PM06	Choline kinase alpha	CHKA	-0.310467	-0.451109	-0.458032	-0.238642	-0.244143	-0.115583	0.640869	0.56339	0.613719	-0.7938	-0.964949	-0.82313	0.0982704	-0.217039	-0.14468	1.06552	0.84568	0.934151	-0.39271	-0.359341	-0.303249	-0.316044	-0.511892	-0.428963	0.791203	0.684004	0.836992
D6R9E4;D6RBN1;H0YAC9;O95235;B4DL79	D6R9E4	Kinesin-like protein KIF20A	KIF20A	-0.379064	-0.334333	-0.465404	-0.908709	-0.733419	-0.8776	1.22578	1.22883	1.24392	-1.66037	-1.54216	-1.465	-0.441011	-0.37463	-0.509031	2.01099	2.01586	1.96535	-0.780874	-0.783983	-0.765154	-0.297523	-0.282204	-0.371412	1.12703	1.07113	1.08299
K7EQ12;K7ES11;Q9C0C9	Q9C0C9	E2/E3 hybrid ubiquitin-protein ligase UBE2O	UBE2O	-0.466199	-0.644567	-0.563611	-0.047122	-0.173498	0.109562	0.534739	0.676148	0.574549	-0.14081	-0.53879	-0.53631	-0.308819	-0.252239	-0.108089	0.54007	0.519989	0.824989	-0.37751	-0.68786	-0.936571	0.365185	-0.234535	-0.124405	0.665844	0.509743	0.820114
A0A087WV73;F5GWB7;F5GYR3;F5H359;F5H5X6;F5H709;F5H8G6;P46087;P46087-2;Q05BA7;Q3KQS4	F5GWB7	Probable 28S rRNA (cytosine(4447)-C(5))-methyltransferase	NOP2	-0.1282	-0.16031	-0.19121	-0.0599432	-0.107574	-0.171714	0.312427	0.231596	0.314296	-0.62821	-0.48509	-0.5446	-0.171341	-0.114592	-0.146591	0.78212	0.656879	0.65139	-0.940474	-1.01188	-0.622784	-0.0614147	-0.110443	0.235737	0.804213	0.576233	1.13081
E9PQH5;H0YCF6;H0YDX5;H0YEK7;Q14008;Q8IYN5;Q8NAH3;E7ER31;Q14008-2;Q14008-3	E9PQH5	Cytoskeleton-associated protein 5	CKAP5	-0.405467	-0.377927	-0.511027	-0.121524	-0.0482035	-0.218034	0.54914	0.56742	0.56562	-0.86738	-0.933081	-0.856911	-0.10026	-0.276199	-0.222719	1.12468	1.03029	1.10158	-0.988674	-0.853334	-1.12491	-0.074482	-0.142344	0.101658	1.16619	0.903048	1.01285
D6RHI0;E9PC90;H0YA62;H1UBN2;P14635;Q9BPX9;Q9BWU7;Q9BWU8;Q9BWU9;Q9BWV0;Q5TZP9	D6RHI0	G2/mitotic-specific cyclin-B1	CCNB1	-0.69199	-0.65423	-0.72723	-0.215871	-0.0759201	-0.15894	0.828953	0.846273	0.848953	-1.41185	-1.3798	-1.29269	-0.373159	-0.40526	-0.43133	1.7997	1.74056	1.75383	-1.50495	-1.60919	-1.91424	0.186787	0.0475578	0.615328	1.4119	1.37989	1.3869
B4DYP9;B4E1H5;Q12834;Q2VIM1	B4E1H5	Cell division cycle protein 20 homolog	CDC20	-0.794896	-0.742526	-0.867046	-0.122347	-0.325597	-0.161776	0.933794	1.01908	1.06131	-1.181	-1.34127	-1.07803	-0.63537	-0.537439	-0.539249	1.83931	1.81724	1.65583	-1.03096	-1.09556	-1.01388	0.0820904	-0.0740185	0.0283012	0.962267	1.11678	1.02498
B2R841;B4E083;D3DWF3;I3L2H5;I3L309;I3L387;P53350;Q58A51;Q59GD0	B4E083	Serine/threonine-protein kinase PLK1;Serine/threonine-protein kinase PLK	PLK1	-1.24946	-1.28166	-1.33729	-0.24403	-0.44003	-0.17522	1.57764	1.55578	1.59427	-1.74082	-1.65812	-1.82824	-0.424009	-0.11725	-0.53203	2.0602	2.15969	2.08056	-1.16291	-1.25457	-1.42218	0.0250149	-0.345745	-0.403095	1.62217	1.54097	1.40034
B4DRU1;H3BRX7;Q14674;H3BM31;Q14674-2	H3BRX7	Separin	ESPL1	-1.05176	-1.06579	-1.22826	0.389148	0.201007	0.367624	0.827528	0.789878	0.770618	-0.86043	-0.84181	-0.86364	0.355829	0.17444	0.184519	0.632799	0.736839	0.481449	-1.08922	-0.638157	-0.818188	-0.132856	-0.242617	0.113274	1.31031	0.868364	0.629093
D6RJE3;Q13257;Q8IZX3	D6RJE3	Mitotic spindle assembly checkpoint protein MAD2A	MAD2L1	-0.2657	-0.38396	-0.39572	0.0158701	0.17397	0.0880699	0.317574	0.208364	0.241533	-0.122881	-0.47303	-0.650431	0.23889	0.181631	0.059391	0.38426	0.18622	0.195959	-0.694817	-0.301006	-0.529737	0.119953	-0.132406	-0.155438	0.680736	0.400147	0.612566
A0A024RC67;B4E238;G3V3N7;H0YL53;H0YLA0;H0YM42;H0YNE4;H3BSJ8;O43663;F8W9B5;H9KV59;O43663-2;O43663-3	G3V3N7	Protein regulator of cytokinesis 1	PRC1	-0.373187	-0.398887	-0.356477	0.0618963	0.149016	-0.0227232	0.296607	0.334947	0.308806	-1.11924	-1.07531	-1.10253	0.32085	0.30735	0.375799	0.76524	0.74336	0.784481	-0.612108	-0.662378	-0.599987	0.504847	0.288347	0.330708	0.159954	0.307673	0.282944
B3KM90;Q643R0;Q96FC3;Q96RR5;Q9ULW0	Q96RR5	Targeting protein for Xklp2	TPX2	-0.7521	-0.74573	-0.82154	-0.0537767	-0.138737	-0.141466	0.89835	0.8956	0.8594	-1.37307	-1.45239	-1.42476	0.273828	0.327879	0.268509	1.06118	1.16825	1.15057	-1.39095	-1.34469	-1.25843	0.759577	0.862186	0.678528	0.533333	0.531693	0.628773
B4DYJ1;B4E355;C9JA91;C9JWI7;E7EMT0;F8WC55;H0Y8F2;Q8IX09;Q9Y6A5	C9JA91	Transforming acidic coiled-coil-containing protein 3	TACC3	-0.747343	-0.852465	-0.787157	-0.0212097	-0.178758	0.00978374	0.80661	0.85038	0.92016	-1.45507	-1.33022	-1.56169	0.425169	0.43927	0.470539	1.12509	1.09362	0.793299	-0.894186	-1.03891	-0.978407	0.487543	0.683813	0.438433	0.391346	0.327957	0.582407
B2RMQ4;C9J649;C9J7Y4;Q8WWK9;A8MYU4;E9PD90;Q8WWK9-2;Q8WWK9-3	C9J7Y4	Cytoskeleton-associated protein 2	CKAP2	-0.790334	-0.859043	-0.774573	0.21774	0.25807	0.26672	0.55926	0.56818	0.55398	-1.45601	-1.37677	-1.19946	0.334131	0.345701	0.321981	0.92128	1.32535	0.783791	-1.30726	-1.36782	-1.66995	0.555821	0.39361	0.706581	0.763197	1.00557	0.920258
A0A024RA49;A8K5D9;C9J0G4;C9JJT6;H7C0Y6;H7C167;H7C1C2;H7C1K5;H7C3S1;Q9NQW6;Q9NQW6-2	C9J0G4	Actin-binding protein anillin	ANLN	-0.598267	-0.603857	-0.650757	0.0619297	0.0395603	0.03339	0.62221	0.57898	0.51681	-1.55361	-1.40541	-1.38235	0.464989	0.763269	0.6593	0.910421	0.96376	0.57962	-1.22327	-1.34353	-1.25178	0.436159	0.47156	0.55208	0.719881	0.817591	0.82131
B2RAM6;P52732;Q59GZ5	P52732	Kinesin-like protein KIF11	KIF11	-0.718113	-0.888043	-0.793293	0.291763	0.214013	0.210933	0.5756	0.59265	0.51449	-1.31361	-1.20373	-1.20661	0.50952	0.48435	0.448431	0.79023	0.82906	0.66235	-1.08145	-0.954424	-0.966284	0.0546684	0.283419	0.00727844	0.783917	0.954426	0.918457
A0A087WXK8;Q9H4H8;Q9H4H8-2	Q9H4H8	Protein FAM83D	FAM83D	-1.50253	-1.51144	-1.47494	0.476433	0.567823	0.545513	0.99976	0.92623	0.97316	-2.11186	-2.3349	-2.18325	0.557901	0.385221	0.427101	1.85813	1.65879	1.74285	-1.45538	-1.38331	-1.39919	-0.359043	-0.119583	-0.508472	1.66704	1.70931	1.84864
H0YN44;H3BSN5;H3BTB9;O60566;C9JLW5;H0YMK5;O60566-2;O60566-3	O60566	Mitotic checkpoint serine/threonine-protein kinase BUB1 beta	BUB1B	-0.945554	-0.941504	-1.00632	0.457477	0.393537	0.409027	0.569453	0.547133	0.516753	-1.21406	-1.31818	-1.28021	0.108389	0.2463	0.199339	1.07126	1.06664	1.12052	-0.975368	-1.19031	-1.42155	0.0604725	0.251923	-0.0997772	1.20103	1.02525	1.14833
A0A024R136;B2RE34;F8VQF5;F8VQZ5;F8VRD2;F8VRL2;F8VS54;F8VUW9;F8VV37;F8VV39;F8VV47;F8VVE5;F8VVY0;F8VWX0;F8VWY4;F8VXH1;F8VYH6;F8VZ41;F8VZ66;F8W0L1;F8W1E5;F8W1T4;H0YIK5;Q9BZ74;Q9H0H5;Q9H9L9	F8VQF5	Rac GTPase-activating protein 1	RACGAP1	-0.69838	-0.691751	-0.84276	0.137326	0.208206	0.122117	0.612704	0.577394	0.575144	-1.32078	-1.17182	-1.24509	0.197731	0.0608196	0.283741	1.06057	1.15739	0.977459	-0.790983	-0.625824	-0.555914	0.22081	0.344851	0.172769	0.453587	0.299986	0.480717
A3KFJ0;A3KFJ1;A3KFJ2;B2R6Z3;B4DX16;B4DXA6;O14965;Q5QPD1;Q5QPD2;Q5QPD4	A3KFJ0	Aurora kinase A	AURKA	-1.14007	-1.39901	-1.44718	0.131674	0.295444	0.0891132	1.19209	1.10072	1.17724	-2.08804	-1.95548	-2.04991	0.0492115	0.0169201	0.108212	1.86242	1.89984	2.15683	-1.55045	-1.75965	-1.54309	0.255779	0.287088	0.224468	1.34193	1.35406	1.38986
A0A024QZU2;A1L195;A1L196;A5D906;A5D907;B7Z4N1;O43209;Q13885;Q9BVA1;Q9UGA2;F5H8C9	Q13885	Tubulin beta-2A chain;Tubulin beta-2B chain	TUBB2A	-0.457256	-0.519366	-0.295636	0.30812	0.24232	0.32858	0.143104	0.248853	0.00128269	-0.67798	-0.598299	-0.77208	0.30883	0.18087	0.228571	0.0664806	0.29253	0.971102	-0.333782	-0.191002	-0.364283	-0.269735	0.379463	-0.169855	0.400486	0.172396	0.376316
B4DKK9;M0QXK0;M0QYT3;M0QZD0;M0R080;M0R128;M0R1D6;P25685;Q6FHS4;Q6FI51;B4DX52;Q9UDY4	P25685	DnaJ homolog subfamily B member 1;DnaJ homolog subfamily B member 4	DNAJB1	-0.309397	-0.461417	-0.401867	0.402867	0.381197	0.432257	-0.0667229	-0.0279331	0.0510168	-0.500971	-0.580259	-0.690929	-0.219292	0.0998783	0.0579395	0.591761	0.575689	0.666189	-0.13414	-0.152981	0.10034	0.0229092	0.0115185	-0.275581	0.0653935	0.163155	0.199385
B4DP18;H0YKF8;H0YLA7;H0YM11;Q9Y448;V9GY01;Q9Y448-2;Q9Y448-3	H0YKF8	Small kinetochore-associated protein	C15orf23	-0.96054	-1.02727	-1.01086	0.275307	0.387966	0.176766	0.760863	0.676993	0.720774	-1.50929	-1.28879	-1.41995	-0.254339	-0.310209	0.0247212	1.91223	1.19781	1.64781	-0.110081	-0.106939	-0.0620194	-0.602076	-0.780567	-0.978315	0.922249	0.862839	0.85491
B3KNP0;D3DQS4;F5GXL1;Q7Z666;Q8N3X1;Q8N3X1-2	Q8N3X1	Formin-binding protein 4	FNBP4	-0.25133	-0.3239	-0.33051	0.128643	0.108373	0.0799131	0.23273	0.20906	0.147019	-0.71051	-0.509951	-0.630152	-0.41111	-0.1458	-0.34491	1.0616	0.93462	0.756229	-0.114908	-0.120487	0.101543	-0.479021	-0.527391	-0.377562	0.432943	0.507895	0.576984
B7Z1V5;B7Z2V7;B7Z3F4;P61764;Q59GC9;Q68CM6;F5H5Q4;P61764-2	B7Z1V5	Syntaxin-binding protein 1	STXBP1	-0.233196	-0.298347	-0.184526	0.119244	-0.0107069	0.252433	0.0893698	0.17041	0.0953197	-0.576029	-0.538389	-0.317429	-0.0426502	-0.11965	0.0141602	0.594339	0.59898	0.38665	-0.0824528	0.017067	-0.144823	-0.118782	-0.215622	-0.0671425	0.310736	0.230326	0.0706959
A0A024RBV4;A0A087X0X0;A0A087X255;A8K5A0;B4DLX8;B7Z5K6;C9J453;C9JZJ7;O15344;A6PVI4;O15344-2;Q9UJV3;Q9UJV3-2	B4DLX8	E3 ubiquitin-protein ligase Midline-1	MID1	-0.296837	-0.279217	-0.386507	-0.113184	-0.225493	-0.127853	0.424896	0.525887	0.478306	-0.672749	-0.69367	-1.1245	0.594189	0.0829887	0.187519	0.658321	0.0790997	0.888821	-0.328877	-0.591318	-0.0983467	-0.383043	0.073246	-0.0273933	0.340754	0.536692	0.478283
A8K7D9;J3KS65;J3QL07;J3QLL0;P52292;Q6NVW7;Q7Z726;A8MYJ9	P52292	Importin subunit alpha-1;Importin subunit alpha	KPNA2	-0.32084	-0.36615	-0.41702	0.104853	0.179013	0.134923	0.220067	0.283117	0.182037	-1.57593	-1.57331	-1.57305	0.285309	0.35355	0.299749	1.2984	1.27192	1.21336	-0.395676	-0.355766	-0.393394	-0.631115	-0.698963	-0.542496	0.959377	1.04275	1.01528
A0A087WVK1;B2R4U3;K4DI81;O00762;Q5TZN3;A6NP33;E1P5N7;G3XAB7	O00762	Ubiquitin-conjugating enzyme E2 C	UBE2C	-1.08981	-1.00269	-1.04246	0.743138	0.903428	0.836178	0.269197	0.162497	0.220517	-2.3119	-2.643	-2.23576	0.84638	0.805441	0.86137	1.55755	1.51892	1.60102	-0.531763	-0.541223	-0.487413	-1.33574	-1.26816	-1.51552	1.87218	1.78922	2.01842
A0A024R059;D6RIW1;P54868;Q01581;Q5XJ04;Q8N995;P54868-2	D6RIW1	Hydroxymethylglutaryl-CoA synthase, cytoplasmic	HMGCS1	-0.201863	-0.182803	-0.228713	-0.00709248	0.169357	0.0457373	0.168643	0.133733	0.103003	-0.502151	-0.675211	-0.682241	0.164871	0.0999412	0.223801	0.4076	0.51404	0.44935	-0.0829773	-0.0474567	-0.0119076	-0.350081	-0.336081	-0.44807	0.613266	0.200398	0.462908
A0A024R9I3;B3KU62;B3KWB2;B7Z4H0;B7Z505;B7Z5Z7;C7SRP7;C7SRP8;E5RG99;E5RGM5;E5RH82;E5RI76;E5RIM2;E5RIR1;E5RIV1;E5RJ98;E5RJY1;E5RK17;E7ESM1;Q53EU7;Q597H1;Q8N959;Q92597;B3KR80;B7Z446;E9PDL6;F5H654	B7Z505	Protein NDRG1	NDRG1	-0.437406	-0.473226	-0.223177	-0.09659	-0.0269804	0.03761	0.390313	0.471463	0.357993	-0.588881	-1.08458	-1.09641	0.37286	0.0531406	0.42547	0.617908	0.568529	0.73197	-0.347973	-0.567823	-0.332622	-0.655954	-0.543993	-0.844963	0.971872	1.07657	1.24488
A8K4B4;H0YKA7;H0YMD2;Q9BXS6;E7ERR5;E9PB35;Q9BXS6-2	H0YKA7	Nucleolar and spindle-associated protein 1	NUSAP1	-0.397166	-0.424846	-0.450276	-0.0836	0.0938997	0.0393896	0.457127	0.392926	0.372546	-1.6128	-1.5076	-1.17328	0.615629	0.70322	0.683559	0.89559	0.778439	0.617239	-0.448767	-0.365206	-0.381376	-0.842016	-1.07223	-0.788326	1.29042	1.35838	1.24912
D6RA93;H0Y9Z8;Q9BPX3	D6RA93	Condensin complex subunit 3	NCAPG	-0.26084	-0.311769	-0.30011	-0.00836372	0.000976563	0.0306063	0.360106	0.249766	0.239626	-1.01621	-0.942869	-0.88707	0.641199	0.61388	0.615589	0.308809	0.305849	0.360819	-0.0465412	0.16614	-0.278681	-0.525103	-0.547733	-0.697723	0.721094	0.638605	0.569944
A0A024R2M7;C9JIG9;F8WBK9;O95747;X5D2Y0	C9JIG9	Serine/threonine-protein kinase OSR1	OXSR1	-0.272843	-0.324643	-0.412613	0.100757	0.0761166	-0.0212736	0.26301	0.30938	0.28211	-0.65797	-1.00367	-0.628149	0.50252	0.587589	0.22443	0.234789	0.283909	0.456539	0.139732	-0.0251083	0.0449429	-0.711925	-0.522057	-0.626705	0.625044	0.450165	0.625914
B3KML9;B4DNW1;P68371;Q8IWP6;Q8IZ29;Q8N6N5;Q96HX0	B3KML9	Tubulin beta-4B chain	TUBB4	-0.217693	-0.287633	-0.277763	0.0650272	0.0218973	0.108257	0.188706	0.194476	0.204726	-0.8304	-0.95796	-0.739031	0.67577	0.39991	0.24975	0.54361	0.218939	0.43939	-0.197094	0.0132675	-0.0342255	-0.405701	-0.213261	-0.317638	0.457119	0.282169	0.415359
D3DR37;H0Y432;Q53EZ4;H7BY24;Q53EZ4-2	H0Y432	Centrosomal protein of 55 kDa	CEP55	-0.690296	-0.760256	-0.752056	0.122916	0.145526	0.194266	0.60688	0.59515	0.53787	-1.22253	-0.917429	-1.0508	0.40011	0.36923	0.20151	0.780069	0.929569	0.510281	0.20982	0.15658	0.347429	-0.324114	-0.514154	-0.857075	0.368931	0.322561	0.29002
A8K031;I3L4G3;O14777;Q05DQ6;V9GYM9;F5H1J6;I3L3N7;I3L3V2	I3L4G3	Kinetochore protein NDC80 homolog	NDC80	-1.05728	-1.17229	-1.09796	0.449497	0.549177	0.461377	0.694213	0.616433	0.556843	-1.4657	-1.3168	-1.4753	0.24962	0.591082	0.576712	1.05644	0.98064	0.80332	-0.103283	-0.00066185	-0.136232	-0.865244	-0.725603	-0.428854	0.79545	0.769909	0.694519
A8K8Z0;B3KRS8;B7Z5Q5;E9PEI0;Q69YH5;Q69YH5-2	E9PEI0	Cell division cycle-associated protein 2	CDCA2	-1.09623	-1.16196	-1.01675	0.296975	0.290355	0.271014	0.81283	0.83794	0.76583	-1.39953	-1.41428	-1.43383	0.473339	0.482439	0.5756	0.91608	1.11583	0.684361	-0.237028	-0.211128	0.104082	-0.632397	-0.202507	-0.725637	0.610434	0.568043	0.726133
A8K7A2;B4DXT3;Q53HL2	Q53HL2	Borealin	CDCA8	-1.4445	-1.52045	-1.44094	0.595699	0.49321	0.610339	0.915824	0.926404	0.864404	-1.55045	-1.43962	-1.61404	0.324619	0.6276	0.727171	1.27461	0.90844	0.741638	-0.603146	-0.556816	-0.387415	-0.522854	-0.418493	-0.613873	1.00773	1.04653	1.04833
Q15058	Q15058	Kinesin-like protein KIF14	KIF14	-1.45581	-1.57382	-1.5758	0.398831	0.483521	0.466742	1.11717	1.07446	1.0647	-1.94525	-1.83584	-1.64523	0.49365	0.640011	0.47669	1.3705	1.16669	1.27878	-0.760435	-0.891985	-0.802515	-0.182274	0.110916	-0.321264	0.8624	1.07608	0.90908
B3KPD3;E9PM67;Q9NQS7;Q9NQS7-2	E9PM67	Inner centromere protein	INCENP	-0.996253	-1.06149	-1.16248	0.0985508	0.0681477	0.238368	0.926887	0.929616	0.958656	-1.52263	-1.53652	-1.53933	0.70196	0.729351	0.660311	0.908331	0.83477	0.76375	-0.689669	-0.659029	-0.514509	-0.29154	-0.385181	-0.487621	1.00294	0.938364	1.08624
D6REX1;D6RF82;D6RIC6;P33981;D6RFY1;P33981-2	D6REX1	Dual specificity protein kinase TTK	TTK	-0.986914	-1.08692	-1.09344	0.0906572	0.272337	0.192727	0.941146	0.830406	0.840006	-1.75761	-2.04539	-1.75	0.92329	0.735449	0.71228	1.39666	0.81591	0.9694	-0.283785	-0.640835	-0.473824	-0.627426	-0.385536	-0.515535	0.724413	1.18463	1.01789
K7EM75;K7EPJ1;Q16763	Q16763	Ubiquitin-conjugating enzyme E2 S	UBE2S	-0.80942	-0.99856	-1.07392	-0.112126	-0.248377	-0.105367	1.03459	1.12564	1.18753	-0.71871	-0.79359	-0.74654	0.15196	-0.17486	0.24502	0.787619	0.53631	0.712809	-0.504118	-0.453468	-0.376247	-0.638107	-0.364046	-0.462397	0.891558	0.854437	1.05239
A0A024R8Y0;B1AQT3;B1AQT4;E9PKH1;E9PP32;E9PQC4;Q9BZD4	B1AQT3	Kinetochore protein Nuf2	CDCA1	-0.910903	-0.977743	-1.04452	0.14751	0.19341	0.0731001	0.849243	0.862603	0.807303	-0.5107	-1.07988	-0.905439	0.19544	-0.221779	0.0346413	0.535829	1.00586	0.94603	-0.0169144	0.133526	-0.115995	-0.85	-0.772751	-0.77355	0.744747	0.899427	0.751507
B2RBE5;B4E2T6;Q58F05;Q9BXJ9;F5H5A7;Q9BXJ9-4	Q9BXJ9	N-alpha-acetyltransferase 15, NatA auxiliary subunit	NAA15	0.00163078	-0.0699892	-0.0920095	-0.0748234	-0.0643635	-0.158323	0.169847	0.230186	0.0578461	-0.722851	-0.69005	-0.42297	0.455311	0.437681	0.49963	0.153669	0.104641	0.184931	-0.162699	-0.2223	-0.354729	-0.0203323	-0.103403	0.00947761	0.361912	0.348751	0.143322
C9J0L6;C9J1C4;C9JB41;C9JDB4;C9JDV9;C9JTI2;H7C103;H7C3G1;Q96J05;Q96SJ9;Q9H8V3;G5E9L8;Q9H8V3-2;Q9H8V3-3	C9J0L6	Protein ECT2	ECT2	-0.16018	-0.182429	-0.23602	-0.039113	-0.221943	-0.0366526	0.325394	0.313993	0.236954	-0.91618	-0.94578	-0.851541	0.822481	0.83696	0.81757	0.152361	0.09688	-0.0127602	-0.567703	-0.416964	-0.658623	0.118561	0.0725212	0.0947704	0.365017	0.455977	0.536447
C9JDL2;C9JDS9;C9JEV8;C9JJQ8;C9JQ00;C9K0S6;D3DX41;P68366;Q15670;A8MUB1	C9JDL2	Tubulin alpha-4A chain	TUBA4A	-0.207913	-0.236573	-0.221064	0.214737	0.252147	0.217007	-0.011467	0.0163031	-0.0231762	-0.86034	-0.84491	-0.96064	0.45142	0.42219	0.69393	0.290791	0.120972	0.686602	0.013855	-0.0132751	-0.132565	-0.14266	-0.15523	-0.77326	0.434101	0.22982	0.539211
A0A024QZJ8;A0A024QZP7;A0A087WY43;A0A087WZZ9;B7Z3D6;E5RIU6;I6L9I5;P06493;Q5H9N4	A0A024QZJ8	Cyclin-dependent kinase 1	CDK1	-0.355117	-0.521998	-0.301148	0.542907	0.708397	0.674167	-0.155697	-0.333657	-0.257857	-1.4765	-1.31819	-1.5435	1.12433	1.1715	1.24378	0.209429	0.247709	0.34144	0.088417	-0.0759621	-0.0783615	-0.557522	-0.539822	-0.494534	0.520653	0.603752	0.533371
A8K4T8;B4DRG7;C9J470;C9JZP1;E9PHA2;H7C415;Q15003;B4E189	C9J470	Condensin complex subunit 2	NCAPH	-0.604043	-0.567723	-0.689174	0.41314	0.44824	0.48101	0.172027	0.203796	0.142726	-0.87068	-0.921659	-0.955919	0.765141	0.74757	0.77149	0.18858	0.225071	0.0504303	0.124166	0.269167	0.115976	-0.471462	-0.384733	-0.597704	0.32378	0.342998	0.277809
A0A024R0Q5;A0A087WUG2;A7YME7;K7EN03;K7EPP1;Q6ZNZ8;Q8WUF5;B5ME34;Q8WUF5-2	Q8WUF5	RelA-associated inhibitor	PPP1R13L	-0.447959	-0.280624	-0.338413	0.0753145	-0.192056	0.165815	0.307507	0.325557	0.384856	-0.964168	-1.18449	-0.792009	1.27388	0.93022	1.06068	0.0160008	-0.132029	-0.208078	0.124744	-0.0657158	0.258244	-0.439613	-0.432493	-0.445152	0.405474	0.293623	0.300894
C9JHK9;C9JZV3;Q9UG63	C9JHK9	ATP-binding cassette sub-family F member 2	ABCF2	-0.164953	-0.117623	-0.240554	-0.0362968	-0.0914068	0.0259724	0.222493	0.181554	0.220814	-0.69936	-0.490099	-0.311661	0.61046	0.5795	0.669491	-0.11352	-0.163439	-0.0813999	0.0300636	-0.0665474	-0.041296	-0.344629	-0.193291	-0.15674	0.272884	0.195503	0.304054
A0A024R9N6;A0A087WUA5;A8K9B9;Q9H223	Q9H223	EH domain-containing protein 4	EHD4	-0.233261	-0.383284	-0.38275	0.202169	0.137626	0.240709	0.124734	0.178936	0.11512	-0.867411	-0.93294	-0.744329	0.956671	0.86643	0.839121	0.0162392	-0.152481	0.0186882	-0.189226	-0.190847	-0.0438061	-0.301704	-0.172295	-0.141624	0.351084	0.334894	0.353523
B4DEF2;B4DQG8;B4DTH3;B4DTU6;B4DU03;Q5TG36;Q5TG37;Q5TG38;Q5TG39;Q5TG40;Q9NPF5	Q5TG36	DNA methyltransferase 1-associated protein 1	DMAP1	-0.447492	-0.32891	-0.294637	0.353196	0.426666	0.525646	-0.0834532	-0.0123234	-0.138693	-0.685959	-0.684339	-0.741499	0.343561	0.454371	0.38801	0.51535	0.269001	0.14151	0.0881042	-0.264105	0.0200348	0.298582	-0.0531063	-0.334196	0.194385	-0.00715446	0.057457
A8K455;B4DEX8;B4DFQ8;B4DN74;B4E1K2;P31153;Q00266;B4DN45;E9PBA7	P31153	S-adenosylmethionine synthase isoform type-2;S-adenosylmethionine synthase	MAT2A	0.180769	0.0805197	0.027379	0.0315962	0.106597	0.0594969	-0.13486	-0.13846	-0.21304	-1.17504	-1.29785	-1.27541	0.370981	0.26404	0.49959	0.84166	0.838211	0.933811	-0.0926399	-0.140381	-0.0595818	-0.324165	-0.221416	-0.303665	0.421585	0.351246	0.369015
P31947;P31947-2	P31947	14-3-3 protein sigma	SFN	0.0734692	0.18911	0.17311	-0.14583	-0.18574	-0.227529	0.0228367	0.0464268	0.0541468	-1.00116	-0.90406	-0.845251	-0.0220699	-0.04673	-0.0478306	0.144709	0.878939	1.84346	0.0963211	0.149719	0.124329	-0.535564	-0.485714	-0.740314	0.50782	0.41296	0.47044
B3KSB8;B7Z7W6;P14735;Q59GA5;Q5T5N3;B7ZAU2	P14735	Insulin-degrading enzyme	IDE	0.0870361	0.115586	0.0895062	0.10601	0.144401	0.10535	-0.200237	-0.202697	-0.244957	-0.853331	-0.77072	-0.68313	-0.0174808	0.0823002	0.00663948	0.0105915	0.83732	1.3878	-0.0452004	0.0147896	-0.145361	-0.586861	-0.358049	-0.453701	0.594954	0.519194	0.460234
A8K923;B2RCG9;B4DEZ8;B4DID3;J3KRU1;J3KSB0;J3QL26;J3QLA6;J3QQV0;Q8TF05;Q8TF05-2	B4DEZ8	Serine/threonine-protein phosphatase 4 regulatory subunit 1	PPP4R1	0.0472135	-0.158916	-0.0953569	-0.215217	-0.0869865	-0.110296	0.200693	0.257503	0.161364	-0.439041	-0.674002	-0.59428	0.17824	0.190559	-0.0158691	0.373161	0.333919	0.64732	0.283476	0.394396	-0.0508537	-0.220949	-0.624838	-0.484428	0.203827	0.397406	0.101967
D6R936;D6RC83;D6RCL1;D6RDK5;D6REZ1;D6RIB8;D6RIF7;H0YBG5;Q96EA4;B4E393;Q96EA4-2	D6R936	Protein Spindly	CCDC99	-0.364746	-0.405386	-0.360216	0.0875759	0.264816	0.163806	0.20975	0.23293	0.171471	-1.00927	-0.86179	-1.16457	0.306789	0.269979	0.0312595	0.885549	0.741909	0.80014	-0.126059	-0.0734081	-0.0698891	0.755165	0.620377	-0.0239239	-0.241592	-0.481764	-0.358904
B2R749;F5GX58;F8WDL1;J3KMY0;Q99618	F5GX58	Cell division cycle-associated protein 3	CDCA3	-1.07801	-1.02362	-1.10741	0.357647	0.554557	0.370867	0.653276	0.614436	0.658246	-2.23923	-1.64533	-2.26076	-0.154819	-0.194809	0.372601	2.07907	1.94173	2.10155	-0.290154	-0.502094	-0.571074	0.175318	0.276377	0.0962067	0.258263	0.337803	0.219353
A8K3S3;B7Z6Q6;B7Z7M6;H0Y5Z9;Q5JR89;Q5JR91;Q8N5N1;Q99661;Q99661-2	B7Z6Q6	Kinesin-like protein KIF2C	KIF2C	-1.07917	-1.05407	-1.13373	0.17649	0.29007	0.1734	0.8926	0.86112	0.87328	-1.45111	-1.76208	-1.73608	0.578831	0.50605	0.461969	1.19042	1.17453	1.03747	-0.500957	-0.355257	-0.450157	0.16361	0.12886	0.101791	0.294581	0.35087	0.266661
A8K1N6;B2R5V7;B4DEG9;B4DMS9;B4DN43;B4DSD6;B5MCW3;C9JV05;D6RID0;F8WBH2;F8WCS7;F8WDX5;H0YA84;H7C127;H7C128;H7C179;H7C2P4;Q9H0E9;F8W820;H0Y2L9;H0YAH7;Q9H0E9-2;Q9H0E9-3;Q9H0E9-4	B5MCW3	Bromodomain-containing protein 8	BRD8	-0.934688	-0.978106	-1.03992	0.157603	0.0254898	0.163155	0.844633	0.883802	0.878033	-1.02459	-1.02659	-0.878401	0.190121	0.0737591	0.0929394	0.864349	0.797779	0.91065	-0.0757008	0.0476303	0.0117111	0.177704	0.478813	0.101063	-0.340574	-0.142324	-0.258324
B3KNC0;B4DYE2;O95239;Q2VIQ3;Q59HG1;Q6PKB2	B3KNC0	Chromosome-associated kinesin KIF4A	KIF4A	-0.197264	-0.206803	-0.294084	-0.364947	-0.161417	-0.374527	0.58389	0.56141	0.45374	-0.810549	-0.862619	-0.784069	0.363771	0.38117	0.462551	0.45561	0.475531	0.318611	-0.0523758	-0.0577354	0.013134	0.0595093	0.0611401	0.10873	-0.0505791	-0.0969009	0.0150795
A0A087WV66;B4DRH3;P46013;Q70L72;Q70L73;F5H4V4	P46013	Antigen KI-67	MKI67	-0.632633	-0.626694	-0.840323	-0.278	-0.45782	-0.40894	1.07981	1.07001	1.0946	-1.26416	-1.12921	-1.21172	0.915079	0.96656	0.965929	0.283831	0.36108	0.11261	0.239883	0.142853	0.112972	0.168217	0.183888	0.263687	-0.406155	-0.374376	-0.330965
A0A068JD88;A2VCQ7;A7VMV4;A7VN05;A7VN06;A7VN07;A8K2T7;A9CB80;B4DTR1;B6RC65;B6RC66;B7Z2I3;C9JYS6;E2I6F8;E7BSV0;E9PFD7;F1JTL6;F2YGG7;G9MC81;I3WA68;I3WA72;I3WA73;J3KTI5;J3QLU9;P00533;P04626;Q147T7;Q2TTR7;Q30BI0;Q4H1F3;Q4ZG14;Q504U8;Q59FL8;Q68GS6;Q75MF2;X5DNK3;F8W704;H0Y3N3;P00533-2;P00533-3;P00533-4	C9JYS6	Epidermal growth factor receptor	EGFR	-0.241863	-0.166244	-0.377503	-0.166043	-0.411018	-0.216145	0.532689	0.568339	0.477789	-0.717152	-0.86054	-0.88554	0.15418	0.13109	0.18129	0.617182	0.68144	0.698052	0.181555	0.372044	-0.0566368	0.177582	-0.147709	0.49333	-0.17919	-0.512659	-0.32831
B4DDM6;J3QSX4;J3QT28;O43684;O43684-2	B4DDM6	Mitotic checkpoint protein BUB3	BUB3	-0.248033	-0.272823	-0.335253	0.0508566	0.121897	0.145527	0.223503	0.151553	0.162773	-0.731522	-0.457642	-0.85816	0.51705	0.521559	0.56996	-0.00429153	0.360498	0.0825291	0.00699616	-0.119465	0.097908	0.135319	0.32922	0.0629501	-0.212181	-0.140934	-0.159821
H0Y9K7;H0Y9U2;P23246;Q6PIX2;Q86VG2;Q9BSV4;P23246-2	H0Y9K7	Splicing factor, proline- and glutamine-rich	SFPQ	-0.321406	-0.417676	-0.453296	-0.258257	-0.211827	-0.112907	0.558383	0.621193	0.595793	-0.576069	-0.46089	-0.47171	-0.0383396	0.0507507	0.0114307	0.58625	0.467039	0.43152	0.364876	0.179855	0.338944	-0.154495	-0.019104	0.0317955	-0.271877	-0.221317	-0.248676
A0A087X0K9;A9CQZ8;B4DZK4;G3V1L9;G5E9E7;H0Y3R8;H0YKB1;H0YLT6;Q07157;Q68DX9;Q6MZU1;Q9H317;Q07157-2	G3V1L9	Tight junction protein ZO-1	TJP1	-0.169687	-0.137247	-0.301177	-0.0762434	-0.171454	-0.216173	0.31715	0.35458	0.400249	-0.671881	-0.48769	-0.67367	-0.110901	0.102009	-0.0285912	0.606251	0.787312	0.47714	0.551041	0.0856209	0.354391	-0.372101	-0.189899	-0.24659	-0.0724602	0.100399	-0.210401
A2A305;A2A306;B3KQ73;B4DH66;B4DRB6;B4DZ54;B4E0R5;B7Z7P2;F5H2U4;Q59EA0;Q5H9Q2;Q5JV08;Q5T6F2;Q6UWR4;Q9P0H6;A6NCA8;E7ESH1;E7EWG4;F5H2C8;Q5JV03	A2A305	Ubiquitin-associated protein 2	UBAP2	-0.240761	-0.28445	-0.440741	-0.078146	-0.161026	-0.0953064	0.431177	0.476097	0.393157	-0.50679	-0.56909	-0.512091	-0.17564	0.0221691	0.0229797	0.71147	0.617149	0.389839	0.161341	-0.0986786	0.207331	-0.346807	-0.0867176	-0.188877	-0.0295486	0.23332	0.14864
B7Z3A4;B7Z876;Q05BU5;Q59EY7;Q8NDE9;Q9H8B2;Q9UPN6;B7Z888;O95104-2	Q9UPN6	Protein SCAF8	SCAF8	-0.245617	-0.179977	-0.253747	-0.0644197	-0.215209	-0.121329	0.338963	0.387373	0.353963	0.11857	0.434191	0.131571	-0.490829	-0.226641	-0.10935	-0.0487595	0.307619	-0.116371	0.857109	0.33135	0.67205	-0.39751	-0.641071	-0.0657501	-0.31459	-0.16172	-0.279871
A0A024QYV7;A8K522;B7Z6R9;B7Z6S5;B7Z791;F5GXP4;H3BN98;H3BPJ2;Q15041;F5GY14;H3BS91;H3BTX6	F5GXP4	ADP-ribosylation factor-like protein 6-interacting protein 1	ARL6IP1	-0.65153	-0.66213	-0.60905	0.136753	0.117833	0.163894	0.48851	0.481791	0.533931	-0.07687	-0.162649	-0.0274792	0.00712013	-0.0516987	0.158121	0.119289	-0.0339813	0.06814	0.58684	0.537001	0.0845108	-0.249634	-0.845623	0.111107	0.125576	-0.204933	-0.144844
H3BQN7;I3L144;J3KRA9;Q96Q15;E9PNP6;H3BPS6;H3BR09;I3L0C1;I3L0W2;I3L400;Q5BKU6;Q96Q15-2;Q96Q15-3;Q96Q15-4	H3BQN7	Serine/threonine-protein kinase SMG1	SMG1	0.0901737	0.181793	0.172593	-0.0221033	0.0483971	0.0578566	-0.165184	-0.184673	-0.136594	0.04772	-0.104221	-0.241991	-0.543831	-0.672899	-0.833839	0.902069	0.823568	0.623419	-0.0293808	-0.238851	-0.450331	0.7503	0.24301	0.0659008	-0.101568	-0.16782	-0.0712585
B3KVN0;B4DDR6;B4DKW1;C9JIM8;P11166;Q0P512;Q59GX2;A6NL68;C9JR18;F8WC15;G8JLF4	C9JIM8	Solute carrier family 2, facilitated glucose transporter member 1	SLC2A1	-0.336863	-0.300194	-0.230784	-0.0605831	-0.218333	-0.0577631	0.395683	0.445213	0.363623	-0.35243	-0.51585	-0.488291	-0.370581	-0.40416	-0.144001	0.818249	0.57477	0.88229	-0.139193	-0.475843	-0.545582	0.0158005	0.337051	1.32539	0.024847	0.0220661	-0.564533
J3QKU3;J3QQJ9;Q9H6T0;Q9H6T0-2	Q9H6T0	Epithelial splicing regulatory protein 2	ESRP2	-0.461156	-0.360766	-0.543048	0.400184	0.162524	0.400524	0.0740766	0.150777	0.176887	-0.620039	-0.519508	-0.329908	-0.417791	-0.0490513	-0.12599	0.59869	0.838871	0.624731	-0.0127029	0.0721569	-0.310793	0.00467682	0.360468	0.312548	-0.0848904	-0.34057	-0.000888825
Q2L6I0;Q58F28;Q96QC0;F5H5K4	Q96QC0	Serine/threonine-protein phosphatase 1 regulatory subunit 10	PPP1R10	-0.607676	-0.575196	-0.581566	0.51148	0.33266	0.47133	0.13106	0.19702	0.12089	-0.384239	-0.50935	-0.459969	-0.35537	-0.759811	-0.511181	1.06043	1.01955	0.89996	0.113636	0.0126457	0.250826	0.123283	0.085104	0.0201645	-0.268148	-0.19768	-0.13983
C9IZK7;C9JEE7;H7C2H8;Q15061;Q8TB67	C9IZK7	WD repeat-containing protein 43	WDR43	-0.18842	-0.33473	-0.28936	0.0801268	0.191167	0.099287	0.17982	0.15651	0.1056	-0.380621	-0.0756912	0.0397892	-0.207871	-0.50717	-0.673351	0.533609	0.568691	0.702631	-0.055172	-0.138193	-0.597313	0.770388	0.294167	0.592587	-0.493202	-0.504084	0.130827
Q2T9J0;Q2T9J0-2	Q2T9J0	Peroxisomal leader peptide-processing protease;Peroxisomal leader peptide-processing protease, 15 kDa form;Peroxisomal leader peptide-processing protease, 45 kDa form	TYSND1	-0.271647	-0.222138	-0.1551	0.236608	0.0762606	0.2229	0.0182114	-0.0346384	0.129543	-0.378879	-0.243231	-0.20986	-0.47835	-0.565659	-0.529369	0.545191	0.89554	0.964611	-0.205023	0.0365162	-0.0442028	0.581011	0.556671	0.718571	-0.362282	-0.440882	-0.840382
B7Z921;G3V220;O14776;Q5VWI1;O14776-2	G3V220	Transcription elongation regulator 1	TCERG1	-0.135506	-0.188386	-0.260296	-0.0810375	-0.222688	-0.171547	0.314437	0.421717	0.323307	-0.0522003	-0.0637302	-0.0749703	-0.575331	-0.53224	-0.46818	0.665979	0.618238	0.48242	0.0788498	-0.0515213	0.29921	0.367577	0.343506	0.322414	-0.585152	-0.407101	-0.367771
A4QPE4;E9PJZ2;O15020;O15020-2	A4QPE4	Spectrin beta chain, non-erythrocytic 2	SPTBN2	-0.314182	-0.288737	-0.277097	-0.0344639	0.0643721	0.231405	0.245218	0.267041	0.106442	-0.151831	-0.01474	-0.0291309	-0.569118	-0.704849	-0.676739	0.664061	0.70524	0.777111	0.285904	0.170603	0.0716629	0.085228	0.064188	0.206667	-0.354107	-0.229588	-0.300556
A8K2W7;B2RCT6;B4DQM6;H3BR35;H3BSV8;P15170;Q7KZX8;F5GWG9;P15170-2;Q8IYD1	H3BR35	Eukaryotic peptide chain release factor GTP-binding subunit ERF3A;Eukaryotic peptide chain release factor GTP-binding subunit ERF3B	GSPT1	0.0826101	-0.0290003	-0.0391398	-0.182584	-0.212024	-0.192424	0.217923	0.182603	0.172033	-0.1833	-0.094799	-0.0577984	-0.18556	-0.182751	-0.415359	0.34816	0.461432	0.309971	0.0601311	0.0107231	-0.0694656	-0.50917	-0.483158	-0.56329	0.338749	0.658501	0.58698
B2RAH7;H0Y5Y0;P48147;Q9UM02	P48147	Prolyl endopeptidase	PREP	-0.0223532	-0.112573	-0.104593	-0.230316	-0.308564	-0.194142	0.257948	0.350947	0.363648	-0.24209	-0.365351	-0.390261	-0.359339	-0.375179	-0.312779	0.66716	0.496449	0.881409	-0.162153	-0.141382	-0.515713	-0.14925	0.0311203	-0.54089	0.659653	0.421522	0.397093
A8K0W8;B4DL21;B4DYS9;B4DYT5;Q0IIN7;Q569F6;Q59EE8;Q9Y6Q9;C9JCR8;Q9Y6Q9-2;Q9Y6Q9-3;Q9Y6Q9-4;Q9Y6Q9-5	B4DYS9	Nuclear receptor coactivator 3	NCOA3	-0.221267	-0.262107	-0.338337	-0.289753	-0.359743	-0.285593	0.562423	0.593373	0.601003	-0.101129	-0.17902	-0.24398	-0.412321	-0.2334	-0.52735	0.590759	0.446579	0.65984	-0.320654	-0.237145	-0.0799141	-0.301825	-0.0624943	-0.100985	0.563568	0.280088	0.259358
O75153	O75153	Clustered mitochondria protein homolog	KIAA0664	-0.415991	-0.404571	-0.486111	-0.0941534	-0.177393	0.163457	0.388997	0.532857	0.492907	-0.12759	-0.280521	-0.14123	-0.47406	-0.669189	-0.618	0.77696	0.714781	0.818831	-0.170477	-0.222446	-0.488876	0.0359669	-0.132513	0.189259	0.264313	0.268732	0.256043
B4DT09;E7ESM3;E9PN86;E9PRY0;H0YCQ8;J3KNJ2;Q7L2H7;B4E2Q4;E9PRI2	E7ESM3	Eukaryotic translation initiation factor 3 subunit M	EIF3M	0.109734	0.0669937	0.0905037	-0.221904	-0.0973539	-0.174774	0.0694141	0.123364	0.0340242	0.0629692	-0.446671	-0.222	-0.18231	-0.49102	-0.400839	0.62558	0.35795	0.696339	-0.0456238	-0.0493813	-0.046051	-0.147102	-0.0614929	-0.339752	0.0909081	0.174271	0.424229
B4DII5;B4DWX3;G1UI19;H0Y3K0;O60684;Q5TFJ7;S4R3E5;E9PC31;F5GYL8;F5H4G7;O15131	O60684	Importin subunit alpha-7;Importin subunit alpha	KPNA6	-0.06388	-0.0702095	-0.11947	-0.2432	-0.21454	-0.18927	0.26912	0.32433	0.30712	-0.428739	0.0315494	0.17911	-0.552568	-1.18302	-0.13154	0.659451	0.812531	0.613239	0.0586967	0.116968	0.135977	-0.133223	-0.0788326	-0.464643	0.0838451	0.152004	0.129213
A0A024R8E5;A0A087WXW9;B2ZZ86;H7BY82;P20908;Q59EE7;Q96HC0;B0UXE9;E7EMX6;E7END8;E7EP47;E7EQ71;E7ERP3;E7ERR1;E7ETH3;E7EUR3;E7EV22;E9PB88;E9PCU0;E9PE40;F5H5Z5;H0Y3B3;H0Y3B5;H0Y3M9;H0Y6C5;H0YHM5;H0YHM9;H0YHN2;H0YHY3;H0YIS1;P12107;P12107-2;P12107-3;P13942;P13942-2;P13942-3;P13942-4;P13942-5;P13942-6;P13942-7;P13942-8;Q5STP6	P20908	Collagen alpha-1(V) chain	COL5A1	-0.0543098	-0.0220709	0.000235558	-0.299666	-0.342156	-0.219243	0.335686	0.269485	0.33204	-0.12957	-0.28966	-0.16991	-0.535959	-0.702808	-0.52261	0.77902	0.80756	0.76396	-0.291468	-0.305077	0.182274	-0.123516	0.346834	-0.0980263	0.388041	0.02882	-0.12788
A0A024RBD0;F8VRL4;F8VRR0;Q9NZJ9;Q8NFP7;Q96G61;Q9NZJ9-2;Q9NZJ9-3	F8VRL4	Diphosphoinositol polyphosphate phosphohydrolase 2	NUDT4	-0.35694	-0.472171	-0.433041	0.103427	0.0227366	0.114656	0.309373	0.345674	0.366283	0.0531693	0.0467606	0.14176	-0.85417	-0.46406	-0.478899	0.33651	0.58754	0.631399	0.0944901	0.0598316	0.20866	-0.162125	-0.162125	-0.0491238	0.202354	-0.237495	0.0455341
B4E3L4;B5A211;B5A212;B5A218;B5A223;B5A224;B5A226;B5A229;B5A239;B5A243;B5A244;B5A248;I3L0Q1;I3L3I5;I3L466;O60424;Q712H6;Q75MY6;Q92793;E9PEX7;Q4LE28	I3L0Q1	CREB-binding protein	CREBBP	-0.401593	-0.420854	-0.542314	-0.303484	-0.456969	-0.128573	0.724818	0.782079	0.746888	0.00277138	-0.309639	-0.0264397	-0.23155	-0.0470791	-0.292629	0.258291	0.36858	0.2777	0.155294	0.0212841	0.283583	-0.00458336	0.114826	0.0517769	-0.147221	-0.35914	-0.11582
A0A024R7L5;A0A024R7L8;A0A059X4U2;A0A059XAJ5;A0A059XAL2;A0A059XAL6;A0A059XAM1;A0A059XBJ1;A0A059XBJ6;A0A059XG67;A0A059XG73;B3KY55;Q6ZUC8;Q92900;Q92900-2	Q92900	Regulator of nonsense transcripts 1	UPF1	-0.403707	-0.311327	-0.353427	-0.345287	-0.577375	-0.207399	0.693484	0.795274	0.709765	-0.0473003	-0.24546	-0.047699	-0.43799	-0.56917	-0.426062	0.542461	0.6126	0.618641	0.0346375	0.0436478	0.116558	-0.153152	-0.0916138	-0.0943222	0.0539475	-0.0319634	0.122257
A2VCL1;Q6UVK1;H0YFE2	Q6UVK1	Chondroitin sulfate proteoglycan 4	CSPG4	-0.146222	-0.12602	-0.18373	-0.596164	-0.723976	-0.548566	0.774413	0.838856	0.71141	-0.147539	-0.24568	-0.18298	-0.467998	-0.45879	-0.41107	0.649759	0.598579	0.66571	-0.164137	-0.0194778	-0.254337	0.0688381	0.114008	0.0988178	0.161181	-0.0802097	0.0753193
A0A087WUV6;A4FU79;H0Y488;H0YCU6;H0YEW5;O14497;Q4LE49;Q8NC65;Q96SM7;Q96SY8;Q96T01;Q96TA9;H0Y3S9;O14497-2;O14497-3;Q8NFD5-4	H0Y488	AT-rich interactive domain-containing protein 1A	ARID1A	-0.363202	-0.306148	-0.379478	-0.173277	-0.43096	-0.280526	0.594134	0.686001	0.653457	-0.0531902	-0.0100002	-0.215679	-0.351839	-0.684969	-0.281729	0.522692	0.57831	0.496401	-0.0276432	-0.0051136	-0.0731621	0.0954933	0.187174	0.399263	-0.131777	-0.284496	-0.159737
H0YKN8;H0YL70;H0YLW9;H0YNT2;Q04726;Q6PRX2;B3KQ29;B4DE62;B4E2W3;B4E345;E9PD64;E9PEV7;F5H7D6;F8W6T6;F8W8S3;F8W964;F8W9R0;F8WCH2;G8JLG4;H0YKH0;H0YKT5;H0YLI3;H0YNI7;H7BY44;H7C3N4;Q04724;Q04725;Q04726-2;Q04726-3;Q04726-4;Q04727;Q04727-2;Q04727-3;Q6PI57	H0YKN8	Transducin-like enhancer protein 3	LITAF	-0.604787	-0.586087	-0.596097	-0.228319	-0.42841	-0.10782	0.86362	0.87648	0.811419	-0.48645	-0.507511	-0.717571	-0.7829	-0.733019	-0.814569	1.42502	1.25913	1.35788	-0.0938072	0.000442505	0.105984	0.137007	0.281008	-0.00668335	-0.108381	-0.100563	-0.215002
A0A087WTK0;A0A087WVC6;E9PPH3;Q12913;Q9NPR5;Q12913-2	E9PPH3	Receptor-type tyrosine-protein phosphatase eta	PTPRJ	-0.202236	-0.202466	-0.249447	-0.232686	-0.357757	-0.318847	0.54279	0.5851	0.435551	-0.0677395	-0.16618	0.00572014	-1.08317	-1.0159	-0.802528	0.99592	0.93947	1.19441	0.20709	0.0917702	-0.0236893	0.0345554	0.150856	0.066225	-0.0851936	-0.313704	-0.127914
B2R6D8;J3KRZ9;J3QQS6;J3QR93;Q9H3Q1;B3KUS7	Q9H3Q1	Cdc42 effector protein 4	CDC42EP4	-0.28016	-0.277988	-0.203363	-0.397466	-0.274265	-0.353939	0.648861	0.583353	0.55497	-0.288879	-0.0001297	-0.26247	-0.7274	-0.48632	-0.59524	0.93051	0.72361	0.706329	0.555553	0.258854	-0.0939579	0.111462	0.196512	0.113123	-0.300533	-0.614742	-0.226273
B4DZT3;E9PBF6;P20700;Q6DC98	E9PBF6	Lamin-B1	LMNB1	-0.139718	-0.317063	-0.287108	-0.330068	-0.39507	-0.350662	0.630893	0.664901	0.523895	-0.351711	-0.23061	-0.354881	-0.471619	-0.50482	-0.429249	0.7425	0.87047	0.729919	0.205303	0.304901	0.213253	0.189537	0.256416	0.13876	-0.494488	-0.345417	-0.468266
B3KUI0;B4DTS6;B4E336;K7EKV5;K7ELE5;K7EPE8;K7EPP8;P48960	B3KUI0	CD97 antigen;CD97 antigen subunit alpha;CD97 antigen subunit beta	CD97	-0.567793	-0.425373	-0.539283	-0.342136	-0.508057	-0.232607	0.914797	0.865877	0.834577	-0.206751	-0.26029	-0.276451	-0.306271	-0.543001	-0.523121	0.61363	0.651009	0.851229	0.453846	0.369907	0.384266	-0.0926266	0.277243	-0.153816	-0.334003	-0.479925	-0.424894
B3KUR1;B4DMF8;B4E272;C9IYF0;H0YAV3;Q86XK2;A1L491;Q86XK2-2;Q86XK2-3;Q86XK2-4;Q86XK2-5	C9IYF0	F-box only protein 11	FBXO11	-0.217132	-0.275595	-0.368204	-0.430677	-0.398596	-0.325126	0.596474	0.756121	0.662736	0.0601196	0.099659	0.128269	-0.303801	-0.31698	-0.19314	0.286181	0.311621	-0.0719299	0.368175	-0.0384636	-0.102323	0.553419	-0.0325394	0.20763	0.00681305	-0.699526	-0.263186
A0A024RDP4;B4DWI8;Q8WXF1;X6RDA4;F5H656;Q8WXF1-2	Q8WXF1	Paraspeckle component 1	PSPC1	-0.190929	-0.15597	-0.18983	-0.47883	-0.567531	-0.55949	0.706814	0.737284	0.698484	0.0159588	-0.310631	0.0435295	-0.00144005	-0.605612	-0.0161209	0.3412	0.15723	0.375872	-0.0912571	-0.0793266	0.138784	0.450052	0.536413	0.277212	-0.318504	-0.488413	-0.424963
B3KPV9;B4DMV0;B4DQ43;B4DWA1;I3L0M4;I3L0Y9;I3L113;I3L125;I3L1C8;I3L2J6;I3L2M4;I3L327;I3L3C5;I3L3C6;I3L3J7;I3L4A3;I3L4C2;I3L526;Q9UQB8;F8W878;Q9UQB8-2;Q9UQB8-3;Q9UQB8-4;Q9UQB8-5;Q9UQB8-6	B4DWA1	Brain-specific angiogenesis inhibitor 1-associated protein 2	BAIAP2	-0.219051	-0.241619	-0.112591	-0.034935	-0.125303	0.12226	0.178548	0.136907	0.295784	-0.3937	-0.29031	-0.364111	-0.328419	-0.434759	-0.27874	0.707649	0.55834	0.82404	0.23559	0.53927	0.579161	-0.162039	-0.0129604	-0.0861988	-0.251204	-0.604923	-0.236692
A0A024R889;B4DGT1;B4DTV8;Q13813;Q14917;Q9UG16;A6NG51;A6NN88;F8W7K3;Q13813-2;Q13813-3	B4DGT1	Spectrin alpha chain, non-erythrocytic 1	SPTAN1	-0.194428	-0.153717	-0.219467	-0.136483	-0.228393	-0.0774631	0.312094	0.327834	0.370024	-0.208111	-0.274231	-0.526939	-0.713501	-0.593601	-0.671791	0.542318	1.24901	1.19685	0.401394	0.400116	0.388374	-0.0627251	0.0635262	-0.158504	-0.349068	-0.358597	-0.324528
B4DKX6;B4DWT7;B4E2A0;G1UI31;P15924;Q4LE79;Q6ZP16;H7BYR0;P15924-2	P15924	Desmoplakin	DSP	-0.117713	-0.119283	-0.193443	-0.329634	-0.442594	-0.331993	0.50046	0.52499	0.50921	-1.02997	-0.85992	-0.86409	-0.28307	-0.43478	-0.48053	0.48249	1.39615	2.07372	0.126032	0.166613	-0.0244598	-0.104136	-0.224455	-0.112154	-0.014719	0.163349	0.0239315
A0A024R1X8;P14923;Q7KZ86;P35222-2	P14923	Junction plakoglobin	JUP	-0.0399933	-0.0269127	-0.115833	-0.23459	-0.39391	-0.18456	0.27911	0.364779	0.35191	-0.56403	-0.58679	-0.52512	-0.0338306	-0.172812	-0.21467	0.10014	0.790819	1.20632	0.150448	0.134197	-0.0254726	-0.00303459	0.0266056	-0.146065	-0.0272236	-0.052084	-0.0573731
A8W6Z8;E9PK68;E9PPC8;Q08209;Q08209-2;Q08209-3	A8W6Z8	Serine/threonine-protein phosphatase 2B catalytic subunit alpha isoform;Serine/threonine-protein phosphatase	PPP3CA	0.305747	0.201837	0.159357	-0.617797	-0.673967	-0.519427	0.372123	0.386983	0.385143	-0.10549	0.0669708	-0.12439	-0.0284309	-0.289541	0.0335693	0.16659	0.13323	0.147489	0.123104	0.134224	-0.323006	0.0625153	-0.213545	-0.0579243	0.331757	-0.00222397	-0.054903
A0A087WWE2;B4DET1;P24928;Q15161;Q6NX41	P24928	DNA-directed RNA polymerase II subunit RPB1	POLR2A	-0.21912	-0.15872	-0.28523	-0.391026	-0.661337	-0.347266	0.607587	0.715747	0.739367	0.349159	0.44734	0.413738	-0.30545	-0.24172	-0.280682	-0.0918999	-0.0689793	-0.221489	-0.0218391	-0.267279	-0.16321	-0.118954	-0.134973	0.081667	0.196966	0.235397	0.192226
Q5H9R5;Q5JSZ5;Q5JSZ9;Q5JT00;Q9BU62	Q5H9R5	Protein PRRC2B	BAT2L1	-0.23078	-0.34408	-0.16471	-0.352907	-0.471147	-0.233047	0.64832	0.64815	0.5002	0.0365295	0.228729	0.0196991	-0.25617	-0.154009	-0.12439	0.215881	0.0826511	-0.0489292	0.075943	0.0258026	0.0409737	-0.241379	-0.185	-0.0337295	0.0883007	0.165281	0.0638104
A0A024R1N1;A8CLL2;B1AH99;B4DRV3;B4E0I9;B4E3S1;O14729;O14794;P11055;P12882;P13535;P35579;Q2PS10;Q5BKV1;Q66K75;Q68D89;Q6ZNL4;Q86XU5;Q99529;Q9UKX2;Q9UKX3;Q9UMJ0;Q9Y623;REV__B4DQZ7;REV__E7EQT4;REV__Q9UKV3;REV__S4R3H4;V9HWC1;B1PS43;H0Y3P4;P35579-2;P35749;P35749-2;P35749-3;Q3MIV8	B1AH99	Myosin-9	MYH9	-0.13821	-0.19	-0.23512	-0.478744	-0.808703	-0.515783	0.752804	0.847004	0.766753	0.0860996	0.0969486	0.10486	-0.259151	-0.244961	-0.235251	0.0311203	0.135809	0.28451	0.0407333	-0.0636063	-0.360794	-0.191048	-0.189377	-0.110809	0.254578	0.37616	0.24416
A0A087WU36;A6QRG9;A6QRH1;B4DHQ7;B4DRU3;B7Z924;E2PU09;F5H3A2;H0Y6J7;H0Y7X5;H0YAM9;O15031;O60486;Q16293;Q2TBE4;Q3LIB1;Q86YC4;Q9Y4D7;E7EQZ5	A6QRG9	Plexin-B2	PLXNB2	-0.330506	-0.298157	-0.330537	-0.327503	-0.490273	-0.233763	0.62901	0.72179	0.659941	0.206881	0.129299	0.14332	-0.161581	-0.200621	-0.29298	0.0999489	0.0813389	-0.00561142	-0.17363	-0.1339	0.18012	0.0564499	0.17614	-0.051651	-0.134523	0.0516262	0.0293674
B2RCS5;B7TY16;G3V2N5;G3V2W4;G3V2X9;G3V380;G3V5M4;H0YGN3;H0YJ11;H0YJW3;H7C5W8;H9KV75;P12814;P12814-2;P12814-3;P35609;Q08043	B2RCS5	Alpha-actinin-1	ACTN1	0.0180368	-0.102243	-0.110303	-0.453647	-0.625227	-0.464247	0.581857	0.595617	0.560157	-0.12072	-0.127939	-0.0800896	-0.0443211	-0.20109	-0.199101	0.179159	0.18008	0.414021	0.0158234	0.0855446	-0.0042038	-0.0128136	0.0413284	-0.169312	-0.00960159	-0.0525017	0.10574
A0A024R8Q0;A0A024R8V0;A2VCQ5;B4DTL7;K7EIE4;K7EIR4;K7EJ51;K7EJL9;K7EJV0;K7EJZ2;K7EK18;K7EKN4;K7EL40;K7ELJ9;K7EN52;K7ENL0;K7ENQ5;K7EPY1;K7EQD7;K7ER14;K7ER34;K7ER52;K7ERG1;Q1WWK5;Q9UHD8;F5GWR9;Q9UHD8-2;Q9UHD8-3;Q9UHD8-4;Q9UHD8-5;Q9UHD8-7;Q9UHD8-8;Q9UHD8-9	Q9UHD8	Septin-9	SEPT9	0.19723	0.124101	0.0555105	-0.768207	-0.938127	-0.664355	0.687256	0.731396	0.575196	0.23172	0.36944	0.108271	-0.463201	-0.246151	-0.301861	0.07724	0.247351	-0.022831	0.266087	0.170376	0.296677	-0.212414	-0.142796	-0.161625	-0.194973	0.0438461	-0.0651741
D6RAX2;E7EPF8;E7ESU7;E7EUB3;E9PGB1;H0Y8U5;H0Y8W7;H0Y9M9;Q13363;Q4KMQ8;Q9NSY3;X5D7T7;X5D8Y5;P56545;P56545-2;Q5SQP8	E7EUB3	C-terminal-binding protein 2;C-terminal-binding protein 1	CTBP2	-0.199473	-0.206263	-0.0282431	-0.619163	-0.568953	-0.524543	0.749083	0.770473	0.627083	0.19488	0.238319	0.15704	-0.232811	-0.289452	-0.22295	0.0697613	0.0387402	0.0464401	0.128769	0.0102596	0.0718193	0.223976	0.206688	-0.0234337	-0.299646	-0.169607	-0.148827
A0A024R189;A0A024RBV9;B4DP68;O60907;Q59F53;Q9BQ87	A0A024R189	F-box-like/WD repeat-containing protein TBL1X	TBL1X	-0.0813503	-0.13607	-0.11126	-0.537941	-0.648945	-0.42858	0.615958	0.639348	0.688838	0.307621	0.211781	0.222101	-0.13954	-0.222601	-0.23394	-0.12487	-0.1045	0.0839195	0.326887	0.285208	0.217098	0.0571899	0.106369	-0.423601	-0.171188	-0.0995998	-0.298359
A0A024RB01;A8K6A5;B2R627;P08648	P08648	Integrin alpha-5;Integrin alpha-5 heavy chain;Integrin alpha-5 light chain	ITGA5	0.0373096	0.000509262	-0.0665703	-0.634137	-0.913856	-0.729896	0.78107	0.796539	0.72903	0.394299	0.311029	0.33881	-0.21793	-0.29565	-0.298599	-0.236132	-0.0728016	0.0769692	0.311899	0.34878	0.373209	0.0440903	0.157801	-0.336979	-0.195261	-0.43634	-0.267201
A0A024RBS3;A0A024RBU9;C9J0Q5;C9J330;C9J7T7;C9JE98;C9JFD3;C9JNV9;C9JQE8;H0YGK8;H7C0P3;H7C184;H7C1J7;H7C1Y3;Q9BT61;Q9Y618;C9J239;C9JJF6;Q9Y618-2;Q9Y618-3;Q9Y618-4;Q9Y618-5	C9J0Q5	Nuclear receptor corepressor 2	NCOR2	-0.0631332	0.0028429	0.0198345	-0.617721	-0.821512	-0.549824	0.659454	0.71297	0.657087	0.045351	0.134331	0.197811	-0.161348	0.0556507	-0.23465	0.0135498	0.0101109	-0.0608006	0.2138	0.328831	0.496809	-0.0479088	0.159721	-0.132139	-0.233975	-0.494295	-0.290844
A7E2E5;Q13370;Q14432;REV__Q6P2D0;REV__Q6P2D0-2	Q14432	cGMP-inhibited 3,5-cyclic phosphodiesterase A	PDE3A	0.0260124	0.0539932	0.0358429	-0.810213	-0.674474	-0.758623	0.735957	0.746167	0.645337	0.214531	0.293451	0.301861	-0.60836	-0.571581	-0.474359	0.331299	0.3941	0.119049	-0.00193596	0.0973339	-0.0929661	-0.451586	-0.368196	-0.664936	0.426079	0.523279	0.532929
K7EL96;K7ER39;K7ERZ3;O60664;O60664-2;O60664-3	O60664	Perilipin-3	PLIN3	0.03965	-0.17172	-0.12494	-0.75677	-0.82935	-0.763721	0.86057	0.88337	0.86291	-0.0179901	0.0891399	0.14555	-0.720371	-0.610941	-0.616211	0.57456	0.532261	0.62401	0.0646515	0.0792122	0.0131531	-0.657265	-0.556255	-0.826355	0.557022	0.619003	0.706833
B9EGA7;H0Y5V1;H0Y6R0;H0Y6V3;H0Y7V8;Q5HYB0;Q5VT25;Q8IWQ7;Q9H5K7;E9PEF7;H0YLY0;Q86TR8;Q9Y5S2	H0Y5V1	Serine/threonine-protein kinase MRCK beta;Serine/threonine-protein kinase MRCK alpha	CDC42BPB	-0.174873	-0.237443	-0.290423	-0.328747	-0.431887	-0.413467	0.65917	0.59475	0.62292	0.16049	0.107189	0.23177	-0.59791	-0.5301	-0.584728	0.49795	0.34823	0.3671	-0.0161114	-0.0799408	-0.240431	0.0188103	-0.227879	-0.183739	0.386177	0.235847	0.107267
A0A024R2S1;A0A024R2V0;B4DM10;B4DSQ1;B5MEG9;E7EVA0;F8W9U4;H0Y2V1;H7C456;P27816;Q05D06;Q6NX68;Q86Y04;Q8NDS5;B9ZVR1;E9PGM5;H7C4C5;P27816-2;P27816-4;P27816-5;P27816-6;P27816-7	B4DSQ1	Microtubule-associated protein;Microtubule-associated protein 4;Microtubule-associated protein	MAP4	-0.0394974	-0.0547771	-0.0927277	-0.285004	-0.47567	-0.367053	0.389516	0.454236	0.470976	-0.0261993	0.0354805	0.439001	-0.836552	-0.693642	-0.650791	0.630301	0.581631	0.520761	-0.0747757	-0.0779152	-0.0214043	-0.174942	-0.140541	-0.270721	0.297176	0.202877	0.260246
A8K171;B4DTV0;E9PJC6;E9PJZ0;E9PKR9;E9PLK4;E9PQE3;P48552;Q09666;Q8N274;Q96EC4;A1A586;E9PLZ1	E9PJC6	Neuroblast differentiation-associated protein AHNAK	AHNAK	0.156557	0.124717	0.0851564	-0.781617	-0.591587	-0.751147	0.65182	0.6119	0.494201	0.662899	0.479818	0.290729	-0.99363	-0.80341	-0.798111	0.197239	0.497709	0.46674	-0.00102234	0.0174789	0.201778	-0.0984383	0.0136147	-0.077816	-0.0616722	-0.060173	0.066246
A0A024R5K8;A8K259;B4DN87;E9PIG2;E9PJH8;E9PK86;E9PKH2;E9PLA6;E9PMI5;E9PNX1;E9PPV6;E9PQ34;E9PR70;E9PRS3;H0YEP8;P50454;Q9NPA9	B4DN87	Serpin H1	SERPINH1	-0.0650635	-0.0533638	-0.00774384	-0.451337	-0.574556	-0.455076	0.50445	0.598169	0.50452	0.751	0.645559	0.783659	-0.612789	-0.704941	-0.67514	-0.14175	-0.118591	0.0729885	-0.174549	-0.15884	0.0259285	0.0107155	0.0599251	-0.118694	0.0531845	0.0718536	0.230473
A0A024R394;A0A024R3C3;E9PHZ2;E9PIF7;E9PIZ4;E9PL00;E9PPQ5;E9PSD5;Q9NZ93;Q9UHD1;Q9UHD1-2	E9PHZ2	Cysteine and histidine-rich domain-containing protein 1	CHORDC1	0.0531836	-0.275207	-0.230976	-0.340336	-0.367936	-0.321246	0.478307	0.512197	0.492017	0.17346	0.138821	0.0942593	-0.899349	-0.67124	-0.812469	0.319151	1.05034	0.60704	0.309101	0.290562	0.388012	-0.362644	-0.206804	-0.508535	0.00637245	0.0302124	0.0537224
A0A024RD80;A8K3W9;B4DGL0;B4DMA2;O14942;P08238;Q58FF4;Q58FF7;Q5T9W8;Q6PK50;Q9H6X9;E9PHH7;E9PHI1;E9PHI2;H0Y598;H0Y5S7;H0Y6E4	P08238	Heat shock protein HSP 90-beta	HSP90AB1	0.0514336	-0.0706062	0.0157337	-0.13083	-0.18455	-0.20593	0.17974	0.20309	0.14192	0.383301	0.382151	0.354691	-0.72563	-0.725731	-0.69947	0.33448	0.415079	0.28113	0.333069	0.285938	0.293369	-0.37336	-0.356411	-0.491619	0.0627136	0.0985908	0.147713
B2R9U2;F5H120;F5H1U3;H0YFG2;Q02790	F5H120	Peptidyl-prolyl cis-trans isomerase FKBP4;Peptidyl-prolyl cis-trans isomerase FKBP4, N-terminally processed	FKBP4	-0.0399303	-0.0478907	-0.1299	-0.169787	-0.260217	-0.108486	0.22039	0.29121	0.24461	0.375	0.341621	0.41934	-0.742941	-0.68467	-0.752581	0.43053	0.265621	0.348101	0.071003	0.0660629	0.0892716	-0.155014	-0.0690651	-0.269115	0.0942726	0.157604	0.0149727
A0A024R321;E7EN95;H7C5L4;O75369;Q68CT4;O75369-2;O75369-3;O75369-4;O75369-5;O75369-6;O75369-7;O75369-8;O75369-9;Q8WXT3	E7EN95	Filamin-B	FLNB	-0.0529575	-0.167827	-0.196577	-0.337577	-0.594809	-0.392627	0.593424	0.584844	0.564103	0.30723	0.344521	0.33642	-0.880209	-0.97249	-0.88204	0.600309	0.56897	0.57729	0.27166	0.25317	0.125099	-0.334946	-0.388893	-0.339726	0.155788	0.115997	0.141849
A0A024RDV0;B4E343;O60531;Q08E77;Q5TAP6;Q9BVJ6;X6RJY0;E9PEL7;F8WD00;Q9BVJ6-2	Q5TAP6	U3 small nucleolar RNA-associated protein 14 homolog A	UTP14A	0.0383205	-0.133699	-0.0744896	-0.218497	-0.0152368	-0.157937	0.18169	0.21783	0.16202	0.3272	0.35223	0.35614	-0.680939	-0.833509	-0.60973	0.404711	0.39797	0.285931	0.134924	0.134693	0.377523	-0.10601	0.00082016	-0.0916309	-0.0257835	-0.166174	-0.258364
A0A024R674;A0A087WUZ3;B2RMN7;B2ZZ89;B4DIF8;D6W5C0;F8W6C1;K9MS24;O14724;P11277;Q01082;Q59FP5;Q71VG1;Q71VG2;Q8WYB3;P11277-2;P11277-3;Q01082-2;Q01082-3	F8W6C1	Spectrin beta chain, non-erythrocytic 1	SPTBN1	-0.0888872	-0.101467	-0.157117	-0.425493	-0.516684	-0.425603	0.551074	0.619743	0.544434	1.10259	1.01906	1.06025	-1.72258	-2.41245	-1.23433	0.624439	0.87784	0.685209	0.287521	0.216351	0.000282288	0.0651703	0.00625992	0.021389	-0.199852	-0.163242	-0.233891
A0A087WTS8;A0A087WYC1;B0AZS1;B0AZT0;B0AZU6;B4DH02;B4DIZ3;B4DN48;B4DSE8;B4DT47;B4DUS3;B4E0H6;B4E354;O14992;P34932;Q59GF8;Q7KYN0;V9HW33;F5H3R0;Q9BUK9	P34932	Heat shock 70 kDa protein 4	HSPA4	0.0849895	0.00688934	0.07195	-0.26442	-0.279639	-0.252999	0.232487	0.217016	0.183726	0.157909	0.208351	0.27442	-0.633699	-0.926729	-0.82782	0.658819	0.607611	0.481119	0.00874329	0.0854034	0.00598526	0.113037	0.143265	-0.146435	-0.150574	-0.076725	0.0173035
A6XMH4;A6XMH5;A6XND9;B4E0X1;F5H6I0;H0YL18;H0YLF3;P61769	F5H6I0	Beta-2-microglobulin;Beta-2-microglobulin form pI 5.3	B2M	0.1707	0.0710201	0.12313	-0.121206	0.0941734	-0.0626268	-0.0756702	-0.12269	-0.0768299	0.601309	0.52355	0.802879	-0.10421	0.0852585	-0.0553703	-0.482229	-0.523251	-0.84795	0.612505	0.501558	0.262777	-0.544012	-0.439762	-0.319061	-0.147102	0.266348	-0.193253
D3DV26;P60903;Q6FGE5	P60903	Protein S100-A10	S100A10	0.123814	0.0967636	0.00181293	-0.0712967	-0.168547	-0.0806665	0.0110998	0.0688591	0.0181599	0.618681	0.609291	0.669731	-0.0709496	0.174271	0.0788193	-0.844631	-0.89212	-0.34309	0.484882	0.232162	0.269363	-0.26614	-0.31826	-0.54406	0.122803	-0.00458908	0.0238304
B4DNK3;D6R937;Q12904;Q12904-2	B4DNK3	Aminoacyl tRNA synthase complex-interacting multifunctional protein 1;Endothelial monocyte-activating polypeptide 2	AIMP1	0.0805454	0.100887	0.11737	0.0840931	0.0766335	-0.0559578	-0.0893545	-0.179333	-0.134882	0.85014	1.00291	0.75363	-0.171638	-0.0272102	-0.126009	-0.79525	-0.72761	-0.75894	0.0544014	-0.0365601	0.0590096	-0.247017	0.106606	-0.270287	-0.00182724	0.149624	0.18605
A0A087WX08;Q53FL4;Q59EK1;Q5VU08;Q9UEY8;Q9UEY8-2	Q9UEY8	Gamma-adducin	ADD3	0.128863	0.235173	0.195643	-0.288286	-0.179196	-0.256766	0.0281191	0.0868092	0.0496397	0.477009	0.68091	0.667559	-0.396881	-0.30476	-0.263931	-0.24823	-0.43582	-0.175829	0.0537243	0.116245	-0.0864849	-0.163664	-0.106283	-0.303013	0.0787926	0.243692	0.166992
E5RFH3;E5RFT8;E5RGC7;E5RK86;H0YAT2;H7C5V3;Q53G62;Q9Y2Q9;H0YC42	E5RFH3	28S ribosomal protein S28, mitochondrial	MRPS28	0.380018	0.202031	0.179199	-0.405434	-0.0584621	-0.399139	0.0521479	-0.0375671	0.087203	0.624889	0.710159	0.46715	-0.248859	-0.000209808	-0.402859	-0.29538	-0.53451	-0.32037	-0.00210953	0.0628605	0.115669	-0.423437	-0.184248	-0.403698	0.27681	0.241699	0.31645
A0A024R2G7;D3DNC2;D3YTB1;D3YTI8;F8W727;P62910	D3YTB1	60S ribosomal protein L32	RPL32	-0.112316	-0.0799265	-0.140317	-0.142357	-0.0173235	-0.310056	0.215146	0.322765	0.264385	0.597019	0.716799	0.704809	-0.128132	-0.0599403	-0.377932	-0.410589	-0.47756	-0.56447	0.168629	0.150398	0.0545578	-0.183331	-0.49548	-0.385128	0.320786	0.0665054	0.303066
A3KMG5;O43156;Q3B768	O43156	TELO2-interacting protein 1 homolog	TTI1	0.095397	0.0853672	0.0814972	-0.090353	-0.0317135	-0.090723	-0.0230341	0.00402641	-0.0304642	0.49708	0.653851	0.824011	-0.253941	-0.00470924	-0.591209	-0.433601	-0.41855	-0.272911	-0.166082	0.0142269	-0.226393	0.0294704	-0.362629	-0.1217	0.43565	0.11034	0.287119
A0A024R9Y6;Q05DU1;Q9NVN8;Q52LT0	Q9NVN8	Guanine nucleotide-binding protein-like 3-like protein	GNL3L	0.0590134	0.0824633	0.0894136	-0.22352	-0.0451403	-0.28148	0.0768995	0.16408	0.07827	0.511471	0.61894	0.602751	-0.179701	-0.173941	-0.252621	-0.370192	-0.328901	-0.427801	-0.1698	-0.0713901	-0.12744	-0.179483	-0.0892239	-0.105694	0.284256	0.106287	0.352488
G3V3W9;G3V438;H0YJ63;H0YJG6;H0YJG7;H0YJU2;O95433;B4DUR9	G3V3W9	Activator of 90 kDa heat shock protein ATPase homolog 1	AHSA1	0.156843	0.171063	0.190223	-0.384537	-0.223096	-0.488796	0.1674	0.23124	0.17966	0.26578	0.52607	0.508471	-0.509819	-0.625158	-0.668098	0.192669	0.25408	0.0560093	0.267357	0.274056	0.197624	-0.680231	-0.356831	-0.64184	0.375242	0.313192	0.251432
A8K3C3;B7Z2F4;B7Z2Z8;B7Z9L0;P50991;F5H5W3	B7Z2F4	T-complex protein 1 subunit delta	CCT4	0.0226402	-0.0334902	0.000619888	-0.10187	-0.091939	-0.0628195	0.122493	0.0686636	0.0757036	0.523939	0.481701	0.672649	-0.803259	-0.29814	-0.90082	0.309542	0.249682	-0.235279	0.13406	0.146832	0.09655	-0.230393	-0.176933	-0.438252	0.128159	0.176269	0.163719
H3BPN2;H3BSA6;Q9H773	Q9H773	dCTP pyrophosphatase 1	DCTPP1	0.0620966	0.0485668	0.102917	-0.0552864	-0.0460768	0.00289345	-0.0269833	-0.048213	-0.0399132	0.47716	0.728949	0.67976	-0.433041	-0.461262	-0.390831	-0.272989	0.105801	-0.43354	0.292793	0.297224	0.0662041	-0.420336	-0.173107	-0.342266	-0.198303	0.153677	0.324116
P46783;Q59GE4;Q9NQ39	P46783	40S ribosomal protein S10;Putative 40S ribosomal protein S10-like	RPS10	0.0524569	0.096797	0.046257	0.0259371	-0.00260353	0.0872364	-0.0830202	-0.11345	-0.10961	0.742449	0.60927	0.708509	-0.59763	-0.112268	-0.780699	-0.174799	-0.229778	-0.165029	-0.0527229	-0.157982	0.0911674	-0.583927	-0.319885	-0.159935	0.348156	0.379746	0.455387
B4DTA5;G3V2J8;K9JA46;O75322;P07900;Q14568;Q2VPJ6;Q58FF9;Q58FG0;Q58FG1;Q86SX1;Q86U12;Q8TBA7;Q96HX7;P07900-2	G3V2J8	Heat shock protein HSP 90-alpha	HSP90AA1	0.0544863	0.0242462	0.0639267	-0.0645266	-0.077877	-0.0556164	0.00924015	0.0169096	0.0292101	0.31311	0.99942	0.93922	-1.11316	-0.522251	-0.52993	0.24127	-0.630199	0.30254	0.159935	0.104424	0.0600662	-0.372749	-0.291378	-0.486267	0.226257	0.297596	0.302116
B4DJX6;E7EQG2;J3KSN7;Q14240;Q96B07;Q9NZE6	B4DJX6	Eukaryotic initiation factor 4A-II	EIF4A2	0.0452166	0.00248623	0.089817	-0.0565033	0.120576	-0.0973635	-0.0306864	0.0383434	-0.111887	0.41226	0.20467	0.37368	-0.56156	0.375101	-0.287029	-0.34866	-0.0299702	-0.138491	0.943647	0.770447	0.851307	-1.04824	-0.628206	-0.922975	-0.0767231	0.0814171	0.0293255
A0A024RBK4;F8VNX8;F8VVF3;F8VWK2;O14545;B4DI89;F8VZ11	F8VNX8	TRAF-type zinc finger domain-containing protein 1	TRAFD1	0.0817862	0.0618658	0.156826	-0.251464	-0.279263	-0.279564	0.141784	0.196883	0.171144	0.211349	0.34458	0.45476	-0.523279	-0.32494	-0.300039	-0.00958061	0.0316105	0.11553	0.501286	0.313896	0.473097	-0.59218	-0.02248	-0.62917	-0.26547	0.11145	0.10957
A0A024R0V4;K7EIG8;K7EM16;K7ENL7;K7ENR7;K7EQD0;P50552	P50552	Vasodilator-stimulated phosphoprotein	VASP	-0.0243683	0.101525	0.0485544	-0.284173	-0.230381	-0.17605	0.206554	0.227807	0.130533	0.421799	0.49852	0.33877	-0.534639	-0.0953999	-0.0556087	-0.211439	-0.16192	-0.200079	0.393377	0.355497	0.405426	-0.621931	-0.476811	-0.612591	0.180933	0.163813	0.212284
F2ZC06;F2ZC09;H7BZE2;Q15654;Q68D94;Q71V88	H7BZE2	Thyroid receptor-interacting protein 6	TRIP6	-0.1069	-0.0545902	-0.0669804	0.0947962	-0.0465641	0.0530262	0.0242939	0.0307741	0.0721436	0.0820904	0.16814	0.54904	-0.580961	-0.354191	-0.41897	0.339359	0.309259	-0.0937805	0.686771	0.38999	0.64752	-0.625521	-0.56957	-0.79299	-0.104437	0.290853	0.077383
B2RDF7;Q05932;Q5JU20;Q5JU21;Q5JU23;Q96G81;Q96LE3;Q96LE4;Q05932-2;Q05932-3;Q05932-4	Q05932	Folylpolyglutamate synthase, mitochondrial	FPGS	-0.226403	-0.0606422	-0.0710764	-0.0730324	-0.0960665	-0.0784874	0.161911	0.148939	0.29486	0.291031	0.0380306	0.254471	-0.279739	-0.349699	-0.270609	0.126862	0.0637703	0.125912	0.383944	0.758753	0.204794	-0.558451	-0.69569	-0.843031	0.0928955	0.122946	0.533836
O95833;Q5SQ17;Q6FGP1	O95833	Chloride intracellular channel protein 3	CLIC3	0.120281	0.1126	0.215531	-0.0409594	0.0065732	0.141905	-0.246781	-0.12075	-0.188398	0.529461	0.22711	0.278631	-0.655659	-0.68236	-0.825869	0.27467	-0.0402203	0.894251	0.712347	0.510666	0.461716	-1.06829	-0.67037	-1.19928	0.407852	0.602003	0.243353
A0A024QZW2;H7C2B1;Q9UMY1;Q9UMY1-2	H7C2B1	Nucleolar protein 7	NOL7	0.0235939	0.00850391	0.0013237	-0.0936375	-0.0286675	-0.119237	0.0692768	0.0726566	0.0661869	0.381849	0.15472	0.18656	-0.361729	-0.570188	-0.212938	0.0606289	0.184359	0.17675	0.182154	0.0388947	0.447744	-0.681847	0.133904	-0.660458	0.221293	0.258883	0.059433
A0A024R231;B3KUM3;B4DIP8;H0YDZ7;Q5SZC3;Q5SZC5;Q5SZC6;Q9Y2T3;Q9Y2T3-2;Q9Y2T3-3	H0YDZ7	Guanine deaminase	GDA	0.232146	0.0939064	0.0490465	0.0836334	0.0750227	0.0393629	-0.242404	-0.185184	-0.145534	-0.446321	-0.50115	-0.48917	-0.471312	-0.403172	-0.31558	0.866569	0.99593	0.76421	0.748577	0.817238	0.75803	-0.897858	-0.915098	-1.163	0.206287	0.227299	0.218517
B4DTL6;C9JZL3;H7C2T7;O15294;Q548W1;Q9H5T3;O15294-2;O15294-3;O15294-4	C9JZL3	UDP-N-acetylglucosamine--peptide N-acetylglucosaminyltransferase 110 kDa subunit	OGT	0.229263	0.222664	0.162064	-0.00831985	0.0444403	-0.11706	-0.194381	-0.12596	-0.21271	-0.316811	-0.2334	-0.29435	-0.267408	-0.308979	-0.152988	0.52113	0.52301	0.529821	0.612472	0.624613	0.635342	-0.57881	-0.53129	-0.567759	-0.0247936	-0.120293	-0.0494824
B4DDU5;B4DKZ4;B4DNX5;F2Z2V3;F2Z3E3;F8WB73;F8WBB2;F8WBG8;F8WC20;F8WCK3;F8WFE1;H0Y5J4;Q59FH4;Q9UJU6;B4DEM2	B4DDU5	Drebrin-like protein	DBNL	0.104757	0.151203	0.283515	-0.217926	-0.324857	-0.150374	0.0926866	0.0466662	0.0143309	-0.114819	0.0765305	0.0303612	-0.23399	-0.154369	-0.355268	0.176409	0.25243	0.32271	0.525652	0.682783	0.630343	-0.612385	-0.743195	-0.711813	0.0276966	-0.0158234	0.216738
A0A087WX60;A5PKT7;Q86TC9;F5GWA6;F5H7I9;Q86TC9-2;Q86TC9-3	Q86TC9	Myopalladin	MYPN	-0.265216	-0.238047	-0.315706	0.420013	0.493143	0.545533	-0.190037	-0.161167	-0.288517	-0.0173492	0.106279	0.00360107	-0.0785503	-0.0920105	-0.0145493	0.037529	0.0747585	-0.0197105	0.25371	0.198759	0.24295	-0.702335	-0.568806	-0.617235	0.261534	0.500763	0.430664
B2RTX2;D6R9F5;F8WA26;H0YA05;Q4W5A6;Q7L8P5;Q8WX93;D6R9Z5;D6RBB1;D6RBH5;F8WC13;H0Y952;Q8WX93-2;Q8WX93-3;Q8WX93-4;Q8WX93-5;Q8WX93-6;Q8WX93-7;Q8WX93-8;Q8WX93-9	D6R9F5	Palladin	PALLD	-0.231154	-0.128973	-0.268503	0.1512	0.0914297	0.22593	-0.000536919	0.105493	0.0551128	-0.23827	-0.2131	-0.40901	-0.19837	-0.148449	-0.17194	0.59527	0.49132	0.29253	0.323391	0.34321	0.314581	-0.529919	-0.593639	-0.5888	0.209545	0.144766	0.376865
A0A024R896;B7ZC38;B7ZC39;F8WFB9;G5E9J1;H7C1Z6;Q71RA6;Q9NR46;F6RPD3;Q9NR46-2	B7ZC38	Endophilin-B2	SH3GLB2	-0.183608	-0.0561647	-0.269759	0.151932	0.233138	0.210229	-0.0464201	-0.0132046	-0.026144	-0.0795002	-0.40958	-0.278002	0.01161	-0.0907688	0.0152206	0.18561	0.32789	0.31749	0.264513	0.375443	0.322224	-0.794363	-0.752274	-0.825273	0.467543	0.406752	0.535433
A0A024QZ77;A0A024R493;A0A087X1Z2;B4DEE0;C9JTV4;H0Y4Y4;Q53SA2;Q59EU6;Q7Z2R5;Q8WYH2;Q96C19;Q9BUP0;C9JTI6;E9PFH3	B4DEE0	EF-hand domain-containing protein D2	EFHD2	-0.28211	-0.21586	-0.29536	0.258353	0.170593	0.346113	-0.00686932	-0.0118399	0.0369806	-0.17474	0.0177193	0.0568104	-0.24153	-0.178421	-0.2258	0.232019	0.35928	0.15465	0.278782	0.410343	0.433973	-0.871603	-0.707054	-0.603424	0.333826	0.374287	0.350866
B2RCZ4;B3KUN5;B5BUK7;B7Z7K5;E9PBE1;P41743;Q05513	P41743	Protein kinase C iota type	PRKCI	0.0411596	-0.0213203	-0.05233	-0.0815201	-0.14013	-0.0899906	0.08286	0.15318	0.108089	-0.22727	0.18957	0.0398102	0.22646	0.0991592	-0.146191	0.098999	-0.0499401	-0.230581	0.432606	0.406015	0.239376	-0.318157	-0.667187	-0.711697	0.111723	0.257252	0.250063
B3KMT5;C9J316;C9JGV1;F2Z2R1;O95905;Q6I9U8;C9JX46;E9PAW8	C9J316	Protein SGT1	ECD	0.0555401	0.04842	-0.00627995	-0.0598097	-0.00788021	-0.0669699	-0.0279236	0.0675468	-0.00264358	-0.11351	0.4298	0.19939	-0.16337	0.0383301	0.0391197	-0.185669	-0.16856	-0.0755196	0.433247	0.501627	0.426027	-0.188128	-0.774918	-0.940786	0.412405	0.0220642	0.108463
H0YIN6;Q9BY43;E9PJC4;E9PJM1;E9PL78;E9PMQ9;E9PNW2;E9PQ80;E9PQI5;E9PQY7;E9PS99;E9PSI1;G3V1B9;H0YI46;H0YI89;O15321;O15321-2;Q14D22	Q9BY43	Charged multivesicular body protein 4a	CHMP4A	-0.194473	-0.079443	-0.123073	-0.109073	-0.118533	-0.154193	0.190312	0.351973	0.236503	0.32283	0.211842	0.30393	0.12463	-0.0403404	0.127489	-0.327499	-0.17745	-0.545401	0.38686	0.100891	0.17857	-0.516007	-0.709316	-0.658186	0.25993	0.70142	0.25584
A3RDR6;A3RDR7;A3RDR8;A3RDR9;A3RDS1;A5JGZ4;A7KS92;A7KS93;A7KS94;A7YDK1;A7YDK2;A7YDK4;A7YDK6;A7YDK7;A8BQF1;B3TMT2;B7SBB1;C0JXB8;C0JXB9;C8CHN4;C8CK04;C8CK05;D0EKE4;D0EKE5;D0EKE6;D0EKE7;D2CVN5;D5LTB3;E5L4L0;E9PMH2;G9I2H4;O00170;V9GYQ3;E9PPD7	E9PMH2	AH receptor-interacting protein;Peptidyl-prolyl cis-trans isomerase	AIP	-0.047183	0.063695	-0.0290747	0.114119	0.135722	0.0381641	-0.0780554	-0.100977	-0.0964098	-0.20499	0.27536	0.192699	0.0784092	0.0216885	0.126429	-0.0545902	-0.128262	-0.306761	0.119194	0.0866032	0.173704	-0.580028	-0.422848	-0.792399	0.397127	0.400627	0.618017
B2R4V2;H0Y3V9;H0Y5B4;H7BY91;H7BZ11;J3KQN4;P83881;Q969Q0;R4GN19	H0Y3V9	60S ribosomal protein L36a;60S ribosomal protein L36a-like	RPL36A	0.0213137	0.123083	0.0659638	-0.0966768	0.104163	0.0381136	-0.0815363	-0.099556	-0.0748663	0.33153	0.430639	0.46776	-0.13018	0.277639	0.341808	-0.696941	-0.36281	-0.659471	-0.0170937	0.158916	0.601227	-0.614086	-0.476116	-1.04855	0.499949	0.33502	0.56073
H0YKD8;H0YLP6;H0YMF4;O60251;P46779;Q59F34;C9JB50;E9PB24;G5E9L2;P46779-2	H0YKD8	60S ribosomal protein L28	RPL28	-0.0948296	-0.0475397	-0.0653801	0.0915108	0.0220604	0.1288	-0.0490103	-0.00648975	0.0208797	0.275579	0.426121	0.266119	0.20598	0.298101	0.19795	-0.34057	-0.56316	-0.766119	0.159553	-0.0411301	0.322422	-0.751106	-0.717827	-0.532097	0.578022	0.439434	0.542732
B2RBI2;B4DHY7;B4E1C9;Q53GS5;Q96A49	Q96A49	Synapse-associated protein 1	SYAP1	0.211957	0.138497	0.0905666	-0.12731	-0.0312996	-0.0248203	-0.101237	-0.154397	-0.00195694	0.426312	0.524672	0.2157	-0.0840206	-0.185671	0.10862	-0.33308	-0.310881	-0.361641	0.367811	0.0986404	0.184931	-0.626707	-0.414047	-0.950127	0.331861	0.558792	0.448851
K7EK42;K7EL99;K7EP07;K7EQH0;K7ER04;Q99426;A8MVD5	Q99426	Tubulin-folding cofactor B	TBCB	0.0317764	0.167307	-0.0369739	0.0174904	0.03724	0.0438004	-0.169693	-0.0361929	-0.0547533	0.293032	0.500502	0.139851	-0.340889	-0.0627289	-0.23914	-0.0985794	0.03862	-0.230669	0.356728	0.173588	0.134127	-0.582354	-0.281344	-0.618994	0.245106	0.355326	0.217815
A2VCK8;P62328;Q0P5N8;Q0P5P4;Q0P5Q0;Q0P5T0;Q0P5U7;Q5T4B6	P62328	Thymosin beta-4;Hematopoietic system regulatory peptide	TMSB4X	0.19507	0.11176	0.120311	-0.168671	-0.0499201	-0.18554	0.02386	-0.0540104	0.00714016	0.573101	0.960171	0.811001	-0.33011	0.000108719	0.0399189	-0.766849	-0.2251	-1.06224	0.241612	0.148632	0.122162	-1.09669	-0.768112	-0.811272	0.761635	0.627014	0.775013
A0A024R326;P47914;Q6IPI1	P47914	60S ribosomal protein L29	RPL29	0.0075264	0.0434761	0.0526962	-0.116839	0.00596046	-0.0469894	0.0523529	0.0286236	-0.0268068	0.52062	0.727791	0.69927	-0.0209503	-0.174681	-0.363491	-0.355339	-0.421589	-0.611649	0.28503	0.218409	0.414009	-0.576998	-0.727547	-0.711597	0.4412	0.165449	0.492039
A6PVH9;B0QZ18;E7ENH5;E7EV27;F2Z2V0;H0Y524;Q59EI4;Q5JX44;Q5JX45;Q5JX52;Q5JX53;Q5JX54;Q5JX55;Q5JX56;Q5JX57;Q5JX58;Q5JX59;Q5JX60;Q5JX61;Q99829	A6PVH9	Copine-1	CPNE1	-0.17838	-0.21595	-0.242801	0.172727	0.0188866	0.132357	0.0842361	0.113836	0.115086	0.440651	0.52215	0.431641	-0.20075	-0.24654	-0.31077	-0.13579	-0.12949	-0.37109	0.0590973	0.0733471	0.0819263	-0.567251	-0.58033	-0.608501	0.613411	0.414301	0.514002
A0A024R5W6;A0A087WTJ7;C9IZA2;D9YZV4;D9YZV5;H0YKP3;H0YKX5;H0YKZ6;H0YL52;H0YLS7;H0YNC7;O15513;P09493;Q15657;Q6ZN40;D9YZV2;D9YZV3;D9YZV8;H0YK20;H0YL42;P09493-3;P09493-4	C9IZA2	Tropomyosin alpha-1 chain	TPM1	0.06176	0.0913801	0.0506201	0.176451	0.123661	0.0819502	-0.312244	-0.154033	-0.119543	0.024559	0.19388	0.0932598	0.19068	0.12945	0.163231	-0.29742	-0.347071	-0.15056	0.517225	0.195276	0.185085	-2.83442	-0.685739	-0.52976	0.962124	1.29446	0.895742
A8MU27;A8MUA9;P55854;B4DUW4;H7BZT4;P61956;P61956-2;Q6EEV6	A8MU27	Small ubiquitin-related modifier 2;Small ubiquitin-related modifier 3	SUMO2	0.1397	0.0113897	0.0338993	-0.0913734	0.051177	-0.119813	-0.013587	-0.0231667	0.0117731	-0.131	0.0672092	-0.0630913	-0.285631	0.27945	0.363199	0.129711	0.0599003	-0.41976	0.444855	0.325092	0.522282	-1.13467	-0.629612	-0.39027	0.0610218	0.717413	0.0838833
D3DT44;P48507	P48507	Glutamate--cysteine ligase regulatory subunit	GCLM	0.00344181	-0.109059	-0.165472	0.238154	0.284882	0.371239	-0.256711	-0.229178	-0.137298	0.283129	9.92e-05	0.253559	0.725609	0.353128	0.504559	-0.727949	-0.66717	-0.724989	0.173117	-0.0582428	-0.138033	-0.583984	-0.509603	-0.590273	0.570503	0.538473	0.598043
A0A087X226;Q16222;B1AR80;Q16222-2;Q16222-3	Q16222	UDP-N-acetylhexosamine pyrophosphorylase;UDP-N-acetylgalactosamine pyrophosphorylase;UDP-N-acetylglucosamine pyrophosphorylase	UAP1	-0.177294	-0.203223	-0.255044	0.16145	0.260261	0.178121	0.0182571	0.0438871	-0.026413	0.135231	-0.30946	0.29142	0.496641	0.2567	0.316511	-0.22755	-0.467901	-0.4916	0.262243	0.146624	0.241743	-0.617987	-0.767315	-0.791725	0.40518	0.543711	0.57753
A0A024R3V0;B8ZZZ7;C9IZC3;C9J8M7;C9JGM8;C9JKE4;C9JW67;F2Z2S1;F8VT91;F8VZ02;F8W6C2;F8WAV0;H7C2G5;Q4ZFW0;Q9NUQ6;Q9NUQ6-2	C9JGM8	SPATS2-like protein	SPATS2L	0.0436897	0.0613699	0.0396795	-0.120317	-0.0387468	-0.125647	0.0394859	0.0452566	0.0552263	-0.0995102	-0.00823975	0.0952797	0.40209	0.550899	0.43615	-0.382399	-0.40675	-0.58753	0.268122	0.451662	0.530073	-0.378166	-0.601356	-0.697706	-0.127619	0.29442	0.26057
A0A087WV22;A6QRI9;B8A6G2;F8W7C6;H7C123;H7C2C5;H7C2U2;P27635;Q96L21;X1WI28;X5D2T3;X5D2W5;X5D7P1	A6QRI9	60S ribosomal protein L10;60S ribosomal protein L10-like	RPL10	0.0330935	0.00650406	0.0118141	-0.00452328	0.00906658	0.0108862	-0.0144672	0.00534344	-0.0577173	-0.0961304	0.12627	-0.0995693	0.54958	0.693701	0.57666	-0.628979	-0.42408	-0.697479	0.367142	0.276852	0.369583	-0.62582	-0.71645	-0.666637	0.359016	0.337227	0.299088
A0A024R2U9;C9JIF9;C9JLK2;F8WEH5;H0YFE5;H7C1U0;H7C393;P13798	C9JIF9	Acylamino-acid-releasing enzyme	APEH	-0.0199499	0.00131035	0.00776005	-0.135263	-0.130163	-0.105022	0.11716	0.14938	0.11479	-0.0512485	-0.348759	-0.205029	0.22768	0.35663	0.24229	-0.180321	-0.09058	0.0493603	0.11384	0.0970612	-0.0470486	-0.664776	-0.687666	-0.800026	0.585762	0.741993	0.660862
Q9BS40	Q9BS40	Latexin	LXN	0.0259447	-0.037786	-0.138372	-0.106898	-0.144851	-0.057456	0.283998	-0.0215926	0.197013	-0.0124798	-0.37258	-0.462269	0.342529	0.18994	0.581799	-0.137751	-0.0369301	-0.0922699	0.506248	0.153347	0.162037	-1.22271	-0.830471	-1.22656	0.676306	1.0357	0.746105
B7Z6E8;Q5JPT1;Q5JPT2;Q5JPT3;Q5JPT6;Q5VSN0;Q96B97;E9PC08;Q5JPT4;Q96B97-2	B7Z6E8	SH3 domain-containing kinase-binding protein 1	SH3KBP1	0.0528297	0.0624895	0.0184097	-0.193807	-0.185337	-0.195137	0.10526	0.15758	0.17771	-0.0835209	0.00370026	-0.224581	0.215469	0.26092	0.3596	-0.0780888	-0.488089	0.0346012	0.443987	0.323948	0.363586	-0.772167	-0.796818	-0.830048	0.35132	0.548769	0.36742
A0A024R1K7;A2IDB1;A2IDB2;B2R6N6;F8WEB6;Q04917;Q9H4N8	A2IDB1	14-3-3 protein eta	YWHAH	-0.126337	-0.214207	-0.195267	0.115136	0.0547962	0.147717	0.0662737	0.0726337	0.0792532	-0.42584	0.0657501	-0.148861	0.262152	0.397402	0.3204	-0.32469	-0.0417194	-0.10459	0.40098	0.327608	0.287989	-0.98387	-0.628679	-0.812979	0.435572	0.552631	0.420752
P59074;Q96CF2;Q9H444	Q9H444	Charged multivesicular body protein 4b	CHMP4B	0.0566864	0.119577	0.0910368	-0.169383	-0.0349131	-0.0642929	0.0431967	-0.0226135	-0.0192928	-0.266861	0.103529	-0.0210705	0.165529	0.31848	0.270229	-0.0744209	-0.0687809	-0.42663	0.10726	0.13501	0.26605	-0.539659	-0.59037	-0.869799	0.41284	0.71121	0.36746
B4DZB5;D3DXC9;J3KRK5;J3KRZ5;P34896;Q53ET7;Q9UMC9;A8MX84;A8MYA6;B4DPM9;E7EW08;P34896-2;P34896-3	P34896	Serine hydroxymethyltransferase;Serine hydroxymethyltransferase, cytosolic	SHMT1	-0.0209827	-0.0447502	-0.09056	0.0915308	-0.00633812	0.064743	-0.0505724	0.00368404	0.0532465	-0.27907	-0.04426	-0.0263901	0.29365	0.288399	0.34289	-0.11058	-0.23325	-0.2314	0.116726	0.199507	0.236156	-0.587484	-0.454443	-0.757244	0.3382	0.455191	0.45339
A4UJ43;A8HT81;B4E2J2;E9PHN6;E9PHN7;E9PLF1;F6XZQ7;H3BQT3;P21266;P28161;P46439;Q0D2I8;Q59EJ5;Q5T8Q9;Q5T8R1;Q5T8R2;Q6FGJ9;Q6ZSP8;Q9UE37;X5D7U4;E9PEM9	E9PHN6	Glutathione S-transferase Mu 3	GSTM3	0.0726366	-0.00688362	0.0201368	-0.0342636	0.00421619	0.0364265	-0.0184307	-0.0368099	-0.0370302	-0.262491	-0.145901	0.0881596	0.437191	0.349541	0.210489	-0.0585613	-0.392632	-0.225821	0.0481854	0.190428	0.110468	-0.581715	-0.663435	-0.642664	0.543337	0.525965	0.469425
A2A2D0;B5BU83;B7Z1W4;B7Z4K3;E5RIR6;E7EVN3;P16949;Q59G27;Q96CE4;Q9H169;P16949-2	A2A2D0	Stathmin	STMN1	0.108563	0.107193	0.112213	-0.0669098	0.11858	0.00199986	-0.10867	-0.12693	-0.14604	-0.193081	0.0694904	-0.144859	0.44866	0.53299	0.417108	-0.223869	-0.50116	-0.40527	0.408424	0.438923	0.459221	-0.867411	-0.709391	-1.13746	0.628655	0.517393	0.261643
A0A024R525;A9JQE1;B3KXC3;D3DPG2;E9PK45;E9PKM5;E9PKY7;E9PPQ4;E9PQR3;E9PRK8;G3V192;G3V1D1;P02794;Q6NS36;Q6NZ44;Q8TD27	E9PK45	Ferritin heavy chain;Ferritin heavy chain, N-terminally processed;Ferritin	FTH1	0.0654602	-0.0625896	0.0458698	-0.138447	-0.0513763	-0.105157	0.110681	0.0615301	0.0740299	-0.618771	-0.46637	-0.30763	0.42758	0.355991	0.35281	0.123291	-0.107979	0.2411	0.779964	0.674395	0.552065	-0.615034	-0.944914	-1.01319	0.0380592	0.743219	-0.21456
A2A299;A2A2A0;B4DIT7;B4DTN7;P21980;Q6DKH2;Q9H035;V9HWG3;F5H6P0;P21980-2;P21980-3	A2A299	Protein-glutamine gamma-glutamyltransferase 2	TGM2	0.437078	0.360352	0.191978	-0.658833	-0.688707	-0.488316	0.253563	0.270782	0.322102	-0.306089	-0.72024	-0.450069	0.6187	0.644218	0.54142	-0.1635	-0.11845	-0.0460205	0.686661	0.710001	0.597401	-0.752708	-0.765747	-0.976047	0.215054	0.0729542	0.212433
P05204;Q15651;Q15651-2	P05204	Non-histone chromosomal protein HMG-17;High mobility group nucleosome-binding domain-containing protein 3	HMGN2	0.10226	-0.0507307	0.09126	0.201134	0.0189733	-0.0575361	-0.118127	-0.0927572	-0.0944767	0.390221	0.373861	0.25272	0.000890732	0.35681	0.24822	-0.92597	-0.0500603	-0.64666	0.804768	0.338188	0.404407	-0.27689	-0.470209	-0.390181	-0.369057	0.400204	-0.441227
B7Z8W3;E9PMS6;H0YDG6;E9PJ10;E9PK58;E9PLH4;E9PLU6;E9PMP7;E9PMT2;E9PRE3;E9PRJ0;F8WD26;H0Y424;H0YDQ3;H0YE95;Q8WWI1;Q8WWI1-2;Q8WWI1-3;Q8WWI1-4	E9PMS6	LIM domain only protein 7	LMO7	0.198197	0.150177	0.0565472	-0.0945463	0.088213	-0.113296	-0.13151	-0.0767097	-0.0770693	0.196329	0.23354	0.24383	0.190941	0.19496	0.21019	-0.483059	-0.318171	-0.46859	0.899941	0.765091	0.930082	-0.567137	-0.383476	-0.345226	-0.570492	-0.210701	-0.518082
A0A024R370;B4DQY7;F8WF45;P82094;Q6PII6;E7EWX9;E9PGE8;P82094-2	F8WF45	TATA element modulatory factor	TMF1	0.182715	0.112824	0.127185	-0.0709839	-0.0784836	0.0458069	-0.03615	-0.15747	-0.125445	0.200352	0.204071	-0.0832195	0.178591	0.0934391	0.2882	-0.21541	-0.33456	-0.331451	0.613491	0.63983	0.659191	-0.307615	-0.468794	-0.782744	-0.291447	0.205423	-0.267336
B3KW19;G3V1R7;O14975;Q53GS2;O14975-2	G3V1R7	Very long-chain acyl-CoA synthetase	SLC27A2	-0.373496	-0.324527	-0.272586	0.274139	0.370399	0.28315	-0.0549507	0.0369101	0.0609598	0.0409889	-0.175032	-0.21068	-0.129992	-0.0930099	-0.0764713	0.318821	0.12483	0.20055	-0.66165	-0.56435	-1.0293	0.457558	0.268877	0.994818	0.437895	-0.0298653	0.126015
A0A024R8N6;B5BU32;B5BUF9;K7ENW5;K7ERJ1;K7ERV3;K7ES52;P04183	P04183	Thymidine kinase, cytosolic;Thymidine kinase	TK1	0.0285969	0.0785971	0.147137	-0.27375	-0.19404	-0.11582	0.126397	0.127547	0.0753374	-0.45072	-0.43165	-0.28359	0.36466	0.361469	0.633091	-0.114309	-0.102669	0.0237312	-1.3637	-1.10461	-1.18884	1.02192	0.714432	0.707352	0.458973	0.361164	0.393324
A8K787;P12235;Q59EP7;V9GYG0	P12235	ADP/ATP translocase 1	SLC25A4	0.0338898	0.0199699	0.0160503	0.0997372	0.119277	0.133517	-0.176474	-0.108704	-0.137263	-0.0740185	-0.203589	0.0872517	0.232521	0.56534	0.470241	-0.413549	-0.35626	-0.307951	-0.821775	-0.963575	-1.12572	0.394131	0.176279	0.60549	0.835304	0.352203	0.547665
C9JAK5;C9JPM4;P18085;U3KQF2;C9J6P1;F8WCJ5;F8WDB3	C9JAK5	ADP-ribosylation factor 3;ADP-ribosylation factor 4	ARF3	0.232913	0.218594	0.159063	-0.0910406	0.0106697	-0.101291	-0.150086	-0.125647	-0.153177	0.0939598	-0.229271	-0.0878506	0.284081	0.113979	0.0134792	-0.156431	-0.190811	0.158859	-0.874607	-0.379747	-0.802898	0.350943	0.111404	0.394463	0.41884	0.157791	0.623812
H7C0C0;Q9Y5Q9;F8WC64;H0YFI7;Q9Y5Q9-2	H7C0C0	General transcription factor 3C polypeptide 3	GTF3C3	0.0542831	0.0999832	0.0714626	0.14842	0.23748	0.0343905	-0.255377	-0.182527	-0.208117	0.310711	0.389641	0.1635	-0.0840607	0.2658	-0.0947304	-0.415338	-0.240129	-0.29537	-0.675869	-0.231829	-1.0497	0.278986	0.565176	0.551146	0.260294	-0.209698	0.511494
A0A024QZ14;B2RBB2;B3KXD2;B4DLL0;K7EN97;Q6MZW5;Q8NBL9;Q96IR5;Q96NG1;Q96S52;Q9BVC1;F5H019;Q96S52-2	Q96S52	GPI transamidase component PIG-S	PIGS	-0.0549631	-0.0155029	0.0327969	-0.0899267	-0.165507	0.00871277	0.0781031	0.138554	0.0677328	0.250219	0.103201	0.104431	-0.138701	0.175131	0.0872707	-0.127899	-0.48033	0.0266914	-0.601736	-0.328896	-0.862646	0.284832	0.138554	0.628014	0.333237	0.119318	0.289328
D3YTK0;Q13085;Q13085-2	D3YTK0	Acetyl-CoA carboxylase 1;Biotin carboxylase	ACACA	-0.149571	-0.0288572	-0.155756	-0.229588	-0.29476	-0.339204	0.384278	0.415929	0.397529	0.952768	0.902449	0.9195	-0.539681	-0.609161	-0.59137	-0.31349	-0.36607	-0.354971	-0.408337	-0.342148	-0.708738	-0.149059	-0.4051	-0.123169	0.749886	0.748566	0.638107
B4DE42;B4DWP5;B4DZZ1;I3L1L3;I3L2H8;Q9BQG0;E7EN09;I3L311;Q9BQG0-2	I3L1L3	Myb-binding protein 1A	MYBBP1A	-0.30701	-0.34452	-0.42192	-0.203573	-0.309633	-0.176724	0.554793	0.678204	0.530383	0.6313	0.504721	0.60569	-0.28112	-0.292511	-0.27194	-0.30368	-0.34405	-0.24839	-0.413277	-0.401796	-0.426336	-0.0493736	-0.159763	0.171156	0.483698	0.273487	0.522207
B3KNC3;B4DM71;Q8NAK7;Q9H9J5;Q9Y3T9	Q9Y3T9	Nucleolar complex protein 2 homolog	NOC2L	-0.168464	-0.158084	-0.187524	-0.0488968	-0.321346	-0.101967	0.304107	0.326696	0.355476	0.556648	0.441999	0.504469	-0.28343	-0.29439	-0.17824	-0.239721	-0.256022	-0.251331	-0.506823	-0.720003	-0.827013	0.0912991	0.0179996	0.36858	0.447958	0.471617	0.656387
A0A024R882;B4DZK8;B4E2V5;B4E310;F8VSL7;P27105;B1AM77	B4E2V5	Erythrocyte band 7 integral membrane protein	STOM	-0.0316057	-0.112106	-0.138316	-0.102787	-0.0741262	-0.199447	0.195446	0.281026	0.181916	0.68494	0.752359	0.674799	-0.48818	-0.432699	-0.40206	-0.0458412	-0.36861	-0.37471	-0.125704	-0.303083	-0.611933	0.129574	-0.189867	0.542854	0.4077	0.0606289	0.0898285
A7E2Y5;B3KN02;H0Y8Q2;H0YA63;O75165;Q0D2M7;Q8N7A5;F5GX04	H0Y8Q2	DnaJ homolog subfamily C member 13	DNAJC13	0.278589	0.22784	0.17027	-0.0969858	-0.077816	-0.170627	-0.153733	-0.0933132	-0.0842238	0.32659	0.30403	0.524569	-0.18211	-0.18877	-0.0742493	-0.10812	-0.450581	-0.15134	-0.446699	-0.286859	-0.59598	0.0353603	-0.223839	-0.23226	0.800856	0.292887	0.656536
F8WAT4;H7C3W0;Q05DB9;Q2TAI9;Q53T17;Q53T81;Q9BWT3;Q9H7W6;Q9H968;F5H5I8;G3V2A0;G3V3I9;G3V457;G3XAH6;H0YJ00;P51003;P51003-2;Q9NRJ5	F8WAT4	Poly(A) polymerase alpha;Poly(A) polymerase gamma	PAPOLA	0.185869	0.11578	0.15279	-0.21329	-0.20461	-0.20148	0.0683603	0.0718298	0.0247498	0.50795	0.36865	0.456621	-0.274321	-0.23172	-0.29438	-0.0878906	-0.2388	-0.20612	-0.568657	-0.476257	-0.694927	0.16222	-0.15382	0.0476799	0.628386	0.460417	0.594955
Q9NQ88	Q9NQ88	Fructose-2,6-bisphosphatase TIGAR	TIGAR	0.091877	0.0481863	0.049757	-0.37066	-0.0943766	-0.332349	0.185287	0.239908	0.182368	0.63069	0.193129	0.325989	-0.250912	-0.329111	-0.200851	-0.168591	-0.369471	0.169128	-0.474787	-0.435167	-0.519888	-0.159714	-0.175774	-0.288973	0.70994	0.637659	0.706699
A8K4T3;H3BQ07;Q9H900;H3BSG1;Q9H900-2	Q9H900	Protein zwilch homolog	ZWILCH	0.0873165	0.0695372	0.127467	-0.0825567	0.029254	-0.0446062	-0.0705795	-0.0265894	-0.0892401	0.398211	0.34408	0.370331	-0.285502	-0.356442	-0.18153	-0.14636	-0.19451	0.0517292	-0.502619	-0.62171	-0.493568	-0.181419	0.0116405	-0.0260601	0.651268	0.469109	0.693359
B4E164;F5H1A3;F5H206;Q9UHD2;F5GZI4;Q14164;Q3B754	F5H1A3	Serine/threonine-protein kinase TBK1	TBK1	0.32137	0.16623	0.1531	-0.196697	-0.00606728	-0.209416	-0.0478926	-0.0544929	-0.126133	0.424959	0.40737	0.40307	-0.189371	-0.683321	-0.211811	0.0506401	-0.14077	-0.0607815	-0.516836	-0.584495	-0.540066	-0.163284	-0.224875	-0.254395	0.69474	0.670549	0.918659
A8K1L8;B7Z570;J3KSR8;J3KSW7;J3KTL2;J3QQV5;Q07955;Q59FA2;Q07955-2;Q07955-3	Q07955	Serine/arginine-rich splicing factor 1	SRSF1	0.139657	0.0681763	0.038887	-0.00728321	-0.125733	-0.104573	-0.0353069	0.00606346	0.020113	0.509811	0.441511	0.379231	-0.446692	-0.612341	-0.591591	0.272131	0.0532799	-0.00532913	-0.567245	-0.777645	-0.392776	-0.0689926	-0.448572	0.0547066	0.545223	0.629524	1.02578
A0A024R7C4;B4DUT2;B4DUY9;B7ZLF4;D3YTE0;F8WFC1;H0YFD2;Q8N9T8;F5H196;H0YG91;H0YG97;H0YH26;Q8N9T8-2	D3YTE0	Protein KRI1 homolog	KRI1	-0.629661	-0.779942	-0.754464	0.186992	0.184562	0.0255127	0.5609	0.732732	0.473368	-0.198681	-0.0824604	-0.0247803	-0.403059	-0.11706	-0.4156	0.47386	0.55122	0.21657	-0.879703	-0.800863	-1.10085	-0.341944	-0.424095	0.500145	1.18099	0.638065	1.22826
A0A024R250;A6H8Z4;B4DM91;F5GWN9;F5GXV1;F5H0I5;F5H101;F5H532;F5H692;F5H797;F5H7D5;F5H8B8;F8WE42;Q6AI50;Q76FK4;Q7Z607;A6NJK7;F5H540;Q76FK4-2;Q76FK4-3;Q76FK4-4	F5GWN9	Nucleolar protein 8	NOL8	-0.0839634	-0.177154	-0.145773	-0.110993	-0.0139332	-0.0403738	0.210357	0.168477	0.193356	-0.29319	0.00978088	0.181511	-0.63908	-0.325331	-0.282249	0.619871	0.223591	0.505091	-0.771931	-0.66823	-0.486	0.275883	-0.230658	-0.0987472	0.766825	0.400074	0.812784
E9PM92;E9PQA1;E9PRZ9;O00193;E3W975	E9PM92	Small acidic protein	SMAP	0.202043	-0.00131702	0.155744	0.0125599	0.0285006	-0.14087	-0.10501	-0.08288	-0.0687694	-0.0883293	0.33473	0.263411	-0.240011	-0.12797	0.112059	-0.113291	0.0554695	-0.196081	-0.518103	-0.794603	-1.19266	0.24638	-0.0182896	0.35467	0.380976	0.597465	0.944166
B7Z1Z0;D6R970;D6RC37;P53999;Q59G24;Q6E433;Q6IBA2;F5H1H8	D6R970	Activated RNA polymerase II transcriptional coactivator p15	SUB1	0.136033	0.0901032	0.148583	-0.0842629	0.0345173	-0.00388336	-0.107877	-0.0940266	-0.119186	0.15486	0.3214	0.200001	0.000320435	0.11607	0.0742798	-0.21937	-0.207111	-0.440451	-0.547981	-0.661692	-1.14701	0.3319	-0.146301	0.865288	0.421324	0.311203	0.573273
B4DG55;B4DRX6;L7RRS0;O00443;B4E2G4;E9PPP3;F5H2B0;F5H5W9	O00443	Phosphatidylinositol 4-phosphate 3-kinase C2 domain-containing subunit alpha	PIK3C2A	0.151627	0.0564966	-0.0109539	-0.119727	-0.198057	-0.100777	0.0918636	0.0532741	0.0762539	0.320091	0.24069	0.12673	-0.00850868	-0.18858	-0.118599	-0.0332604	-0.135611	-0.202951	-0.40029	-0.382149	-0.85696	-0.0591621	-0.556892	0.700087	0.327686	0.586685	0.640997
B4DHA6;B4DRX8;H7C2Q8;Q6IB29;Q99848	H7C2Q8	Probable rRNA-processing protein EBP2	EBNA1BP2	0.220787	0.179607	0.236107	-0.22645	-0.151979	-0.26528	0.0314302	-0.0472498	0.0230303	-0.031189	-0.200239	0.136101	-0.0585098	-0.397959	-0.26572	0.338831	0.113081	0.365622	-0.41017	-0.611111	-0.62657	0.0511036	-0.0856361	0.282774	0.294008	0.239128	0.866478
Q53F35;Q5T6W8;Q92688;Q92688-2	Q5T6W8	Acidic leucine-rich nuclear phosphoprotein 32 family member B	ANP32B	0.0898199	0.0710001	0.0681696	0.00994968	-0.0834208	-0.08179	-0.0420265	-0.0234661	-0.00823593	0.470831	0.43088	0.0967102	-0.775869	-0.641649	-0.627619	0.198549	0.42811	0.42004	-1.2064	-1.25157	-1.6035	0.700485	0.351734	0.765785	0.803583	0.334372	1.10551
B4DDB5;B4DXY2;M0QXD6;M0R0R9;M0R0Z3;P35269;Q6IBK5;E7EUG6;F5GY49;F5H761;H0YF67	P35269	General transcription factor IIF subunit 1	GTF2F1	0.0808592	0.00418949	0.0751591	-0.177334	-0.163343	-0.134253	0.0643168	0.134666	0.115737	0.195631	0.239571	0.28083	-0.40999	-0.303739	-0.295929	0.0531197	0.20171	0.0387707	-0.801853	-0.463472	-0.611782	0.381868	-0.0256805	0.603149	0.666901	-0.237299	0.488171
B2RDU4;B4DF73;B8ZZQ4;F8WE76;Q96EY7;F8WBP9;Q96EY7-2	B4DF73	Pentatricopeptide repeat domain-containing protein 3, mitochondrial	PTCD3	-0.0195637	-0.0852938	-0.0962439	-0.19366	-0.16715	-0.15784	0.272873	0.254543	0.192333	0.453072	0.41621	0.292391	-0.450359	-0.401409	-0.280409	0.0924206	-0.0230503	-0.0988693	-0.800871	-0.44071	-0.60634	0.241653	0.0187645	0.471033	0.378107	0.102787	0.635578
B5BUC0;P49841;Q6FI27;Q86TM2;F5H615;P49841-2	P49841	Glycogen synthase kinase-3 beta	GSK3B	0.0889435	0.0672035	-0.0686569	-0.4187	-0.246839	-0.32847	0.305397	0.300567	0.300557	0.59174	0.140329	-0.224711	-0.315901	0.0644188	-0.29475	-0.0448589	-0.0193291	0.10306	-0.476698	-0.594658	-0.660559	0.0550861	-0.0403233	0.159426	0.591862	0.329702	0.636162
B7Z462;B7Z6K2;G3V1S6;Q10471;B4DMX6;B7Z8V8;F5GYB2;F8VUJ3;Q8N4A0	G3V1S6	Polypeptide N-acetylgalactosaminyltransferase 2;Polypeptide N-acetylgalactosaminyltransferase 2 soluble form	GALNT2	-0.0069294	-0.12086	-0.0879803	-0.261626	-0.427357	-0.206016	0.374557	0.417657	0.318557	0.034811	0.0746098	0.0828514	-0.242109	-0.27278	-0.201389	0.17519	0.1637	0.18512	-0.581018	-0.278749	-0.820829	0.111591	-0.14019	0.579321	0.464396	0.329975	0.335506
Q14692;A8MV67;A8MXU9	Q14692	Ribosome biogenesis protein BMS1 homolog	BMS1	0.295627	0.182126	0.137166	-0.377437	-0.350516	-0.679307	0.261	0.308289	0.22305	-0.0419102	0.0425796	0.0783291	0.0427113	-0.13983	-0.23728	0.20982	0.0528698	-0.00725937	-0.763414	-0.748415	-0.577984	0.326118	0.103939	0.18519	0.451988	0.145178	0.877398
A0A024R4B7;B1ALI9;B4DVM7;B4DVR8;Q9H3M7;F6RIS4	Q9H3M7	Thioredoxin-interacting protein	TXNIP	0.0545931	0.304664	0.322244	-0.233114	-0.505144	-0.617274	0.18128	0.230081	0.26267	0.0129394	0.0174599	-0.0427113	-0.300449	-0.183819	-0.299191	0.14249	0.246061	0.40719	-0.915766	-1.25568	-0.978315	0.0403137	0.300493	0.396254	0.881876	0.587585	0.943235
B4E216;M0QYC8;P01024;V9HWA9;CON__Q2UVX4	B4E216	Complement C3;Complement C3 beta chain;C3-beta-c;Complement C3 alpha chain;C3a anaphylatoxin;Acylation stimulating protein;Complement C3b alpha chain;Complement C3c alpha chain fragment 1;Complement C3dg fragment;Complement C3g fragment;Complement C3d fragment;Complement C3f fragment;Complement C3c alpha chain fragment 2	C3	0.223999	0.151212	0.0464873	-0.500326	-0.431086	-0.268866	0.183081	0.421423	0.174076	-0.0776997	-0.0939407	-0.0931301	0.0405598	-0.042469	0.0115013	0.161461	0.0259399	0.06777	-0.79043	-0.74053	-0.799971	0.167698	-0.0327435	0.335308	0.599104	0.580353	0.681213
A8K8X0;F8VSB9;H0YHR9;Q14CX7;Q14CX7-2	F8VSB9	N-alpha-acetyltransferase 25, NatB auxiliary subunit	NAA25	0.00650024	-0.0627899	-0.0733099	0.00127983	-0.0766201	-0.116651	0.159886	0.0741663	0.0875368	-0.0962315	-0.0788917	-0.0298405	-0.0860691	-0.23358	-0.138701	0.242512	0.233511	0.187281	-0.745907	-0.649607	-0.953936	0.344614	0.258383	-0.0201359	0.745407	0.446247	0.574938
A0A024R169;B4DQR0;B4E149;B7Z9D5;Q9NXF1;E7ERG2;Q9NXF1-2	B7Z9D5	Testis-expressed sequence 10 protein	TEX10	-0.0572767	-0.175287	-0.102827	-0.111	0.0367203	-0.1249	0.194654	0.211733	0.128183	0.0745697	0.107811	0.020731	0.0152512	-0.247219	-0.23485	0.208969	0.00178909	0.0529804	-0.595087	-0.425568	-0.734167	0.0937824	0.0844631	0.230352	0.606483	0.445322	0.294413
A8KA74;E9PFK5;P78316;Q96GC8;F5H653;P78316-2	E9PFK5	Nucleolar protein 14	NOP14	-0.0783167	-0.0379963	-0.142767	-0.0573969	-0.125757	-0.126457	0.199797	0.284567	0.0843267	0.0322399	0.0956707	0.0726814	-0.0868797	-0.0662193	-0.24548	0.0739307	-0.0616398	0.185701	-0.518356	-0.985287	-0.764526	0.00393867	-0.0122814	0.36091	0.862236	0.214447	0.838917
B3KN11;Q9Y4B6;D6RAK9;H0Y4P3;Q9Y4B6-2;Q9Y4B6-3	Q9Y4B6	Protein VPRBP	VPRBP	-0.0962029	-0.127123	-0.172783	-0.0412769	-0.0384073	-0.161147	0.143351	0.24757	0.24602	0.0845299	-0.18747	0.0270596	-0.0821495	0.15048	-0.161079	0.12487	0.0114708	0.0322895	-0.949617	-0.893627	-1.08002	0.358782	0.0445328	0.557203	0.69265	0.37957	0.89052
A0A024RAE1;B4DHZ2;Q9UKD2	Q9UKD2	mRNA turnover protein 4 homolog	MRTO4	-0.137305	-0.0849667	-0.254588	-0.216755	-0.0345049	-0.0738687	0.252133	0.308904	0.240953	-0.0552292	0.159851	-0.0397091	-0.0213604	0.00144005	-0.0527801	0.147041	0.00547981	-0.144739	-0.894243	-0.781614	-1.3625	0.359083	0.184954	0.727203	0.501898	0.284567	0.980658
A0A024R7H8;M0QYW0;M0QZD9;M0R0H4;O60885;Q05BM2;Q5BJ26;Q6NXE4;Q6PIS5;Q96HN0;A6NF68;O60885-2;Q4G0X8;Q58F21;Q58F21-2	O60885	Bromodomain-containing protein 3;Bromodomain-containing protein 4	BRD3	-0.210592	-0.24351	-0.298293	-0.391428	-0.538892	-0.256557	0.65759	0.70858	0.573104	0.0831318	0.00222015	0.12792	0.014061	-0.170599	-0.0732288	0.0226193	-0.193861	0.18775	-1.02335	-1.04528	-0.941544	0.52245	0.23336	0.4133	0.652376	0.426457	0.762238
F8VVI6;F8W111;H0YHN7;P14384;F8VR29;F8VU13	F8VVI6	Carboxypeptidase M	CPM	0.0578413	-0.0831919	-0.228402	-0.35766	-0.335821	-0.431642	0.482783	0.459502	0.436589	-0.0255299	0.154221	0.498709	-0.15786	-0.0439606	-0.10054	-0.185259	0.162771	-0.302519	-1.21575	-0.950136	-1.60651	0.450157	0.511337	0.467617	0.781628	0.781128	0.780527
A9IYQ1;B7Z5S1;Q9NTI5;Q9NTI5-2;Q9NTI5-3;Q9NTI5-4	B7Z5S1	Sister chromatid cohesion protein PDS5 homolog B	PDS5B	0.134911	-0.00667	-0.01793	-0.525179	-0.414988	-0.510097	0.541482	0.394372	0.404101	0.243191	0.254871	0.247671	-0.36591	-0.371349	-0.44927	0.19194	0.0827198	0.16614	-0.77504	-0.84613	-1.1054	0.0600586	0.209928	0.468147	0.683054	0.582554	0.722834
A5D6X0;A7E2E1;B1ALF6;B1ALG1;B1ALG2;B3KNW7;B4DNT1;B4DSI8;B4E0F1;B9EGQ8;F6T8Q0;F6UH26;F6VDE0;F6XE55;F6XG14;P51532;Q59FZ6;Q8N9Q1;Q9HBD4;F5H0X5;F6XDY1;H0YGM3;P51532-2;P51532-3;P51532-4;P51532-5	B1ALF6	Transcription activator BRG1	SMARCA4	-0.0993929	-0.106573	-0.183363	-0.173737	-0.258627	-0.115437	0.295814	0.330114	0.311204	0.254211	0.30945	0.298851	-0.355249	-0.241629	-0.379719	0.0240288	-0.0358601	0.12591	-0.745617	-0.825247	-1.20478	0.340715	0.215826	0.459436	0.511406	0.346966	0.901287
J3KS01;J3QR07;Q96MU7;Q96MU7-2	Q96MU7	YTH domain-containing protein 1	YTHDC1	-0.0538073	-0.106467	-0.0551167	-0.23384	-0.20089	-0.18183	0.24473	0.35964	0.22758	-0.24374	0.271761	-0.0388088	0.2994	-0.18475	0.212479	-0.14637	-0.177691	0.00773048	-0.543404	-0.661983	-0.981523	0.699066	-0.0593338	0.317576	0.361813	0.363934	0.503853
A8KA05;B4DY67;B4E1P5;Q5TA56;Q6NXU1;Q96JZ0;Q9H9G7;Q5TA58;Q9HCK5;Q9UKV8;Q9UKV8-2;Q9UL18	Q9H9G7	Protein argonaute-2;Protein argonaute;Protein argonaute-3;Protein argonaute	AGO2	-0.25289	-0.36037	-0.32656	-0.175237	-0.237546	0.0141039	0.542533	0.445233	0.373523	-0.156881	-0.135521	-0.323471	0.37748	0.24461	0.338989	0.10545	-0.33671	-0.113941	-0.377014	-0.477985	-0.548344	-0.149754	-0.349463	-0.00234413	0.696074	0.599224	0.609604
B4DES7;B4DH82;Q14690;F5H7X0	Q14690	Protein RRP5 homolog	PDCD11	-0.260197	-0.223146	-0.342656	-0.124263	-0.108383	-0.126793	0.34264	0.44519	0.39761	0.13162	-0.0760803	-0.10746	0.254181	0.169771	0.25231	-0.17959	-0.32679	-0.117939	-0.760571	-0.64509	-0.85589	-0.0261192	0.20072	0.113041	0.51944	0.698709	0.75576
A0A024RAU5;A8K6K7;B7Z255;B7Z6I6;B7Z806;B7Z8P0;M0QYU1;P13807;P54840;Q53ER0;C9IYM4;F5H1N8;F5H3S3;P13807-2	B7Z806	Glycogen [starch] synthase, muscle	GYS1	-0.199713	-0.222283	-0.215953	-0.146644	-0.301644	0.00672627	0.340633	0.400323	0.338553	0.231249	-0.163151	-0.0183506	0.0552216	0.0344009	0.00274086	0.09095	-0.120989	-0.11208	-0.489773	-0.516024	-0.669844	-0.112907	-0.179728	0.0742836	0.710506	0.432688	0.750797
B3KM50;B3KNI0;B3KNM8;B4E2X3;C4B4C6;Q8N6R0;H3BLW2;Q8N6R0-1;Q8N6R0-2;Q8N6R0-3;Q8N6R0-4	B4E2X3	Methyltransferase-like protein 13	METTL13	-0.3995	-0.46994	-0.42943	0.0787268	-0.0588436	0.0608063	0.37459	0.40589	0.4377	0.14938	0.098711	0.0798702	0.15546	-0.00831032	0.07864	-0.1182	-0.174099	-0.26145	-0.516262	-0.507652	-0.548443	-0.318184	-0.00790405	-0.372004	0.664343	0.746662	0.859442
A0A024R857;B3KTC9;B4DH63;H0Y6I6;Q96ME1;F5H4Z4;Q96ME1-2;Q96ME1-3;Q96ME1-4	H0Y6I6	F-box/LRR-repeat protein 18	FBXL18	-0.238274	-0.191553	-0.0955076	0.170336	-0.0857544	0.141613	0.0217419	0.0934172	0.18398	-0.132101	0.0140591	-0.31146	0.34317	0.200361	0.16271	0.0178204	-0.446711	0.15217	-0.216869	-0.373739	-0.660919	-0.0388451	-0.136364	-0.412785	0.674023	0.518774	0.646723
H0Y8Z1;Q68E01;Q68E01-2;Q68E01-3;Q68E01-4	Q68E01	Integrator complex subunit 3	INTS3	-0.171244	-0.239123	-0.234083	0.0170135	-0.180596	0.0070734	0.209423	0.328883	0.262653	-0.109409	-0.21266	-0.14452	0.213989	0.121719	0.257521	-0.0163517	0.0504494	-0.16074	-0.669437	-0.590178	-0.547808	0.256407	0.125217	0.266638	0.422859	0.187269	0.54903
B7Z2P6;B7Z8C9;G3V3G9;Q5TAQ9;V9GY54;V9GYZ9;V9GZ39;Q5TAQ8;Q5TAQ9-2	B7Z8C9	DDB1- and CUL4-associated factor 8	DCAF8	-0.27313	-0.32862	-0.27924	0.113989	0.136825	0.211956	0.0391808	0.205214	0.173824	-0.293791	-0.674961	-0.34553	0.33725	0.528898	0.379089	0.0848999	-0.27478	0.258921	-0.794731	-0.5709	-0.73579	-0.188736	-0.038866	0.514023	0.45801	0.384479	0.972509
A0A087X2D0;B2R6F3;P84103;B4E241	P84103	Serine/arginine-rich splicing factor 3	SRSF3	-0.00539017	-0.10316	-0.0526905	0.0353069	0.0509272	0.0182171	0.04566	0.0386601	-0.0275297	-0.314051	-0.062561	0.00835037	0.185961	0.175051	0.28298	-0.13125	-0.0262394	-0.118231	-0.85804	-1.24213	-0.92532	0.365837	-0.613802	0.257458	0.921604	0.823704	1.27069
O00203;Q3MNE1;B7ZKR7;B7ZKS0;E5RJ68;F5GWU4;F5GXG9;F5GYB0;F5H093;Q13367	O00203	AP-3 complex subunit beta-1	AP3B1	0.112929	0.121889	0.0818691	-0.304783	-0.188023	-0.266643	0.129786	0.184776	0.128197	-0.23843	-0.0906105	-0.127121	0.440661	0.1947	0.280479	-0.101702	-0.26539	-0.0926113	-0.677423	-0.705174	-0.990772	0.00242996	-0.242731	0.0553188	0.96228	0.730011	0.86606
A0A024R464;B4DZT1;B4E0V1;B8ZZS4;C9JQZ3;C9JS61;C9K022;Q9H8Y5	B8ZZS4	Ankyrin repeat and zinc finger domain-containing protein 1	ANKZF1	0.0769033	-0.0160866	-0.07862	-0.103449	-0.135152	-0.204025	0.0688286	0.202225	0.189377	-0.388609	-0.457979	-0.591009	0.917381	0.489321	0.590761	-0.14263	-0.150751	-0.266491	-0.993198	-1.38719	-0.95973	-0.302406	-0.226677	-0.289536	1.38304	1.19698	1.57873
F6XGT7;Q14914;Q5JVP2;F2Z3J9;F5GY50;Q5JVP3;Q9H1X5	Q14914	Prostaglandin reductase 1	PTGR1	0.205833	0.128674	0.265234	-0.19636	0.0483503	-0.15389	-0.144768	-0.0478973	-0.105178	-0.26083	0.119829	0.0849895	0.0630913	-0.0443897	0.197731	-0.0520496	-0.0249996	-0.0833492	-0.645733	-0.503462	-0.655682	0.138872	-0.0969067	-0.145037	0.744101	0.6183	0.545549
A0A087WYN9;H0Y8L1;Q7Z478	Q7Z478	ATP-dependent RNA helicase DHX29	DHX29	0.192614	0.165303	0.135743	-0.18007	-0.0692701	-0.0686998	-0.0299272	-0.053277	-0.0924168	0.0446205	0.430479	0.26479	-0.0706005	0.15789	-0.107849	-0.112671	-0.146601	-0.46006	-0.525431	-0.87365	-0.949671	-0.0408135	-0.316534	-0.0684128	1.00602	0.783417	0.985077
D6RCE2;H0Y964;Q6PGP7	D6RCE2	Tetratricopeptide repeat protein 37	TTC37	0.144627	0.113646	0.160947	-0.0808535	0.00263691	-0.107373	-0.0539503	-0.0825701	-0.0971107	0.129478	-0.00485992	-0.0610809	0.17613	0.0825405	-0.02701	0.0532398	-0.228271	-0.12018	-0.306679	-0.285719	-0.846168	-0.232586	-0.235195	-0.200007	0.695478	0.639729	0.771149
B2R5M8;B4DXS4;C9J4N6;C9JJE5;C9JLU6;O75874;Q0QER2;Q6FI37;Q6FIA4;Q9H302;V9HW78;V9HWJ2	C9J4N6	Isocitrate dehydrogenase [NADP] cytoplasmic;Isocitrate dehydrogenase [NADP]	IDH1	0.19881	0.19362	0.19318	-0.0792026	-0.0685825	-0.131283	-0.147341	-0.120511	-0.0386906	0.26915	0.191839	0.270041	0.155088	0.144259	0.16087	-0.5287	-0.480761	-0.18182	-0.565037	-0.599518	-0.484036	-0.340195	-0.255157	-0.394917	0.909283	0.769974	0.959602
B4DFG0;B4DNW3;D6R9L5;D6RDA2;H0Y8X0;H0Y993;P35659;Q6MZJ9;P35659-2	B4DFG0	Protein DEK	DEK	0.202434	0.0161037	0.0782738	-0.0314436	0.095397	-0.00399303	-0.0721006	-0.196271	-0.0884008	0.0653305	0.22521	0.177919	0.5758	0.463991	0.40616	-0.648931	-0.63587	-0.629591	-0.70661	-1.02093	-0.97757	-0.194378	-0.190058	0.122994	0.98428	0.91284	1.06943
A0A024R7E3;B3KVA0;I6L9H2;K7EIZ6;K7EJL0;K7ELB1;K7EMU8;K7ENQ6;K7ENW7;K7ERQ1;P26358;Q59FP7;F5GX68;H0YFC7;P26358-3	P26358	DNA (cytosine-5)-methyltransferase 1;Cytosine-specific methyltransferase	DNMT1	0.0298061	-0.0791435	-0.0709333	0.0672369	-0.0848331	0.048357	0.0304031	0.0553227	0.00378323	0.0481701	0.0930386	0.119049	-0.0977707	0.13142	0.0902386	-0.0936508	-0.0393295	-0.251181	-0.664406	-0.646767	-0.780065	0.0247822	0.102453	0.197573	0.567173	0.621633	0.577623
C9J6B0;C9JLZ9;C9JM97;C9K0L0;F8W8U2;Q8WXG6;B5MEE5;F8W9P9;Q8WXG6-2;Q8WXG6-3;Q8WXG6-4;Q8WXG6-5;Q8WXG6-6;Q8WXG6-7	C9J6B0	MAP kinase-activating death domain protein	MADD	-0.137417	-0.135556	-0.175587	0.180874	0.0635138	0.210013	-0.0554438	0.0233059	0.0262966	0.401091	0.285881	0.328491	-0.2092	-0.0640907	-0.331551	-0.0732594	-0.201389	-0.136	-0.866774	-0.955454	-0.942394	0.049366	0.204887	0.133877	0.89785	0.55225	0.92639
K7ELP6;L0R6D6;Q53F19;Q53F19-2	Q53F19	Uncharacterized protein C17orf85	C17orf85	-0.224753	-0.174173	-0.175976	0.143364	0.0411682	0.0897541	0.0415058	0.187045	0.0720654	0.0807991	0.126419	0.34865	0.155691	-0.237759	-0.091959	-0.0628891	-0.212519	-0.10644	-0.804279	-0.69586	-0.72673	-0.267639	0.113981	0.21892	0.912046	0.0866375	1.16293
A8K874;B1AM43;Q5VZE5;Q5VZE6	B1AM43	N-alpha-acetyltransferase 35, NatC auxiliary subunit	NAA35	-0.110513	-0.159043	-0.138073	0.119524	0.041584	-0.0586262	0.136243	0.106763	0.0621433	0.0264206	0.111801	0.0543098	0.0202103	-0.33123	0.11949	0.0700302	-0.30092	0.229858	-0.526333	-0.622864	-0.396343	-0.0787029	0.0278568	-0.0778828	0.703346	0.376526	0.594397
A0A024R3Z5;B2R602;B4DGM7;E9PHS0;F8WDS9;H7C2E3;O43813;Q53TN2;Q6FHH6	E9PHS0	LanC-like protein 1	LANCL1	0.164117	0.128407	0.159306	-0.122813	-0.0412836	-0.223643	0.000513077	-0.0332661	-0.0313368	-0.0857086	0.0595017	-0.313379	-0.0500698	-0.12738	-0.107451	0.0535202	0.216641	0.354351	-0.588951	-0.784231	-0.704491	-0.391851	-0.250261	-0.0567112	0.960199	0.998669	0.817629
A0A024RAC5;A5PLK7;Q9P258	Q9P258	Protein RCC2	RCC2	-0.367086	-0.339236	-0.265966	0.16826	0.0454998	0.20521	0.216434	0.191324	0.145564	-0.0497513	-0.138151	-0.176691	-0.39739	-0.28046	-0.185619	0.40311	0.49391	0.331041	-0.815559	-0.873299	-0.547291	-0.625347	-0.616035	-0.244625	1.14841	1.13594	1.43781
A0A024RDR0;B2RPK0;B3KQ05;B7Z965;D3DQY9;P09429;Q59GW1;Q5T7C4;Q5T7C6;Q75MM1;Q9NYD7;Q5T7C0	B2RPK0	High mobility group protein B1;Putative high mobility group protein B1-like 1	HMGB1	0.0647602	0.0678501	0.0819502	-0.0487204	0.00292969	-0.0967302	0.00652695	-0.0670824	-0.0114822	-0.121321	-0.0823097	0.0637989	-0.568241	-0.383131	-0.11861	0.43837	0.373251	0.398201	-1.10986	-1.53892	-0.799042	-0.551655	-0.972866	-0.180534	1.68168	1.59773	1.87349
C9JRD9;E9PC74;H7C2X0;Q13144;Q59HD8;H0YGE6	C9JRD9	Translation initiation factor eIF-2B subunit epsilon	EIF2B5	-0.0270529	-0.113615	-0.242388	0.14453	0.302109	-0.00384712	-0.107503	-0.02388	0.0716476	0.0159798	-0.153431	-0.127331	-0.20686	-0.0121899	-0.117939	0.41353	0.0743294	0.113899	-0.791697	-0.821808	-0.846577	0.0214291	-0.174891	-0.03022	0.803257	0.746347	1.09416
B4DS83;H7C1Z3;Q9BSC4;B4DLV0;F5H6G7;Q9BSC4-2;Q9BSC4-3	H7C1Z3	Nucleolar protein 10	NOL10	-0.0379267	-0.0618763	-0.0979767	-0.0827198	0.0326996	-0.14941	0.139657	0.148396	0.109157	0.19076	0.342051	0.0564594	-0.28359	-0.11087	-0.25807	0.14257	0.261601	-0.3409	-0.99445	-1.2794	-0.8976	-0.22065	-0.26964	-0.39735	1.28462	1.16219	1.61228
A0A024RBL4;Q9Y4C8	Q9Y4C8	Probable RNA-binding protein 19	RBM19	-0.0903473	-0.113057	-0.129197	-0.179303	-0.155284	-0.12574	0.229683	0.286213	0.277033	0.30611	0.20141	0.342739	-0.0904408	-0.172991	-0.205391	-0.0307598	-0.19171	-0.158979	-1.27592	-1.383	-0.894216	0.00215912	-0.33684	-0.34211	1.4165	0.921976	1.89145
Q9UIG0;Q9UIG0-2	Q9UIG0	Tyrosine-protein kinase BAZ1B	BAZ1B	-0.0888395	-0.0599298	-0.12572	-0.173204	-0.272574	-0.184533	0.255469	0.32728	0.32205	0.0903988	0.141178	0.12245	-0.19631	-0.299191	-0.308651	0.241821	0.0760612	0.132231	-1.34503	-0.89296	-1.40997	0.273716	-0.558073	0.0288963	1.15717	0.94492	1.80133
A3KN83;B3KUC1;B4DL53;B4DV91;K7ES28;Q9NVJ3;Q9Y2G9;A3KN83-2;A3KN83-3;A3KN83-4;F8W8H8	A3KN83	Protein strawberry notch homolog 1	SBNO1	-0.0780697	-0.13855	-0.18066	-0.0951633	-0.0350533	-0.177863	0.18671	0.2625	0.25615	-0.0116196	-0.123251	-0.0483112	0.0110188	-0.12545	-0.105621	0.17827	0.0644512	0.1605	-0.78455	-0.750898	-0.92643	-0.183683	0.146736	-0.198395	1.00916	0.636864	1.05119
C9JFK9;O95817;Q53GY1	C9JFK9	BAG family molecular chaperone regulator 3	BAG3	-0.58564	-0.65268	-0.61204	-0.208143	-0.262113	-0.025713	0.7614	0.77797	0.80696	-0.109772	0.288109	0.0149193	-0.48678	0.0854797	-0.24435	0.221279	0.177879	0.0532494	0.429977	0.344627	0.536467	-0.451437	-0.559246	-0.729437	0.026453	0.375355	0.0272446
B4DQR8;B4DQX7;B4DY85;C9IZ41;C9JJK5;H0Y2Y8;H7C3D3;H7C3R3;Q15942;Q28617;Q96AF9;Q9BUS0	B4DQR8	Zyxin	ZYX	-0.251864	-0.265823	-0.394093	-0.284687	-0.439237	-0.0981169	0.521196	0.569087	0.643537	-0.00738907	0.0964699	0.0418396	0.0778599	0.245029	0.229981	-0.128359	-0.17617	-0.37925	0.394564	0.439745	0.496124	-0.531353	-0.629803	-0.796444	0.0627689	0.413288	0.15111
Q9Y5K6	Q9Y5K6	CD2-associated protein	CD2AP	-0.00102615	-0.0453568	-0.0554962	-0.569337	-0.477277	-0.487097	0.56969	0.57219	0.49371	0.13101	0.130878	-0.0555916	-0.0414505	0.30711	0.23777	-0.283861	-0.24214	-0.183731	0.0294304	0.00748062	0.0585899	-0.597593	-0.524853	-0.698524	0.497557	0.626108	0.601807
A0A087X183;B5MCU2;Q92615;X6RCG6;H0Y4V9;H0Y641	B5MCU2	La-related protein 4B	LARP4B	-0.0594063	-0.0462971	-0.161366	-0.467973	-0.532363	-0.421653	0.528673	0.612403	0.547983	-0.00722885	0.178202	-0.0507488	-0.000579834	0.335449	0.339069	-0.310539	-0.0745602	-0.409069	0.148683	-0.160896	0.484194	-0.878044	-0.595985	-0.438965	0.43372	0.43779	0.5695
B4DM27;B4DQN8;B4E3S2;E7EPN9;H7C5N8;Q9Y520;E9PF21;H0Y877;Q9Y520-2;Q9Y520-3;Q9Y520-4;Q9Y520-5;Q9Y520-6;Q9Y520-7	B4E3S2	Protein PRRC2C	PRRC2C	-0.0184307	-0.0404301	-0.19937	-0.515304	-0.544614	-0.531524	0.586966	0.677037	0.585667	0.0582199	0.117189	-0.00131989	-0.123659	0.0701103	-0.0266495	-0.0237808	0.0796299	-0.14975	0.0380783	-0.10597	0.168089	-0.361181	-0.35021	-0.1992	0.18183	0.2598	0.368759
A0RZB7;A0RZB8;B4DVR3;B4E2I7;E5RJ79;E7EMV0;E7ERW8;E9PEZ3;E9PHQ0;H9KV28;O60610;Q6URC4;Q6UUU0;Q7KZJ7;Q96IL1;B9ZVX0;E7ET75;E9PEZ2;F5GXR6;F5GYU7;F5H2N3;O60610-2;Q8IUG5;Q8IUG5-2	B4E2I7	Protein diaphanous homolog 1	DIAPH1	-0.105307	-0.165907	-0.124526	-0.422483	-0.443603	-0.350164	0.544633	0.552013	0.515344	-0.498859	-0.26767	-0.19519	0.31481	0.30821	0.28689	0.10029	0.0275288	-0.0760212	-0.028759	-0.101208	-0.00473785	-0.685106	-0.623926	-0.792515	0.711639	0.755451	0.769161
A0A024QZN4;B3KXA2;B4DKC9;B4DTM7;B4E3Q9;P18206;Q5JQ13;V9HWK2;F5H7T3;G8JLL3;P18206-2;P18206-3	B4DTM7	Vinculin	VCL	-0.173376	-0.0898066	-0.228757	-0.279197	-0.411447	-0.421637	0.483974	0.551033	0.569213	-0.42586	-0.30925	-0.331011	0.233549	0.269779	0.17239	0.102011	0.26412	0.024271	0.133381	0.131699	0.161911	-0.783531	-0.728592	-0.910473	0.689602	0.632263	0.67374
Q9Y490;Q5TCU6	Q9Y490	Talin-1	TLN1	-0.139824	-0.119023	-0.228384	-0.293013	-0.549607	-0.338823	0.574922	0.556252	0.537501	-0.024931	-0.0931206	-0.0355205	0.12005	0.0769901	0.0971508	-0.0473003	0.0439396	-0.13726	-0.0436058	-0.0466652	-0.0612946	-0.580784	-0.514625	-0.613113	0.691353	0.561302	0.607433
A0A024R5H6;B4DF77;E9PNG7;E9PNZ9;E9PPK2;E9PSE1;E9PSG7;F8VW41;F8W0B1;H0YCU5;H0YF56;Q6VY07;Q86VP3;Q9NTH2;H0YE62;Q6VY07-2	B4DF77	Phosphofurin acidic cluster sorting protein 1	PACS1	-0.189323	-0.203383	-0.223503	-0.52774	-0.77551	-0.38626	0.76924	0.8215	0.71498	-0.280991	-0.31349	-0.288271	0.36022	0.1786	0.0407906	0.121778	0.179008	0.00234985	-0.0639095	-0.102131	0.151079	-0.685614	-0.318142	-0.706053	0.660633	0.433834	0.630304
B1AN89;B4DH17;B4DXR2;B4DZE1;O43432;Q59GJ0;Q5SWD0;B1AN91;B1AN92;F5H564;F5H8J4;H0YGB3;H7BYW0;O43432-2;O43432-3;Q504Z1	B1AN89	Eukaryotic translation initiation factor 4 gamma 3	EIF4G3	-0.0628004	-0.0654402	-0.19312	-0.41852	-0.294769	-0.408549	0.461267	0.472326	0.509606	-0.000619888	0.233841	-0.17626	0.11639	0.00443077	-0.0492096	0.23826	-0.0370998	-0.32975	-0.103626	-0.00348663	-0.237856	-0.591307	-0.572537	-0.269667	0.64159	0.55592	0.580971
H0YB71;O94804	O94804	Serine/threonine-protein kinase 10	STK10	-0.243087	-0.297207	-0.175036	-0.393185	-0.406069	-0.361235	0.660496	0.608556	0.606766	-0.0354996	-0.489269	-0.413179	-0.3433	-0.0743198	-0.03438	0.695719	0.176649	0.51759	0.22024	-0.203239	0.0918102	-0.626631	-0.182612	-0.350931	0.442795	0.290484	0.318085
A0PJE0;Q71M33;Q9H9B1;C9JD67;Q9H9B1-2;Q9H9B1-3;Q9H9B1-4	Q9H9B1	Histone-lysine N-methyltransferase EHMT1	EHMT1	-0.262837	-0.338084	-0.26028	-0.495646	-0.45151	-0.417941	0.809242	0.720342	0.696714	-0.41247	-0.0470314	-0.0963306	-0.31744	-0.203331	-0.194342	0.693359	0.35372	0.22386	0.291492	0.198492	0.208473	-0.749035	-0.562246	-0.345585	0.274983	0.334202	0.349222
G0ZCM3;G0ZCM4;I3L4X2;P33527;Q68CP7;Q9BV39;Q9UQ98;F5GXL7;P33527-2;P33527-3;P33527-4;P33527-5;P33527-6;P33527-7;P33527-8;P33527-9	I3L4X2	Multidrug resistance-associated protein 1	DKFZp781G125	-0.410794	-0.578213	-0.551307	-0.199181	-0.560961	-0.279837	0.809123	0.886306	0.884866	-0.34697	-0.377071	-0.28553	-0.518429	-0.627788	-0.60524	0.9935	0.89753	0.86998	0.242653	0.334812	0.342552	-0.0885696	-1.15997	-0.26037	0.0978603	-0.0487099	0.53974
B4DK81;C9J5L1;C9JB80;C9JDJ7;E7ET15;E7EW00;H0Y8D9;H7C4V2;O15042;U3KPT1;O15042-2;O15042-3	C9J5L1	U2 snRNP-associated SURP motif-containing protein	U2SURP	0.0076704	-0.0682802	-0.0471001	-0.107757	-0.0989571	-0.122077	0.15796	0.13305	0.145491	-0.251219	-0.118069	-0.0641193	-0.20793	-0.064539	-0.206619	0.358938	0.270948	0.28261	0.28821	0.080389	0.33946	-0.596859	-0.61643	-0.1437	-0.00134087	0.3916	0.258671
A0A087WVU6;A0A087X2H1;B3KWT6;G3V4V5;H0YJD4;H0YJP0;Q2KQ74;Q5XJ19;Q9BRJ0;Q9ULT8	G3V4V5	E3 ubiquitin-protein ligase HECTD1	HECTD1	-0.137667	-0.0719566	-0.155507	-0.101388	-0.0459375	-0.249838	0.260451	0.291231	0.210611	-0.0629597	0.103109	0.00848007	-0.50993	-0.33985	-0.409759	0.44809	0.389959	0.37287	0.440163	0.256344	0.0083828	-0.654798	-0.654388	-1.09422	0.501337	0.584288	0.612898
J3KSH8;J3KT51;Q9UK76;B8ZZT7;F5GY98;Q9UK76-2;Q9UK76-3	Q9UK76	Hematological and neurological expressed 1 protein;Hematological and neurological expressed 1 protein, N-terminally processed	NOTCH1	-0.434933	-0.312403	-0.261333	-0.19539	-0.163261	-0.10995	0.49749	0.49063	0.48915	-0.0487289	-0.0133686	0.169882	-0.34951	-0.57794	-0.386311	0.32399	0.619089	0.262899	-0.00701523	0.102434	0.153793	-0.618986	-0.619966	-0.647816	0.517077	0.545446	0.575037
B3KW17;B4E2K3;C9JCZ8;H7C5E4;Q8IZH2;Q8IZH2-2;Q8IZH2-3	B4E2K3	5-3 exoribonuclease 1	XRN1	0.187147	0.138307	0.100937	-0.128933	-0.169983	-0.291423	0.0459261	0.0627365	0.0552864	-0.051899	-0.608749	-0.717049	0.0959683	0.171629	0.48761	0.36199	0.139559	0.12093	0.324604	-0.232456	-0.377396	-1.12567	0.283306	-0.548403	0.666897	0.769928	0.239197
B3KMN7;B8ZZK2;H7BZK5;M0QZK8;O75223;B8ZZN4;B8ZZR8;E7EU55;O75223-2	B8ZZK2	Gamma-glutamylcyclotransferase	GGCT	0.0442467	0.189886	0.176156	0.254554	0.239664	0.127494	-0.380194	-0.285523	-0.366283	-0.41213	-0.0664501	-0.132	0.111229	0.312689	-0.13262	-0.65657	0.207371	0.76848	-0.103304	-0.0165234	-0.0829143	-0.538183	-0.488833	-0.499683	0.452967	0.600258	0.676218
E9PLD0;Q6FIG4;Q92927;Q92928;Q9H0U4	E9PLD0	Ras-related protein Rab-1B	RAB1B	-0.00374317	-0.0183935	-0.0494232	0.16487	0.0237799	0.0715399	-0.0746698	-0.0886602	-0.0253	0.131519	0.0239906	0.0555801	0.15943	0.0664501	-0.0691299	-0.335171	-0.148809	0.11615	0.0299416	-0.0976887	0.279713	-0.671604	-0.731583	0.187597	0.448694	0.430664	0.124264
Q8WXA9	Q8WXA9	Splicing regulatory glutamine/lysine-rich protein 1	SREK1	-0.0183001	-0.0355005	-0.0972405	0.271497	0.407857	0.159837	-0.301763	-0.205442	-0.180943	0.0550899	0.0338802	0.21526	-0.257631	0.0951805	0.10644	0.14818	-0.28817	-0.10824	-0.0723763	-0.920425	-0.415936	-1.31421	-0.669725	0.558523	0.428049	1.09515	1.31095
A4LAA3;B4DHH8;B4DLE1;B4DLW1;B7Z1D8;P46100;F8WDE0;H7BYW8;P46100-2;P46100-3;P46100-4;P46100-5;P46100-6;Q5H9A3	P46100	Transcriptional regulator ATRX	ATRX	0.261761	0.320036	0.196592	-0.804658	-0.437731	-0.748569	0.415197	0.631986	0.312114	0.195879	0.295099	0.187281	-0.17856	-0.0245304	-0.0981903	-0.14896	-0.0324306	-0.195579	-0.110704	-0.280664	-0.385134	-0.722849	-0.481468	-0.0169392	0.721706	0.721317	0.554737
B0AZV8;B3KSV6;K7ELX8;K7ERW8;O14617;Q6PK82;E7EMM2;G5E988;O14617-2;O14617-3;O14617-4;O14617-5	O14617	AP-3 complex subunit delta-1	AP3D1	-0.0375566	-0.127996	-0.0278969	-0.380032	-0.521963	-0.208993	0.443247	0.440057	0.421137	0.0479107	0.0230198	0.17824	0.0666313	-0.09202	-0.0211391	-0.0271912	-0.221211	0.0457592	-0.340401	-0.512701	-0.57406	-0.49637	-0.31465	-0.23667	1.02762	0.632481	0.814751
Q14689;Q7Z3H2;Q8N7L2;Q96IB4;Q96NX2;Q9P265;C9JYN1;E7EMA5;E9PER1;Q14689-2;Q14689-3;Q14689-4	Q14689	Disco-interacting protein 2 homolog B	DIP2B	-0.0411301	-0.0900993	-0.13577	-0.555537	-0.442532	-0.490706	0.513898	0.612668	0.629208	0.108082	0.22159	0.142502	-0.21327	-0.14864	-0.0980701	0.0123406	0.0510197	-0.0755405	-0.248276	-0.446217	-0.441135	-0.345224	-0.161884	-0.322144	0.722082	0.607803	0.634993
J3KTF0;P49327;Q13587;Q6PJJ3;F5H0D4	P49327	Fatty acid synthase;[Acyl-carrier-protein] S-acetyltransferase;[Acyl-carrier-protein] S-malonyltransferase;3-oxoacyl-[acyl-carrier-protein] synthase;3-oxoacyl-[acyl-carrier-protein] reductase;3-hydroxyacyl-[acyl-carrier-protein] dehydratase;Enoyl-[acyl-carrier-protein] reductase;Oleoyl-[acyl-carrier-protein] hydrolase	FASN	-0.31672	-0.20306	-0.24911	-0.466343	-0.645203	-0.325433	0.71237	0.746079	0.747419	0.0493984	0.0575886	0.0720386	-0.24276	-0.210329	-0.225821	0.16778	0.143799	0.18828	-0.535862	-0.549702	-0.82613	-0.413101	-0.496632	-0.373413	1.13358	1.09494	0.966305
A5D8Z4;D3DUP1;D3DUP2;F5GWT4;F6UYG0;H0Y493;H0Y7J9;H0Y7R3;H0YH68;K7ENT7;Q96J92;Q9H4A3;A6PVV2;C9JGD6;C9JUU3;F5H2M7;F8W9F9;H0Y7T5;Q96J92-2;Q96J92-3;Q9BYP7;Q9BYP7-2;Q9BYP7-3;Q9BYP7-4;Q9H4A3-2;Q9H4A3-4;Q9H4A3-5;Q9H4A3-6;Q9Y3S1;Q9Y3S1-2;Q9Y3S1-3;Q9Y3S1-4	F5GWT4	Serine/threonine-protein kinase WNK1	WNK1	-0.15066	-0.0913391	-0.19794	-0.300293	-0.346963	-0.245793	0.37313	0.48352	0.476339	0.258219	0.0704994	0.125469	-0.205799	-0.174549	-0.20993	-0.0341396	0.0911007	0.0791206	-0.2848	-0.24935	-0.255331	-0.4261	-0.337769	-0.33894	0.535753	0.590904	0.765634
I3L2T9;I3L2U3;I3L4A6;I3L4Z5;Q5JPC5;Q8NB16;Q8NB16-2	I3L2T9	Mixed lineage kinase domain-like protein	MLKL	-0.0729399	-0.0953598	-0.22897	-0.138886	-0.0387764	-0.162767	0.20914	0.308041	0.22052	0.098959	0.162319	0.14411	-0.21652	-0.18725	0.00103951	-0.0676003	0.0464191	0.0184994	-0.43589	-0.377411	-0.38767	-0.232637	-0.308687	-0.269266	0.541151	0.738791	0.731621
A0A024RBV2;B4E296;B9EIP9;E7EW25;Q49AJ4;Q86V21;Q9H7A6;Q9H9K9;F5GWW7;F5H4V2;F5H790;F6UZ17;F8W8B5;Q86V21-2;Q86V21-3	E7EW25	Acetoacetyl-CoA synthetase	AACS	-0.205088	-0.343773	-0.293744	-0.199552	-0.0832939	-0.0910683	0.433471	0.413791	0.369261	0.23156	0.21974	0.0804787	-0.193039	-0.36339	-0.117331	0.0016613	0.0943012	0.04603	-0.396696	-0.163385	-0.615906	-0.389959	-0.42098	-0.178129	0.777439	0.656359	0.731258
A0A024QZ63;B3KVF8;B4DFN7;B4DYM1;B4DZ32;B4E0T8;H0YEV9;Q5QD01;Q92614;E9PN42;E9PPV5;E9PQN8;F8W6U1;F8W6Y3;Q92614-2;Q92614-3;Q92614-4;Q92614-5	H0YEV9	Unconventional myosin-XVIIIa	MYO18A	-0.135241	-0.122672	-0.146892	-0.219235	-0.351781	-0.186199	0.4078	0.422242	0.331976	0.239929	0.374821	0.0908108	-0.40563	-0.23682	-0.42915	0.24449	0.0257492	0.0957985	-0.281588	-0.521736	-0.554157	-0.237373	-0.277184	-0.192932	0.551867	0.743988	0.769117
A8K5Y4;B4DGX9;D3DWB6;H7C2M9;Q59EZ5;Q6P468;Q86X58;Q93008;E9PFG1;O00507;O00507-2;Q93008-1	H7C2M9	Probable ubiquitin carboxyl-terminal hydrolase FAF-X;Ubiquitin carboxyl-terminal hydrolase	USP9X	0.0340729	0.00115299	-0.0447273	-0.20404	-0.28667	-0.28765	0.209953	0.279583	0.298323	0.292721	0.267311	0.367411	-0.30695	-0.39237	-0.32518	0.0397511	0.0576515	-0.000339508	-0.26482	-0.242451	-0.483931	-0.170071	-0.38056	-0.279209	0.663713	0.635914	0.521414
B3KM75;B3KMK7;Q9Y2A7;F8W050;P55160;Q9Y2A7-2	Q9Y2A7	Nck-associated protein 1	NCKAP1	0.155217	0.0423164	0.0587063	-0.241786	-0.214597	-0.237646	0.205497	0.125327	0.106967	0.277071	0.235201	0.24399	-0.30879	-0.3109	-0.31826	0.07967	0.15539	-0.0533695	-0.414322	-0.307592	-0.454382	-0.246412	-0.381103	-0.0501728	0.583794	0.726873	0.543323
A8K564;B3KTI7;B4DZD7;D6RIW8;Q9NW82	D6RIW8	WD repeat-containing protein 70	WDR70	0.107654	0.0439034	-0.00972652	-0.331268	-0.124723	-0.257224	0.148856	0.282826	0.139706	0.412369	0.14176	0.18853	0.0319214	-0.185219	-0.00712967	0.27499	-0.22118	-0.636028	-0.606436	-0.419016	-0.810215	-0.371298	-0.522396	0.0392532	0.694716	0.709187	1.28621
A0A024R8W2;I3L3H9;Q63HN8;Q9H932;H3BLU6;Q63HN8-4;Q63HN8-5;Q63HN8-6	I3L3H9	E3 ubiquitin-protein ligase RNF213	RNF213	-0.0623398	-0.0285587	-0.147224	-0.301517	-0.365226	-0.320183	0.426557	0.473932	0.324562	0.56278	0.142979	0.41276	0.173401	-0.0224896	-0.117699	-0.17466	-0.49741	-0.47967	-0.417021	-0.625271	-0.93202	0.049633	-0.377846	-0.361376	0.896267	1.09514	0.672497
Q5T035;Q9NZB2;H7C0T0;Q9NZB2-2;Q9NZB2-4;Q9NZB2-5;Q9NZB2-6	Q5T035	Constitutive coactivator of PPAR-gamma-like protein 1	FAM120A	0.0220032	0.00103378	-0.0450163	-0.35717	-0.26198	-0.0626106	0.220134	0.208424	0.275184	0.23822	0.17374	0.25618	0.10247	0.143021	0.147221	-0.19846	-0.192089	-0.67029	-0.400631	-0.430231	-0.494902	-0.250879	-0.424891	-0.106039	0.720934	0.648184	0.738453
A0A024R9U8;A0A024R9W5;A0A024R9Y3;A0A087X146;A0A087X1S3;A5YM72;B4DGF6;H0Y659;Q3B7K0;Q53FW4;Q5H924;Q5H935;Q5H962;Q5H963;Q5H964;Q7Z6Z7;Q8IWJ0;F5H1P2;H0Y5W0;Q7Z6Z7-2;Q7Z6Z7-3	H0Y659	E3 ubiquitin-protein ligase HUWE1	HUWE1	-0.14003	-0.12083	-0.21282	-0.240766	-0.400557	-0.314377	0.42608	0.51108	0.49222	0.0810509	0.19565	0.188589	0.0544395	0.0455894	0.0261993	-0.177559	-0.20396	-0.21003	-0.478584	-0.355885	-0.772846	-0.085804	-0.345205	0.196606	0.717457	0.589928	0.534328
B4DHJ9;Q15386;Q15386-2;Q15386-3	Q15386	Ubiquitin-protein ligase E3C	UBE3C	-0.200291	-0.21152	-0.20131	-0.087697	-0.0653372	-0.0763769	0.248054	0.317973	0.276504	0.4508	0.249991	0.23563	0.05756	-0.101431	-0.0400105	-0.248669	-0.28681	-0.317049	-0.451317	-0.512337	-0.598658	-0.130066	-0.402666	0.328215	0.658546	0.641897	0.466387
B4DNP0;B4DVR6;B7ZA24;G8JLH9;K7EP08;P40763;P40763-2	G8JLH9	Signal transducer and activator of transcription 3;Signal transducer and activator of transcription	STAT3	-0.127904	-0.312553	-0.276684	-0.0690069	-0.191227	-0.0936766	0.316124	0.390914	0.364014	0.12891	-0.11035	-0.107	-0.10404	0.0460606	-0.059	0.0717907	0.0163002	0.117319	-0.11836	-0.134201	-0.37071	-0.501533	-0.688574	-0.353344	0.709701	0.720732	0.736292
F8VPD4;G1UI39;H7BZB3;H7C2E4;H7C3Z5;P27708;Q53SY7	F8VPD4	CAD protein;Glutamine-dependent carbamoyl-phosphate synthase;Aspartate carbamoyltransferase;Dihydroorotase	CAD	-0.324237	-0.342506	-0.394307	-0.0117836	-0.333263	0.00829697	0.398767	0.520687	0.478347	0.0439987	-0.137421	-0.0645504	-0.227421	-0.218491	-0.115471	0.262999	0.17894	0.277439	-0.27013	-0.205658	-0.48008	-0.313168	-0.463196	-0.269287	0.659412	0.718834	0.623264
B4DE53;I3L0V3;I3L131;I3L143;I3L163;I3L1S3;I3L3H4;I3L439;I3L4D2;I3L500;I6L959;A6NE57;C9J1U4;F8WC00;I3L120;I3L1I1;I3L2E6;Q9BTW9;Q9BTW9-3;Q9BTW9-4;Q9BTW9-5	I3L0V3	Tubulin-specific chaperone D	TBCD	-0.217474	-0.176047	-0.100991	-0.12209	-0.162978	0.0549145	0.243386	0.292503	0.18878	-0.215818	-0.22278	-0.0634899	-0.061491	-0.0374908	0.129719	0.316061	-0.00162888	0.156891	-0.307156	-0.166176	-0.589176	-0.564457	-0.577606	-0.481855	1.07923	0.88904	0.718159
A0A024RD11;A8K6Y2;B4DSD7;E9PFR3;H0Y8C4;H7C5Q9;Q14738;Q59EF0;F5GYS1;Q14738-2;Q14738-3	E9PFR3	Serine/threonine-protein phosphatase 2A 56 kDa regulatory subunit delta isoform	PPP2R5D	-0.342633	-0.327313	-0.241034	-0.260083	-0.179283	-0.107643	0.515614	0.456404	0.485974	-0.0165005	-0.46472	-0.0318699	0.0522194	-0.290489	-0.12977	0.446411	0.0707912	0.36392	-0.58008	-0.570789	-0.92746	-0.487154	-0.651653	-0.285364	1.2085	1.05933	1.23467
A0A087X139;B4E3M5;C9IZQ6;D3DTD2;E7EPJ7;E7EWP2;F5H228;H7BXZ5;J3QSW6;O60229;O75962;Q7Z2K2;F5H216;H7C0I9;O75962-2;O75962-4;O75962-5	E7EPJ7	Triple functional domain protein	TRIO	-0.261623	-0.384405	-0.344523	-0.703187	-0.59699	-0.558271	1.00842	0.945774	0.894804	-0.845039	-0.731649	-0.84268	-0.330799	-0.379259	-0.270201	1.13833	1.15252	1.10878	-0.377873	-0.390083	-0.475233	-1.0421	-0.837856	-0.981487	1.40407	1.26926	1.43131
A0PJ76;B3KMS0;B3KY03;B4E0B7;E7EN77;F5GZK7;F5H431;Q15021;Q6ZV00;REV__B2R9U2;REV__Q02790;F5GZJ1;F6SSY4	E7EN77	Condensin complex subunit 1	NCAPD2	-0.446843	-0.407353	-0.416493	-0.32585	-0.54623	-0.37326	0.795943	0.894584	0.825503	-0.46686	-0.445429	-0.4342	-0.325531	-0.451441	-0.366079	0.83934	0.862289	0.78791	-0.383648	-0.445988	-0.528547	-0.977869	-1.15654	-0.532959	1.43747	1.2391	1.34897
A0A087X1U9;B3KUQ6;B4DS37;D6RAQ7;D6RAW3;D6RC24;D6RE78;D6RF16;H0Y8H5;H0Y9M4;O14976;Q59HA5;Q6P490;Q6ZMW6;Q6ZTD0;Q86U72;E9PGR2	D6RAQ7	Cyclin-G-associated kinase	GAK	-0.135917	-0.168806	-0.140197	-0.374789	-0.242275	-0.262054	0.41251	0.456429	0.4551	-0.255251	-0.211771	-0.296681	-0.253931	-0.0233707	-0.15873	0.408171	0.235081	0.55648	-0.319542	-0.577553	-0.438402	-0.489387	-0.404898	-0.482607	0.906736	0.774187	1.03147
A0A024R1T9;A0A024R1Y2;B4E3P0;K7EIE7;K7ESG8;P53396;Q4LE36;Q8N9C4;E7ENH9;P53396-2	B4E3P0	ATP-citrate synthase	ACLY	-0.0886135	-0.118823	-0.102834	-0.242901	-0.321441	-0.161771	0.349697	0.378557	0.308127	-0.0209007	-0.0869999	-0.0329704	-0.282541	-0.28701	-0.374201	0.40979	0.3029	0.37192	-0.426849	-0.372047	-0.499638	-0.281353	-0.334641	-0.306313	0.731472	0.69775	0.791622
D3DTL4;E5RG95;E5RGZ4;E5RI09;E5RJH5;K7EKN2;K7EP84;K7EPM1;P13929;Q9NPL4;U3KQQ1;D3DTL2;E5RJF2;P13929-2;P13929-3	E5RG95	Beta-enolase;Enolase	ENO3	0.28063	0.31423	0.26562	-0.650285	-0.318006	-0.406776	0.145398	0.265787	0.1034	-0.61451	-0.46401	-0.31764	-0.473911	-0.139761	-0.296061	0.65386	0.847589	0.80443	-0.278626	-0.435736	-0.259907	-0.78746	-0.71599	-0.80744	0.940176	1.30188	1.04311
Q9H8B7;Q9H8D8;Q9NR09;H7C094;H7C3P0	Q9NR09	Baculoviral IAP repeat-containing protein 6	BIRC6	0.170756	0.171227	0.0178862	-0.645699	-0.479219	-0.69811	0.447677	0.524667	0.490817	-0.0709591	-0.0821896	0.14159	-0.37781	-0.36871	-0.320171	0.57511	0.333639	0.169489	-0.259659	-0.650429	-0.023119	-0.702709	-0.52293	-0.394939	1.14968	0.519384	0.884724
A0A024R580;A0A024R5A3;B2RDI5;B4DS85;B4DWH5;E9PIA9;E9PJA6;E9PJJ3;E9PL37;E9PLC9;E9PLX0;E9PMC6;E9PQB3;E9PRM1;E9PSA6;P07384;E9PLQ6;H7C5Z3	E9PIA9	Calpain-1 catalytic subunit	CAPN1	0.0423908	0.0810909	0.0751505	-0.28752	-0.338276	-0.230606	0.157013	0.275058	0.225697	-0.03755	-0.15889	-0.213629	-0.0949383	-0.12146	-0.0776386	-0.0510197	0.139959	0.61517	-0.0231132	-0.14595	-0.215874	-0.511471	-0.495241	-0.36149	0.659388	0.510698	0.583048
B4DQA5;B5MCD9;B7Z2B4;B7ZAP0;F5H8L0;Q6AI42;Q9UEL5;Q9Y3P9;Q9Y6Y7;C9JGR5;Q9Y3P9-2;Q9Y3P9-3;Q9Y3P9-4	B5MCD9	Rab GTPase-activating protein 1	RABGAP1	0.147476	0.0418463	0.0896359	-0.45193	-0.39915	-0.45735	0.330883	0.362253	0.336333	0.00379944	-0.04319	0.0637989	-0.188129	-0.303928	-0.241539	0.314451	0.261341	0.133371	-0.0770798	-0.13649	-0.42247	-0.660557	-0.828346	-0.828445	1.09667	0.971403	0.885313
A0A087WZL6;A8K141;B3KSR8;B4DKT9;B4DU00;B4E2G8;B7Z259;B9A010;E5RFG3;E5RFK9;E5RFM3;E5RFM5;E5RG03;E5RGD2;E5RGU3;E5RGY6;E5RGY7;E5RHJ5;E5RHV7;E5RIB1;E5RIE0;E5RIT8;E5RJ41;E5RJL0;E5RJP7;E5RJZ2;F6KRI5;G3XAM7;H0YBB8;P35221;Q16370;Q49AD3;Q9UI47;A6NKP0;E5RIC3;F6XBD8;F8W845;P26232-4;P26232-6;P35221-2;Q8N1C0;REV__Q9P2T0;REV__Q9P2T0-2	B4E2G8	Catenin alpha-1	CTNNA1	-0.00888729	0.0617733	0.131323	-0.49102	-0.36224	-0.41348	0.382007	0.343177	0.357347	-0.158121	-0.122671	-0.216951	-0.332491	-0.215509	-0.242241	0.57453	0.40172	0.31172	-0.113296	-0.0797062	-0.0995159	-0.68137	-0.584051	-0.877951	0.788235	0.783297	0.864357
B2RTQ5;Q5VZK9;Q8IW66;Q5VZK9-2;Q5VZK9-3;Q5VZK9-4	Q5VZK9	Leucine-rich repeat-containing protein 16A	LRRC16A	0.243966	0.285227	0.272706	-0.667183	-0.651333	-0.627103	0.428516	0.366726	0.348476	0.0186691	-0.0832901	-0.03269	0.122141	-0.0483189	-0.0850506	-0.070219	-0.0109196	0.18969	-0.146944	0.0630169	-0.257854	-0.586416	-0.754726	-0.979776	0.719553	0.947853	0.995295
D3DSS6;H0Y7N4;Q5H9P3;Q68DL4;Q9H7D0;H0YB14;Q9H7D0-2	H0Y7N4	Dedicator of cytokinesis protein 5	DOCK5	0.0921927	-0.0206471	-0.0810471	-0.48428	-0.53222	-0.45115	0.448247	0.552327	0.476577	0.00362015	-0.0665703	-0.159222	0.20326	-0.121441	-0.0372696	0.102049	-0.0726814	0.148258	-0.0587006	-0.119659	-0.46377	-0.720306	-0.387358	-0.547817	1.00853	0.76968	0.5194
A0A087WTD7;A0A087WX73;A0A087WY36;A0A087X047;A8MYJ1;B0AZU4;B7ZW05;H0YK84;H0YLH1;H0YMW2;Q12802;E7EWV9;F5H8M3;H0Y4V5;H0YK18;H7BYL5;Q12802-2;Q12802-4	A8MYJ1	A-kinase anchor protein 13	AKAP13	0.000782967	0.0205135	-0.0603056	-0.410956	-0.401359	-0.470125	0.455834	0.473922	0.391693	-0.134541	-0.088171	-0.10882	0.13616	-0.155842	-0.175652	0.13092	0.0846596	0.311281	-0.289522	-0.187754	-0.416582	-0.921501	-0.45993	-0.99198	1.03481	0.973677	1.25879
B4DL87;C9J3N8;F8WE04;P04792;V9HW43	B4DL87	Heat shock protein beta-1	HSPB1	-0.0496635	-0.0326929	0.0429563	-0.34568	-0.3654	-0.20754	0.316306	0.334466	0.307246	-0.0273304	0.0890903	0.0815601	-0.70582	-0.548229	-0.647589	-0.289122	0.675549	1.3719	0.0111885	0.00521088	0.173988	-0.583702	-0.507511	-0.658401	0.519005	0.592453	0.447773
A8K4X6;B4DEP1;B4DP46;B4DUM2;P30566;Q71UA4;X5D2Z4;X5D7V4;X5D7W4;X5D8S6;X5DP48;B0QY75;E7ERF4;P30566-2	B4DEP1	Adenylosuccinate lyase	ADSL	0.052103	0.0685739	0.0625734	0.17324	0.156859	0.0247393	-0.200849	-0.13886	-0.198379	0.216419	0.211769	0.0398598	-0.747518	-0.630999	-0.46567	0.499229	0.248619	0.628279	-0.0236893	0.129351	-0.14184	-0.450699	-0.334	-0.319689	0.35249	0.442341	0.345741
B2RDD7;B4DV00;C9JSX3;G3V2F5;G3V2L6;G3V2X6;G3V507;G3V580;G3V5L5;G3V5T6;H0YJ77;H0YJD3;H0YJX6;H7BZ44;O14744;A8MTP3;B4DX49;G3V5W5;O14744-2	B4DV00	Protein arginine N-methyltransferase 5;Protein arginine N-methyltransferase 5, N-terminally processed;Protein arginine N-methyltransferase 5	PRMT5	0.00820064	0.0701799	0.0867205	-0.176983	-0.159823	-0.224254	0.0921574	0.160377	0.143427	0.33745	0.276829	0.239099	-0.699371	-0.609541	-0.5212	0.33437	0.301031	0.34133	-0.112595	0.0417061	-0.243847	-0.205131	-0.185154	-0.127785	0.406197	0.227829	0.198788
A0A024RB41;A8K6N6;B4DDI8;E9PAV3;F8VNW4;F8VZ58;F8VZJ2;F8W0W4;F8W1N5;H0YHX9;Q13765;Q9BZK3;F8VU71	E9PAV3	Nascent polypeptide-associated complex subunit alpha, muscle-specific form;Nascent polypeptide-associated complex subunit alpha	NACA	0.17706	0.24465	0.22779	-0.34375	-0.21845	-0.29671	0.0658436	0.0764036	0.0671635	-0.00985909	-0.0228996	-0.0325088	-0.86619	-0.99621	-1.05242	0.93091	0.995741	1.05347	-0.104923	-0.179863	0.140045	-0.823475	-0.529717	-0.817226	0.680576	0.774937	0.859646
A8K690;F5GXD8;F5H783;H0YGI8;P31948;V9HW72;F5H0T1;G3XAD8	F5GXD8	Stress-induced-phosphoprotein 1	STIP1	-0.00213051	-0.0312004	-0.0179901	-0.236973	-0.196893	-0.282113	0.278577	0.286127	0.202597	0.28178	0.46147	-0.0374794	-0.884609	-0.86532	-0.473949	0.610409	0.29731	0.61038	0.198338	0.193138	0.155216	-0.559544	-0.424244	-0.664356	0.330524	0.446568	0.324356
B3KTA3;B3KTM9;C9JFC0;C9JPH9;Q16658;H7BYX5	B3KTM9	Fascin	FSCN1	-0.104993	-0.173833	-0.0512524	-0.177377	-0.219907	-0.111796	0.257796	0.295177	0.286186	0.392389	0.450979	-0.0315304	-1.02401	-0.47538	-0.995421	0.253439	0.77747	0.65206	0.0518646	0.0688629	0.116722	-0.487019	-0.485317	-0.55061	0.385849	0.42038	0.47926
A8MV33;F2Z2Y4;G1UI32;O00764;V9HWC3;F2Z3F8;O00764-2;O00764-3	A8MV33	Pyridoxal kinase	PDXK	-0.271493	-0.201357	-0.203942	-0.0423241	-0.168867	0.041357	0.289212	0.300726	0.256687	0.35574	-0.0383797	-0.317589	-0.86583	-0.672539	-0.7458	0.936289	0.278879	1.06924	0.0477619	0.284523	0.158962	-0.300608	-0.685898	-0.519068	0.184921	0.53635	0.293051
Q9UPU5;B7WPF4	Q9UPU5	Ubiquitin carboxyl-terminal hydrolase 24	USP24	-0.0767469	-0.087327	-0.192947	-0.0131502	-0.0035696	-0.15081	0.150763	0.187014	0.186773	0.287378	0.176569	0.168308	-0.58861	-0.36392	-0.651569	0.325062	0.49176	0.155031	-0.194496	0.0288925	-0.755707	-0.153624	-0.694303	-0.0502319	0.843584	0.584965	0.390925
H9ZYJ2;P10599;B1ALW1	P10599	Thioredoxin	TXN	0.189243	0.125483	0.0295038	-0.115709	0.12952	-0.0803595	-0.0984573	-0.139088	-0.0401373	0.792172	0.0145817	0.49897	-0.5058	-1.0901	-0.33749	0.221331	-0.449631	0.855949	-0.437466	-0.395103	-0.179035	-0.410446	-0.225685	-0.716064	0.86821	0.501328	0.994267
H0Y919;Q9BVS4;Q9NVB0;D6RDI3	Q9BVS4	Serine/threonine-protein kinase RIO2	RIOK2	-0.133806	-0.259576	-0.258026	0.21889	0.22912	0.15508	-0.00823975	0.0478306	0.00872993	0.278681	0.09585	0.23205	-0.4827	-0.50432	-0.46636	0.38735	0.29133	0.168121	-0.23815	-0.24885	0.200661	-0.733065	-0.903845	-0.563934	1.08016	0.638069	0.768949
C9IYT0;H7BZF2;H7C0M1;H7C2Q2;H7C2Q9;O60832;U5U768;U5U7S7;U5UA77;O60832-2	C9IYT0	H/ACA ribonucleoprotein complex subunit 4	DKC1	-0.143956	-0.226127	-0.270217	0.114547	0.296427	0.0601768	0.0241661	0.0818167	0.0631666	0.0689087	0.16684	0.143509	-0.56579	-0.69348	-0.6479	0.547659	0.540369	0.439869	-0.382824	-0.319683	-0.458773	-0.812851	-0.616772	-0.611801	1.08049	1.06144	1.06076
B4DN44;B4DW96;B7Z310;E9PNR2;Q13671;Q59FL5;E7EM96;Q13671-2	E9PNR2	Ras and Rab interactor 1	RIN1	-0.123386	-0.0304537	-0.16905	0.0301733	0.0244856	-0.111094	0.160422	0.0832157	0.135689	0.345131	0.209242	0.0292911	-0.90579	-0.66143	-0.94232	0.728869	0.662119	0.53488	-0.0439968	-0.381098	0.0581532	-0.845512	-0.659843	-0.580492	0.925499	0.80962	0.717669
B8ZZ75;F8WB82;H7C1B5;H7C320;Q12915;Q96C23	B8ZZ75	Aldose 1-epimerase	GALM	-0.166044	-0.111317	-0.0660572	-0.0366678	-0.0344982	-0.233807	0.206104	0.249496	0.19279	0.456058	0.360949	0.177589	-0.61503	-0.53052	-0.777821	0.285172	0.450111	0.193491	-0.148426	-0.164816	0.0328827	-0.815035	-0.652063	-0.806004	0.838446	0.811186	0.903826
A8KAJ2;D3DQ78;P53611;Q59GT6;Q5T4U8;Q6IB63	P53611	Geranylgeranyl transferase type-2 subunit beta	RABGGTB	-0.0983543	-0.237394	-0.123794	-0.0108528	0.126287	0.0733576	0.133436	0.100307	0.0370064	0.46929	0.350491	0.0666904	-0.688799	-0.577	-0.474619	0.289619	0.0765095	0.48781	-0.374483	-0.318665	-0.221014	-0.226583	-0.204584	-0.617174	0.775654	0.674753	0.512093
B3KPZ8;B3KSI4;B4DVU1;B4E022;E9PFF2;F8W888;F8WAX4;P29401;Q53EM5;Q6MZE3;V9HWD9;E7EPA7	B3KSI4	Transketolase	TKT	-0.0663567	-0.115676	-0.0443363	-0.0175896	-0.12685	0.189031	0.0164061	0.103316	0.0620565	0.15848	0.58341	0.16671	-0.67486	-0.61285	-0.65523	0.41614	0.323349	0.294849	-0.177593	-0.269413	-0.298	-0.236095	-0.343136	-0.332336	0.547981	0.56089	0.547703
B2RD36;Q96DG6	Q96DG6	Carboxymethylenebutenolidase homolog	CMBL	0.0612297	0.0810499	0.100579	-0.128833	-0.110503	-0.0771732	0.04352	-0.00603962	0.03617	0.561079	0.36626	0.527041	-0.416761	-0.584421	-0.563091	-0.124329	0.29355	-0.0593395	-0.345779	-0.530939	-0.27507	-0.259609	-0.37591	-0.59572	0.621145	0.829493	0.932394
B2R7P8;B4DP06;C9JLK0;F8WEF0;H7BZU3;H7C084;H7C1S2;P31939;V9HWH7;E9PBU3;F5GWY2	C9JLK0	Bifunctional purine biosynthesis protein PURH;Phosphoribosylaminoimidazolecarboxamide formyltransferase;IMP cyclohydrolase	ATIC	0.173587	0.169127	0.135556	-0.0962868	-0.0861463	-0.155557	-0.0617628	-0.0531035	-0.0254135	0.183611	0.147951	0.303261	-0.45805	-0.413349	-0.544319	0.25901	0.2556	0.2663	-0.232735	-0.251205	-0.172867	-0.327789	-0.28537	-0.570358	0.567986	0.604977	0.667366
A0A087WW40;Q9Y371;B4E182;Q9Y371-2	Q9Y371	Endophilin-B1	SH3GLB1	0.136677	0.0922871	0.171137	-0.0928001	-0.0943899	-0.0552502	-0.0941763	-0.0147867	-0.0486965	0.181471	0.22472	0.0384007	-0.344971	-0.37153	-0.0151711	0.120121	0.168831	-0.0018692	0.0100269	-0.156654	-0.00114441	-0.628117	-0.558666	-0.968496	0.809849	0.739019	0.754179
B4DRT4;D9IAI1;P30086;V9HW05	B4DRT4	Phosphatidylethanolamine-binding protein 1;Hippocampal cholinergic neurostimulating peptide	PEBP1	0.0923433	0.0607834	0.102364	-0.13962	-0.0480995	-0.04706	0.0288992	-0.0613708	0.0117598	0.0256996	0.158741	0.0342007	-0.369709	-0.14863	-0.20471	0.0779514	0.3552	0.07127	-0.0258636	-0.0309639	0.0490265	-0.616482	-0.291622	-0.745102	0.588497	0.626606	0.445904
J3K000;K7ES25;P12955;V9GY89;V9GYE4;V9GYL0;E9PCE8;P12955-2	P12955	Xaa-Pro dipeptidase	PEPD	-0.00970364	-0.0511932	0.133256	-0.186703	-0.122803	0.0156975	0.0856724	0.0935526	0.042223	0.125179	-0.0647602	0.0141296	-0.42618	-0.17132	-0.210401	0.15554	0.102089	0.475729	-0.185181	-0.144821	-0.215481	-0.382383	-0.245653	-0.736294	0.705975	0.527933	0.675903
A9Z1X1;B4DL86;B4DV68;B4E2U0;K7ELN9;K7EM49;K7EMN2;K7EPF6;P52209;B4DQJ8;F5H0L3;F5H7U0	B4DV68	6-phosphogluconate dehydrogenase, decarboxylating	PGD	0.0381966	-0.0157738	0.0448265	-0.0874491	-0.0699596	-0.0667391	0.0317564	0.0682659	0.0568762	0.26498	0.11433	0.15707	-0.1535	-0.27014	-0.13592	0.0304012	-0.0463295	0.0391102	-0.127941	-0.00460815	-0.234131	-0.538052	-0.588352	-0.421593	0.626575	0.702026	0.586075
A0A024QZT8;A0A024QZX3;A0A024QZX5;A0A087X1N8;P35237;Q8IXH2;E9PD07;H0Y3G3	P35237	Serpin B6	SERPINB6	0.0526867	0.0622072	0.0497465	-0.207044	-0.157893	-0.230293	0.132517	0.168437	0.129637	0.20335	-0.0266609	0.108849	-0.22831	-0.16395	-0.33178	0.1787	0.0284386	0.231359	-0.180637	-0.130676	-0.207775	-0.763126	-0.668568	-0.808407	0.898636	0.920586	0.939976
A4UCS6;B4DUK1;P30041;V9HWC7	P30041	Peroxiredoxin-6	PRDX6	0.0452242	0.0583839	0.058424	-0.204376	-0.0317965	-0.199516	0.099493	0.103932	0.0702324	0.0753307	0.00724983	0.06106	-0.20879	-0.315361	-0.13739	0.154141	0.20083	0.16292	-0.281864	-0.078434	-0.136013	-0.469017	-0.28204	-0.554169	0.643276	0.551754	0.606495
H0YN26;O43423;O95626;P39687;Q08AJ6;Q3KPI8;Q6PKH8;F2Z3H3;H7BZ09	H0YN26	Acidic leucine-rich nuclear phosphoprotein 32 family member A	ANP32A	0.241744	0.155834	0.102613	-0.208057	-0.207627	-0.272847	0.0604429	0.0153732	0.112523	0.342291	0.17732	0.11853	-0.38732	-0.600729	-0.392149	0.513281	-0.10272	0.33153	-0.570751	-0.531681	-0.203819	-0.925932	-0.896292	-0.925892	1.30024	1.25353	1.50061
B4DHB3;B4DHM5;B4DWQ3;B4E1H9;P00558;P07205;Q16444;V9HW85;V9HWF4;B7Z7A9;E7ERH5	B4DHM5	Phosphoglycerate kinase 1;Phosphoglycerate kinase	PGK1	0.1028	0.0303202	0.0616703	-0.123219	-0.07864	-0.0998096	0.0230866	0.0646362	0.0191565	0.20746	0.0560608	0.13364	-0.364651	-0.369911	-0.349831	0.215959	0.26799	0.203249	-0.312939	-0.33989	-0.287777	-0.528393	-0.466225	-0.657764	0.832909	0.80418	0.955887
B3KPS9;B3KPY9;B3KQ33;B3KSQ4;B3KT38;B3KTB3;B4DXR7;D3DS63;H0YK93;H0YKG5;H0YL92;H0YLV0;H0YMR4;H0YN07;H0YN14;Q59FI4;Q59H62;Q6I9Y8;Q8TEX9;H0Y3R2;Q8TEX9-2	H0YK93	Importin-4	IPO4	-0.176427	-0.227997	-0.172767	-0.0314198	-0.1446	-0.0124703	0.22489	0.3114	0.22939	0.236959	0.0681305	0.06674	-0.0789299	-0.310799	-0.28895	0.144039	-0.0972309	0.260059	-0.246317	0.0154247	-0.276676	-0.348827	-0.501017	-0.872427	0.789385	0.729084	0.711374
A6PVN5;A6PVN6;A6PVN7;A6PVN8;A6PVN9;B4DDQ6;B4DLX5;B4DZF8;B7ZBP7;B7ZBP9;B7ZBQ0;C9IZ76;F6WIT2;H0Y6E5;Q15257;Q5T948;Q5T949;Q68CR8;Q15257-2;Q15257-3;Q15257-4	A6PVN5	Serine/threonine-protein phosphatase 2A activator	PPP2R4	-0.155677	-0.00390625	-0.128146	-0.0923863	-0.114347	-0.0557766	0.128947	0.211567	0.209727	0.223452	0.0949802	0.0750198	-0.226061	-0.45867	-0.50548	0.28104	0.16123	0.35449	-0.380342	-0.132433	-0.352633	-0.118053	-0.309303	-0.438923	0.621075	0.637295	0.473316
J3KTD7;J3QRE1;Q8ND04;F5H0N5;Q8ND04-2;Q8ND04-3	Q8ND04	Protein SMG8	SMG8	-0.438183	-0.436069	-0.309475	0.173264	0.287981	0.109121	0.183482	0.243787	0.186091	0.23333	0.15283	-0.13315	0.0728493	-0.11031	-0.0563507	-0.0288811	-0.224192	0.0938702	0.0937672	-0.385252	-0.272432	-0.34967	-0.287519	-0.512659	0.815184	0.645014	0.253574
P55263;Q86U79;B7Z800;P55263-2;P55263-3	P55263	Adenosine kinase	ADK	0.200543	0.185364	0.158103	0.0984964	0.0841265	0.0779371	-0.263076	-0.257997	-0.283496	-0.0447407	-0.342689	-0.0359192	-0.335932	-0.285952	0.605478	0.16197	0.35393	-0.0761414	-0.303587	-0.219788	-0.204967	-0.298496	-0.253265	-0.507557	0.584129	0.49246	0.711069
A0A087WZ11;B4DKW2;H7C109;Q59G60;Q6P158;Q8N4U2;C9J207;F8W801;F8WAZ3;Q6P158-2;Q6P158-3	H7C109	Putative ATP-dependent RNA helicase DHX57	DHX57	-0.144477	-0.114407	-0.282587	0.111273	0.108803	0.00278282	0.0877972	0.115427	0.115387	-0.36356	-0.65593	-0.481628	0.268042	0.257441	0.0241203	0.47208	0.106621	0.37282	-0.4935	-0.337139	-0.88315	-0.633547	-0.271116	0.000843048	0.923416	0.835506	0.858686
J3KTB7;P11388	J3KTB7	DNA topoisomerase 2-alpha	TOP2A	-0.857934	-0.992554	-0.980063	0.627663	0.607493	0.600793	0.406959	0.29587	0.29177	-2.02731	-1.87828	-1.88988	0.70756	0.77397	0.776329	1.22716	1.19656	1.11389	-1.53903	-1.73138	-1.72511	-0.946768	-1.17906	-0.495527	2.4434	2.36682	2.80666
B4DKA4;B4DPB7;B4DXV1;E5RHR2;E5RHY2;E5RIC0;E5RIZ7;H0YAP7;Q9H9T3;B4DE19;B4DIG1;E5RG26;E5RIT2;Q9H9T3-2	B4DKA4	Elongator complex protein 3	ELP3	-0.167614	-0.174013	-0.177033	0.164554	0.163423	0.0775633	-0.00032711	0.085433	0.0280132	-0.190399	-0.343859	-0.356049	-0.0837803	0.0370789	-0.0785217	0.44869	0.0787087	0.488129	-0.317162	-0.33621	-0.397942	-0.173754	-0.441713	-0.323355	0.693247	0.621637	0.675247
B3KNQ7;B4E108;F8WEU2;P17858;Q59GI2;Q6MZK4;Q7L2M7;Q7Z3R9;Q9BSP4;E9PDI3;F5H3H2;P17858-2	P17858	ATP-dependent 6-phosphofructokinase, liver type	PFKL	-0.179727	-0.108637	-0.047967	0.0491629	-0.107357	0.151473	0.0255508	0.0884209	0.129081	-0.57773	-0.834141	-0.74505	0.673771	0.51078	0.564011	0.100922	0.0978413	0.20961	-0.0177555	-0.211226	-0.318407	-0.451494	-0.484823	-0.564543	0.804432	0.570682	0.673132
A0A024RBQ5;A8KA84;F8VS35;F8VWK9;H0YHL3;Q9Y6K5;F5GWB8	F8VS35	2-5-oligoadenylate synthase 3	OAS3	-0.0778465	-0.176585	-0.127136	0.0562878	-0.118135	0.0198603	0.0888538	0.159115	0.175586	-0.535229	-0.419649	-0.71406	0.64851	0.47888	0.567739	0.0323906	-0.252399	0.193821	-0.3759	-0.443192	-0.44828	-0.289955	-0.313894	-0.401295	0.736984	0.765135	0.770395
A0PJ72;B4DNU2;F5GYK6;H0YGW7;Q2L6I2;Q59F96;Q5STZ8;Q8NE71;E9PC67;F8VQZ0;Q5STZ7;Q8NE71-2	F5GYK6	ATP-binding cassette sub-family F member 1	ABCF1	-0.110933	-0.207303	-0.192663	-0.118053	-0.101284	-0.0845041	0.339356	0.251276	0.224107	-0.645599	-0.486879	-0.647829	0.73143	0.417019	0.381788	0.10775	0.193001	-0.0506592	-0.192057	-0.163446	-0.221167	-0.677794	-0.363304	-0.423075	0.617504	0.646374	0.776964
A0A024RA58;A4FTY0;A4FVA8;H7C3W1;O60443;B3KT05;H7BZJ0;H7C147	H7C3W1	Non-syndromic hearing impairment protein 5	DFNA5	-0.0407295	0.08144	-0.0033102	0.170243	0.350114	0.0878639	-0.232677	-0.177187	-0.235757	-0.69261	-0.91641	-1.01094	0.55131	0.57324	0.472429	0.326641	0.273991	0.42235	-0.43519	-0.40394	-0.564211	-0.60055	-0.633879	-0.65785	1.00949	1.10182	1.18431
A0A024RCG3;A8K067;A8MVQ3;C9JLN0;E9PRS8;P49589;Q59HE5;B4DKY1;E9PLP0;P49589-2;P49589-3	A8MVQ3	Cysteine--tRNA ligase, cytoplasmic	CARS	-0.102238	-0.159702	-0.155624	0.245935	0.447477	0.230014	-0.157797	-0.129876	-0.21819	-0.34297	-0.597382	-0.29182	0.28656	0.46962	0.4135	-0.0668812	0.0908985	0.0384598	-0.49494	-0.567089	-0.627119	-0.12735	-0.14497	-0.39428	0.709391	0.843781	0.80258
D3DN94;H7C4Y3;H7C5R8;Q460N5;Q8N546;Q460N5-1;Q460N5-3;Q460N5-4;Q460N5-5	H7C4Y3	Poly [ADP-ribose] polymerase 14	PARP14	0.00875902	0.0331612	0.152935	0.0493112	-0.0603089	0.0221772	-0.216249	-0.0806704	0.0908837	-0.57453	-0.277819	-0.546009	0.46039	0.561581	0.50774	0.02775	0.00845909	-0.167561	-0.333508	-0.454697	-0.442806	-0.651369	-0.4807	-0.096159	0.69203	0.90708	0.86013
B3KQ43;B7Z700;Q5JR04;Q9H8T8;Q9HCE1;Q9HCE1-2;Q9HCE1-3	Q5JR04	Putative helicase MOV-10	MOV10	-0.234686	-0.093936	-0.185066	0.131643	-0.0454664	0.116313	0.135917	0.0722265	0.103057	-0.1005	-0.63933	-0.29574	0.659279	0.655581	0.609499	-0.138269	-0.386309	-0.36421	-0.534115	-0.390684	-0.783495	-0.635403	-0.525803	-0.192293	1.0809	1.03477	0.946114
C9IZ83;F2Z3H0;F2Z3N9;H7C3L7;Q08AR5;Q6P5S9;Q99543;F5H621;Q99543-2	C9IZ83	DnaJ homolog subfamily C member 2;DnaJ homolog subfamily C member 2, N-terminally processed	DNAJC2	-0.0343533	-0.0521431	-0.0916233	-0.0488997	0.0573502	-0.0543203	0.12718	0.0635004	0.0333099	-0.213869	-0.51799	-0.28763	0.24198	0.32317	0.20657	0.18251	0.0844307	-0.0191784	-0.472624	-0.418043	-0.312445	-0.379856	-0.220528	-0.115356	0.630493	0.561594	0.726765
A6PVX1;B4DPI7;C9JVL0;F2Z2W8;F8WBA9;F8WCR4;H0Y532;Q13228;Q9H8A8;V9HWG1;A6PVW9;B4E1F3;Q13228-2	A6PVX1	Selenium-binding protein 1	SELENBP1	-0.0700808	0.0566597	0.147579	-0.0774097	-0.0270004	0.00220966	-0.0170927	0.0183468	-0.0332127	-0.512781	-0.697651	-0.452921	0.81057	0.54141	0.43442	-0.0188408	-0.20244	0.0982208	-0.838921	-0.745791	-0.56843	-0.472366	-0.262337	-0.852936	1.1907	1.27817	1.27192
A6NIC1;A8K8K1;B4DSL0;O00442;O00442-2	A6NIC1	RNA 3-terminal phosphate cyclase	RTCA	0.0811167	0.0524464	0.104736	0.062993	-0.0545473	-0.100097	-0.057107	-0.0492973	-0.040247	-0.49198	-0.77301	-0.41394	0.447029	0.25815	0.1672	0.115761	0.36195	0.328831	-0.567886	-0.317406	-0.319586	-0.00210953	-0.163971	-0.330919	0.680887	0.354916	0.666077
A0A087X122;A8MYG5;B2RDP1;B3KWQ8;B3KWX7;B4DLM0;B4DRA0;B4E1M7;B7Z4L7;B7Z8M4;E1P5S2;F2Z2Z5;F8WF24;G3V546;G3V5Z6;G3XAC6;G3XAP0;H0Y4X3;H0YJJ3;Q14498;Q5QP21;Q5QP22;Q5QP23;Q68DD9;Q6IA98;Q6MZY7;Q6N037;Q7Z3L0;Q86U06;Q14498-2;Q14498-3	E1P5S2	RNA-binding protein 39	RBM39	0.0339298	-0.0420504	0.0142603	0.0936632	0.146783	0.121493	-0.0660429	-0.108553	-0.193483	0.0370693	-0.32468	-0.29994	-0.02038	-0.318609	-0.275631	0.59008	0.31732	0.294769	-0.379541	-0.350141	-0.111332	-0.697313	-0.867193	-0.219973	0.845585	0.806274	0.973633
A0A024QZN8;A8K9U4;D6RCL5;H0Y6K7;Q5GLZ8;Q9Y4U2;Q5GLZ8-2;Q5GLZ8-3;Q5GLZ8-4;Q5GLZ8-5;Q5GLZ8-6	D6RCL5	Probable E3 ubiquitin-protein ligase HERC4	HERC4	-0.0655832	-0.266103	-0.186933	0.166909	0.22736	0.1692	0.000956535	0.00267601	-0.0484839	-0.17119	-0.122711	-0.24538	-0.0559406	-0.21118	-0.04632	0.316481	0.21175	0.32448	-0.0470562	-0.352716	-0.319826	-0.54043	-0.191	-0.427401	0.686016	0.612596	0.579817
B3KRM8;B7Z5D9;E9PGT1;H7C1D4;Q15631;Q53GR3;B7Z3X8	B7Z5D9	Translin	TSN	-0.12573	-0.14106	-0.205239	0.264543	0.364583	0.189114	-0.170334	-0.151744	-0.0241337	-0.0521603	-0.256439	-0.437901	0.17457	-0.234732	0.0879192	-0.0844593	0.164871	0.638331	-0.125061	-0.261921	-0.395479	-0.517389	-0.32188	-0.45993	0.662437	0.690187	0.729038
A8K8F0;B3KV49;B4DX01;B7Z403;F6TLX2;I3L1F4;I3L1I0;I3L277;I3L2C2;I3L3Q4;I3NI24;I3NI27;Q9HC38;Q9Y3E8;E7EMY5;Q9HC38-2;Q9HC38-3	B7Z403	Glyoxalase domain-containing protein 4	GLOD4	-0.106882	-0.0360336	-0.0293961	0.0912161	0.229229	0.0742817	-0.105973	-0.0726032	-0.0438404	-0.375339	-0.0574703	-0.239609	-0.372068	-0.218769	-0.0577087	0.13385	0.372829	0.81427	-0.0790329	-0.159643	-0.0823841	-0.642593	-0.459724	-0.647404	0.649897	0.702946	0.717936
A8MTM1;E9PQ63;P16152;B4DFK7	A8MTM1	Carbonyl reductase [NADPH] 1	CBR1	-0.0366325	-0.0400772	-0.0597372	0.0624342	0.163734	0.203154	-0.0591412	-0.0971689	-0.136563	-0.31455	-0.31835	-0.115129	-0.12546	-0.539379	-0.36865	0.38913	0.30735	1.08505	-0.531273	-0.420883	-0.412273	-0.354179	-0.138561	-0.506229	0.796059	0.661209	0.906136
A6NEC2;B3KTP2;B3KU93;B4DGH6;B7Z1H4;B7Z1V9;B7Z4B2;B7Z6T6;B7Z899;E9PI82;E9PJ74;E9PJF9;E9PJY4;E9PLK3;E9PP11;E9PPD4;E9PPZ2;E9PRQ5;H0YCQ5;H0YDG0;P55786;A6NEC2-2;A6NEC2-3;B7Z463;E5RJ24;E7EWZ2;F5GZY4;F5H0W3;H0YAQ6;H0YBP6	A6NEC2	Puromycin-sensitive aminopeptidase	NPEPPS	0.0581198	0.00207996	-0.0743799	0.0460663	-0.200924	-0.0752535	0.0453806	0.10799	0.0909204	-0.0627289	-0.167669	-0.14426	-0.139101	-0.42782	-0.329849	0.49935	0.1705	0.60158	-0.333546	-0.271633	-0.289566	-0.494327	-0.260925	-0.480705	0.73893	0.7729	0.618881
M0R0U3;M0R1L2;M0R261;O95336	O95336	6-phosphogluconolactonase	PGLS	-0.022294	0.0856638	0.0791836	-0.164861	0.236503	0.175463	-0.0723467	-0.129626	-0.187684	-0.0507011	-0.1164	-0.43091	0.30349	-0.0236587	0.0168495	0.0374908	0.10701	0.156839	-0.247337	-0.273748	-0.225557	-0.322977	-0.151428	-0.668348	0.607552	0.56974	0.712101
H3BQB1;H3BQF1;H3BQZ9;H3BSW3;P07741;Q12898;G5E9J2	H3BQB1	Adenine phosphoribosyltransferase	APRT	-0.0685301	0.0241699	0.0510702	0.0847635	0.0445433	0.167334	-0.135026	-0.104316	-0.0640059	0.14456	-0.24234	-0.28759	0.0995388	-0.12948	-0.0945702	0.0546493	-0.0196095	0.47485	-0.37727	-0.36623	-0.15003	-0.327627	-0.173347	-0.457586	0.647024	0.570175	0.634895
D6R9G2;D6RAY0;D6RFE4;H0YAG8;P11766;Q2VIM7;Q5U043;Q6FI45;Q6IRT1	D6R9G2	Alcohol dehydrogenase class-3	ADH5	0.089674	0.138734	0.150433	0.130313	0.174773	-0.00539684	-0.223453	-0.168984	-0.286094	-0.14966	-0.0391102	-0.0878296	0.0312309	-0.286259	-0.0702095	0.187811	-0.0134392	0.42746	-0.187885	-0.268143	-0.212723	-0.444269	-0.136311	-0.493839	0.49107	0.62804	0.62405
A6NDG6;H3BV17	A6NDG6	Phosphoglycolate phosphatase	PGP	0.0583372	0.0140667	0.145007	0.0572567	0.110807	0.153167	-0.166491	-0.15506	-0.217091	-0.241591	0.0722885	-0.106691	-0.20224	-0.136219	0.128391	-0.0428505	0.34511	0.183788	-0.53273	-0.38949	-0.32513	-0.393728	-0.290478	-0.491348	0.581904	0.793144	1.04785
B4DEQ5;B7ZL12;B7ZL13;B7ZL14;H0Y7W6;Q96RU3;E9PGQ4;H7BY87;Q96RU3-2;Q96RU3-3;Q96RU3-4	H0Y7W6	Formin-binding protein 1	FNBP1	-0.223616	-0.234987	-0.318398	-0.0994616	-0.168696	0.0167294	0.288894	0.424838	0.314699	-0.354759	-0.611259	-0.424681	0.0239506	0.2698	0.3283	0.20248	0.19973	0.366449	0.0701771	-0.102692	0.134588	-0.905607	-0.830458	-0.910297	0.946392	0.755192	0.842703
B1APP6;B1APP8;H0Y3Y3;H0Y757;O14943;Q01813;Q49A78;Q5VSR5;Q8WTZ9;V9GY25;V9GYV7;H0Y3P8;Q5VSR6;Q5VSR7	B1APP6	ATP-dependent 6-phosphofructokinase, platelet type	PFKP	-0.0706196	-0.0668192	0.0042305	0.0384531	-0.0898466	-0.0593061	0.0402927	0.123943	0.0796728	-0.4587	-0.39735	-0.34963	0.15905	-0.0600109	0.0230084	0.347679	0.234829	0.50112	-0.0406685	-0.11195	-0.216019	-0.498882	-0.469089	-0.475811	0.652981	0.61327	0.546169
E5RFX4;E5RIE1;Q96KB5;V9HWH0;B4DX68	E5RFX4	Lymphokine-activated killer T-cell-originated protein kinase	PBK	-0.0644999	-0.18401	-0.11018	0.171233	0.175563	0.137683	0.0089798	-0.0191402	-0.11563	-0.28648	-0.34795	-0.595079	0.14802	0.120699	0.193581	0.329618	0.210918	0.226669	0.0354576	-0.207081	-0.0602608	-0.716978	-0.580837	-0.938858	0.675119	0.919951	0.87348
D6RA82;D6RAZ8;D6RCA8;D6RFG5;D6RFJ9;P12429	D6RA82	Annexin A3;Annexin	ANXA3	0.0254631	0.0164528	-0.0742464	0.376289	0.277309	0.20656	-0.279909	-0.30867	-0.239249	-0.423649	-0.20282	-0.307949	0.124729	0.00507927	0.144899	0.123459	0.299969	0.236269	0.0573883	-0.0516319	0.0638504	-0.688003	-0.476521	-0.727764	0.645203	0.59552	0.581963
C9JEV6;E9PPU6;H0YC94;H0YEB7;H0YF44;H7C1L7;H7C286;H7C3G9;Q6ZMB4;Q9UJ70	C9JEV6	N-acetyl-D-glucosamine kinase	NAGK	-0.0218906	-0.00660038	-0.000699997	0.34949	0.22311	0.2969	-0.361493	-0.272333	-0.206483	-0.467241	-0.4841	-0.106812	0.53916	0.121559	0.116878	-0.202419	-0.15049	0.63348	0.0809593	0.00354958	-0.00208092	-0.857086	-0.648546	-1.0296	0.72127	0.88575	0.845779
A0MZ66;A0MZ66-2;A0MZ66-3;A0MZ66-4;A0MZ66-5;A0MZ66-6;A0MZ66-7;B7Z7Z9	A0MZ66	Shootin-1	KIAA1598	0.28134	0.18952	0.160749	-0.0115461	-0.0405464	-0.0114164	-0.230846	-0.202637	-0.134617	-0.390621	-0.22065	-0.27631	0.0226593	0.26255	0.128139	0.0548801	0.23628	0.18309	0.0880337	-0.0589962	0.119253	-0.662937	-0.439438	-0.714138	0.473288	0.631607	0.563328
B4DGG0;P36404;Q53YD8;V9GYD0;G3V184	P36404	ADP-ribosylation factor-like protein 2	ARL2	-0.136613	0.115837	-0.0509729	0.221583	0.247673	0.244453	-0.35644	-0.1179	-0.167621	0.10877	-0.11479	-0.0932694	0.318501	-0.103458	0.130121	0.05933	-0.31949	0.0143089	-0.235474	-0.169373	-0.172012	-0.326057	-0.131538	-0.629057	0.628239	0.215929	0.81934
H3BNV7;J3KS95;J3QLT9;Q9Y3D0	H3BNV7	Mitotic spindle-associated MMXD complex subunit MIP18	FAM96B	0.0329065	0.0855169	0.0399962	0.2904	0.285749	0.24296	-0.417437	-0.307846	-0.252246	0.31715	0.485681	0.223591	-0.46393	0.155201	0.11672	-0.45307	-0.41127	0.0299091	-0.0868664	0.0486736	-0.137707	-0.553793	-0.436344	-0.832914	0.68786	0.42709	0.883999
Q04760;V9HW62;X5DNM4;Q04760-2	Q04760	Lactoylglutathione lyase	GLO1	0.180036	0.110307	0.137277	-0.0257835	-0.0406227	-0.0861235	-0.0879898	-0.0780697	-0.10903	0.37208	0.164139	0.0780296	0.00473976	-0.32045	-0.169891	-0.193461	-0.14595	0.210781	0.0657883	0.101059	0.13591	-0.61163	-0.3811	-0.762909	0.454075	0.508404	0.490402
D6RG15;F8W645;Q6IBS0;H0Y858	D6RG15	Twinfilin-2	TWF2	0.0552425	0.151493	0.133363	-0.142263	-0.198883	-0.115993	0.0179367	0.0274467	0.0716572	0.519859	-0.324291	0.0220699	0.123449	-0.0942802	0.0588894	-0.0361195	-0.168949	-0.100618	0.0102196	0.338079	0.339001	-0.775719	-0.6038	-0.96257	0.567087	0.483677	0.604027
A0PJ62;A8K7N0;B7Z6S8;E7EPB3;P50914;Q6IPH7	B7Z6S8	60S ribosomal protein L14	RPL14	0.0172958	0.0692263	0.0288458	-0.00766945	-0.0650301	-0.12793	0.037117	0.0753565	-0.0272131	0.130489	0.145609	-0.0149803	-0.107491	-0.111341	-0.0694599	-0.0339889	-0.10005	0.16123	-0.0516167	0.682255	0.256704	-1.01701	-0.453856	-0.721996	0.769867	0.143738	0.391916
B2RDY9;B4DI38;B4DNA3;B4DNW7;B4DNY3;B4DUZ8;D3DPU2;Q01518;Q5T0R1;Q5T0R2;Q5T0R3;Q5T0R4;Q5T0R5;Q5T0R6;Q5T0R7;Q5T0R8;Q5T0R9;Q5T0S3;F5H6Z3;Q01518-2	Q01518	Adenylyl cyclase-associated protein;Adenylyl cyclase-associated protein 1	CAP1	0.0792532	0.104713	0.0985632	-0.221233	-0.227103	-0.191073	0.134533	0.110844	0.111504	-0.0245113	0.20859	0.276449	-0.0650692	-0.154421	-0.0760994	-0.0834694	-0.126591	0.0451298	0.252197	0.165028	0.203487	-0.751968	-0.689636	-0.827526	0.412151	0.616901	0.61937
B4DDR2;B4DP93;B4DXN0;H3BNF2;H3BNF6;H3BP76;H3BPZ2;H3BQE7;H3BQK6;H3BRL2;H3BUK7;H3BUP3;Q14764;X5D2M8;X5D7K9;X5D7R7;X5D7S8;X5DNU0;X5DP17;X5DP24	H3BNF2	Major vault protein	MVP	0.186421	-0.0198221	0.0847464	-0.263812	-0.376909	-0.30697	0.19123	0.245365	0.25975	0.0444698	0.137539	0.09729	-0.435261	-0.48419	-0.44688	0.24552	0.25326	0.58823	0.466772	0.458193	0.478712	-1.57389	-1.155	-1.488	1.09244	0.86578	0.85499
H3BT58;Q14019	H3BT58	Coactosin-like protein	COTL1	-0.153693	0.0460968	0.0329371	-0.135886	-0.215656	-0.0491762	0.0820456	0.211036	0.182296	0.0923901	0.41102	-0.0205002	-0.167419	-0.0529499	-0.16926	-0.00370979	-0.00701904	-0.0825386	0.218864	0.372105	0.326454	-0.583706	-0.518284	-0.742935	0.297199	0.408188	0.222111
A0A024R1S8;A8K1D2;B4DIC4;B4DJI4;B7ZB56;C9J9W2;F6S2S5;J3KSN1;K7ESD6;Q14847;Q59FZ8;Q9NPR7;B4DGQ0;Q14847-2	B4DIC4	LIM and SH3 domain protein 1	LASP1	-0.0849504	-0.0596304	-0.06987	-0.243787	-0.345507	-0.184386	0.349227	0.339927	0.298977	0.14373	0.194389	0.3531	-0.54332	-0.167721	-0.293331	0.30587	0.118212	-0.110949	0.149609	0.165348	0.226738	-0.715996	-0.652927	-0.694847	0.516838	0.481476	0.523758
K7EN91;K7EPC2;K7EQ60;K7ES73;Q13057;E9PDM5;Q13057-2	Q13057	Bifunctional coenzyme A synthase;Phosphopantetheine adenylyltransferase;Dephospho-CoA kinase	COASY	-0.190033	-0.223443	-0.117613	0.00857639	-0.0414534	0.110586	0.174344	0.148344	0.130693	0.167479	0.132999	-0.0044117	-0.126652	-0.0556011	-0.026041	-0.00928879	-0.20145	0.12295	0.557802	0.353062	0.412033	-0.823673	-0.614283	-0.770664	0.375503	0.334522	0.175694
A0A024R5M3;B3KRK4;B4E358;E9PKG3;E9PP90;H0YCD9;H0YEV2;H7C314;Q14247;Q53HG7;Q76MU0;Q14247-2;Q14247-3	B4E358	Src substrate cortactin	CTTN	-0.0756798	-0.0695896	-0.13277	-0.00338936	-0.177486	-0.0691595	0.124105	0.226935	0.177035	-0.0379601	0.10478	-0.0406399	0.00527954	-0.13516	0.0125008	-0.00730133	0.0847797	0.0137196	0.352196	0.367603	0.342865	-0.611317	-0.440678	-0.644535	0.118633	0.323753	0.191482
B3KRY5;B4DNU9;B4DPZ5;Q6NZI2;Q6NZI2-2;Q6NZI2-3	B3KRY5	Polymerase I and transcript release factor	PTRF	-0.185218	-0.24048	-0.385326	-0.128279	-0.124379	0.092206	0.310882	0.366212	0.294382	0.0466213	-0.216299	0.0272713	0.0438805	-0.2258	0.101181	0.00621033	0.0581703	0.158749	0.327351	0.35144	0.686329	-1.1388	-0.556061	-1.06574	0.549629	0.35107	0.49478
C9J4I3;P51692;Q59H39;Q8WW55	C9J4I3	Signal transducer and activator of transcription 5B;Signal transducer and activator of transcription	STAT5B	-0.120264	-0.237444	-0.235583	0.11067	0.0897999	0.14825	0.0724201	0.15069	0.0214605	-0.13615	-0.12377	-0.252571	0.12771	0.00434876	0.0675087	0.190571	0.122261	0.00010109	0.210747	0.0832062	0.154886	-0.804537	-0.905487	-0.790386	0.554434	0.785784	0.711353
A8MYV2;B8ZZ08;B8ZZ09;B8ZZ10;B8ZZ12;D3DU41;F2Z322;F8WBC1;Q1W6G4;Q53G47;Q9NQ29;Q9NQ29-2;Q9NQ29-3	A8MYV2	Putative RNA-binding protein Luc7-like 1	LUC7L	-0.0173979	-0.0716496	-0.0465383	-0.155165	0.0319347	-0.0373688	0.183729	0.0673819	0.0450745	-0.187139	-0.0161305	-0.0313187	0.108429	0.0704498	-0.1045	0.196541	0.0317707	-0.0680904	0.332457	0.302866	0.786207	-1.21707	-1.24784	-0.937246	0.601974	0.680454	0.698195
I6LPK7;K4JQN1;Q07812;Q5ZPJ1;Q8WXU1;Q07812-2;Q07812-4;Q07812-5;Q07812-6;Q07812-7;Q07812-8	Q07812	Apoptosis regulator BAX	BAX	0.0422897	0.16628	0.15858	-0.165174	-0.315344	-0.092454	-0.0311432	0.102867	0.134097	-0.15052	0.12558	0.115961	0.12723	-0.213471	0.112329	0.069191	-0.26766	0.0813503	-0.0773182	0.0457325	-0.193607	-0.555695	-0.862404	-0.196545	0.854731	0.634109	0.35099
B2R6S5;B4DDL4;B4DFW6;P30085;Q5T0D2;E9PGI8	P30085	UMP-CMP kinase	CMPK1	0.274406	0.240907	0.180786	-0.0922566	-0.0031662	-0.0742664	-0.184803	-0.163823	-0.177783	-0.0999012	0.00403976	-0.0662498	0.124191	-0.0251789	-0.0370903	-0.0382709	-0.22587	0.36434	0.05616	-0.23057	-0.0748901	-0.55896	-0.416571	-0.800631	0.595434	0.596865	0.833164
P00492;Q6LET3;H7BY78	P00492	Hypoxanthine-guanine phosphoribosyltransferase	HPRT1	0.13199	0.0642901	0.15047	-0.154074	-0.0493841	-0.097044	0.0388737	-0.0352364	-0.0498867	-0.041481	0.0833302	0.112921	-0.0643997	-0.23279	0.257259	-0.0629711	-0.353981	0.302099	-0.0448875	-0.0816002	-0.138889	-0.535549	-0.356419	-0.69385	0.486965	0.616905	0.747326
C9J1E1;P53004	C9J1E1	Biliverdin reductase A	BLVRA	0.141806	0.132421	0.105075	-0.0449352	0.112854	-0.0295754	-0.173608	-0.156741	-0.0872974	0.158619	-0.36758	0.427319	0.186249	-0.158711	-0.0067215	-0.0300999	-0.476269	0.26718	-0.162466	-0.186577	-0.0296574	-0.635323	-0.497042	-0.735243	0.762343	0.717964	0.766003
B4DE40;H7C2R7;P52788;P52788-2	B4DE40	Spermine synthase	SMS	0.140431	0.25372	0.14185	0.0208235	-0.0764666	-0.0840664	-0.193677	-0.0481272	-0.154487	0.0217686	-0.161591	0.2115	0.165609	-0.0627899	-0.162821	0.29215	-0.2994	-0.00442886	-0.058279	-0.0322494	-0.373159	-0.519777	-0.383368	-0.451798	0.587669	0.528299	0.70266
A8K3Q7;B7Z582;E5RFF0;E5RI05;E5RIU8;E5RJF5;E5RJR0;E5RK63;E5RK69;E7EMC6;H0YC77;P08133;Q6ZP35;A6NN80;E9PGK1	B7Z582	Annexin A6;Annexin	ANXA6	-0.100563	0.100877	-0.0374432	-0.0516768	-0.155187	-0.150276	0.109859	0.1264	0.158009	0.168289	-0.0445805	0.16416	0.13607	-0.0637207	0.0126801	-0.0742702	-0.20194	-0.0967007	-0.000782013	-0.0430222	-0.0063324	-0.63686	-0.535271	-0.714539	0.661842	0.66859	0.60638
A0A024RBG9;B7WPL0;E9PI04;E9PSI0;H0YC88;H0YE35;H0YEN0;Q9NPQ8;Q9NVN3;E9PRC0;Q9NPQ8-2;Q9NPQ8-3;Q9NPQ8-4;Q9NVN3-1;Q9NVN3-3;Q9NVN3-4	B7WPL0	Synembryn-A	RIC8A	-0.19394	-0.14516	-0.10816	-0.094223	-0.190053	-0.161893	0.27548	0.33297	0.28498	0.30916	0.193161	-0.112789	-0.084301	-0.01758	0.13385	-0.0538406	-0.236792	-0.130861	-0.0809937	0.0511761	0.0305557	-0.566521	-0.60478	-0.6488	0.628071	0.578831	0.612461
B4DLT9;K7EM28;Q96ID3;Q9UPN7	B4DLT9	Serine/threonine-protein phosphatase 6 regulatory subunit 1	PPP6R1	-0.278037	-0.338897	-0.358367	-0.00885677	-0.291488	0.134462	0.326107	0.418987	0.396087	-0.0556183	0.0386906	0.218811	0.0990696	0.0231304	0.467159	-0.0514698	-0.31884	-0.420919	-0.268333	-0.0230732	-0.283585	-0.76346	-1.04418	-0.73065	1.06906	1.04411	1.00012
K7EJ78;K7ELC2;K7EM56;K7EQJ5;P62841;S4R417;S4R456	P62841	40S ribosomal protein S15	RPS15	-0.0689192	-0.00393963	-0.0127697	0.079093	0.0391025	0.0876131	-0.10617	-0.0181494	0.0041399	0.396009	0.432629	0.565269	-0.337	-0.18329	-0.29611	0.0728416	-0.13415	-0.516209	0.0841522	0.00639343	0.0421829	-1.28212	-0.950102	-1.10943	1.12235	0.989632	1.09694
J3JS69;P62269;Q5GGW2	P62269	40S ribosomal protein S18	RPS18	0.0553207	0.12047	0.11563	-0.0243502	0.0588903	-0.0439005	-0.0519896	-0.12793	-0.102139	0.0652904	0.2269	0.20533	-0.10082	-0.0771503	-0.170721	-0.103599	0.0356007	-0.0808201	-0.0622215	-0.0443115	0.182438	-0.694355	-0.710205	-0.536205	0.558849	0.645908	0.660107
A4D2H4;D6RC06;D6RD60;D6RE99;D6REP8;P49773	D6RC06	Histidine triad nucleotide-binding protein 1	HINT1	0.0516005	0.10562	0.10837	-0.00041008	0.0823393	0.0608397	-0.11375	-0.11944	-0.17517	0.262621	0.422081	0.388351	-0.100681	0.0165291	0.11655	-0.54513	-0.223629	-0.33668	0.0169487	0.0630798	-0.0261116	-1.19484	-0.762112	-1.24927	0.98172	1.08338	1.08721
H7C382;Q9BV57;Q9BV57-2	Q9BV57	1,2-dihydroxy-3-keto-5-methylthiopentene dioxygenase	ADI1	0.0896902	-0.0190897	0.0732698	-0.0157261	0.0641937	-0.0263462	-0.0136404	-0.0841703	-0.0681801	0.23226	0.257179	0.283529	-0.150991	-0.21258	0.0137291	-0.232039	-0.14934	-0.0417595	-0.142817	0.0334434	-0.0615673	-0.805037	-0.849297	-0.781637	0.775314	0.832174	0.999424
B4DNG6;D6RBE9;D6RBL5;D6RCN3;E9PHT9;P08758;V9HWE0;E7ENQ5	D6RBE9	Annexin A5;Annexin	ANXA5	0.108971	0.0855102	0.0967808	0.0194635	0.0261431	-0.0695067	-0.11249	-0.0827093	-0.0721598	0.223211	0.255081	0.251911	0.029171	-0.140419	-0.0880489	-0.167931	-0.283732	-0.0792408	-0.111874	0.0223732	0.00809479	-0.997353	-0.86375	-1.05006	1.15168	0.961433	0.879456
B4DJ93;C9JBJ1;C9JKQ7;C9JTV6;C9JZG2;F8WD69;H7C366;O14660;P22102;Q15374;Q3B7A7;Q59HH3;Q71VH3;H7C489;H7C5I9;P22102-2	B4DJ93	Trifunctional purine biosynthetic protein adenosine-3;Phosphoribosylamine--glycine ligase;Phosphoribosylformylglycinamidine cyclo-ligase;Phosphoribosylglycinamide formyltransferase	GART	0.219026	0.105076	0.232926	-0.106139	-0.101569	-0.12846	-0.0253134	-0.104073	-0.0914736	0.26754	0.264149	0.235109	-0.0377502	-0.11309	-0.201881	-0.12059	-0.248449	-0.0450497	0.0346336	-0.00530624	-0.113598	-0.596046	-0.731125	-0.872925	0.753117	0.779198	0.752049
D6W5K2;P21752;P63313	P63313	Thymosin beta-10	TMSB10	0.0183001	0.0201597	0.0308695	0.00304031	0.0766201	0.0723505	-0.0977402	-0.0806208	-0.0429802	-0.20755	0.140051	0.40885	-0.21318	-0.27668	-0.208631	0.2232	0.40168	-0.26774	0.0672302	-0.14423	0.0722199	-1.1908	-1.40108	-1.44467	1.37345	1.10948	1.5584
Q969S3	Q969S3	Zinc finger protein 622	ZNF622	-0.248629	-0.258562	-0.131247	0.0506792	0.230622	-0.00784302	0.203389	0.170628	-0.00904083	0.0745297	0.0202503	0.146189	-0.31954	-0.219921	-0.264091	0.265591	0.268209	0.0287895	-0.195415	-0.141827	0.185015	-1.82311	-1.33262	-1.24914	1.42711	1.5606	1.5694
B4DNK4;P14618;Q8WUW7;Q9NYI7;Q9UK31;Q9UKK4;Q9UN47;V9HWB8	B4DNK4	Pyruvate kinase PKM;Pyruvate kinase	PKM	-0.0734434	-0.0996332	-0.106294	-0.0546102	-0.107019	-0.0275097	0.173436	0.158167	0.136907	0.0735092	-0.10791	-0.000740051	-0.112051	-0.0844612	-0.0928612	0.0932102	0.112089	0.119219	0.0290184	-0.024231	0.0614395	-0.874088	-0.734066	-0.851418	0.785683	0.75758	0.85009
B3KRR1;B3KSL5;B3KSP8;F8WEU3;Q75M91;Q9Y383;V9GZ75;B7Z4Q3;B7Z500;C9JWT3;F8WB41;Q9Y383-2	F8WEU3	Putative RNA-binding protein Luc7-like 2	LUC7L2	0.0427904	0.0770607	0.00357056	-0.0174704	-0.06423	-0.0906801	-0.00984001	0.0490494	0.00974941	-0.10981	0.0588703	-0.221689	-0.0609302	-0.112699	0.00119019	0.269579	0.147049	0.0284405	-0.305334	-0.197683	-0.0270348	-0.867561	-0.94626	-0.70318	0.925341	1.04783	1.07388
Q9H2G2;Q9H2G2-2	Q9H2G2	STE20-like serine/threonine-protein kinase	SLK	0.0731029	0.00266361	-0.0411062	-0.0572004	-0.0397501	-0.0961504	0.0951166	0.0725765	-0.0092535	0.0447407	-0.00725937	-0.0142193	0.0250816	-0.0477295	0.0124912	0.0247994	-0.0300293	-0.0078392	0.0937367	0.0374374	0.110987	-0.610874	-0.739895	-0.492254	0.533117	0.563288	0.504458
B2RAX6;F6VJE8;J3KSR7;J3QLD6;J3QR85;J3QRG0;Q9Y5J1	B2RAX6	U3 small nucleolar RNA-associated protein 18 homolog	UTP18	0.12031	0.0572205	0.10104	-0.149286	0.0091238	-0.134566	0.0547304	-0.0376301	-0.0209398	0.0750999	0.152271	0.0897598	0.00275993	-0.026701	0.0360889	-0.0504189	0.13496	-0.413809	0.0170078	0.093008	0.185907	-0.999023	-0.997162	-0.573174	0.749149	0.819469	0.704821
A0A024R261;A0A087WWH0;A0A087WXM6;A0A087WY81;A4D1R5;A4D1R6;J3KRB3;J3KRX5;J3KSJ0;J3QLC8;J3QQT2;J3QS96;P18621;B4E3C2	P18621	60S ribosomal protein L17	RPL17	-0.0251999	0.120569	-0.0154705	0.0192461	0.0576267	0.0500069	-0.00879669	-0.0879869	-0.109997	0.0602608	0.0858097	-0.0889301	0.1786	-0.24453	0.014389	-0.0507297	-0.0212593	0.0663814	0.0775452	-0.0908966	0.243816	-0.808075	-0.609997	-0.921875	0.718197	0.570908	0.820389
P14550;Q5T621;V9GYG2;V9GYP9;V9HWI0	P14550	Alcohol dehydrogenase [NADP(+)]	AKR1A1	0.0732164	0.119396	0.214837	-0.10534	0.22594	0.00664043	-0.199834	-0.148694	-0.186164	-0.27466	-0.40136	-0.253809	0.136761	0.19026	0.36268	-0.0558701	-0.0651703	0.36116	-0.1091	-0.170742	0.0499573	-1.09968	-0.895582	-1.24018	1.1156	1.11637	1.23337
A0A024R7A8;E9PCX2;E9PEF9;O15289;P15121;Q59EL5;C9JRZ8;C9JRZ8-2	E9PCX2	Aldose reductase	AKR1B1	0.0718193	0.0215197	0.0509996	0.0245771	0.0116968	0.0347872	-0.10988	-0.0116806	-0.0938406	0.0693493	0.0960388	-0.14089	0.0161209	0.10013	0.0310211	-0.02668	0.0205498	-0.165642	-0.147495	-0.0803223	-0.0126839	-0.818558	-0.635948	-1.06081	0.866413	1.00201	0.88739
B4DLR8;B4DQP5;H3BNV2;H3BRK3;P15559;Q3B792;Q53G81;P15559-2	B4DLR8	NAD(P)H dehydrogenase [quinone] 1	NQO1	-0.0543871	-0.0122871	-0.0389671	0.121386	0.191326	0.185436	-0.143804	-0.106234	-0.142473	-0.17696	-0.111938	-0.0566883	0.30673	0.067131	0.187712	0.0292702	-0.1644	-0.0808296	-0.133507	-0.208557	-0.102737	-0.784901	-0.551062	-0.922701	0.782387	1.17444	0.746635
B7Z854;E9PRB3;J3KP30;Q5QJE6	E9PRB3	Deoxynucleotidyltransferase terminal-interacting protein 2	DNTTIP2	-0.147726	-0.318486	-0.275606	0.110996	0.273907	0.143456	0.126657	0.0245361	0.0622663	-0.14744	-0.047781	-0.1754	0.0431099	0.17609	0.15155	0.105179	-0.0552711	-0.0500297	-0.506853	-0.332514	-0.297104	-0.869679	-0.86772	-0.78381	1.04376	1.20379	1.41012
B0QYA4;B0QYA5;B0QYA6;B0QYA7;B0QYA8;B4E1K8;O15371;A8MWD3;B0QYA3;B4DVY1	B0QYA4	Eukaryotic translation initiation factor 3 subunit D	EIF3D	0.0978575	-0.0318327	-0.020153	-9.35e-05	0.0373869	0.130897	-0.074337	-0.0365267	-0.103197	-0.32135	-0.32728	-0.25762	0.37541	0.36113	0.42288	0.0845604	-0.0904102	-0.247311	-0.276489	-0.429529	-0.239969	-1.11282	-1.2611	-0.75374	1.4523	1.30959	1.31175
A0A024R693;G3V3R6;P17931;Q59FR8;Q6FGL0;Q6NVH9;Q86TY5	G3V3R6	Galectin-3;Galectin	LGALS3	0.200583	0.0713434	0.121794	-0.0878563	-0.106977	0.0175734	-0.0757294	-0.0418196	-0.0989094	0.00872993	-0.12562	-0.16111	-0.37632	-0.224729	-0.480379	0.0274487	0.224449	1.10755	0.116486	0.274395	0.308235	-0.871624	-0.841095	-0.735306	0.476505	0.557724	0.714684
H0YKK6;H0YLU2;Q06323;Q6FHU3;Q86SZ9;A6NJG9;H0YNE3	H0YKK6	Proteasome activator complex subunit 1	PSME1	0.0517073	0.166528	0.0881271	0.0245371	0.123017	0.0614471	-0.18992	-0.14107	-0.18437	-0.018259	-0.169371	-0.0712795	0.0261002	-0.280541	-0.20158	0.13345	0.20196	0.379511	0.150818	0.185688	0.316189	-0.793125	-0.728615	-0.925125	0.541344	0.690666	0.562157
A0A024RB72;F8VUC5;F8VVA7;F8VXB1;F8VXR1;F8VYK5;F8VYZ4;F8W156;F8W651;P61923;Q53FU3;F8VS17;F8VWL5	F8VUC5	Coatomer subunit zeta-1	COPZ1	0.0835571	0.0103369	0.00994682	0.162403	0.139753	0.0606232	-0.221643	-0.103583	-0.141394	0.062851	-0.0500393	0.0671711	-0.0636196	-0.00239945	-0.0832901	0.0604801	0.04949	-0.0406303	0.179335	0.500334	-0.178227	-0.942904	-0.899403	-1.4789	0.886246	0.927416	1.00611
A0A024R529;A0A087WUL0;A0AUP5;E9PJG8;E9PQR1;H0YCY6;I3L252;Q2L9C1;Q3LXA3;Q9UFX5	E9PJG8	Bifunctional ATP-dependent dihydroxyacetone kinase/FAD-AMP lyase (cyclizing);ATP-dependent dihydroxyacetone kinase;FAD-AMP lyase (cyclizing)	DAK	-0.165095	-0.141288	-0.0101566	0.089119	-0.0913629	0.141709	0.0372181	0.132668	0.00718689	0.0624905	-0.31303	-0.221451	-0.158451	0.0357704	-0.205351	0.240271	0.123631	0.436121	0.112127	0.0522766	0.106905	-0.642761	-0.515831	-0.80933	0.539703	0.585463	0.571444
A4UCS9;A4UCT0;H3BMQ8;H3BQN4;H3BR04;H3BR68;H3BU78;H3BUH7;J3KPS3;P04075;V9HWN7;C9J4K3;H3BPS8;P05062;Q5T7D5	H3BMQ8	Fructose-bisphosphate aldolase C;Fructose-bisphosphate aldolase A	ALDOC	0.0251827	-0.0485668	-0.0499973	-0.0193968	-0.0692568	0.0480032	0.0454836	0.0298338	0.0387135	-0.15835	0.0997486	0.0224991	-0.0967808	-0.054821	-0.554571	0.223621	0.267931	0.250721	0.126812	0.0628204	0.0686417	-0.618309	-0.529968	-0.711399	0.456642	0.567802	0.576962
B4DUI5;P60174;Q2QD09;Q53HE2;U3KPS5;U3KPZ0;U3KQF3;V9HWK1;B7Z5D8;P60174-1	P60174	Triosephosphate isomerase	TPI1	0.0197897	0.0594702	0.0103197	-0.0532598	-0.0261097	-0.0708294	0.0302963	0.0190468	0.0112762	-0.12484	-0.07757	-0.0110493	-0.0148296	-0.22488	-0.363571	0.0339088	0.21822	0.56459	-0.0916519	-0.0985298	0.0400391	-0.793793	-0.430004	-0.763432	0.706467	0.689049	0.741867
B8ZZ51;B9A041;C9JF79;C9JLV6;C9JRL4;P40925;V9HWF2;F5H098;P40925-2	B8ZZ51	Malate dehydrogenase, cytoplasmic;Malate dehydrogenase	MDH1	0.124371	0.0807104	0.18569	-0.115936	0.0170631	-0.0687666	-0.0327568	-0.0882673	-0.102107	-0.156919	-0.0736103	-0.0330105	-0.113869	-0.140919	-0.18923	0.19216	0.22093	0.294489	-0.148605	-0.131516	-0.0777969	-0.847103	-0.611023	-0.864132	0.986813	0.864872	0.828484
B2R9S4;B4DU58;B8ZZL6;E7ENU9;H7C0X8;P40121;V9HW69;B8ZZS7	B4DU58	Macrophage-capping protein	CAPG	0.220457	0.390047	0.200907	-0.294654	-0.267954	-0.363624	0.0168896	0.0432997	0.0546293	-0.580601	0.0276489	-0.086071	-0.25651	-0.11989	-0.329149	0.40884	0.33375	0.601971	0.255173	0.0817337	0.165062	-1.14631	-1.03144	-1.05568	0.819941	0.930208	0.98131
A0A024R0A8;H0Y8B3;O43210;O43865;Q2NKW8;Q6ZMI1;Q6ZMM9;Q6ZNS6;Q9BTL0;V5YQL4;D7UEQ7;D9N155;F8W7N8;O43865-2;Q96HN2;Q96HN2-2;Q96HN2-3	H0Y8B3	Putative adenosylhomocysteinase 2;Adenosylhomocysteinase	AHCYL1	-0.00946045	-0.0332508	0.01124	-0.00494957	-0.1	0.0269098	0.0138836	0.070013	0.0256138	-0.10273	0.0485897	-0.0827999	-0.0214005	-0.16461	0.341791	-0.0222588	-0.202589	0.206001	0.151667	0.170246	0.0812855	-0.597784	-0.710422	-0.770533	0.67709	0.439159	0.55929
A6NL76;A8K3K1;B7Z6P1;P68032;P68133;Q5T8M8;Q7Z7J6;B4DUI8;B8ZZJ2;C9JFL5;E7EQV5;E9PG30;F5H1C1;F6QUT6;F6UVQ4;F8WB63;P62736;P63267;Q5T8M7	A6NL76	Actin, aortic smooth muscle;Actin, gamma-enteric smooth muscle;Actin, alpha cardiac muscle 1;Actin, alpha skeletal muscle	ACTA2	-0.15627	-0.00851822	0.0278168	0.146173	-0.0958872	0.133203	0.014122	-0.0331507	-0.0274897	0.0141888	0.108299	0.0901489	0.0197201	-0.321739	-0.21884	-0.212389	-0.0424099	0.56303	0.418041	-0.255157	0.2644	-0.633549	-0.864208	-1.01096	0.834701	0.405811	0.840912
Q9BRS2;Q9H2L9;E9PFQ8	Q9BRS2	Serine/threonine-protein kinase RIO1	RIOK1	-0.100467	-0.165007	-0.247566	0.199376	0.279706	0.216816	-0.11854	-0.00586987	-0.0584498	0.61581	0.60763	0.55588	0.02001	0.203829	0.250879	-0.761471	-0.61772	-0.87487	0.0104923	-1.09774	-0.639908	-0.923979	-0.822399	-0.55476	1.54313	0.792267	1.6929
A0A087X1N2;B2R5U7;C9J9W7;Q03701;F5H3Y6	C9J9W7	CCAAT/enhancer-binding protein zeta	CEBPZ	0.000954628	-0.161171	-0.0633678	-0.0682755	0.235847	0.0789289	0.0600958	-0.00829315	-0.0747194	0.388472	0.36261	0.341751	-0.11047	-0.113979	0.0337791	-0.239689	-0.25844	-0.40403	-0.218403	-0.462103	-0.372673	-0.383944	-0.321394	-0.237204	0.680096	0.562426	0.753197
A0A024R3Q3;B4DEB9;B4DJC8;B4DN70;P84077	A0A024R3Q3	ADP-ribosylation factor 1	ARF1	0.00122356	-0.00986671	0.0332432	-0.075386	-0.121906	-0.0196266	0.0806704	0.0902605	0.02139	0.196951	0.0877399	0.30834	0.0301113	-0.156809	-0.20385	-0.15114	-0.210669	0.0993004	-0.317842	-0.278883	-0.340273	-0.551432	-0.493851	-0.187052	0.672678	0.749046	0.747606
A0A087WYH5;A0A087X059;B3GQE6;B7Z6D5;Q3MI07;Q53G15;Q96GQ7	Q3MI07	Probable ATP-dependent RNA helicase DDX27	DDX27	-0.147977	-0.149157	-0.114867	-0.057683	0.0370169	-0.0774126	0.11179	0.15084	0.24745	0.23719	0.210999	0.177259	0.0147209	-0.0409889	-0.115299	-0.0132599	-0.26049	-0.21011	-0.618889	-0.671669	-0.146679	-0.555	-0.943531	-0.502521	1.15368	1.05862	1.226
F8VNY3;P45973;Q6I9T7;V9HWG0;G3V1X9	F8VNY3	Chromobox protein homolog 5	CBX5	-0.0384464	-0.154066	-0.0804462	0.17593	0.00366974	0.0975494	-0.0140638	-0.0195837	0.0294561	0.195831	0.49325	0.30578	-0.225861	0.0646801	-0.198551	0.0574703	-0.275719	-0.41688	-0.369034	-0.402664	-0.0224228	-0.846266	-0.731245	-0.376045	0.882481	0.79398	1.07122
B4E357;E9PKK8;E9PNX5;E9PPK9;E9PQ14;E9PQF2;G3V180;G3V1D3;Q53GT4;Q53HL4;Q5JPB8;Q9NY33;F5GXD5;F5H8L6;Q9NY33-2	E9PKK8	Dipeptidyl peptidase 3	DPP3	-0.09443	-0.0411501	-0.14427	0.0497437	-0.174156	0.0351334	0.0782127	0.132863	0.158053	0.11943	0.139801	0.0682297	-0.0759087	-0.00697899	0.140331	-0.0492992	-0.0901089	-0.24548	-0.369019	-0.257568	-0.346869	-0.566233	-0.294172	-0.537712	0.694758	0.832249	0.844568
A0A024RB67;A8KA19;F5GYW6;F5GZM3;F8WDU6;O43592	F5GYW6	Exportin-T	XPOT	0.0459929	-0.117817	-0.0730572	0.195017	0.0320473	0.108007	-0.0644932	-0.0824432	-0.0432539	0.12965	0.12002	0.14814	0.03125	-0.0788898	-0.11174	-0.060461	-0.0550003	-0.12295	-0.322664	-0.277544	-0.583204	-0.311483	-0.439163	-0.349052	0.952673	0.653183	0.677252
B4DJ92;C9J5H8;H7C2R2;Q9UBB6;Q9UBB6-2;Q9UBB6-3	C9J5H8	Neurochondrin	NCDN	-0.12416	-0.11923	-0.19902	0.0340404	-0.11778	0.0716801	0.0896997	0.18828	0.17649	0.297361	0.34071	0.151791	-0.333889	0.0249596	-0.228701	0.0206509	-0.0761394	-0.196749	-0.183611	-0.61944	-0.91745	-0.270721	-0.83143	-0.717192	1.22508	1.04363	1.27113
D3DV53;Q99584	Q99584	Protein S100-A13	S100A13	0.0694761	0.174754	0.103004	-0.157875	0.00241661	-0.0612097	-0.0140009	-0.0999641	-0.0165997	0.560871	0.06147	0.143002	-0.11698	-0.0842495	-0.173519	-0.0345097	-0.301619	-0.0544395	-0.197807	-0.300018	0.0274811	-0.543057	-0.437326	-0.434877	0.603228	0.635286	0.647085
A0A024QZR3;B3KPC1;Q9BRX2	Q9BRX2	Protein pelota homolog	hCG_2002731	0.167187	0.131268	0.0676069	-0.101244	-0.0593433	-0.132314	-0.0309105	0.0191898	-0.0614405	0.44775	0.254999	0.312899	-0.101	-0.0678787	0.00209045	-0.16712	-0.23369	-0.44803	-0.199665	-0.350395	-0.099575	-0.720451	-0.719702	-0.647161	0.813581	0.912931	1.01044
A0A087WZ40;B2R704;B7Z3E1;B7Z3Y3;B7ZB64;Q14244;E9PCP3;F5H1E2;F8W783;Q14244-2;Q14244-3;Q14244-4;Q14244-5	Q14244	Ensconsin	MAP7	-0.0237064	0.0537434	0.0264235	-0.143857	-0.0962868	-0.0488462	0.0580835	0.0859633	0.0884829	0.309061	0.55217	0.412481	-0.161539	-0.0952396	-0.24444	-0.187321	-0.265001	-0.32019	-0.348173	-0.329452	-0.241842	-0.468582	-0.347862	-0.295763	0.605062	0.750532	0.676083
B7Z972;C9J0F2;F6S8N6;F8WAV5;F8WAX2;F8WDT3;H7BY58;H7C4X2;P22061;P22061-2	B7Z972	Protein-L-isoaspartate(D-aspartate) O-methyltransferase;Protein-L-isoaspartate O-methyltransferase	PCMT1	0.234127	0.0587969	0.147497	-0.130039	-0.0941191	-0.20128	0.00783253	0.00949287	-0.0323076	0.391409	0.580959	0.60268	-0.170429	0.0876904	-0.32094	-0.45834	-0.31827	-0.39476	-0.272757	-0.459908	-0.210947	-0.855509	-0.410481	-0.826799	0.921976	1.02808	1.08635
Q96RG4;Q96RG5;Q9Y4H2	Q9Y4H2	Insulin receptor substrate 2	IRS2	-0.170115	-0.136157	-0.153721	0.109684	0.116602	0.234265	0.01303	-0.0269775	0.0133905	-0.0756493	0.10191	0.174801	-0.23455	0.0603809	-0.261829	0.09371	0.182291	-0.041069	-0.459503	-0.292004	-0.268654	-0.39023	-0.48679	-0.176151	0.645096	0.904367	0.523867
A8K168;B4DX99;P48163;Q8WVX2;B4DZ70	P48163	NADP-dependent malic enzyme;Malic enzyme	ME1	0.052434	-0.0852966	-0.108686	0.0761871	0.0424366	0.168167	-0.0606909	-0.0467205	-0.0378303	-0.0910492	-0.14587	-0.0518398	0.50857	-0.0562801	0.0764999	-0.10152	-0.113821	-0.0246811	-0.429895	-0.416925	-0.490646	-0.0816536	-0.159155	-0.742685	0.713106	0.783556	0.824297
A0A024R0R1;M0QXV6;M0QYC1;M0QYS3;M0QZH8;M0QZR4;M0R2C7;M0R3H5;Q49AN3;Q6NX52;Q8NF33;Q92888;H0Y2T4;Q92888-2;Q92888-3	Q6NX52	Rho guanine nucleotide exchange factor 1	ARHGEF1	-0.135529	-0.0929899	-0.0573759	0.0860653	-0.00404072	0.183652	-0.0249147	-0.010437	0.0555716	0.14319	0.0866604	-0.224211	0.339449	0.0959892	0.14373	-0.11261	-0.17411	-0.298101	-0.148354	-0.399944	-0.178644	-0.313761	-0.217321	-0.286772	0.310457	0.600647	0.633686
A0A024R222;A0A024R280;A9LS35;B4DHQ3;B4DHX7;Q9Y617;Q9Y617-2	Q9Y617	Phosphoserine aminotransferase	PSAT1	-0.0871401	0.11996	0.0847292	0.124857	0.171817	0.239357	-0.215119	-0.18604	-0.25242	-0.0109615	0.0207195	-0.13092	0.249479	0.22617	0.253769	-0.294069	-0.021431	-0.292749	-0.432015	-0.482494	-0.372536	-0.193211	-0.27684	-0.396721	0.823837	0.629826	0.700157
A0A024RDZ9;A0A024RE04;A8K097;Q5JVF3;F8W955;F8WEF4;Q5JVF3-2;Q5JVF3-3;Q5JVF3-4	Q5JVF3	PCI domain-containing protein 2	PCID2	-0.274127	-0.243756	-0.149326	0.260727	0.400037	0.281457	-0.066947	-0.0762567	-0.131806	-0.18018	-0.110569	0.0868816	0.67474	0.3813	0.5483	-0.267181	-0.40361	-0.72966	-0.455946	-0.253887	-0.566057	-0.90929	-0.59754	-0.73941	0.981047	1.00618	1.53491
B4DR45;H3BPK7;P49588	H3BPK7	Alanine--tRNA ligase, cytoplasmic	AARS	-0.0584469	-0.040657	-0.0732565	0.299597	0.212916	0.187436	-0.24457	-0.15129	-0.13173	0.0217514	0.0420513	0.0985107	0.22295	0.17329	0.244791	-0.236731	-0.322069	-0.24453	-0.357536	-0.467945	-0.449764	-0.559101	-0.476452	-0.731403	1.0164	1.05459	0.971222
Q96EN8	Q96EN8	Molybdenum cofactor sulfurase	MOCOS	0.0329866	0.0813274	0.00190735	-0.0375032	0.0231371	-0.010643	-0.0941973	0.0348129	-0.031827	-0.0231991	-0.0871391	0.114811	0.32863	0.23295	0.23218	-0.290201	-0.290852	-0.21719	-0.312773	-0.374992	-0.385822	-0.42716	-0.333521	-0.33602	0.642616	0.737825	0.789846
M0QZL1;M0R192;P30043;V9HWI1	P30043	Flavin reductase (NADPH)	BLVRB	0.0417261	0.261427	0.237476	-0.0861835	0.176497	0.0161467	-0.24267	-0.262219	-0.1422	-0.00219917	0.0158806	-0.0686398	0.439041	0.3979	0.15872	-0.148399	-0.775949	-0.0163593	-0.243076	-0.353176	-0.329697	-0.415318	-0.335018	-0.688908	0.675491	0.8559	0.833801
A0A024R1Q8;A4D142;B9ZVP7;C9JD32;J3KT29;J3KTJ3;J3QQT9;P62829;Q9BTQ7	B9ZVP7	60S ribosomal protein L23	RPL23	0.132043	-0.032177	-0.00768661	-0.116114	-0.0708532	-0.0988436	0.0501471	0.0564966	0.0869865	0.208691	-0.131809	0.121471	0.43004	0.16453	0.19597	0.00460053	-0.60739	-0.386089	-0.212067	-0.393196	-0.0349159	-0.407402	-0.47427	-0.71434	0.589554	0.723705	0.922943
Q12882;B4DML1;E9PFN1	Q12882	Dihydropyrimidine dehydrogenase [NADP(+)]	DPYD	0.37881	0.33527	0.28629	0.0709629	0.127993	0.0865927	-0.46478	-0.374965	-0.446174	-0.2861	-0.275019	-0.26325	0.50687	0.4373	0.43338	-0.141611	-0.256762	-0.154791	-0.243317	-0.176096	-0.189417	-0.633583	-0.782202	-0.793402	0.965193	0.819632	1.03319
A0A024R652;B7Z809;F5H2F4;P11586;V9GYY3;G3V2B8;G3V3L6	F5H2F4	C-1-tetrahydrofolate synthase, cytoplasmic;Methylenetetrahydrofolate dehydrogenase;Methenyltetrahydrofolate cyclohydrolase;Formyltetrahydrofolate synthetase;C-1-tetrahydrofolate synthase, cytoplasmic, N-terminally processed	MTHFD1	0.201536	0.254116	0.225077	-0.121253	0.0484266	-0.0816135	-0.217183	-0.0894833	-0.219623	0.0174808	-0.000860214	0.0149097	0.26536	0.205509	0.22871	-0.20929	-0.238159	-0.28364	-0.0905533	-0.108326	-0.0100059	-0.557095	-0.466736	-0.718605	0.674255	0.574017	0.703045
B3KSC3;O43175;Q5SZU1;Q8N5M8;Q96RV5;Q96RV6;Q96RV7;Q96RV8;Q96RV9;Q9UMY2;Q9UMY3;V9HW79;F5GYN9;F5H634	O43175	D-3-phosphoglycerate dehydrogenase	PHGDH	0.0292501	0.0616798	0.15574	-0.0925732	-0.0755234	-0.0461531	-0.0257559	-0.000236511	-0.00642586	-0.169519	-0.0830402	-0.0974388	0.452889	0.30139	0.429359	-0.268799	-0.31131	-0.253519	-0.183136	-0.0451279	-0.084816	-0.474117	-0.405338	-0.608528	0.595318	0.557495	0.648247
P54577	P54577	Tyrosine--tRNA ligase, cytoplasmic;Tyrosine--tRNA ligase, cytoplasmic, N-terminally processed	YARS	0.0394468	0.0100069	0.0122871	-0.0282631	-0.0656128	-0.0970735	-0.0597429	0.0857668	0.103187	0.0552998	-0.0977993	-0.0113087	0.151319	0.285438	0.316389	-0.28257	-0.12299	-0.29376	-0.136112	-0.108524	-0.144043	-0.480785	-0.462826	-0.637386	0.679825	0.603287	0.686565
P25815	P25815	Protein S100-P	S100P	0.10649	0.14217	0.15025	-0.124519	-0.08146	-0.0488396	-0.0956297	0.0338402	-0.0822992	0.375179	-0.12657	-0.0454407	0.28734	0.362289	0.209709	-0.53989	-0.247139	-0.27549	-0.353931	-0.211983	-0.295563	-0.988304	-0.957003	-0.855684	1.43358	1.14879	1.0801
A9CQZ2;A9CQZ4;B3KT07;B3KV96;B3KXQ5;B4DLZ4;D6RF19;E5RFU4;E9PD68;H0YBT4;Q14194;Q14195;Q16555;Q53ET2;Q59GB4;Q6DEN2;Q8IXW6;Q8NAN9;Q96I11;X5DNI1;X5DQV1;B4DR31;F5GWI3;Q14194-2;Q14195-2	E5RFU4	Dihydropyrimidinase-related protein 2	DPYSL2	-0.0316439	0.168686	0.0471964	-0.0516863	-0.126247	-0.0547066	0.0157194	0.0278397	0.0048399	0.0658092	0.135988	0.117418	0.22303	0.125259	0.17087	-0.20507	-0.2922	-0.341101	-0.214222	-0.137093	-0.0479736	-0.684399	-0.467278	-0.802498	0.740963	0.702202	0.910294
B4DZX4;H3BLU7;H7C5H7;O43488;O95154;Q8NHP1;V9HWA2	H3BLU7	Aflatoxin B1 aldehyde reductase member 2	AKR7A2	0.01056	0.00860023	0.146171	0.11822	0.211161	0.16636	-0.244057	-0.273467	-0.143547	0.0168705	0.07691	0.0145798	0.47459	0.17485	0.295811	-0.219629	-0.68885	-0.145109	-0.0984058	-0.104246	0.00629425	-1.04547	-0.590324	-0.568415	0.754833	0.696163	0.949573
I3L1Q5;I3L4E8;Q2NL82	I3L1Q5	Pre-rRNA-processing protein TSR1 homolog	TSR1	-0.0398502	-0.17313	-0.15283	0.0253162	0.045187	-0.037713	0.0858765	0.151426	0.0957165	0.1404	0.112291	0.157391	0.338341	0.17709	0.388321	-0.448139	-0.53409	-0.331591	-0.202742	-0.195391	0.17816	-0.850727	-0.843487	-0.495087	0.73517	0.817631	0.85647
A6NH36;B2R491;B7Z1M6;P62701;Q53HV1;Q8TD47;Q96IR1;C9JEH7;C9JQ55;P22090	A6NH36	40S ribosomal protein S4, X isoform;40S ribosomal protein S4	RPS4X	0.146701	0.0225506	0.14033	-0.00873375	-0.0465336	-0.0615034	-0.0424404	-0.0128908	-0.137481	0.149302	0.16914	0.130981	0.12579	0.0770988	0.13203	-0.282848	-0.24198	-0.25951	0.00872803	-0.101089	0.052269	-0.784946	-0.604149	-0.472099	0.638973	0.652901	0.609413
B3KW10;B4E2S9;Q6ZQY1;Q709C8;Q709C8-2;Q709C8-3;Q709C8-4	Q709C8	Vacuolar protein sorting-associated protein 13C	VPS13C	0.193597	0.171777	0.106307	-0.185989	-0.10444	-0.304059	0.00481319	0.0621338	0.0558634	-0.21603	-0.398441	-0.250351	0.2824	0.124969	0.0225792	0.174509	0.10537	0.15498	-0.295202	-0.189802	-0.465883	-0.413851	-0.447411	-0.483259	0.903784	0.741873	0.649754
A0A024R6K8;B4DTK8;G3V227;G3V277;G3V2C0;G3V2F2;G3V2Y7;G3V313;G3V339;G3V3H8;G3V3P2;G3V3R3;G3V3S7;G3V3X0;G3V3Y5;G3V423;G3V456;G3V4C7;G3V4N8;G3V4S4;G3V5U1;G3V5W1;H0YJP3;P23381;G3V4A3;G3V4N0;G3V4Q0;G3V5H5;P23381-2;P78534	G3V227	Tryptophan--tRNA ligase, cytoplasmic;T1-TrpRS;T2-TrpRS	WARS	0.11928	0.0752506	0.0645704	-0.468407	-0.305066	-0.412996	0.304173	0.379913	0.243283	-0.279228	-0.155129	-0.193289	0.3515	0.36842	0.373169	-0.0279999	-0.189039	-0.248379	-0.279835	-0.329773	-0.193733	-0.568134	-0.619022	-0.601944	0.853504	0.854855	0.884083
A0A024R1S5;B0QY59;B2RDW9;F5H257;F5H716;O00178	F5H257	GTP-binding protein 1	GTPBP1	-0.0837832	-0.138833	0.0331068	-0.366134	-0.378364	-0.255613	0.390596	0.417497	0.381526	-0.451849	0.0265312	-0.129959	0.211679	0.23596	0.40896	-0.240051	0.0190601	-0.0803299	-0.444977	-0.416258	-0.514727	-0.655012	-0.492353	-1.13438	1.20833	1.28626	1.16312
A0A024QZB4;E9PKR8;E9PKW4;E9PM76;H3BQX5;H3BRY5;P50225;P50226;Q59GG0;H3BNY7;H3BPL6;P50224;P50224-2;P50225-2;Q1ET66	E9PKR8	Sulfotransferase 1A1;Sulfotransferase;Sulfotransferase 1A2;Sulfotransferase;Sulfotransferase 1A4;Sulfotransferase 1A3	SULT1A1	-0.00978947	0.12282	0.14106	-0.206036	-0.25037	-0.160503	0.1353	0.11768	0.109839	-0.38126	-0.478111	-0.0528908	0.3832	0.21961	0.397871	-0.0413113	-0.19487	0.14778	-0.294838	-0.241968	-0.289988	-0.627499	-0.553009	-0.993368	0.958277	0.876627	1.16577
B3KUV5;B4DPD5;B4E053;F5GYJ8;F5GYN4;F5H3F0;F5H6Q1;J3KR44;Q659F9;Q96FW1;Q96FW1-2	F5GYJ8	Ubiquitin thioesterase OTUB1	OTUB1	-0.103387	-0.00816727	-0.0245171	-0.0922604	-0.11285	-0.11086	0.0806131	0.164184	0.207244	0.06036	-0.0515118	-0.108641	0.0516987	-0.0953999	0.00198936	-0.0336399	-0.059	0.234131	-0.219246	-0.267246	-0.219606	-0.274679	-0.326201	-0.500521	0.488415	0.676525	0.642565
A6NCE7;H3BTE7;H3BTL1;H6UMI0;Q658J6;Q9GZQ8;Q9H492;Q9H492-2	A6NCE7	Microtubule-associated proteins 1A/1B light chain 3B;Microtubule-associated proteins 1A/1B light chain 3 beta 2;Microtubule-associated proteins 1A/1B light chain 3A	MAP1LC3B	-0.0289097	-0.18077	-0.116779	-0.19003	-0.12795	-0.134379	0.254137	0.264997	0.259686	0.21028	-0.51437	-0.203329	0.20966	0.1275	0.16556	0.0204201	-0.378839	0.36314	-0.546467	-0.284557	-0.103117	-1.41845	-0.776247	-1.1828	1.519	1.2858	1.50682
A0A024R683;G3V2S6;G3V2V6;G3V341;G3V3T8;G3V559;G3V5S7;H0YJ55;H0YJH8;H0YJS0;Q6PJ05;Q8N5Z9;Q9H3H0;Q9NW63;Q9Y5K8	G3V2S6	V-type proton ATPase subunit D	ATP6V1D	0.25082	0.27978	0.18309	0.0811233	0.127683	0.0320635	-0.366077	-0.360797	-0.227687	0.14274	0.10475	-0.18523	0.12108	0.16522	-0.000829697	-0.27594	-0.170549	0.0987701	-0.452202	-0.304743	-0.298742	-0.432846	-0.180536	-0.586176	0.868826	0.516296	0.870127
P49591;Q0VGA5;Q53HA4;Q5T5C7	P49591	Serine--tRNA ligase, cytoplasmic	SARS	0.18878	0.174829	0.0650797	0.0876627	0.100813	-0.0919971	-0.273577	-0.139007	-0.112587	0.157768	-0.204241	-0.0600414	0.197121	-0.0433693	0.0563106	-0.18441	-0.141569	0.222429	-0.251442	-0.39389	-0.313671	-0.484432	-0.341682	-0.552673	0.753803	0.72039	0.86359
A0A087WYM2;A0A087WYQ7;A0A087X297;A8K4D5;A8K7T0;B8ZZA3;F8WEP1;Q16719;Q53F63;Q53SX6;Q53SY0;Q16719-2	B8ZZA3	Kynureninase	KYNU	0.31598	0.23199	0.19125	-0.106377	-0.0720262	-0.0808668	-0.146624	-0.164373	-0.168954	0.0335808	-0.16905	-0.213961	0.0526791	0.22897	0.0659599	-0.121939	-0.215759	0.339519	-0.494305	-0.425865	-0.643326	-0.410942	-0.228943	-0.455021	0.880943	0.866035	0.911415
B2R983;P78417;Q5TA01;Q5TA02;V9HWG9;D3DRA3;F5H7H0	P78417	Glutathione S-transferase omega-1	GSTO1	0.28864	0.293961	0.332971	-0.23734	-0.0278397	-0.11537	-0.14575	-0.1854	-0.20387	0.0178394	-0.00610924	0.00889969	0.121641	-0.22957	0.0773201	0.00109863	-0.0139008	0.0227585	-0.211773	-0.139511	-0.128811	-0.529633	-0.322491	-0.487461	0.564217	0.605469	0.649998
B4DDZ4;B4E1S2;P09525;Q59FK3;Q6LES2;Q6P452;V9HW59;B4DDF9	P09525	Annexin A4;Annexin	ANXA4	0.168917	0.232066	0.208326	-0.198596	-0.0635166	-0.170477	-0.0304298	-0.0580997	-0.0881901	-0.236139	-0.149731	-0.0498695	-0.0433693	-0.14715	0.170391	0.0282097	0.0600605	0.367611	-0.288197	-0.0336552	-0.321136	-0.523807	-0.746126	-0.420727	0.850266	0.747665	0.735716
A0A087WTP2;A0A087WVN4;A0A087X090;A0A087X1D8;B3KMW3;P14324;Q14329;E9PCI9	P14324	Farnesyl pyrophosphate synthase	FDPS	0.156397	0.160807	0.200327	-0.141034	0.0814867	-0.0516539	-0.120036	-0.124176	-0.162116	0.0877094	-0.13019	0.0405884	-0.0938587	-0.21439	-0.0725689	0.0767593	0.1709	0.135059	-0.339226	-0.329716	-0.439556	-0.455215	-0.384766	-0.416237	0.882503	0.816414	0.665802
B4DID5;E9PKI8;E9PM01;F2Z393;P37837;Q9UMF8	E9PKI8	Transaldolase	TALDO1	0.0514202	0.05404	0.0640001	-0.0519676	0.0793428	0.0559826	-0.0776434	-0.0675039	-0.107674	-0.113981	-0.0549202	-0.058321	0.0067997	-0.00069046	0.10791	-0.0148888	0.10755	0.0205212	-0.213219	-0.276737	-0.0849876	-0.445362	-0.28619	-0.368931	0.478138	0.59951	0.597778
P26447;Q5Q9Z3;F5H3J5	P26447	Protein S100-A4	S100A4	0.163696	0.156716	0.227007	-0.194917	0.0346136	-0.0442963	-0.181156	-0.0628967	-0.0987663	0.0852413	-0.0176792	0.21139	-0.0299015	-0.203911	0.11105	-0.0436115	-0.0862904	-0.0262814	-0.361843	-0.275215	-0.272465	-0.857533	-0.805222	-0.872353	1.31318	1.03431	1.09713
A0A024R0V9;H0YHG9;H0YHT2;H0YI78;H0YIM6;H0YIM7;Q68D13;Q7Z4S6;B2RP62;B7ZMI0;F5H0C3;F5H219;F5H864;F8W762;F8WCP6;O75037;O75037-2;Q7Z4S6-2;Q7Z4S6-3;Q7Z4S6-4	H0YHT2	Kinesin-like protein KIF21A	KIF21A	0.271913	0.168623	0.283933	-0.177776	0.0167732	-0.146206	-0.172824	-0.152373	-0.0920639	0.161621	0.12553	0.19618	-0.0558605	0.00796127	-0.0963688	-0.154669	-0.0955391	-0.0888405	-0.516802	-0.600163	-0.559963	-1.29306	-1.39778	-0.933868	1.89388	1.55543	1.85233
B4DEH5;B4DVZ8;P09960;Q49AK0;Q59ES1;F8VV40;P09960-2;P09960-3	B4DEH5	Leukotriene A-4 hydrolase;Leukotriene A(4) hydrolase	LTA4H	0.0736704	0.0194998	0.0640602	-0.0555	-0.0354204	-0.0531302	-0.0076437	0.020257	-0.0257931	0.0349102	0.0451698	-0.0500297	0.0543785	0.0097599	0.0132198	-0.15502	-0.0213299	0.0689297	-0.186058	-0.150566	-0.191719	-0.516544	-0.395886	-0.529976	0.628727	0.688877	0.653137
G1UI17;P35573;P35573-2;P35573-3	P35573	Glycogen debranching enzyme;4-alpha-glucanotransferase;Amylo-alpha-1,6-glucosidase	AGL	0.134407	0.0917072	0.132687	-0.0827732	-0.0357933	-0.095643	0.0160198	-0.0652695	-0.0953398	-0.184111	-0.25102	-0.13969	0.332901	0.0938511	0.00939941	0.142879	-0.0302696	0.0260811	-0.366644	-0.642063	-0.597732	-0.140503	-0.435173	-0.302793	0.765001	0.823502	0.896412
B4DDQ8;B4DFP1;B7Z6C2;P36871;Q9H1D2;B4DPV0;F5H857;P36871-2	P36871	Phosphoglucomutase-1	PGM1	-0.0668573	-0.0109968	0.036623	-0.0877533	-0.0546541	-0.0222635	0.0481072	0.0962467	0.0615473	-0.149439	-0.121109	-0.197489	0.0337295	0.0625095	0.0530796	0.223351	0.004179	0.0911808	-0.382324	-0.363957	-0.371296	-0.39838	-0.242062	-0.42878	0.707806	0.715298	0.763687
A8KAP9;B4E395;P00966;Q5T6L4;Q5T6L5;Q5T6L6;Q5T6L7;Q8NFZ7	P00966	Argininosuccinate synthase	ASS1	-0.107266	-0.0151071	0.0048933	-0.103188	-0.0247068	-0.0182171	0.059227	0.106787	0.0975771	-0.0884991	-0.251591	-0.22125	0.13553	0.230351	0.180851	0.0677986	-0.0174713	-0.0357113	-0.508736	-0.539543	-0.425415	-0.503273	-0.452793	-0.671123	0.961311	1.11486	1.02471
H0Y4J6;H0YID2;P00568;Q53EY8;Q5T9B7;Q6FGX9;Q9Y6K8	H0Y4J6	Adenylate kinase isoenzyme 1	AK1	-0.0959463	-0.0503063	0.0763836	-0.0885067	-0.035717	-0.0961866	0.106983	0.0842638	0.0990334	0.057869	0.104549	-0.115191	0.0292892	0.0644302	0.1723	-0.0131512	-0.15559	-0.144501	-0.421211	-0.545582	-0.394321	-0.335836	-0.301645	-0.514816	0.749796	0.895353	0.868265
A0A024RCR2;A2AB27;A8MPZ0;B4DNS8;B4DWZ0;B4DYK6;B7ZAS6;P36915;Q0EFC6;Q6P458;Q86Z07;Q96QB8;B0V0L0;E7ETJ1;P36915-2	A2AB27	Guanine nucleotide-binding protein-like 1	GNL1	0.0334206	0.0215273	0.0526285	-0.00871944	0.0371504	0.0689335	-0.0737495	-0.0238199	-0.107371	-0.401979	-0.210539	-0.170729	0.38718	0.47814	0.375101	0.000398636	-0.0338516	-0.42371	-1.15311	-1.01728	-0.786778	-0.447128	-1.16197	-1.31684	1.80681	1.80032	2.27595
A0A024QZY5;B4DZQ5;D3DWH5;H0YDJ3;Q13523;F5H2U2;H0YEC8	H0YDJ3	Serine/threonine-protein kinase PRP4 homolog	PRPF4B	0.136956	0.0882769	0.039856	-0.161097	-0.100156	-0.157486	0.0747938	0.0536232	0.0252333	0.127041	-0.0312805	0.0962811	-0.113791	-0.0152798	-0.170521	0.0925999	0.0847206	-0.0697784	-0.747582	-1.25076	-0.910912	-0.66754	-0.76827	-0.0346794	1.38331	1.08883	1.90759
E9PCY5;H7BZ82;Q02880;Q02880-2	E9PCY5	DNA topoisomerase 2-beta;DNA topoisomerase 2	TOP2B	0.26896	0.17844	0.144771	-0.16383	-0.123651	-0.24802	-0.00763988	-0.0116301	-0.0374003	0.17152	0.0820103	0.0146103	0.188591	-0.00293922	-0.23077	0.0011692	-0.129841	-0.0943603	-1.01834	-1.31196	-0.97644	-1.4575	-0.832813	-0.705824	2.02169	1.85199	2.4292
A0A087WYK8;B1AKJ5;B4DRI0;B4DYV0;F5H7V1;G3V1R5;H0Y5G9;O43847;Q6UUU9;Q96L67;E9PHF8;F5H6R2;O43847-2	B1AKJ5	Nardilysin	NRD1	0.22472	0.15813	0.20458	-0.159	-0.0678501	-0.170541	-0.0723171	-0.0487165	-0.0690069	0.0741291	0.0996304	0.118059	0.11029	-0.110229	0.0755806	-0.06353	-0.0580902	-0.245821	-0.554684	-0.511694	-0.715824	-0.451906	-0.519867	-0.247997	1.10087	0.928883	0.972214
A0A087WUT6;A0JLR8;B3KM86;D3DVI5;O60841;Q05CQ1;Q8N5A0	O60841	Eukaryotic translation initiation factor 5B	EIF5B	0.258636	0.217446	0.166686	-0.13543	-0.15819	-0.27895	-0.0240231	-0.00776291	-0.038413	-0.0930901	-0.00454903	-0.450069	-0.175739	-0.0486908	0.27244	0.208389	0.239929	0.0513802	-0.65535	-0.78142	-0.770689	-1.01725	-0.823332	-0.593422	1.38008	1.28146	1.97991
A0A024RDB0;A0AVT1;B3KSS1;H0Y8S8;H0Y9U5;A0AVT1-2;A0AVT1-3;A0AVT1-4	A0AVT1	Ubiquitin-like modifier-activating enzyme 6	UBA6	0.170262	0.121142	0.133053	-0.0935535	0.0139866	-0.127044	-0.0728226	-0.0402527	-0.104773	-0.0395298	-0.238869	-0.12051	0.0476189	0.15596	-0.0606003	0.111341	0.0850601	0.0595303	-0.395592	-0.372761	-0.293961	-0.340006	-0.398155	-0.363895	0.707916	0.635496	0.820955
